# Supplementary material for: Resilient distributed model-free adaptive traffic signal control via controller dynamic linearization under DoS attacks
Source: PLoS One. 2026 Feb 12;21(2):e0342069. doi: 10.1371/journal.pone.0342069 (PMC12900337; doi:10.1371/journal.pone.0342069)
Supplement: S1 RAR — (ZIP) [file pone.0342069.s001.zip]

Archive with 5 entries (5 files):
- e2_detectors2.add.xml
- luwang7.net.xml
- Multi_Intersection_High.sumocfg
- Multi_Intersection_Low.sumocfg
- Multi_Intersection_Middle.sumocfg
