# Supplementary material for: Resilient distributed model-free adaptive traffic signal control via controller dynamic linearization under DoS attacks
Source: PLoS One. 2026 Feb 12;21(2):e0342069. doi: 10.1371/journal.pone.0342069 (PMC12900337; doi:10.1371/journal.pone.0342069)
Supplement: S1 RAR — (ZIP) [file pone.0342069.s001.zip › e2_detectors2.add.xml]

<?xml version="1.0" encoding="UTF-8"?>

<!-- generated on 2025-08-04 12:16:15 by Eclipse SUMO netedit Version 1.22.0
-->

<additional xmlns:xsi="http://www.w3.org/2001/XMLSchema-instance" xsi:noNamespaceSchemaLocation="http://sumo.dlr.de/xsd/additional_file.xsd">
    <!-- Detectors -->
    <laneAreaDetector id="e2_J1_East" lane="-47693393#2_1" pos="44.53" length="250.00" period="60.00" file="e2output.xml" friendlyPos="1"/>
    <laneAreaDetector id="e2_J1_Eastl" lane="-47693393#2_2" pos="44.53" length="250.00" period="60.00" file="e2output.xml" friendlyPos="1"/>
    <laneAreaDetector id="e2_J1_North" lane="-E10_1" pos="164.23" length="250.00" period="60.00" file="e2output.xml" friendlyPos="1"/>
    <laneAreaDetector id="e2_J1_Northl" lane="-E10_2" pos="164.23" length="250.00" period="60.00" file="e2output.xml" friendlyPos="1"/>
    <laneAreaDetector id="e2_J1_South" lane="47693411#4_1" pos="100.37" length="250.00" period="60.00" file="e2output.xml" friendlyPos="1"/>
    <laneAreaDetector id="e2_J1_Southl" lane="47693411#4_2" pos="100.37" length="250.00" period="60.00" file="e2output.xml" friendlyPos="1"/>
    <laneAreaDetector id="e2_J1_West" lane="-E8_1" pos="0.00" length="236.42" period="60.00" file="e2output.xml" friendlyPos="1"/>
    <laneAreaDetector id="e2_J1_Westl" lane="-E8_2" pos="0.00" length="236.42" period="60.00" file="e2output.xml" friendlyPos="1"/>
    <laneAreaDetector id="e2_J2_East" lane="-E19_1" pos="22.96" length="250.00" period="60.00" file="e2output.xml" friendlyPos="1"/>
    <laneAreaDetector id="e2_J2_Eastl" lane="-E19_2" pos="22.96" length="250.00" period="60.00" file="e2output.xml" friendlyPos="1"/>
    <laneAreaDetector id="e2_J2_North" lane="E5_1" pos="148.95" length="250.00" period="60.00" file="e2output.xml" friendlyPos="1"/>
    <laneAreaDetector id="e2_J2_Northl" lane="E5_2" pos="148.95" length="250.00" period="60.00" file="e2output.xml" friendlyPos="1"/>
    <laneAreaDetector id="e2_J2_South" lane="-E20_1" pos="100.01" length="250.00" period="60.00" file="e2output.xml" friendlyPos="1"/>
    <laneAreaDetector id="e2_J2_Southl" lane="-E20_2" pos="100.01" length="250.00" period="60.00" file="e2output.xml" friendlyPos="1"/>
    <laneAreaDetector id="e2_J2_West" lane="47693393#2_1" pos="44.14" length="250.00" period="60.00" file="e2output.xml" friendlyPos="1"/>
    <laneAreaDetector id="e2_J2_Westl" lane="47693393#2_2" pos="44.14" length="250.00" period="60.00" file="e2output.xml" friendlyPos="1"/>
    <laneAreaDetector id="e2_J3_East" lane="-47693393#5_1" pos="64.98" length="250.00" period="60.00" file="e2output.xml" friendlyPos="1"/>
    <laneAreaDetector id="e2_J3_Eastl" lane="-47693393#5_2" pos="64.98" length="250.00" period="60.00" file="e2output.xml" friendlyPos="1"/>
    <laneAreaDetector id="e2_J3_North" lane="-E15_1" pos="132.23" length="250.00" period="60.00" file="e2output.xml" friendlyPos="1"/>
    <laneAreaDetector id="e2_J3_Northl" lane="-E15_2" pos="132.23" length="250.00" period="60.00" file="e2output.xml" friendlyPos="1"/>
    <laneAreaDetector id="e2_J3_South" lane="-E16_1" pos="100.74" length="250.00" period="60.00" file="e2output.xml" friendlyPos="1"/>
    <laneAreaDetector id="e2_J3_Southl" lane="-E16_2" pos="100.74" length="250.00" period="60.00" file="e2output.xml" friendlyPos="1"/>
    <laneAreaDetector id="e2_J3_West" lane="E19_1" pos="22.96" length="250.00" period="60.00" file="e2output.xml" friendlyPos="1"/>
    <laneAreaDetector id="e2_J3_Westl" lane="E19_2" pos="22.96" length="250.00" period="60.00" file="e2output.xml" friendlyPos="1"/>
    <laneAreaDetector id="e2_J4_East" lane="-E3_1" pos="56.72" length="250.00" period="60.00" file="e2output.xml" friendlyPos="1"/>
    <laneAreaDetector id="e2_J4_Eastl" lane="-E3_2" pos="56.72" length="250.00" period="60.00" file="e2output.xml" friendlyPos="1"/>
    <laneAreaDetector id="e2_J4_North" lane="-47693411#4_1" pos="100.01" length="250.00" period="60.00" file="e2output.xml" friendlyPos="1"/>
    <laneAreaDetector id="e2_J4_Northl" lane="-47693411#4_2" pos="100.01" length="250.00" period="60.00" file="e2output.xml" friendlyPos="1"/>
    <laneAreaDetector id="e2_J4_South" lane="-E0_1" pos="121.24" length="250.00" period="60.00" file="e2output.xml" friendlyPos="1"/>
    <laneAreaDetector id="e2_J4_Southl" lane="-E0_2" pos="121.24" length="250.00" period="60.00" file="e2output.xml" friendlyPos="1"/>
    <laneAreaDetector id="e2_J4_West" lane="-E2_1" pos="6.27" length="250.00" period="60.00" file="e2output.xml" friendlyPos="1"/>
    <laneAreaDetector id="e2_J4_Westl" lane="-E2_2" pos="6.27" length="250.00" period="60.00" file="e2output.xml" friendlyPos="1"/>
    <laneAreaDetector id="e2_J5_East" lane="-E21_1" pos="13.47" length="250.00" period="60.00" file="e2output.xml" friendlyPos="1"/>
    <laneAreaDetector id="e2_J5_Eastl" lane="-E21_2" pos="13.47" length="250.00" period="60.00" file="e2output.xml" friendlyPos="1"/>
    <laneAreaDetector id="e2_J5_North" lane="E20_1" pos="100.01" length="250.00" period="60.00" file="e2output.xml" friendlyPos="1"/>
    <laneAreaDetector id="e2_J5_Northl" lane="E20_2" pos="100.01" length="250.00" period="60.00" file="e2output.xml" friendlyPos="1"/>
    <laneAreaDetector id="e2_J5_South" lane="-E22_1" pos="120.53" length="250.00" period="60.00" file="e2output.xml" friendlyPos="1"/>
    <laneAreaDetector id="e2_J5_Southl" lane="-E22_2" pos="120.53" length="250.00" period="60.00" file="e2output.xml" friendlyPos="1"/>
    <laneAreaDetector id="e2_J5_West" lane="E3_1" pos="56.72" length="250.00" period="60.00" file="e2output.xml" friendlyPos="1"/>
    <laneAreaDetector id="e2_J5_Westl" lane="E3_2" pos="56.72" length="250.00" period="60.00" file="e2output.xml" friendlyPos="1"/>
    <laneAreaDetector id="e2_J6_East" lane="-E25_1" pos="80.87" length="250.00" period="60.00" file="e2output.xml" friendlyPos="1"/>
    <laneAreaDetector id="e2_J6_Eastl" lane="-E25_2" pos="80.87" length="250.00" period="60.00" file="e2output.xml" friendlyPos="1"/>
    <laneAreaDetector id="e2_J6_North" lane="E16_1" pos="100.74" length="250.00" period="60.00" file="e2output.xml" friendlyPos="1"/>
    <laneAreaDetector id="e2_J6_Northl" lane="E16_2" pos="100.74" length="250.00" period="60.00" file="e2output.xml" friendlyPos="1"/>
    <laneAreaDetector id="e2_J6_South" lane="-E17_1" pos="123.45" length="250.00" period="60.00" file="e2output.xml" friendlyPos="1"/>
    <laneAreaDetector id="e2_J6_Southl" lane="-E17_2" pos="123.45" length="250.00" period="60.00" file="e2output.xml" friendlyPos="1"/>
    <laneAreaDetector id="e2_J6_West" lane="E21_1" pos="13.47" length="250.00" period="60.00" file="e2output.xml" friendlyPos="1"/>
    <laneAreaDetector id="e2_J6_Westl" lane="E21_2" pos="13.47" length="250.00" period="60.00" file="e2output.xml" friendlyPos="1"/>
    <laneAreaDetector id="e2_J7_East" lane="47621504#4_1" pos="36.65" length="250.00" period="60.00" file="e2output.xml" friendlyPos="1"/>
    <laneAreaDetector id="e2_J7_Eastl" lane="47621504#4_2" pos="36.65" length="250.00" period="60.00" file="e2output.xml" friendlyPos="1"/>
    <laneAreaDetector id="e2_J7_North" lane="E0_1" pos="121.24" length="250.00" period="60.00" file="e2output.xml" friendlyPos="1"/>
    <laneAreaDetector id="e2_J7_Northl" lane="E0_2" pos="121.24" length="250.00" period="60.00" file="e2output.xml" friendlyPos="1"/>
    <laneAreaDetector id="e2_J7_South" lane="-E6_1" pos="80.01" length="250.00" period="60.00" file="e2output.xml" friendlyPos="1"/>
    <laneAreaDetector id="e2_J7_Southl" lane="-E6_2" pos="80.01" length="250.00" period="60.00" file="e2output.xml" friendlyPos="1"/>
    <laneAreaDetector id="e2_J7_West" lane="-47621504#5_1" pos="32.79" length="250.00" period="60.00" file="e2output.xml" friendlyPos="1"/>
    <laneAreaDetector id="e2_J7_Westl" lane="-47621504#5_2" pos="32.79" length="250.00" period="60.00" file="e2output.xml" friendlyPos="1"/>
    <laneAreaDetector id="e2_J8_East" lane="-E23_1" pos="16.27" length="250.00" period="60.00" file="e2output.xml" friendlyPos="1"/>
    <laneAreaDetector id="e2_J8_Eastl" lane="-E23_2" pos="16.27" length="250.00" period="60.00" file="e2output.xml" friendlyPos="1"/>
    <laneAreaDetector id="e2_J8_North" lane="E22_1" pos="120.53" length="250.00" period="60.00" file="e2output.xml" friendlyPos="1"/>
    <laneAreaDetector id="e2_J8_Northl" lane="E22_2" pos="120.53" length="250.00" period="60.00" file="e2output.xml" friendlyPos="1"/>
    <laneAreaDetector id="e2_J8_South" lane="-E1_1" pos="118.90" length="250.00" period="60.00" file="e2output.xml" friendlyPos="1"/>
    <laneAreaDetector id="e2_J8_Southl" lane="-E1_2" pos="118.90" length="250.00" period="60.00" file="e2output.xml" friendlyPos="1"/>
    <laneAreaDetector id="e2_J8_West" lane="-47621504#4_1" pos="36.65" length="250.00" period="60.00" file="e2output.xml" friendlyPos="1"/>
    <laneAreaDetector id="e2_J8_Westl" lane="-47621504#4_2" pos="36.65" length="250.00" period="60.00" file="e2output.xml" friendlyPos="1"/>
    <laneAreaDetector id="e2_J9_East" lane="47621504#1_1" pos="83.07" length="250.00" period="60.00" file="e2output.xml" friendlyPos="1"/>
    <laneAreaDetector id="e2_J9_Eastl" lane="47621504#1_2" pos="83.07" length="250.00" period="60.00" file="e2output.xml" friendlyPos="1"/>
    <laneAreaDetector id="e2_J9_North" lane="E17_1" pos="123.45" length="250.00" period="60.00" file="e2output.xml" friendlyPos="1"/>
    <laneAreaDetector id="e2_J9_Northl" lane="E17_2" pos="123.45" length="250.00" period="60.00" file="e2output.xml" friendlyPos="1"/>
    <laneAreaDetector id="e2_J9_South" lane="-E13_1" pos="132.50" length="250.00" period="60.00" file="e2output.xml" friendlyPos="1"/>
    <laneAreaDetector id="e2_J9_Southl" lane="-E13_2" pos="132.50" length="250.00" period="60.00" file="e2output.xml" friendlyPos="1"/>
    <laneAreaDetector id="e2_J9_West" lane="E23_1" pos="16.27" length="250.00" period="60.00" file="e2output.xml" friendlyPos="1"/>
    <laneAreaDetector id="e2_J9_Westl" lane="E23_2" pos="16.27" length="250.00" period="60.00" file="e2output.xml" friendlyPos="1"/>
</additional>
