# Supplementary material for: Resilient distributed model-free adaptive traffic signal control via controller dynamic linearization under DoS attacks
Source: PLoS One. 2026 Feb 12;21(2):e0342069. doi: 10.1371/journal.pone.0342069 (PMC12900337; doi:10.1371/journal.pone.0342069)
Supplement: S1 RAR — (ZIP) [file pone.0342069.s001.zip › luwang7.net.xml]

<?xml version="1.0" encoding="UTF-8"?>

<!-- generated on 2025-08-20 14:29:08 by Eclipse SUMO netedit Version 1.22.0
<neteditConfiguration xmlns:xsi="http://www.w3.org/2001/XMLSchema-instance" xsi:noNamespaceSchemaLocation="http://sumo.dlr.de/xsd/neteditConfiguration.xsd">

    <input>
        <sumo-net-file value="C:\Users\Philip\Desktop\sumo_project\LuWang\Configuration\luwang7.net.xml"/>
    </input>

    <output>
        <output-file value="C:\Users\Philip\Desktop\sumo_project\LuWang\Configuration\luwang7.net.xml"/>
    </output>

    <processing>
        <geometry.min-radius.fix.railways value="false"/>
        <geometry.max-grade.fix value="false"/>
        <offset.disable-normalization value="true"/>
        <lefthand value="0"/>
    </processing>

    <junctions>
        <no-turnarounds value="true"/>
        <junctions.corner-detail value="5"/>
        <junctions.limit-turn-speed value="5.50"/>
        <rectangular-lane-cut value="0"/>
    </junctions>

    <pedestrian>
        <walkingareas value="0"/>
    </pedestrian>

</neteditConfiguration>
-->

<net version="1.20" junctionCornerDetail="5" limitTurnSpeed="5.50" xmlns:xsi="http://www.w3.org/2001/XMLSchema-instance" xsi:noNamespaceSchemaLocation="http://sumo.dlr.de/xsd/net_file.xsd">

    <location netOffset="-458106.28,-4402409.88" convBoundary="0.00,161.75,2841.30,3882.31" origBoundary="116.510833,39.770758,116.557529,39.817811" projParameter="+proj=utm +zone=50 +ellps=WGS84 +datum=WGS84 +units=m +no_defs"/>

    <type id="highway.tertiary" priority="10" numLanes="1" speed="22.22" disallow="tram rail_urban rail rail_electric rail_fast ship container cable_car subway aircraft wheelchair scooter drone" oneway="0"/>

    <edge id=":2115201415_0" function="internal">
        <lane id=":2115201415_0_0" index="0" disallow="tram rail_urban rail rail_electric rail_fast ship container cable_car subway aircraft wheelchair scooter drone" speed="7.08" length="10.50" shape="2036.68,2568.40 2034.08,2567.25 2031.69,2567.18 2029.53,2568.21 2027.58,2570.32"/>
    </edge>
    <edge id=":2115201415_1" function="internal">
        <lane id=":2115201415_1_0" index="0" disallow="tram rail_urban rail rail_electric rail_fast ship container cable_car subway aircraft wheelchair scooter drone" speed="22.22" length="28.11" shape="2038.38,2565.69 2014.52,2550.83"/>
    </edge>
    <edge id=":2115201415_2" function="internal">
        <lane id=":2115201415_2_0" index="0" disallow="tram rail_urban rail rail_electric rail_fast ship container cable_car subway aircraft wheelchair scooter drone" speed="10.30" length="25.02" shape="2040.07,2562.97 2034.80,2558.52 2032.31,2553.50 2032.59,2547.89 2035.65,2541.71"/>
    </edge>
    <edge id=":2115201415_3" function="internal">
        <lane id=":2115201415_3_0" index="0" disallow="tram rail_urban rail rail_electric rail_fast ship container cable_car subway aircraft wheelchair scooter drone" speed="6.41" length="9.04" shape="2043.56,2547.15 2042.46,2549.38 2042.36,2551.41 2043.26,2553.22 2045.16,2554.83"/>
    </edge>
    <edge id=":2115201415_4" function="internal">
        <lane id=":2115201415_4_0" index="0" speed="13.89" length="28.14" shape="2040.93,2545.34 2024.95,2568.50"/>
    </edge>
    <edge id=":2115201415_5" function="internal">
        <lane id=":2115201415_5_0" index="0" disallow="tram rail_urban rail rail_electric rail_fast ship container cable_car subway aircraft wheelchair scooter drone" speed="10.74" length="25.46" shape="2038.29,2543.52 2033.60,2548.62 2028.36,2551.08 2022.56,2550.91 2016.20,2548.11"/>
    </edge>
    <edge id=":2115201415_6" function="internal">
        <lane id=":2115201415_6_0" index="0" disallow="tram rail_urban rail rail_electric rail_fast ship container cable_car subway aircraft wheelchair scooter drone" speed="7.08" length="10.50" shape="2021.27,2539.95 2023.89,2541.11 2026.29,2541.19 2028.45,2540.18 2030.38,2538.08"/>
    </edge>
    <edge id=":2115201415_7" function="internal">
        <lane id=":2115201415_7_0" index="0" disallow="tram rail_urban rail rail_electric rail_fast ship container cable_car subway aircraft wheelchair scooter drone" speed="22.22" length="28.14" shape="2019.58,2542.67 2043.46,2557.54"/>
    </edge>
    <edge id=":2115201415_8" function="internal">
        <lane id=":2115201415_8_0" index="0" disallow="tram rail_urban rail rail_electric rail_fast ship container cable_car subway aircraft wheelchair scooter drone" speed="10.29" length="25.08" shape="2017.89,2545.39 2023.19,2549.84 2025.70,2554.87 2025.41,2560.48 2022.32,2566.68"/>
    </edge>
    <edge id=":2115201415_9" function="internal">
        <lane id=":2115201415_9_0" index="0" disallow="tram rail_urban rail rail_electric rail_fast ship container cable_car subway aircraft wheelchair scooter drone" speed="6.40" length="9.04" shape="2014.42,2561.21 2015.54,2558.98 2015.64,2556.96 2014.74,2555.15 2012.83,2553.55"/>
    </edge>
    <edge id=":2115201415_10" function="internal">
        <lane id=":2115201415_10_0" index="0" speed="13.89" length="28.11" shape="2017.06,2563.04 2033.02,2539.90"/>
    </edge>
    <edge id=":2115201415_11" function="internal">
        <lane id=":2115201415_11_0" index="0" disallow="tram rail_urban rail rail_electric rail_fast ship container cable_car subway aircraft wheelchair scooter drone" speed="10.74" length="25.46" shape="2019.69,2564.86 2024.40,2559.75 2029.65,2557.29 2035.44,2557.45 2041.77,2560.26"/>
    </edge>
    <edge id=":2459514591_0" function="internal">
        <lane id=":2459514591_0_0" index="0" speed="6.61" length="9.27" shape="2303.24,2734.69 2300.88,2733.66 2298.76,2733.62 2296.90,2734.55 2295.29,2736.45"/>
    </edge>
    <edge id=":2459514591_1" function="internal">
        <lane id=":2459514591_1_0" index="0" disallow="tram rail_urban rail rail_electric rail_fast ship container cable_car subway aircraft wheelchair scooter drone" speed="18.05" length="27.39" shape="2304.90,2731.95 2281.58,2717.59"/>
    </edge>
    <edge id=":2459514591_2" function="internal">
        <lane id=":2459514591_2_0" index="0" speed="10.34" length="24.70" shape="2306.56,2729.21 2301.32,2724.91 2298.75,2719.97 2298.84,2714.41 2301.60,2708.21"/>
    </edge>
    <edge id=":2459514591_3" function="internal">
        <lane id=":2459514591_3_0" index="0" speed="6.47" length="9.03" shape="2309.73,2713.33 2308.72,2715.59 2308.68,2717.63 2309.62,2719.43 2311.54,2721.01"/>
    </edge>
    <edge id=":2459514591_4" function="internal">
        <lane id=":2459514591_4_0" index="0" speed="13.89" length="27.29" shape="2307.02,2711.62 2292.57,2734.77"/>
    </edge>
    <edge id=":2459514591_5" function="internal">
        <lane id=":2459514591_5_0" index="0" disallow="tram rail_urban rail rail_electric rail_fast ship container cable_car subway aircraft wheelchair scooter drone" speed="10.40" length="24.63" shape="2304.31,2709.92 2299.93,2715.10 2294.96,2717.66 2289.41,2717.58 2283.28,2714.88"/>
    </edge>
    <edge id=":2459514591_6" function="internal">
        <lane id=":2459514591_6_0" index="0" disallow="tram rail_urban rail rail_electric rail_fast ship container cable_car subway aircraft wheelchair scooter drone" speed="6.56" length="9.19" shape="2288.36,2706.74 2290.63,2707.73 2292.69,2707.74 2294.54,2706.76 2296.19,2704.80"/>
    </edge>
    <edge id=":2459514591_7" function="internal">
        <lane id=":2459514591_7_0" index="0" disallow="tram rail_urban rail rail_electric rail_fast ship container cable_car subway aircraft wheelchair scooter drone" speed="18.05" length="27.26" shape="2286.67,2709.45 2309.88,2723.74"/>
    </edge>
    <edge id=":2459514591_8" function="internal">
        <lane id=":2459514591_8_0" index="0" disallow="tram rail_urban rail rail_electric rail_fast ship container cable_car subway aircraft wheelchair scooter drone" speed="10.37" length="24.47" shape="2284.97,2712.17 2290.10,2716.48 2292.62,2721.41 2292.54,2726.94 2289.85,2733.08"/>
    </edge>
    <edge id=":2459514591_9" function="internal">
        <lane id=":2459514591_9_0" index="0" disallow="tram rail_urban rail rail_electric rail_fast ship container cable_car subway aircraft wheelchair scooter drone" speed="6.52" length="9.03" shape="2281.69,2728.03 2282.68,2725.76 2282.71,2723.72 2281.78,2721.90 2279.88,2720.31"/>
    </edge>
    <edge id=":2459514591_10" function="internal">
        <lane id=":2459514591_10_0" index="0" speed="13.89" length="27.36" shape="2284.41,2729.71 2298.90,2706.51"/>
    </edge>
    <edge id=":2459514591_11" function="internal">
        <lane id=":2459514591_11_0" index="0" speed="10.43" length="24.65" shape="2287.13,2731.40 2291.44,2726.26 2296.39,2723.73 2301.98,2723.80 2308.22,2726.48"/>
    </edge>
    <edge id=":606049496_0" function="internal">
        <lane id=":606049496_0_0" index="0" disallow="tram rail_urban rail rail_electric rail_fast ship container cable_car subway aircraft wheelchair scooter drone" speed="6.38" length="9.04" shape="1809.52,2896.99 1807.23,2896.00 1805.21,2896.00 1803.45,2897.00 1801.97,2899.00"/>
    </edge>
    <edge id=":606049496_1" function="internal">
        <lane id=":606049496_1_0" index="0" speed="13.89" length="27.26" shape="1811.20,2894.27 1787.98,2879.99"/>
    </edge>
    <edge id=":606049496_2" function="internal">
        <lane id=":606049496_2_0" index="0" speed="10.30" length="25.16" shape="1812.89,2891.55 1807.55,2887.09 1805.02,2882.05 1805.30,2876.42 1808.39,2870.22"/>
    </edge>
    <edge id=":606049496_3" function="internal">
        <lane id=":606049496_3_0" index="0" speed="6.42" length="9.10" shape="1816.28,2875.69 1815.17,2877.92 1815.08,2879.95 1816.00,2881.77 1817.94,2883.39"/>
    </edge>
    <edge id=":606049496_4" function="internal">
        <lane id=":606049496_4_0" index="0" disallow="tram rail_urban rail rail_electric rail_fast ship container cable_car subway aircraft wheelchair scooter drone" speed="12.50" length="27.74" shape="1813.65,2873.87 1808.99,2880.65 1805.92,2885.38 1803.09,2890.25 1799.15,2897.48"/>
    </edge>
    <edge id=":606049496_5" function="internal">
        <lane id=":606049496_5_0" index="0" speed="10.64" length="24.77" shape="1811.02,2872.04 1806.35,2877.19 1801.24,2879.77 1795.67,2879.79 1789.65,2877.26"/>
    </edge>
    <edge id=":606049496_6" function="internal">
        <lane id=":606049496_6_0" index="0" speed="6.93" length="9.93" shape="1794.65,2869.07 1796.96,2870.00 1799.14,2869.90 1801.20,2868.76 1803.13,2866.58"/>
    </edge>
    <edge id=":606049496_7" function="internal">
        <lane id=":606049496_7_0" index="0" speed="13.89" length="27.32" shape="1792.99,2871.80 1816.26,2886.11"/>
    </edge>
    <edge id=":606049496_8" function="internal">
        <lane id=":606049496_8_0" index="0" disallow="tram rail_urban rail rail_electric rail_fast ship container cable_car subway aircraft wheelchair scooter drone" speed="10.63" length="24.81" shape="1791.32,2874.53 1796.32,2878.73 1798.82,2883.70 1798.83,2889.44 1796.34,2895.96"/>
    </edge>
    <edge id=":606049496_9" function="internal">
        <lane id=":606049496_9_0" index="0" disallow="tram rail_urban rail rail_electric rail_fast ship container cable_car subway aircraft wheelchair scooter drone" speed="6.91" length="9.91" shape="1787.90,2891.39 1788.97,2888.68 1789.07,2886.33 1788.18,2884.34 1786.32,2882.72"/>
    </edge>
    <edge id=":606049496_10" function="internal">
        <lane id=":606049496_10_0" index="0" disallow="tram rail_urban rail rail_electric rail_fast ship container cable_car subway aircraft wheelchair scooter drone" speed="12.50" length="28.78" shape="1790.71,2892.91 1794.80,2885.41 1797.73,2880.35 1800.92,2875.44 1805.76,2868.40"/>
    </edge>
    <edge id=":606049496_11" function="internal">
        <lane id=":606049496_11_0" index="0" disallow="tram rail_urban rail rail_electric rail_fast ship container cable_car subway aircraft wheelchair scooter drone" speed="10.28" length="25.18" shape="1793.52,2894.43 1797.67,2888.85 1802.56,2886.05 1808.20,2886.05 1814.57,2888.83"/>
    </edge>
    <edge id=":606050500_0" function="internal">
        <lane id=":606050500_0_0" index="0" speed="6.43" length="9.03" shape="2340.61,3226.52 2338.34,3225.50 2336.31,3225.48 2334.52,3226.44 2332.98,3228.39"/>
    </edge>
    <edge id=":606050500_1" function="internal">
        <lane id=":606050500_1_0" index="0" speed="13.89" length="27.44" shape="2342.32,3223.81 2319.05,3209.26"/>
    </edge>
    <edge id=":606050500_2" function="internal">
        <lane id=":606050500_2_0" index="0" speed="10.41" length="24.78" shape="2344.02,3221.10 2338.78,3216.68 2336.19,3211.68 2336.26,3206.11 2338.99,3199.96"/>
    </edge>
    <edge id=":606050500_3" function="internal">
        <lane id=":606050500_3_0" index="0" speed="6.59" length="9.29" shape="2347.11,3205.08 2346.11,3207.35 2346.12,3209.42 2347.12,3211.30 2349.13,3212.97"/>
    </edge>
    <edge id=":606050500_4" function="internal">
        <lane id=":606050500_4_0" index="0" speed="13.89" length="27.37" shape="2344.40,3203.38 2330.21,3226.78"/>
    </edge>
    <edge id=":606050500_5" function="internal">
        <lane id=":606050500_5_0" index="0" speed="10.39" length="24.50" shape="2341.69,3201.67 2337.34,3206.80 2332.40,3209.32 2326.86,3209.23 2320.74,3206.54"/>
    </edge>
    <edge id=":606050500_6" function="internal">
        <lane id=":606050500_6_0" index="0" speed="6.54" length="9.09" shape="2325.80,3198.39 2328.07,3199.38 2330.12,3199.40 2331.95,3198.46 2333.57,3196.55"/>
    </edge>
    <edge id=":606050500_7" function="internal">
        <lane id=":606050500_7_0" index="0" speed="13.89" length="27.49" shape="2324.11,3201.11 2347.43,3215.68"/>
    </edge>
    <edge id=":606050500_8" function="internal">
        <lane id=":606050500_8_0" index="0" speed="10.54" length="24.85" shape="2322.43,3203.83 2327.55,3208.15 2330.09,3213.14 2330.06,3218.82 2327.45,3225.17"/>
    </edge>
    <edge id=":606050500_9" function="internal">
        <lane id=":606050500_9_0" index="0" speed="6.78" length="9.69" shape="2319.16,3220.34 2320.20,3217.82 2320.26,3215.59 2319.31,3213.64 2317.36,3211.98"/>
    </edge>
    <edge id=":606050500_10" function="internal">
        <lane id=":606050500_10_0" index="0" speed="13.89" length="27.70" shape="2321.92,3221.95 2336.28,3198.26"/>
    </edge>
    <edge id=":606050500_11" function="internal">
        <lane id=":606050500_11_0" index="0" speed="10.31" length="24.90" shape="2324.69,3223.56 2328.94,3218.19 2333.87,3215.53 2339.46,3215.60 2345.72,3218.39"/>
    </edge>
    <edge id=":606887923_0" function="internal">
        <lane id=":606887923_0_0" index="0" speed="6.50" length="9.03" shape="2093.50,3072.86 2091.23,3071.87 2089.19,3071.84 2087.38,3072.77 2085.79,3074.67"/>
    </edge>
    <edge id=":606887923_1" function="internal">
        <lane id=":606887923_1_0" index="0" speed="13.89" length="27.21" shape="2095.19,3070.15 2072.06,3055.80"/>
    </edge>
    <edge id=":606887923_2" function="internal">
        <lane id=":606887923_2_0" index="0" speed="10.37" length="24.54" shape="2096.88,3067.43 2091.72,3063.11 2089.18,3058.17 2089.26,3052.63 2091.95,3046.48"/>
    </edge>
    <edge id=":606887923_3" function="internal">
        <lane id=":606887923_3_0" index="0" speed="6.52" length="9.07" shape="2100.11,3051.53 2099.12,3053.80 2099.09,3055.85 2100.03,3057.68 2101.94,3059.28"/>
    </edge>
    <edge id=":606887923_4" function="internal">
        <lane id=":606887923_4_0" index="0" speed="13.89" length="27.22" shape="2097.39,3049.85 2083.07,3072.99"/>
    </edge>
    <edge id=":606887923_5" function="internal">
        <lane id=":606887923_5_0" index="0" speed="10.36" length="24.51" shape="2094.67,3048.16 2090.36,3053.31 2085.44,3055.85 2079.90,3055.77 2073.75,3053.08"/>
    </edge>
    <edge id=":606887923_6" function="internal">
        <lane id=":606887923_6_0" index="0" speed="6.51" length="9.03" shape="2078.80,3044.92 2081.07,3045.91 2083.11,3045.94 2084.92,3045.01 2086.51,3043.11"/>
    </edge>
    <edge id=":606887923_7" function="internal">
        <lane id=":606887923_7_0" index="0" speed="13.89" length="27.23" shape="2077.12,3047.64 2100.25,3061.99"/>
    </edge>
    <edge id=":606887923_8" function="internal">
        <lane id=":606887923_8_0" index="0" speed="10.37" length="24.53" shape="2075.43,3050.36 2080.58,3054.67 2083.12,3059.60 2083.04,3065.14 2080.35,3071.31"/>
    </edge>
    <edge id=":606887923_9" function="internal">
        <lane id=":606887923_9_0" index="0" speed="6.52" length="9.06" shape="2072.18,3066.26 2073.18,3063.98 2073.21,3061.93 2072.28,3060.11 2070.38,3058.52"/>
    </edge>
    <edge id=":606887923_10" function="internal">
        <lane id=":606887923_10_0" index="0" speed="13.89" length="27.22" shape="2074.90,3067.94 2089.23,3044.79"/>
    </edge>
    <edge id=":606887923_11" function="internal">
        <lane id=":606887923_11_0" index="0" speed="10.36" length="24.54" shape="2077.63,3069.62 2081.94,3064.46 2086.86,3061.92 2092.41,3062.00 2098.56,3064.71"/>
    </edge>
    <edge id=":606888578_0" function="internal">
        <lane id=":606888578_0_0" index="0" speed="6.54" length="9.17" shape="1895.07,3393.81 1892.80,3392.81 1890.75,3392.80 1888.91,3393.78 1887.28,3395.74"/>
    </edge>
    <edge id=":606888578_1" function="internal">
        <lane id=":606888578_1_0" index="0" disallow="tram rail_urban rail rail_electric rail_fast ship container cable_car subway aircraft wheelchair scooter drone" speed="18.05" length="27.35" shape="1896.77,3391.10 1873.39,3376.92"/>
    </edge>
    <edge id=":606888578_2" function="internal">
        <lane id=":606888578_2_0" index="0" speed="10.39" length="24.54" shape="1898.47,3388.39 1893.32,3384.04 1890.77,3379.09 1890.84,3373.55 1893.51,3367.41"/>
    </edge>
    <edge id=":606888578_3" function="internal">
        <lane id=":606888578_3_0" index="0" speed="6.55" length="9.13" shape="1901.67,3372.46 1900.69,3374.73 1900.68,3376.79 1901.64,3378.63 1903.58,3380.25"/>
    </edge>
    <edge id=":606888578_4" function="internal">
        <lane id=":606888578_4_0" index="0" speed="13.89" length="27.37" shape="1898.95,3370.78 1884.56,3394.06"/>
    </edge>
    <edge id=":606888578_5" function="internal">
        <lane id=":606888578_5_0" index="0" disallow="tram rail_urban rail rail_electric rail_fast ship container cable_car subway aircraft wheelchair scooter drone" speed="10.51" length="24.76" shape="1896.23,3369.10 1891.93,3374.23 1886.95,3376.78 1881.31,3376.76 1875.00,3374.16"/>
    </edge>
    <edge id=":606888578_6" function="internal">
        <lane id=":606888578_6_0" index="0" disallow="tram rail_urban rail rail_electric rail_fast ship container cable_car subway aircraft wheelchair scooter drone" speed="6.73" length="9.54" shape="1879.85,3365.88 1882.32,3366.90 1884.51,3366.94 1886.42,3365.99 1888.06,3364.05"/>
    </edge>
    <edge id=":606888578_7" function="internal">
        <lane id=":606888578_7_0" index="0" disallow="tram rail_urban rail rail_electric rail_fast ship container cable_car subway aircraft wheelchair scooter drone" speed="18.05" length="27.64" shape="1878.23,3368.64 1901.87,3382.96"/>
    </edge>
    <edge id=":606888578_8" function="internal">
        <lane id=":606888578_8_0" index="0" disallow="tram rail_urban rail rail_electric rail_fast ship container cable_car subway aircraft wheelchair scooter drone" speed="10.33" length="24.79" shape="1876.62,3371.40 1881.95,3375.64 1884.60,3380.55 1884.56,3386.13 1881.84,3392.38"/>
    </edge>
    <edge id=":606888578_9" function="internal">
        <lane id=":606888578_9_0" index="0" disallow="tram rail_urban rail rail_electric rail_fast ship container cable_car subway aircraft wheelchair scooter drone" speed="6.46" length="9.03" shape="1873.67,3387.33 1874.66,3385.05 1874.68,3383.02 1873.71,3381.23 1871.77,3379.69"/>
    </edge>
    <edge id=":606888578_10" function="internal">
        <lane id=":606888578_10_0" index="0" speed="13.89" length="27.37" shape="1876.39,3389.01 1890.79,3365.73"/>
    </edge>
    <edge id=":606888578_11" function="internal">
        <lane id=":606888578_11_0" index="0" speed="10.38" length="24.73" shape="1879.11,3390.70 1883.48,3385.46 1888.44,3382.87 1894.01,3382.95 1900.17,3385.67"/>
    </edge>
    <edge id=":606888584_0" function="internal">
        <lane id=":606888584_0_0" index="0" disallow="tram rail_urban rail rail_electric rail_fast ship container cable_car subway aircraft wheelchair scooter drone" speed="6.44" length="9.03" shape="2150.02,3553.65 2147.74,3552.65 2145.71,3552.64 2143.92,3553.61 2142.38,3555.56"/>
    </edge>
    <edge id=":606888584_1" function="internal">
        <lane id=":606888584_1_0" index="0" disallow="tram rail_urban rail rail_electric rail_fast ship container cable_car subway aircraft wheelchair scooter drone" speed="18.05" length="27.83" shape="2151.70,3550.93 2128.09,3536.20"/>
    </edge>
    <edge id=":606888584_2" function="internal">
        <lane id=":606888584_2_0" index="0" disallow="tram rail_urban rail rail_electric rail_fast ship container cable_car subway aircraft wheelchair scooter drone" speed="10.59" length="25.12" shape="2153.39,3548.21 2148.13,3543.81 2145.49,3538.76 2145.47,3533.06 2148.05,3526.70"/>
    </edge>
    <edge id=":606888584_3" function="internal">
        <lane id=":606888584_3_0" index="0" disallow="tram rail_urban rail rail_electric rail_fast ship container cable_car subway aircraft wheelchair scooter drone" speed="6.86" length="9.95" shape="2156.35,3531.53 2155.32,3534.05 2155.33,3536.31 2156.37,3538.31 2158.45,3540.05"/>
    </edge>
    <edge id=":606888584_4" function="internal">
        <lane id=":606888584_4_0" index="0" speed="13.89" length="27.80" shape="2153.58,3529.92 2139.62,3553.95"/>
    </edge>
    <edge id=":606888584_5" function="internal">
        <lane id=":606888584_5_0" index="0" speed="10.32" length="24.89" shape="2150.82,3528.31 2146.57,3533.68 2141.64,3536.33 2136.05,3536.27 2129.79,3533.49"/>
    </edge>
    <edge id=":606888584_6" function="internal">
        <lane id=":606888584_6_0" index="0" speed="6.44" length="9.03" shape="2134.89,3525.36 2137.16,3526.37 2139.19,3526.39 2140.98,3525.43 2142.53,3523.48"/>
    </edge>
    <edge id=":606888584_7" function="internal">
        <lane id=":606888584_7_0" index="0" disallow="tram rail_urban rail rail_electric rail_fast ship container cable_car subway aircraft wheelchair scooter drone" speed="18.05" length="27.78" shape="2133.19,3528.07 2156.76,3542.77"/>
    </edge>
    <edge id=":606888584_8" function="internal">
        <lane id=":606888584_8_0" index="0" speed="10.63" length="25.15" shape="2131.49,3530.78 2136.74,3535.21 2139.38,3540.28 2139.42,3545.99 2136.85,3552.35"/>
    </edge>
    <edge id=":606888584_9" function="internal">
        <lane id=":606888584_9_0" index="0" speed="6.92" length="10.06" shape="2128.54,3547.53 2129.57,3545.00 2129.55,3542.71 2128.49,3540.68 2126.39,3538.91"/>
    </edge>
    <edge id=":606888584_10" function="internal">
        <lane id=":606888584_10_0" index="0" speed="13.89" length="27.82" shape="2131.31,3549.14 2145.29,3525.09"/>
    </edge>
    <edge id=":606888584_11" function="internal">
        <lane id=":606888584_11_0" index="0" disallow="tram rail_urban rail rail_electric rail_fast ship container cable_car subway aircraft wheelchair scooter drone" speed="10.32" length="24.85" shape="2134.08,3550.74 2138.31,3545.37 2143.23,3542.71 2148.81,3542.75 2155.08,3545.49"/>
    </edge>
    <edge id=":606888978_0" function="internal">
        <lane id=":606888978_0_0" index="0" disallow="tram rail_urban rail rail_electric rail_fast ship container cable_car subway aircraft wheelchair scooter drone" speed="6.66" length="9.49" shape="2554.46,2887.33 2552.06,2886.25 2549.90,2886.19 2547.99,2887.13 2546.32,2889.08"/>
    </edge>
    <edge id=":606888978_1" function="internal">
        <lane id=":606888978_1_0" index="0" disallow="tram rail_urban rail rail_electric rail_fast ship container cable_car subway aircraft wheelchair scooter drone" speed="18.05" length="27.62" shape="2556.15,2884.61 2532.63,2870.13"/>
    </edge>
    <edge id=":606888978_2" function="internal">
        <lane id=":606888978_2_0" index="0" disallow="tram rail_urban rail rail_electric rail_fast ship container cable_car subway aircraft wheelchair scooter drone" speed="10.32" length="24.88" shape="2557.85,2881.90 2552.61,2877.48 2550.11,2872.48 2550.34,2866.89 2553.31,2860.72"/>
    </edge>
    <edge id=":606888978_3" function="internal">
        <lane id=":606888978_3_0" index="0" disallow="tram rail_urban rail rail_electric rail_fast ship container cable_car subway aircraft wheelchair scooter drone" speed="6.44" length="9.03" shape="2561.28,2866.07 2560.21,2868.31 2560.12,2870.34 2561.03,2872.15 2562.93,2873.75"/>
    </edge>
    <edge id=":606888978_4" function="internal">
        <lane id=":606888978_4_0" index="0" speed="13.89" length="27.54" shape="2558.63,2864.28 2543.61,2887.37"/>
    </edge>
    <edge id=":606888978_5" function="internal">
        <lane id=":606888978_5_0" index="0" speed="10.66" length="25.10" shape="2555.97,2862.50 2551.39,2867.62 2546.25,2870.14 2540.55,2870.07 2534.29,2867.40"/>
    </edge>
    <edge id=":606888978_6" function="internal">
        <lane id=":606888978_6_0" index="0" speed="6.96" length="10.11" shape="2539.27,2859.19 2541.78,2860.25 2544.07,2860.27 2546.14,2859.24 2547.99,2857.16"/>
    </edge>
    <edge id=":606888978_7" function="internal">
        <lane id=":606888978_7_0" index="0" disallow="tram rail_urban rail rail_electric rail_fast ship container cable_car subway aircraft wheelchair scooter drone" speed="18.05" length="27.74" shape="2537.61,2861.93 2561.24,2876.47"/>
    </edge>
    <edge id=":606888978_8" function="internal">
        <lane id=":606888978_8_0" index="0" speed="10.34" length="24.71" shape="2535.95,2864.66 2541.20,2868.97 2543.77,2873.91 2543.67,2879.47 2540.90,2885.67"/>
    </edge>
    <edge id=":606888978_9" function="internal">
        <lane id=":606888978_9_0" index="0" speed="6.47" length="9.03" shape="2532.78,2880.55 2533.79,2878.28 2533.83,2876.25 2532.89,2874.44 2530.97,2872.87"/>
    </edge>
    <edge id=":606888978_10" function="internal">
        <lane id=":606888978_10_0" index="0" speed="13.89" length="27.81" shape="2535.49,2882.25 2550.65,2858.94"/>
    </edge>
    <edge id=":606888978_11" function="internal">
        <lane id=":606888978_11_0" index="0" disallow="tram rail_urban rail rail_electric rail_fast ship container cable_car subway aircraft wheelchair scooter drone" speed="10.46" length="24.92" shape="2538.20,2883.96 2542.60,2878.79 2547.63,2876.27 2553.27,2876.40 2559.54,2879.18"/>
    </edge>
    <edge id=":606889138_0" function="internal">
        <lane id=":606889138_0_0" index="0" disallow="tram rail_urban rail rail_electric rail_fast ship container cable_car subway aircraft wheelchair scooter drone" speed="6.41" length="9.04" shape="1620.89,3225.01 1618.62,3223.98 1616.59,3223.94 1614.81,3224.90 1613.27,3226.86"/>
    </edge>
    <edge id=":606889138_1" function="internal">
        <lane id=":606889138_1_0" index="0" disallow="tram rail_urban rail rail_electric rail_fast ship container cable_car subway aircraft wheelchair scooter drone" speed="18.05" length="27.73" shape="1622.62,3222.32 1599.14,3207.56"/>
    </edge>
    <edge id=":606889138_2" function="internal">
        <lane id=":606889138_2_0" index="0" disallow="tram rail_urban rail rail_electric rail_fast ship container cable_car subway aircraft wheelchair scooter drone" speed="10.64" length="25.17" shape="1624.34,3219.63 1619.09,3215.12 1616.45,3210.02 1616.43,3204.32 1619.02,3198.03"/>
    </edge>
    <edge id=":606889138_3" function="internal">
        <lane id=":606889138_3_0" index="0" disallow="tram rail_urban rail rail_electric rail_fast ship container cable_car subway aircraft wheelchair scooter drone" speed="6.93" length="10.09" shape="1627.28,3202.92 1626.26,3205.41 1626.30,3207.68 1627.39,3209.73 1629.53,3211.55"/>
    </edge>
    <edge id=":606889138_4" function="internal">
        <lane id=":606889138_4_0" index="0" disallow="tram rail_urban rail rail_electric rail_fast ship container cable_car subway aircraft wheelchair scooter drone" speed="12.50" length="27.78" shape="1624.53,3201.29 1610.50,3225.26"/>
    </edge>
    <edge id=":606889138_5" function="internal">
        <lane id=":606889138_5_0" index="0" disallow="tram rail_urban rail rail_electric rail_fast ship container cable_car subway aircraft wheelchair scooter drone" speed="10.34" length="24.71" shape="1621.77,3199.66 1617.52,3204.95 1612.61,3207.57 1607.04,3207.54 1600.82,3204.83"/>
    </edge>
    <edge id=":606889138_6" function="internal">
        <lane id=":606889138_6_0" index="0" disallow="tram rail_urban rail rail_electric rail_fast ship container cable_car subway aircraft wheelchair scooter drone" speed="6.47" length="9.03" shape="1605.85,3196.66 1608.13,3197.65 1610.16,3197.66 1611.96,3196.70 1613.51,3194.77"/>
    </edge>
    <edge id=":606889138_7" function="internal">
        <lane id=":606889138_7_0" index="0" disallow="tram rail_urban rail rail_electric rail_fast ship container cable_car subway aircraft wheelchair scooter drone" speed="18.05" length="27.91" shape="1604.17,3199.38 1627.80,3214.24"/>
    </edge>
    <edge id=":606889138_8" function="internal">
        <lane id=":606889138_8_0" index="0" speed="10.60" length="25.14" shape="1602.49,3202.11 1607.72,3206.47 1610.33,3211.51 1610.33,3217.24 1607.73,3223.66"/>
    </edge>
    <edge id=":606889138_9" function="internal">
        <lane id=":606889138_9_0" index="0" speed="6.87" length="9.96" shape="1599.42,3218.85 1600.47,3216.28 1600.50,3213.99 1599.49,3211.99 1597.46,3210.28"/>
    </edge>
    <edge id=":606889138_10" function="internal">
        <lane id=":606889138_10_0" index="0" disallow="tram rail_urban rail rail_electric rail_fast ship container cable_car subway aircraft wheelchair scooter drone" speed="12.50" length="27.87" shape="1602.19,3220.45 1616.26,3196.40"/>
    </edge>
    <edge id=":606889138_11" function="internal">
        <lane id=":606889138_11_0" index="0" disallow="tram rail_urban rail rail_electric rail_fast ship container cable_car subway aircraft wheelchair scooter drone" speed="10.30" length="25.04" shape="1604.96,3222.06 1609.23,3216.63 1614.17,3213.97 1619.79,3214.07 1626.07,3216.94"/>
    </edge>

    <edge id="-47621504#1" from="606888978" to="10698796255" priority="10" type="highway.tertiary">
        <lane id="-47621504#1_0" index="0" disallow="tram rail_urban rail rail_electric rail_fast ship container cable_car subway aircraft wheelchair scooter drone" speed="22.22" length="333.17" shape="2562.93,2873.75 2845.54,3050.20"/>
        <lane id="-47621504#1_1" index="1" disallow="tram rail_urban rail rail_electric rail_fast ship container cable_car subway aircraft wheelchair scooter drone" speed="22.22" length="333.17" shape="2561.24,2876.47 2843.84,3052.92"/>
        <lane id="-47621504#1_2" index="2" disallow="tram rail_urban rail rail_electric rail_fast ship container cable_car subway aircraft wheelchair scooter drone" speed="22.22" length="333.17" shape="2559.54,2879.18 2842.15,3055.63"/>
    </edge>
    <edge id="-47621504#4" from="2115201415" to="2459514591" priority="10" type="highway.tertiary">
        <lane id="-47621504#4_0" index="0" disallow="tram rail_urban rail rail_electric rail_fast ship container cable_car subway aircraft wheelchair scooter drone" speed="22.22" length="286.75" shape="2045.16,2554.83 2288.36,2706.74"/>
        <lane id="-47621504#4_1" index="1" disallow="tram rail_urban rail rail_electric rail_fast ship container cable_car subway aircraft wheelchair scooter drone" speed="22.22" length="286.75" shape="2043.46,2557.54 2286.67,2709.45"/>
        <lane id="-47621504#4_2" index="2" disallow="tram rail_urban rail rail_electric rail_fast ship container cable_car subway aircraft wheelchair scooter drone" speed="22.22" length="286.75" shape="2041.77,2560.26 2284.97,2712.17"/>
    </edge>
    <edge id="-47621504#5" from="10698679336" to="2115201415" priority="10" type="highway.tertiary" shape="1776.52,2397.89 1835.37,2433.98 2029.02,2554.18">
        <lane id="-47621504#5_0" index="0" disallow="tram rail_urban rail rail_electric rail_fast ship container cable_car subway aircraft wheelchair scooter drone" speed="22.22" length="282.89" shape="1780.70,2391.07 1839.57,2427.17 2021.27,2539.95"/>
        <lane id="-47621504#5_1" index="1" disallow="tram rail_urban rail rail_electric rail_fast ship container cable_car subway aircraft wheelchair scooter drone" speed="22.22" length="282.89" shape="1779.03,2393.80 1837.89,2429.89 2019.58,2542.67"/>
        <lane id="-47621504#5_2" index="2" disallow="tram rail_urban rail rail_electric rail_fast ship container cable_car subway aircraft wheelchair scooter drone" speed="22.22" length="282.89" shape="1777.36,2396.53 1836.21,2432.62 2017.89,2545.39"/>
    </edge>
    <edge id="-47693393#2" from="606888578" to="606889138" priority="10" type="highway.tertiary" shape="1887.75,3379.77 1806.55,3332.24 1684.50,3256.34 1613.38,3210.69">
        <lane id="-47693393#2_0" index="0" disallow="tram rail_urban rail rail_electric rail_fast ship container cable_car subway aircraft wheelchair scooter drone" speed="22.22" length="294.63" shape="1871.77,3379.69 1802.42,3339.09 1680.23,3263.10 1620.89,3225.01"/>
        <lane id="-47693393#2_1" index="1" disallow="tram rail_urban rail rail_electric rail_fast ship container cable_car subway aircraft wheelchair scooter drone" speed="22.22" length="294.63" shape="1873.39,3376.92 1804.07,3336.35 1681.94,3260.40 1622.62,3222.32"/>
        <lane id="-47693393#2_2" index="2" disallow="tram rail_urban rail rail_electric rail_fast ship container cable_car subway aircraft wheelchair scooter drone" speed="22.22" length="294.63" shape="1875.00,3374.16 1805.72,3333.61 1683.65,3257.69 1624.34,3219.63"/>
    </edge>
    <edge id="-47693393#5" from="10698796245" to="606888584" priority="10" type="highway.tertiary" shape="2422.02,3712.88 2349.22,3667.78 2142.43,3539.53">
        <lane id="-47693393#5_0" index="0" disallow="tram rail_urban rail rail_electric rail_fast ship container cable_car subway aircraft wheelchair scooter drone" speed="22.22" length="315.08" shape="2417.81,3719.68 2345.01,3674.58 2150.02,3553.65"/>
        <lane id="-47693393#5_1" index="1" disallow="tram rail_urban rail rail_electric rail_fast ship container cable_car subway aircraft wheelchair scooter drone" speed="22.22" length="315.08" shape="2419.49,3716.96 2346.69,3671.86 2151.70,3550.93"/>
        <lane id="-47693393#5_2" index="2" disallow="tram rail_urban rail rail_electric rail_fast ship container cable_car subway aircraft wheelchair scooter drone" speed="22.22" length="315.08" shape="2421.18,3714.24 2348.38,3669.14 2153.39,3548.21"/>
    </edge>
    <edge id="-47693411#4" from="606889138" to="606049496" priority="10" type="highway.tertiary" shape="1613.38,3210.69 1738.97,2998.55 1801.68,2882.73">
        <lane id="-47693411#4_0" index="0" disallow="tram rail_urban rail rail_electric rail_fast ship container cable_car subway aircraft wheelchair scooter drone" speed="11.11" length="350.11" shape="1613.51,3194.77 1732.01,2994.61 1787.90,2891.39"/>
        <lane id="-47693411#4_1" index="1" disallow="tram rail_urban rail rail_electric rail_fast ship container cable_car subway aircraft wheelchair scooter drone" speed="11.11" length="350.11" shape="1616.26,3196.40 1734.79,2996.18 1790.71,2892.91"/>
        <lane id="-47693411#4_2" index="2" disallow="tram rail_urban rail rail_electric rail_fast ship container cable_car subway aircraft wheelchair scooter drone" speed="11.11" length="350.11" shape="1619.02,3198.03 1737.58,2997.76 1793.52,2894.43"/>
    </edge>
    <edge id="-E0" from="2115201415" to="606049496" priority="-1">
        <lane id="-E0_0" index="0" speed="13.89" length="371.34" shape="2027.58,2570.32 1816.28,2875.69"/>
        <lane id="-E0_1" index="1" speed="13.89" length="371.34" shape="2024.95,2568.50 1813.65,2873.87"/>
        <lane id="-E0_2" index="2" speed="13.89" length="371.34" shape="2022.32,2566.68 1811.02,2872.04"/>
    </edge>
    <edge id="-E1" from="10698796307" to="2459514591" priority="-1">
        <lane id="-E1_0" index="0" speed="13.89" length="369.00" shape="2506.27,2401.03 2309.73,2713.33"/>
        <lane id="-E1_1" index="1" speed="13.89" length="369.00" shape="2503.56,2399.33 2307.02,2711.62"/>
        <lane id="-E1_2" index="2" speed="13.89" length="369.00" shape="2500.85,2397.62 2304.31,2709.92"/>
    </edge>
    <edge id="-E10" from="J15" to="606889138" priority="-1">
        <lane id="-E10_0" index="0" speed="13.89" length="414.33" shape="1391.99,3577.53 1599.42,3218.85"/>
        <lane id="-E10_1" index="1" speed="13.89" length="414.33" shape="1394.76,3579.13 1602.19,3220.45"/>
        <lane id="-E10_2" index="2" speed="13.89" length="414.33" shape="1397.53,3580.73 1604.96,3222.06"/>
    </edge>
    <edge id="-E13" from="J20" to="606888978" priority="-1">
        <lane id="-E13_0" index="0" speed="13.89" length="382.60" shape="2774.33,2548.27 2561.28,2866.07"/>
        <lane id="-E13_1" index="1" speed="13.89" length="382.60" shape="2771.68,2546.49 2558.63,2864.28"/>
        <lane id="-E13_2" index="2" speed="13.89" length="382.60" shape="2769.02,2544.71 2555.97,2862.50"/>
    </edge>
    <edge id="-E15" from="J23" to="606888584" priority="-1">
        <lane id="-E15_0" index="0" speed="13.89" length="382.33" shape="1936.78,3878.30 2128.54,3547.53"/>
        <lane id="-E15_1" index="1" speed="13.89" length="382.33" shape="1939.55,3879.90 2131.31,3549.14"/>
        <lane id="-E15_2" index="2" speed="13.89" length="382.33" shape="1942.32,3881.51 2134.08,3550.74"/>
    </edge>
    <edge id="-E16" from="606050500" to="606888584" priority="-1">
        <lane id="-E16_0" index="0" speed="13.89" length="350.84" shape="2332.98,3228.39 2156.35,3531.53"/>
        <lane id="-E16_1" index="1" speed="13.89" length="350.84" shape="2330.21,3226.78 2153.58,3529.92"/>
        <lane id="-E16_2" index="2" speed="13.89" length="350.84" shape="2327.45,3225.17 2150.82,3528.31"/>
    </edge>
    <edge id="-E17" from="606888978" to="606050500" priority="-1">
        <lane id="-E17_0" index="0" speed="13.89" length="373.55" shape="2546.32,2889.08 2347.11,3205.08"/>
        <lane id="-E17_1" index="1" speed="13.89" length="373.55" shape="2543.61,2887.37 2344.40,3203.38"/>
        <lane id="-E17_2" index="2" speed="13.89" length="373.55" shape="2540.90,2885.67 2341.69,3201.67"/>
    </edge>
    <edge id="-E19" from="606888584" to="606888578" priority="-1">
        <lane id="-E19_0" index="0" speed="13.89" length="273.06" shape="2126.39,3538.91 1895.07,3393.81"/>
        <lane id="-E19_1" index="1" speed="13.89" length="273.06" shape="2128.09,3536.20 1896.77,3391.10"/>
        <lane id="-E19_2" index="2" speed="13.89" length="273.06" shape="2129.79,3533.49 1898.47,3388.39"/>
    </edge>
    <edge id="-E2" from="10698796017" to="606049496" priority="-1">
        <lane id="-E2_0" index="0" speed="13.89" length="256.37" shape="1575.84,2735.49 1794.65,2869.07"/>
        <lane id="-E2_1" index="1" speed="13.89" length="256.37" shape="1574.17,2738.22 1792.99,2871.80"/>
        <lane id="-E2_2" index="2" speed="13.89" length="256.37" shape="1572.50,2740.95 1791.32,2874.53"/>
    </edge>
    <edge id="-E20" from="606887923" to="606888578" priority="-1">
        <lane id="-E20_0" index="0" speed="13.89" length="350.11" shape="2085.79,3074.67 1901.67,3372.46"/>
        <lane id="-E20_1" index="1" speed="13.89" length="350.11" shape="2083.07,3072.99 1898.95,3370.78"/>
        <lane id="-E20_2" index="2" speed="13.89" length="350.11" shape="2080.35,3071.31 1896.23,3369.10"/>
    </edge>
    <edge id="-E21" from="606050500" to="606887923" priority="-1">
        <lane id="-E21_0" index="0" speed="13.89" length="263.57" shape="2317.36,3211.98 2093.50,3072.86"/>
        <lane id="-E21_1" index="1" speed="13.89" length="263.57" shape="2319.05,3209.26 2095.19,3070.15"/>
        <lane id="-E21_2" index="2" speed="13.89" length="263.57" shape="2320.74,3206.54 2096.88,3067.43"/>
    </edge>
    <edge id="-E22" from="2459514591" to="606887923" priority="-1">
        <lane id="-E22_0" index="0" speed="13.89" length="370.63" shape="2295.29,2736.45 2100.11,3051.53"/>
        <lane id="-E22_1" index="1" speed="13.89" length="370.63" shape="2292.57,2734.77 2097.39,3049.85"/>
        <lane id="-E22_2" index="2" speed="13.89" length="370.63" shape="2289.85,2733.08 2094.67,3048.16"/>
    </edge>
    <edge id="-E23" from="606888978" to="2459514591" priority="-1">
        <lane id="-E23_0" index="0" speed="13.89" length="266.37" shape="2530.97,2872.87 2303.24,2734.69"/>
        <lane id="-E23_1" index="1" speed="13.89" length="266.37" shape="2532.63,2870.13 2304.90,2731.95"/>
        <lane id="-E23_2" index="2" speed="13.89" length="266.37" shape="2534.29,2867.40 2306.56,2729.21"/>
    </edge>
    <edge id="-E25" from="J28" to="606050500" priority="-1">
        <lane id="-E25_0" index="0" speed="13.89" length="330.97" shape="2620.81,3402.67 2340.61,3226.52"/>
        <lane id="-E25_1" index="1" speed="13.89" length="330.97" shape="2622.52,3399.96 2342.32,3223.81"/>
        <lane id="-E25_2" index="2" speed="13.89" length="330.97" shape="2624.22,3397.25 2344.02,3221.10"/>
    </edge>
    <edge id="-E3" from="606887923" to="606049496" priority="-1">
        <lane id="-E3_0" index="0" speed="13.89" length="306.82" shape="2070.38,3058.52 1809.52,2896.99"/>
        <lane id="-E3_1" index="1" speed="13.89" length="306.82" shape="2072.06,3055.80 1811.20,2894.27"/>
        <lane id="-E3_2" index="2" speed="13.89" length="306.82" shape="2073.75,3053.08 1812.89,2891.55"/>
    </edge>
    <edge id="-E5" from="606888578" to="J2" priority="-1">
        <lane id="-E5_0" index="0" speed="13.89" length="399.05" shape="1887.28,3395.74 1677.42,3735.16"/>
        <lane id="-E5_1" index="1" speed="13.89" length="399.05" shape="1884.56,3394.06 1674.70,3733.47"/>
        <lane id="-E5_2" index="2" speed="13.89" length="399.05" shape="1881.84,3392.38 1671.98,3731.79"/>
    </edge>
    <edge id="-E6" from="J9" to="2115201415" priority="-1">
        <lane id="-E6_0" index="0" speed="13.89" length="330.11" shape="2230.61,2275.14 2043.56,2547.15"/>
        <lane id="-E6_1" index="1" speed="13.89" length="330.11" shape="2227.98,2273.33 2040.93,2545.34"/>
        <lane id="-E6_2" index="2" speed="13.89" length="330.11" shape="2225.34,2271.52 2038.29,2543.52"/>
    </edge>
    <edge id="-E8" from="J12" to="606889138" priority="-1">
        <lane id="-E8_0" index="0" speed="13.89" length="236.52" shape="1404.47,3072.62 1605.85,3196.66"/>
        <lane id="-E8_1" index="1" speed="13.89" length="236.52" shape="1402.79,3075.34 1604.17,3199.38"/>
        <lane id="-E8_2" index="2" speed="13.89" length="236.52" shape="1401.11,3078.07 1602.49,3202.11"/>
    </edge>
    <edge id="47621504#1" from="10698796255" to="606888978" priority="10" type="highway.tertiary">
        <lane id="47621504#1_0" index="0" disallow="tram rail_urban rail rail_electric rail_fast ship container cable_car subway aircraft wheelchair scooter drone" speed="22.22" length="333.17" shape="2837.06,3063.78 2554.46,2887.33"/>
        <lane id="47621504#1_1" index="1" disallow="tram rail_urban rail rail_electric rail_fast ship container cable_car subway aircraft wheelchair scooter drone" speed="22.22" length="333.17" shape="2838.76,3061.06 2556.15,2884.61"/>
        <lane id="47621504#1_2" index="2" disallow="tram rail_urban rail rail_electric rail_fast ship container cable_car subway aircraft wheelchair scooter drone" speed="22.22" length="333.17" shape="2840.45,3058.35 2557.85,2881.90"/>
    </edge>
    <edge id="47621504#4" from="2459514591" to="2115201415" priority="10" type="highway.tertiary">
        <lane id="47621504#4_0" index="0" disallow="tram rail_urban rail rail_electric rail_fast ship container cable_car subway aircraft wheelchair scooter drone" speed="22.22" length="286.75" shape="2279.88,2720.31 2036.68,2568.40"/>
        <lane id="47621504#4_1" index="1" disallow="tram rail_urban rail rail_electric rail_fast ship container cable_car subway aircraft wheelchair scooter drone" speed="22.22" length="286.75" shape="2281.58,2717.59 2038.38,2565.69"/>
        <lane id="47621504#4_2" index="2" disallow="tram rail_urban rail rail_electric rail_fast ship container cable_car subway aircraft wheelchair scooter drone" speed="22.22" length="286.75" shape="2283.28,2714.88 2040.07,2562.97"/>
    </edge>
    <edge id="47621504#5" from="2115201415" to="10698679336" priority="10" type="highway.tertiary" shape="2029.02,2554.18 1835.37,2433.98 1776.52,2397.89">
        <lane id="47621504#5_0" index="0" disallow="tram rail_urban rail rail_electric rail_fast ship container cable_car subway aircraft wheelchair scooter drone" speed="22.22" length="282.84" shape="2012.83,2553.55 1831.17,2440.79 1772.34,2404.71"/>
        <lane id="47621504#5_1" index="1" disallow="tram rail_urban rail rail_electric rail_fast ship container cable_car subway aircraft wheelchair scooter drone" speed="22.22" length="282.84" shape="2014.52,2550.83 1832.85,2438.07 1774.01,2401.98"/>
        <lane id="47621504#5_2" index="2" disallow="tram rail_urban rail rail_electric rail_fast ship container cable_car subway aircraft wheelchair scooter drone" speed="22.22" length="282.84" shape="2016.20,2548.11 1834.53,2435.34 1775.68,2399.25"/>
    </edge>
    <edge id="47693393#2" from="606889138" to="606888578" priority="10" type="highway.tertiary" shape="1613.38,3210.69 1684.50,3256.34 1806.55,3332.24 1887.75,3379.77">
        <lane id="47693393#2_0" index="0" disallow="tram rail_urban rail rail_electric rail_fast ship container cable_car subway aircraft wheelchair scooter drone" speed="22.22" length="294.24" shape="1629.53,3211.55 1688.77,3249.58 1810.68,3325.39 1879.85,3365.88"/>
        <lane id="47693393#2_1" index="1" disallow="tram rail_urban rail rail_electric rail_fast ship container cable_car subway aircraft wheelchair scooter drone" speed="22.22" length="294.24" shape="1627.80,3214.24 1687.06,3252.28 1809.03,3328.13 1878.23,3368.64"/>
        <lane id="47693393#2_2" index="2" disallow="tram rail_urban rail rail_electric rail_fast ship container cable_car subway aircraft wheelchair scooter drone" speed="22.22" length="294.24" shape="1626.07,3216.94 1685.35,3254.99 1807.38,3330.87 1876.62,3371.40"/>
    </edge>
    <edge id="47693393#5" from="606888584" to="10698796245" priority="10" type="highway.tertiary" shape="2142.43,3539.53 2349.22,3667.78 2422.02,3712.88">
        <lane id="47693393#5_0" index="0" disallow="tram rail_urban rail rail_electric rail_fast ship container cable_car subway aircraft wheelchair scooter drone" speed="22.22" length="315.08" shape="2158.45,3540.05 2353.44,3660.98 2426.23,3706.08"/>
        <lane id="47693393#5_1" index="1" disallow="tram rail_urban rail rail_electric rail_fast ship container cable_car subway aircraft wheelchair scooter drone" speed="22.22" length="315.08" shape="2156.76,3542.77 2351.75,3663.70 2424.55,3708.80"/>
        <lane id="47693393#5_2" index="2" disallow="tram rail_urban rail rail_electric rail_fast ship container cable_car subway aircraft wheelchair scooter drone" speed="22.22" length="315.08" shape="2155.08,3545.49 2350.06,3666.42 2422.86,3711.52"/>
    </edge>
    <edge id="47693411#4" from="606049496" to="606889138" priority="10" type="highway.tertiary" shape="1801.68,2882.73 1738.97,2998.55 1613.38,3210.69">
        <lane id="47693411#4_0" index="0" disallow="tram rail_urban rail rail_electric rail_fast ship container cable_car subway aircraft wheelchair scooter drone" speed="11.11" length="350.47" shape="1801.97,2899.00 1745.93,3002.49 1627.28,3202.92"/>
        <lane id="47693411#4_1" index="1" disallow="tram rail_urban rail rail_electric rail_fast ship container cable_car subway aircraft wheelchair scooter drone" speed="11.11" length="350.47" shape="1799.15,2897.48 1743.15,3000.92 1624.53,3201.29"/>
        <lane id="47693411#4_2" index="2" disallow="tram rail_urban rail rail_electric rail_fast ship container cable_car subway aircraft wheelchair scooter drone" speed="11.11" length="350.47" shape="1796.34,2895.96 1740.36,2999.34 1621.77,3199.66"/>
    </edge>
    <edge id="E0" from="606049496" to="2115201415" priority="-1">
        <lane id="E0_0" index="0" speed="13.89" length="371.34" shape="1803.13,2866.58 2014.42,2561.21"/>
        <lane id="E0_1" index="1" speed="13.89" length="371.34" shape="1805.76,2868.40 2017.06,2563.04"/>
        <lane id="E0_2" index="2" speed="13.89" length="371.34" shape="1808.39,2870.22 2019.69,2564.86"/>
    </edge>
    <edge id="E1" from="2459514591" to="10698796307" priority="-1">
        <lane id="E1_0" index="0" speed="13.89" length="369.00" shape="2296.19,2704.80 2492.73,2392.51"/>
        <lane id="E1_1" index="1" speed="13.89" length="369.00" shape="2298.90,2706.51 2495.44,2394.21"/>
        <lane id="E1_2" index="2" speed="13.89" length="369.00" shape="2301.60,2708.21 2498.15,2395.92"/>
    </edge>
    <edge id="E10" from="606889138" to="J15" priority="-1">
        <lane id="E10_0" index="0" speed="13.89" length="414.33" shape="1613.27,3226.86 1405.85,3585.53"/>
        <lane id="E10_1" index="1" speed="13.89" length="414.33" shape="1610.50,3225.26 1403.08,3583.93"/>
        <lane id="E10_2" index="2" speed="13.89" length="414.33" shape="1607.73,3223.66 1400.31,3582.33"/>
    </edge>
    <edge id="E13" from="606888978" to="J20" priority="-1">
        <lane id="E13_0" index="0" speed="13.89" length="382.60" shape="2547.99,2857.16 2761.05,2539.37"/>
        <lane id="E13_1" index="1" speed="13.89" length="382.60" shape="2550.65,2858.94 2763.70,2541.15"/>
        <lane id="E13_2" index="2" speed="13.89" length="382.60" shape="2553.31,2860.72 2766.36,2542.93"/>
    </edge>
    <edge id="E15" from="606888584" to="J23" priority="-1">
        <lane id="E15_0" index="0" speed="13.89" length="382.33" shape="2142.38,3555.56 1950.62,3886.32"/>
        <lane id="E15_1" index="1" speed="13.89" length="382.33" shape="2139.62,3553.95 1947.85,3884.72"/>
        <lane id="E15_2" index="2" speed="13.89" length="382.33" shape="2136.85,3552.35 1945.08,3883.11"/>
    </edge>
    <edge id="E16" from="606888584" to="606050500" priority="-1">
        <lane id="E16_0" index="0" speed="13.89" length="350.84" shape="2142.53,3523.48 2319.16,3220.34"/>
        <lane id="E16_1" index="1" speed="13.89" length="350.84" shape="2145.29,3525.09 2321.92,3221.95"/>
        <lane id="E16_2" index="2" speed="13.89" length="350.84" shape="2148.05,3526.70 2324.69,3223.56"/>
    </edge>
    <edge id="E17" from="606050500" to="606888978" priority="-1">
        <lane id="E17_0" index="0" speed="13.89" length="373.55" shape="2333.57,3196.55 2532.78,2880.55"/>
        <lane id="E17_1" index="1" speed="13.89" length="373.55" shape="2336.28,3198.26 2535.49,2882.25"/>
        <lane id="E17_2" index="2" speed="13.89" length="373.55" shape="2338.99,3199.96 2538.20,2883.96"/>
    </edge>
    <edge id="E19" from="606888578" to="606888584" priority="-1">
        <lane id="E19_0" index="0" speed="13.89" length="273.06" shape="1903.58,3380.25 2134.89,3525.36"/>
        <lane id="E19_1" index="1" speed="13.89" length="273.06" shape="1901.87,3382.96 2133.19,3528.07"/>
        <lane id="E19_2" index="2" speed="13.89" length="273.06" shape="1900.17,3385.67 2131.49,3530.78"/>
    </edge>
    <edge id="E2" from="606049496" to="10698796017" priority="-1">
        <lane id="E2_0" index="0" speed="13.89" length="256.37" shape="1786.32,2882.72 1567.50,2749.15"/>
        <lane id="E2_1" index="1" speed="13.89" length="256.37" shape="1787.98,2879.99 1569.17,2746.42"/>
        <lane id="E2_2" index="2" speed="13.89" length="256.37" shape="1789.65,2877.26 1570.84,2743.69"/>
    </edge>
    <edge id="E20" from="606888578" to="606887923" priority="-1">
        <lane id="E20_0" index="0" speed="13.89" length="350.11" shape="1888.06,3364.05 2072.18,3066.26"/>
        <lane id="E20_1" index="1" speed="13.89" length="350.11" shape="1890.79,3365.73 2074.90,3067.94"/>
        <lane id="E20_2" index="2" speed="13.89" length="350.11" shape="1893.51,3367.41 2077.63,3069.62"/>
    </edge>
    <edge id="E21" from="606887923" to="606050500" priority="-1">
        <lane id="E21_0" index="0" speed="13.89" length="263.57" shape="2101.94,3059.28 2325.80,3198.39"/>
        <lane id="E21_1" index="1" speed="13.89" length="263.57" shape="2100.25,3061.99 2324.11,3201.11"/>
        <lane id="E21_2" index="2" speed="13.89" length="263.57" shape="2098.56,3064.71 2322.43,3203.83"/>
    </edge>
    <edge id="E22" from="606887923" to="2459514591" priority="-1">
        <lane id="E22_0" index="0" speed="13.89" length="370.63" shape="2086.51,3043.11 2281.69,2728.03"/>
        <lane id="E22_1" index="1" speed="13.89" length="370.63" shape="2089.23,3044.79 2284.41,2729.71"/>
        <lane id="E22_2" index="2" speed="13.89" length="370.63" shape="2091.95,3046.48 2287.13,2731.40"/>
    </edge>
    <edge id="E23" from="2459514591" to="606888978" priority="-1">
        <lane id="E23_0" index="0" speed="13.89" length="266.37" shape="2311.54,2721.01 2539.27,2859.19"/>
        <lane id="E23_1" index="1" speed="13.89" length="266.37" shape="2309.88,2723.74 2537.61,2861.93"/>
        <lane id="E23_2" index="2" speed="13.89" length="266.37" shape="2308.22,2726.48 2535.95,2864.66"/>
    </edge>
    <edge id="E25" from="606050500" to="J28" priority="-1">
        <lane id="E25_0" index="0" speed="13.89" length="330.97" shape="2349.13,3212.97 2629.33,3389.13"/>
        <lane id="E25_1" index="1" speed="13.89" length="330.97" shape="2347.43,3215.68 2627.62,3391.84"/>
        <lane id="E25_2" index="2" speed="13.89" length="330.97" shape="2345.72,3218.39 2625.92,3394.55"/>
    </edge>
    <edge id="E3" from="606049496" to="606887923" priority="-1">
        <lane id="E3_0" index="0" speed="13.89" length="306.82" shape="1817.94,2883.39 2078.80,3044.92"/>
        <lane id="E3_1" index="1" speed="13.89" length="306.82" shape="1816.26,2886.11 2077.12,3047.64"/>
        <lane id="E3_2" index="2" speed="13.89" length="306.82" shape="1814.57,2888.83 2075.43,3050.36"/>
    </edge>
    <edge id="E5" from="J2" to="606888578" priority="-1">
        <lane id="E5_0" index="0" speed="13.89" length="399.05" shape="1663.82,3726.74 1873.67,3387.33"/>
        <lane id="E5_1" index="1" speed="13.89" length="399.05" shape="1666.54,3728.43 1876.39,3389.01"/>
        <lane id="E5_2" index="2" speed="13.89" length="399.05" shape="1669.26,3730.11 1879.11,3390.70"/>
    </edge>
    <edge id="E6" from="2115201415" to="J9" priority="-1">
        <lane id="E6_0" index="0" speed="13.89" length="330.11" shape="2030.38,2538.08 2217.43,2266.08"/>
        <lane id="E6_1" index="1" speed="13.89" length="330.11" shape="2033.02,2539.90 2220.06,2267.89"/>
        <lane id="E6_2" index="2" speed="13.89" length="330.11" shape="2035.65,2541.71 2222.70,2269.70"/>
    </edge>
    <edge id="E8" from="606889138" to="J12" priority="-1">
        <lane id="E8_0" index="0" speed="13.89" length="236.52" shape="1597.46,3210.28 1396.07,3086.24"/>
        <lane id="E8_1" index="1" speed="13.89" length="236.52" shape="1599.14,3207.56 1397.75,3083.52"/>
        <lane id="E8_2" index="2" speed="13.89" length="236.52" shape="1600.82,3204.83 1399.43,3080.79"/>
    </edge>

    <tlLogic id="J1" type="static" programID="0" offset="0">
        <phase duration="35" state="gGrgrrgGrgrr"/>
        <phase duration="5"  state="gyrgrrgyrgrr"/>
        <phase duration="6"  state="grggrrgrggrr"/>
        <phase duration="6"  state="grygrrgrygrr"/>
        <phase duration="34" state="grrgGrgrrgGr"/>
        <phase duration="3"  state="grrgyrgrrgyr"/>
        <phase duration="5"  state="grrgrggrrgrg"/>
        <phase duration="6"  state="grrgrygrrgry"/>
    </tlLogic>
    <tlLogic id="J2" type="static" programID="0" offset="0">
        <phase duration="29" state="gGrgrrgGrgrr"/>
        <phase duration="5"  state="gyrgrrgyrgrr"/>
        <phase duration="6"  state="grGgrrgrGgrr"/>
        <phase duration="5"  state="grygrrgrygrr"/>
        <phase duration="29" state="grrgGrgrrgGr"/>
        <phase duration="5"  state="grrgyrgrrgyr"/>
        <phase duration="6"  state="grrgrGgrrgrG"/>
        <phase duration="5"  state="grrgrygrrgry"/>
    </tlLogic>
    <tlLogic id="J3" type="static" programID="0" offset="0">
        <phase duration="29" state="gGrgrrgGrgrr"/>
        <phase duration="5"  state="gyrgrrgyrgrr"/>
        <phase duration="6"  state="grGgrrgrGgrr"/>
        <phase duration="5"  state="grygrrgrygrr"/>
        <phase duration="29" state="grrgGrgrrgGr"/>
        <phase duration="5"  state="grrgyrgrrgyr"/>
        <phase duration="6"  state="grrgrGgrrgrG"/>
        <phase duration="5"  state="grrgrygrrgry"/>
    </tlLogic>
    <tlLogic id="J4" type="static" programID="0" offset="0">
        <phase duration="36" state="gGrgrrgGrgrr"/>
        <phase duration="9"  state="gyrgrrgyrgrr"/>
        <phase duration="36" state="grggrrgrggrr"/>
        <phase duration="6"  state="grygrrgrygrr"/>
        <phase duration="3"  state="grrgGrgrrgGr"/>
        <phase duration="3"  state="grrgyrgrrgyr"/>
        <phase duration="3"  state="grrgrggrrgrg"/>
        <phase duration="3"  state="grrgrygrrgry"/>
    </tlLogic>
    <tlLogic id="J5" type="static" programID="0" offset="0">
        <phase duration="33" state="gGrgrrgGrgrr"/>
        <phase duration="3"  state="gyrgrrgyrgrr"/>
        <phase duration="6"  state="grGgrrgrGgrr"/>
        <phase duration="3"  state="grygrrgrygrr"/>
        <phase duration="33" state="grrgGrgrrgGr"/>
        <phase duration="3"  state="grrgyrgrrgyr"/>
        <phase duration="6"  state="grrgrGgrrgrG"/>
        <phase duration="3"  state="grrgrygrrgry"/>
    </tlLogic>
    <tlLogic id="J6" type="static" programID="0" offset="0">
        <phase duration="33" state="gGrgrrgGrgrr"/>
        <phase duration="3"  state="gyrgrrgyrgrr"/>
        <phase duration="6"  state="grGgrrgrGgrr"/>
        <phase duration="3"  state="grygrrgrygrr"/>
        <phase duration="33" state="grrgGrgrrgGr"/>
        <phase duration="3"  state="grrgyrgrrgyr"/>
        <phase duration="6"  state="grrgrGgrrgrG"/>
        <phase duration="3"  state="grrgrygrrgry"/>
    </tlLogic>
    <tlLogic id="J7" type="static" programID="0" offset="0">
        <phase duration="29" state="gGrgrrgGrgrr"/>
        <phase duration="5"  state="gyrgrrgyrgrr"/>
        <phase duration="6"  state="grGgrrgrGgrr"/>
        <phase duration="5"  state="grygrrgrygrr"/>
        <phase duration="29" state="grrgGrgrrgGr"/>
        <phase duration="5"  state="grrgyrgrrgyr"/>
        <phase duration="6"  state="grrgrGgrrgrG"/>
        <phase duration="5"  state="grrgrygrrgry"/>
    </tlLogic>
    <tlLogic id="J8" type="static" programID="0" offset="0">
        <phase duration="29" state="gGrgrrgGrgrr"/>
        <phase duration="5"  state="gyrgrrgyrgrr"/>
        <phase duration="6"  state="grGgrrgrGgrr"/>
        <phase duration="5"  state="grygrrgrygrr"/>
        <phase duration="29" state="grrgGrgrrgGr"/>
        <phase duration="5"  state="grrgyrgrrgyr"/>
        <phase duration="6"  state="grrgrGgrrgrG"/>
        <phase duration="5"  state="grrgrygrrgry"/>
    </tlLogic>
    <tlLogic id="J9" type="static" programID="0" offset="0">
        <phase duration="29" state="gGrgrrgGrgrr"/>
        <phase duration="5"  state="gyrgrrgyrgrr"/>
        <phase duration="6"  state="grGgrrgrGgrr"/>
        <phase duration="5"  state="grygrrgrygrr"/>
        <phase duration="29" state="grrgGrgrrgGr"/>
        <phase duration="5"  state="grrgyrgrrgyr"/>
        <phase duration="6"  state="grrgrGgrrgrG"/>
        <phase duration="5"  state="grrgrygrrgry"/>
    </tlLogic>

    <junction id="10698679336" type="dead_end" x="1776.52" y="2397.89" incLanes="47621504#5_0 47621504#5_1 47621504#5_2" intLanes="" shape="1776.52,2397.89 1771.50,2406.07 1776.52,2397.89"/>
    <junction id="10698796017" type="dead_end" x="1571.67" y="2742.32" incLanes="E2_0 E2_1 E2_2" intLanes="" shape="1571.67,2742.32 1566.67,2750.51 1571.67,2742.32"/>
    <junction id="10698796245" type="dead_end" x="2422.02" y="3712.88" incLanes="47693393#5_0 47693393#5_1 47693393#5_2" intLanes="" shape="2422.02,3712.88 2427.08,3704.72 2422.02,3712.88"/>
    <junction id="10698796255" type="dead_end" x="2841.30" y="3056.99" incLanes="-47621504#1_0 -47621504#1_1 -47621504#1_2" intLanes="" shape="2841.30,3056.99 2846.38,3048.85 2841.30,3056.99"/>
    <junction id="10698796307" type="dead_end" x="2499.50" y="2396.77" incLanes="E1_0 E1_1 E1_2" intLanes="" shape="2499.50,2396.77 2491.38,2391.66 2499.50,2396.77"/>
    <junction id="2115201415" type="traffic_light" x="2029.02" y="2554.18" incLanes="47621504#4_0 47621504#4_1 47621504#4_2 -E6_0 -E6_1 -E6_2 -47621504#5_0 -47621504#5_1 -47621504#5_2 E0_0 E0_1 E0_2" intLanes=":2115201415_0_0 :2115201415_1_0 :2115201415_2_0 :2115201415_3_0 :2115201415_4_0 :2115201415_5_0 :2115201415_6_0 :2115201415_7_0 :2115201415_8_0 :2115201415_9_0 :2115201415_10_0 :2115201415_11_0" shape="2035.84,2569.76 2046.01,2553.47 2044.37,2551.93 2044.03,2551.06 2044.00,2550.12 2044.28,2549.12 2044.88,2548.06 2029.06,2537.18 2027.06,2539.12 2025.94,2539.54 2024.75,2539.59 2023.47,2539.28 2022.11,2538.59 2011.99,2554.91 2013.62,2556.44 2013.97,2557.31 2013.99,2558.24 2013.71,2559.24 2013.11,2560.30 2028.90,2571.23 2030.91,2569.26 2032.03,2568.83 2033.23,2568.77 2034.50,2569.08">
        <request index="0"  response="000000000000" foes="000000000000" cont="0"/>
        <request index="1"  response="000000000000" foes="110100010000" cont="0"/>
        <request index="2"  response="000010000000" foes="100010110000" cont="0"/>
        <request index="3"  response="000000000000" foes="000000000000" cont="0"/>
        <request index="4"  response="000010000110" foes="100010000110" cont="0"/>
        <request index="5"  response="010110000100" foes="010110000100" cont="0"/>
        <request index="6"  response="000000000000" foes="000000000000" cont="0"/>
        <request index="7"  response="000000000000" foes="010000110100" cont="0"/>
        <request index="8"  response="000000000010" foes="110000100010" cont="0"/>
        <request index="9"  response="000000000000" foes="000000000000" cont="0"/>
        <request index="10" response="000110000010" foes="000110100010" cont="0"/>
        <request index="11" response="000100010110" foes="000100010110" cont="0"/>
    </junction>
    <junction id="2459514591" type="traffic_light" x="2295.63" y="2720.71" incLanes="-E23_0 -E23_1 -E23_2 -E1_0 -E1_1 -E1_2 -47621504#4_0 -47621504#4_1 -47621504#4_2 E22_0 E22_1 E22_2" intLanes=":2459514591_0_0 :2459514591_1_0 :2459514591_2_0 :2459514591_3_0 :2459514591_4_0 :2459514591_5_0 :2459514591_6_0 :2459514591_7_0 :2459514591_8_0 :2459514591_9_0 :2459514591_10_0 :2459514591_11_0" shape="2302.41,2736.05 2312.37,2719.64 2310.71,2718.11 2310.34,2717.24 2310.28,2716.29 2310.53,2715.27 2311.08,2714.18 2294.83,2703.95 2293.22,2705.69 2292.31,2706.08 2291.34,2706.16 2290.31,2705.93 2289.21,2705.38 2279.04,2721.66 2280.69,2723.22 2281.06,2724.11 2281.12,2725.06 2280.88,2726.09 2280.33,2727.19 2296.65,2737.30 2298.24,2735.63 2299.16,2735.26 2300.16,2735.21 2301.24,2735.48">
        <request index="0"  response="000000000000" foes="000000000000" cont="0"/>
        <request index="1"  response="000000000000" foes="110100010000" cont="0"/>
        <request index="2"  response="000010000000" foes="100010110000" cont="0"/>
        <request index="3"  response="000000000000" foes="000000000000" cont="0"/>
        <request index="4"  response="000010000110" foes="100010000110" cont="0"/>
        <request index="5"  response="010110000100" foes="010110000100" cont="0"/>
        <request index="6"  response="000000000000" foes="000000000000" cont="0"/>
        <request index="7"  response="000000000000" foes="010000110100" cont="0"/>
        <request index="8"  response="000000000010" foes="110000100010" cont="0"/>
        <request index="9"  response="000000000000" foes="000000000000" cont="0"/>
        <request index="10" response="000110000010" foes="000110100010" cont="0"/>
        <request index="11" response="000100010110" foes="000100010110" cont="0"/>
    </junction>
    <junction id="606049496" type="traffic_light" x="1801.68" y="2882.73" incLanes="-E3_0 -E3_1 -E3_2 -E0_0 -E0_1 -E0_2 -E2_0 -E2_1 -E2_2 -47693411#4_0 -47693411#4_1 -47693411#4_2" intLanes=":606049496_0_0 :606049496_1_0 :606049496_2_0 :606049496_3_0 :606049496_4_0 :606049496_5_0 :606049496_6_0 :606049496_7_0 :606049496_8_0 :606049496_9_0 :606049496_10_0 :606049496_11_0" shape="1808.68,2898.35 1818.79,2882.03 1817.11,2880.47 1816.76,2879.60 1816.72,2878.66 1817.00,2877.66 1817.60,2876.60 1801.81,2865.67 1799.83,2867.74 1798.80,2868.25 1797.73,2868.41 1796.62,2868.23 1795.49,2867.70 1785.48,2884.09 1787.11,2885.74 1787.44,2886.77 1787.45,2887.92 1787.13,2889.21 1786.49,2890.62 1803.37,2899.77 1804.81,2898.05 1805.65,2897.65 1806.58,2897.58 1807.59,2897.81">
        <request index="0"  response="000000000000" foes="000000000000" cont="0"/>
        <request index="1"  response="000000000000" foes="110100010000" cont="0"/>
        <request index="2"  response="000010000000" foes="100010110000" cont="0"/>
        <request index="3"  response="000000000000" foes="000000000000" cont="0"/>
        <request index="4"  response="000010000110" foes="100010000110" cont="0"/>
        <request index="5"  response="010110000100" foes="010110000100" cont="0"/>
        <request index="6"  response="000000000000" foes="000000000000" cont="0"/>
        <request index="7"  response="000000000000" foes="010000110100" cont="0"/>
        <request index="8"  response="000000000010" foes="110000100010" cont="0"/>
        <request index="9"  response="000000000000" foes="000000000000" cont="0"/>
        <request index="10" response="000110000010" foes="000110100010" cont="0"/>
        <request index="11" response="000100010110" foes="000100010110" cont="0"/>
    </junction>
    <junction id="606050500" type="traffic_light" x="2333.08" y="3212.33" incLanes="-E25_0 -E25_1 -E25_2 -E17_0 -E17_1 -E17_2 E21_0 E21_1 E21_2 E16_0 E16_1 E16_2" intLanes=":606050500_0_0 :606050500_1_0 :606050500_2_0 :606050500_3_0 :606050500_4_0 :606050500_5_0 :606050500_6_0 :606050500_7_0 :606050500_8_0 :606050500_9_0 :606050500_10_0 :606050500_11_0" shape="2339.76,3227.87 2349.98,3211.62 2348.19,3209.96 2347.77,3209.05 2347.68,3208.07 2347.91,3207.03 2348.46,3205.93 2332.22,3195.70 2330.63,3197.38 2329.74,3197.75 2328.78,3197.82 2327.75,3197.58 2326.65,3197.03 2316.51,3213.34 2318.24,3215.01 2318.62,3216.00 2318.66,3217.08 2318.38,3218.26 2317.77,3219.53 2334.36,3229.20 2335.86,3227.51 2336.72,3227.14 2337.66,3227.07 2338.67,3227.32">
        <request index="0"  response="000000000000" foes="000000000000" cont="0"/>
        <request index="1"  response="000000000000" foes="110100010000" cont="0"/>
        <request index="2"  response="000010000000" foes="100010110000" cont="0"/>
        <request index="3"  response="000000000000" foes="000000000000" cont="0"/>
        <request index="4"  response="000010000110" foes="100010000110" cont="0"/>
        <request index="5"  response="010110000100" foes="010110000100" cont="0"/>
        <request index="6"  response="000000000000" foes="000000000000" cont="0"/>
        <request index="7"  response="000000000000" foes="010000110100" cont="0"/>
        <request index="8"  response="000000000010" foes="110000100010" cont="0"/>
        <request index="9"  response="000000000000" foes="000000000000" cont="0"/>
        <request index="10" response="000110000010" foes="000110100010" cont="0"/>
        <request index="11" response="000100010110" foes="000100010110" cont="0"/>
    </junction>
    <junction id="606887923" type="traffic_light" x="2086.15" y="3058.88" incLanes="-E21_0 -E21_1 -E21_2 -E22_0 -E22_1 -E22_2 E3_0 E3_1 E3_2 E20_0 E20_1 E20_2" intLanes=":606887923_0_0 :606887923_1_0 :606887923_2_0 :606887923_3_0 :606887923_4_0 :606887923_5_0 :606887923_6_0 :606887923_7_0 :606887923_8_0 :606887923_9_0 :606887923_10_0 :606887923_11_0" shape="2092.65,3074.22 2102.79,3057.92 2101.12,3056.35 2100.74,3055.47 2100.68,3054.51 2100.92,3053.48 2101.47,3052.38 2085.15,3042.26 2083.60,3043.92 2082.72,3044.29 2081.77,3044.35 2080.74,3044.11 2079.64,3043.56 2069.53,3059.88 2071.19,3061.43 2071.56,3062.32 2071.62,3063.28 2071.37,3064.31 2070.82,3065.42 2087.15,3075.51 2088.70,3073.86 2089.58,3073.49 2090.53,3073.43 2091.56,3073.67">
        <request index="0"  response="000000000000" foes="000000000000" cont="0"/>
        <request index="1"  response="110000010000" foes="110100010000" cont="0"/>
        <request index="2"  response="100010110000" foes="100010110000" cont="0"/>
        <request index="3"  response="000000000000" foes="000000000000" cont="0"/>
        <request index="4"  response="000000000000" foes="100010000110" cont="0"/>
        <request index="5"  response="010000000000" foes="010110000100" cont="0"/>
        <request index="6"  response="000000000000" foes="000000000000" cont="0"/>
        <request index="7"  response="010000110000" foes="010000110100" cont="0"/>
        <request index="8"  response="110000100010" foes="110000100010" cont="0"/>
        <request index="9"  response="000000000000" foes="000000000000" cont="0"/>
        <request index="10" response="000000000000" foes="000110100010" cont="0"/>
        <request index="11" response="000000010000" foes="000100010110" cont="0"/>
    </junction>
    <junction id="606888578" type="traffic_light" x="1887.75" y="3379.77" incLanes="-E19_0 -E19_1 -E19_2 -E20_0 -E20_1 -E20_2 47693393#2_0 47693393#2_1 47693393#2_2 E5_0 E5_1 E5_2" intLanes=":606888578_0_0 :606888578_1_0 :606888578_2_0 :606888578_3_0 :606888578_4_0 :606888578_5_0 :606888578_6_0 :606888578_7_0 :606888578_8_0 :606888578_9_0 :606888578_10_0 :606888578_11_0" shape="1894.22,3395.16 1904.43,3378.90 1902.72,3377.30 1902.33,3376.40 1902.25,3375.44 1902.49,3374.40 1903.03,3373.30 1886.70,3363.21 1885.06,3364.93 1884.10,3365.30 1883.04,3365.36 1881.90,3365.09 1880.66,3364.50 1870.96,3381.07 1872.64,3382.57 1873.02,3383.43 1873.09,3384.37 1872.86,3385.39 1872.31,3386.49 1888.64,3396.59 1890.24,3394.85 1891.13,3394.46 1892.10,3394.38 1893.13,3394.61">
        <request index="0"  response="000000000000" foes="000000000000" cont="0"/>
        <request index="1"  response="000000000000" foes="110100010000" cont="0"/>
        <request index="2"  response="000010000000" foes="100010110000" cont="0"/>
        <request index="3"  response="000000000000" foes="000000000000" cont="0"/>
        <request index="4"  response="000010000110" foes="100010000110" cont="0"/>
        <request index="5"  response="010110000100" foes="010110000100" cont="0"/>
        <request index="6"  response="000000000000" foes="000000000000" cont="0"/>
        <request index="7"  response="000000000000" foes="010000110100" cont="0"/>
        <request index="8"  response="000000000010" foes="110000100010" cont="0"/>
        <request index="9"  response="000000000000" foes="000000000000" cont="0"/>
        <request index="10" response="000110000010" foes="000110100010" cont="0"/>
        <request index="11" response="000100010110" foes="000100010110" cont="0"/>
    </junction>
    <junction id="606888584" type="traffic_light" x="2142.43" y="3539.53" incLanes="-47693393#5_0 -47693393#5_1 -47693393#5_2 -E16_0 -E16_1 -E16_2 E19_0 E19_1 E19_2 -E15_0 -E15_1 -E15_2" intLanes=":606888584_0_0 :606888584_1_0 :606888584_2_0 :606888584_3_0 :606888584_4_0 :606888584_5_0 :606888584_6_0 :606888584_7_0 :606888584_8_0 :606888584_9_0 :606888584_10_0 :606888584_11_0" shape="2149.17,3555.01 2159.29,3538.69 2157.40,3536.92 2156.97,3535.90 2156.88,3534.80 2157.13,3533.61 2157.73,3532.34 2141.14,3522.67 2139.65,3524.35 2138.79,3524.73 2137.85,3524.80 2136.83,3524.55 2135.74,3524.00 2125.54,3540.27 2127.47,3542.08 2127.91,3543.12 2128.01,3544.24 2127.76,3545.44 2127.16,3546.73 2143.77,3556.36 2145.26,3554.67 2146.12,3554.29 2147.06,3554.22 2148.08,3554.46">
        <request index="0"  response="000000000000" foes="000000000000" cont="0"/>
        <request index="1"  response="000000000000" foes="110100010000" cont="0"/>
        <request index="2"  response="000010000000" foes="100010110000" cont="0"/>
        <request index="3"  response="000000000000" foes="000000000000" cont="0"/>
        <request index="4"  response="000010000110" foes="100010000110" cont="0"/>
        <request index="5"  response="010110000100" foes="010110000100" cont="0"/>
        <request index="6"  response="000000000000" foes="000000000000" cont="0"/>
        <request index="7"  response="000000000000" foes="010000110100" cont="0"/>
        <request index="8"  response="000000000010" foes="110000100010" cont="0"/>
        <request index="9"  response="000000000000" foes="000000000000" cont="0"/>
        <request index="10" response="000110000010" foes="000110100010" cont="0"/>
        <request index="11" response="000100010110" foes="000100010110" cont="0"/>
    </junction>
    <junction id="606888978" type="traffic_light" x="2546.89" y="2873.17" incLanes="47621504#1_0 47621504#1_1 47621504#1_2 -E13_0 -E13_1 -E13_2 E23_0 E23_1 E23_2 E17_0 E17_1 E17_2" intLanes=":606888978_0_0 :606888978_1_0 :606888978_2_0 :606888978_3_0 :606888978_4_0 :606888978_5_0 :606888978_6_0 :606888978_7_0 :606888978_8_0 :606888978_9_0 :606888978_10_0 :606888978_11_0" shape="2553.61,2888.68 2563.78,2872.40 2562.14,2870.85 2561.79,2869.98 2561.75,2869.04 2562.03,2868.03 2562.61,2866.96 2546.67,2856.26 2544.76,2858.19 2543.70,2858.62 2542.57,2858.71 2541.37,2858.44 2540.10,2857.82 2530.14,2874.24 2531.80,2875.77 2532.17,2876.64 2532.23,2877.58 2531.98,2878.60 2531.43,2879.70 2547.67,2889.93 2549.33,2888.21 2550.28,2887.84 2551.31,2887.80 2552.42,2888.08">
        <request index="0"  response="000000000000" foes="000000000000" cont="0"/>
        <request index="1"  response="000000000000" foes="110100010000" cont="0"/>
        <request index="2"  response="000010000000" foes="100010110000" cont="0"/>
        <request index="3"  response="000000000000" foes="000000000000" cont="0"/>
        <request index="4"  response="000010000110" foes="100010000110" cont="0"/>
        <request index="5"  response="010110000100" foes="010110000100" cont="0"/>
        <request index="6"  response="000000000000" foes="000000000000" cont="0"/>
        <request index="7"  response="000000000000" foes="010000110100" cont="0"/>
        <request index="8"  response="000000000010" foes="110000100010" cont="0"/>
        <request index="9"  response="000000000000" foes="000000000000" cont="0"/>
        <request index="10" response="000110000010" foes="000110100010" cont="0"/>
        <request index="11" response="000100010110" foes="000100010110" cont="0"/>
    </junction>
    <junction id="606889138" type="traffic_light" x="1613.38" y="3210.69" incLanes="-47693393#2_0 -47693393#2_1 -47693393#2_2 47693411#4_0 47693411#4_1 47693411#4_2 -E8_0 -E8_1 -E8_2 -E10_0 -E10_1 -E10_2" intLanes=":606889138_0_0 :606889138_1_0 :606889138_2_0 :606889138_3_0 :606889138_4_0 :606889138_5_0 :606889138_6_0 :606889138_7_0 :606889138_8_0 :606889138_9_0 :606889138_10_0 :606889138_11_0" shape="1620.02,3226.36 1630.39,3210.20 1628.41,3208.33 1627.94,3207.29 1627.83,3206.18 1628.07,3204.99 1628.66,3203.73 1612.13,3193.95 1610.62,3195.63 1609.75,3196.01 1608.81,3196.08 1607.79,3195.84 1606.69,3195.29 1596.62,3211.64 1598.46,3213.39 1598.86,3214.41 1598.93,3215.52 1598.65,3216.74 1598.03,3218.05 1614.65,3227.66 1616.14,3225.98 1617.00,3225.61 1617.93,3225.55 1618.94,3225.80">
        <request index="0"  response="000000000000" foes="000000000000" cont="0"/>
        <request index="1"  response="000000000000" foes="110100010000" cont="0"/>
        <request index="2"  response="000010000000" foes="100010110000" cont="0"/>
        <request index="3"  response="000000000000" foes="000000000000" cont="0"/>
        <request index="4"  response="000010000110" foes="100010000110" cont="0"/>
        <request index="5"  response="010110000100" foes="010110000100" cont="0"/>
        <request index="6"  response="000000000000" foes="000000000000" cont="0"/>
        <request index="7"  response="000000000000" foes="010000110100" cont="0"/>
        <request index="8"  response="000000000010" foes="110000100010" cont="0"/>
        <request index="9"  response="000000000000" foes="000000000000" cont="0"/>
        <request index="10" response="000110000010" foes="000110100010" cont="0"/>
        <request index="11" response="000100010110" foes="000100010110" cont="0"/>
    </junction>
    <junction id="6205716927" type="dead_end" x="0.00" y="164.71" incLanes="" intLanes="" shape="0.00,164.71"/>
    <junction id="6205717302" type="dead_end" x="3.59" y="161.75" incLanes="" intLanes="" shape="3.59,161.75"/>
    <junction id="J12" type="dead_end" x="1400.27" y="3079.43" incLanes="E8_0 E8_1 E8_2" intLanes="" shape="1400.27,3079.43 1395.24,3087.60 1400.27,3079.43"/>
    <junction id="J15" type="dead_end" x="1398.92" y="3581.53" incLanes="E10_0 E10_1 E10_2" intLanes="" shape="1398.92,3581.53 1407.23,3586.34 1398.92,3581.53"/>
    <junction id="J2" type="dead_end" x="1670.62" y="3730.95" incLanes="-E5_0 -E5_1 -E5_2" intLanes="" shape="1670.62,3730.95 1678.79,3736.00 1670.62,3730.95"/>
    <junction id="J20" type="dead_end" x="2767.69" y="2543.82" incLanes="E13_0 E13_1 E13_2" intLanes="" shape="2767.69,2543.82 2759.72,2538.47 2767.69,2543.82"/>
    <junction id="J23" type="dead_end" x="1943.70" y="3882.31" incLanes="E15_0 E15_1 E15_2" intLanes="" shape="1943.70,3882.31 1952.01,3887.12 1943.70,3882.31"/>
    <junction id="J28" type="dead_end" x="2625.07" y="3395.90" incLanes="E25_0 E25_1 E25_2" intLanes="" shape="2625.07,3395.90 2630.18,3387.77 2625.07,3395.90"/>
    <junction id="J9" type="dead_end" x="2224.02" y="2270.61" incLanes="E6_0 E6_1 E6_2" intLanes="" shape="2224.02,2270.61 2216.11,2265.17 2224.02,2270.61"/>

    <connection from="-47621504#4" to="E1" fromLane="0" toLane="0" via=":2459514591_6_0" tl="J8" linkIndex="6" dir="r" state="O"/>
    <connection from="-47621504#4" to="E23" fromLane="1" toLane="1" via=":2459514591_7_0" tl="J8" linkIndex="7" dir="s" state="O"/>
    <connection from="-47621504#4" to="-E22" fromLane="2" toLane="2" via=":2459514591_8_0" tl="J8" linkIndex="8" dir="l" state="o"/>
    <connection from="-47621504#5" to="E6" fromLane="0" toLane="0" via=":2115201415_6_0" tl="J7" linkIndex="6" dir="r" state="O"/>
    <connection from="-47621504#5" to="-47621504#4" fromLane="1" toLane="1" via=":2115201415_7_0" tl="J7" linkIndex="7" dir="s" state="O"/>
    <connection from="-47621504#5" to="-E0" fromLane="2" toLane="2" via=":2115201415_8_0" tl="J7" linkIndex="8" dir="l" state="o"/>
    <connection from="-47693393#2" to="E10" fromLane="0" toLane="0" via=":606889138_0_0" tl="J1" linkIndex="0" dir="r" state="O"/>
    <connection from="-47693393#2" to="E8" fromLane="1" toLane="1" via=":606889138_1_0" tl="J1" linkIndex="1" dir="s" state="O"/>
    <connection from="-47693393#2" to="-47693411#4" fromLane="2" toLane="2" via=":606889138_2_0" tl="J1" linkIndex="2" dir="l" state="o"/>
    <connection from="-47693393#5" to="E15" fromLane="0" toLane="0" via=":606888584_0_0" tl="J3" linkIndex="0" dir="r" state="O"/>
    <connection from="-47693393#5" to="-E19" fromLane="1" toLane="1" via=":606888584_1_0" tl="J3" linkIndex="1" dir="s" state="O"/>
    <connection from="-47693393#5" to="E16" fromLane="2" toLane="2" via=":606888584_2_0" tl="J3" linkIndex="2" dir="l" state="o"/>
    <connection from="-47693411#4" to="E2" fromLane="0" toLane="0" via=":606049496_9_0" tl="J4" linkIndex="9" dir="r" state="O"/>
    <connection from="-47693411#4" to="E0" fromLane="1" toLane="1" via=":606049496_10_0" tl="J4" linkIndex="10" dir="s" state="o"/>
    <connection from="-47693411#4" to="E3" fromLane="2" toLane="2" via=":606049496_11_0" tl="J4" linkIndex="11" dir="l" state="o"/>
    <connection from="-E0" to="E3" fromLane="0" toLane="0" via=":606049496_3_0" tl="J4" linkIndex="3" dir="r" state="O"/>
    <connection from="-E0" to="47693411#4" fromLane="1" toLane="1" via=":606049496_4_0" tl="J4" linkIndex="4" dir="s" state="o"/>
    <connection from="-E0" to="E2" fromLane="2" toLane="2" via=":606049496_5_0" tl="J4" linkIndex="5" dir="l" state="o"/>
    <connection from="-E1" to="E23" fromLane="0" toLane="0" via=":2459514591_3_0" tl="J8" linkIndex="3" dir="r" state="O"/>
    <connection from="-E1" to="-E22" fromLane="1" toLane="1" via=":2459514591_4_0" tl="J8" linkIndex="4" dir="s" state="o"/>
    <connection from="-E1" to="47621504#4" fromLane="2" toLane="2" via=":2459514591_5_0" tl="J8" linkIndex="5" dir="l" state="o"/>
    <connection from="-E10" to="E8" fromLane="0" toLane="0" via=":606889138_9_0" tl="J1" linkIndex="9" dir="r" state="O"/>
    <connection from="-E10" to="-47693411#4" fromLane="1" toLane="1" via=":606889138_10_0" tl="J1" linkIndex="10" dir="s" state="o"/>
    <connection from="-E10" to="47693393#2" fromLane="2" toLane="2" via=":606889138_11_0" tl="J1" linkIndex="11" dir="l" state="o"/>
    <connection from="-E13" to="-47621504#1" fromLane="0" toLane="0" via=":606888978_3_0" tl="J9" linkIndex="3" dir="r" state="O"/>
    <connection from="-E13" to="-E17" fromLane="1" toLane="1" via=":606888978_4_0" tl="J9" linkIndex="4" dir="s" state="o"/>
    <connection from="-E13" to="-E23" fromLane="2" toLane="2" via=":606888978_5_0" tl="J9" linkIndex="5" dir="l" state="o"/>
    <connection from="-E15" to="-E19" fromLane="0" toLane="0" via=":606888584_9_0" tl="J3" linkIndex="9" dir="r" state="O"/>
    <connection from="-E15" to="E16" fromLane="1" toLane="1" via=":606888584_10_0" tl="J3" linkIndex="10" dir="s" state="o"/>
    <connection from="-E15" to="47693393#5" fromLane="2" toLane="2" via=":606888584_11_0" tl="J3" linkIndex="11" dir="l" state="o"/>
    <connection from="-E16" to="47693393#5" fromLane="0" toLane="0" via=":606888584_3_0" tl="J3" linkIndex="3" dir="r" state="O"/>
    <connection from="-E16" to="E15" fromLane="1" toLane="1" via=":606888584_4_0" tl="J3" linkIndex="4" dir="s" state="o"/>
    <connection from="-E16" to="-E19" fromLane="2" toLane="2" via=":606888584_5_0" tl="J3" linkIndex="5" dir="l" state="o"/>
    <connection from="-E17" to="E25" fromLane="0" toLane="0" via=":606050500_3_0" tl="J6" linkIndex="3" dir="r" state="O"/>
    <connection from="-E17" to="-E16" fromLane="1" toLane="1" via=":606050500_4_0" tl="J6" linkIndex="4" dir="s" state="o"/>
    <connection from="-E17" to="-E21" fromLane="2" toLane="2" via=":606050500_5_0" tl="J6" linkIndex="5" dir="l" state="o"/>
    <connection from="-E19" to="-E5" fromLane="0" toLane="0" via=":606888578_0_0" tl="J2" linkIndex="0" dir="r" state="O"/>
    <connection from="-E19" to="-47693393#2" fromLane="1" toLane="1" via=":606888578_1_0" tl="J2" linkIndex="1" dir="s" state="O"/>
    <connection from="-E19" to="E20" fromLane="2" toLane="2" via=":606888578_2_0" tl="J2" linkIndex="2" dir="l" state="o"/>
    <connection from="-E2" to="E0" fromLane="0" toLane="0" via=":606049496_6_0" tl="J4" linkIndex="6" dir="r" state="O"/>
    <connection from="-E2" to="E3" fromLane="1" toLane="1" via=":606049496_7_0" tl="J4" linkIndex="7" dir="s" state="O"/>
    <connection from="-E2" to="47693411#4" fromLane="2" toLane="2" via=":606049496_8_0" tl="J4" linkIndex="8" dir="l" state="o"/>
    <connection from="-E20" to="E19" fromLane="0" toLane="0" via=":606888578_3_0" tl="J2" linkIndex="3" dir="r" state="O"/>
    <connection from="-E20" to="-E5" fromLane="1" toLane="1" via=":606888578_4_0" tl="J2" linkIndex="4" dir="s" state="o"/>
    <connection from="-E20" to="-47693393#2" fromLane="2" toLane="2" via=":606888578_5_0" tl="J2" linkIndex="5" dir="l" state="o"/>
    <connection from="-E21" to="-E20" fromLane="0" toLane="0" via=":606887923_0_0" tl="J5" linkIndex="0" dir="r" state="O"/>
    <connection from="-E21" to="-E3" fromLane="1" toLane="1" via=":606887923_1_0" tl="J5" linkIndex="1" dir="s" state="o"/>
    <connection from="-E21" to="E22" fromLane="2" toLane="2" via=":606887923_2_0" tl="J5" linkIndex="2" dir="l" state="o"/>
    <connection from="-E22" to="E21" fromLane="0" toLane="0" via=":606887923_3_0" tl="J5" linkIndex="3" dir="r" state="O"/>
    <connection from="-E22" to="-E20" fromLane="1" toLane="1" via=":606887923_4_0" tl="J5" linkIndex="4" dir="s" state="O"/>
    <connection from="-E22" to="-E3" fromLane="2" toLane="2" via=":606887923_5_0" tl="J5" linkIndex="5" dir="l" state="o"/>
    <connection from="-E23" to="-E22" fromLane="0" toLane="0" via=":2459514591_0_0" tl="J8" linkIndex="0" dir="r" state="O"/>
    <connection from="-E23" to="47621504#4" fromLane="1" toLane="1" via=":2459514591_1_0" tl="J8" linkIndex="1" dir="s" state="O"/>
    <connection from="-E23" to="E1" fromLane="2" toLane="2" via=":2459514591_2_0" tl="J8" linkIndex="2" dir="l" state="o"/>
    <connection from="-E25" to="-E16" fromLane="0" toLane="0" via=":606050500_0_0" tl="J6" linkIndex="0" dir="r" state="O"/>
    <connection from="-E25" to="-E21" fromLane="1" toLane="1" via=":606050500_1_0" tl="J6" linkIndex="1" dir="s" state="O"/>
    <connection from="-E25" to="E17" fromLane="2" toLane="2" via=":606050500_2_0" tl="J6" linkIndex="2" dir="l" state="o"/>
    <connection from="-E3" to="47693411#4" fromLane="0" toLane="0" via=":606049496_0_0" tl="J4" linkIndex="0" dir="r" state="O"/>
    <connection from="-E3" to="E2" fromLane="1" toLane="1" via=":606049496_1_0" tl="J4" linkIndex="1" dir="s" state="O"/>
    <connection from="-E3" to="E0" fromLane="2" toLane="2" via=":606049496_2_0" tl="J4" linkIndex="2" dir="l" state="o"/>
    <connection from="-E6" to="-47621504#4" fromLane="0" toLane="0" via=":2115201415_3_0" tl="J7" linkIndex="3" dir="r" state="O"/>
    <connection from="-E6" to="-E0" fromLane="1" toLane="1" via=":2115201415_4_0" tl="J7" linkIndex="4" dir="s" state="o"/>
    <connection from="-E6" to="47621504#5" fromLane="2" toLane="2" via=":2115201415_5_0" tl="J7" linkIndex="5" dir="l" state="o"/>
    <connection from="-E8" to="-47693411#4" fromLane="0" toLane="0" via=":606889138_6_0" tl="J1" linkIndex="6" dir="r" state="O"/>
    <connection from="-E8" to="47693393#2" fromLane="1" toLane="1" via=":606889138_7_0" tl="J1" linkIndex="7" dir="s" state="O"/>
    <connection from="-E8" to="E10" fromLane="2" toLane="2" via=":606889138_8_0" tl="J1" linkIndex="8" dir="l" state="o"/>
    <connection from="47621504#1" to="-E17" fromLane="0" toLane="0" via=":606888978_0_0" tl="J9" linkIndex="0" dir="r" state="O"/>
    <connection from="47621504#1" to="-E23" fromLane="1" toLane="1" via=":606888978_1_0" tl="J9" linkIndex="1" dir="s" state="O"/>
    <connection from="47621504#1" to="E13" fromLane="2" toLane="2" via=":606888978_2_0" tl="J9" linkIndex="2" dir="l" state="o"/>
    <connection from="47621504#4" to="-E0" fromLane="0" toLane="0" via=":2115201415_0_0" tl="J7" linkIndex="0" dir="r" state="O"/>
    <connection from="47621504#4" to="47621504#5" fromLane="1" toLane="1" via=":2115201415_1_0" tl="J7" linkIndex="1" dir="s" state="O"/>
    <connection from="47621504#4" to="E6" fromLane="2" toLane="2" via=":2115201415_2_0" tl="J7" linkIndex="2" dir="l" state="o"/>
    <connection from="47693393#2" to="E20" fromLane="0" toLane="0" via=":606888578_6_0" tl="J2" linkIndex="6" dir="r" state="O"/>
    <connection from="47693393#2" to="E19" fromLane="1" toLane="1" via=":606888578_7_0" tl="J2" linkIndex="7" dir="s" state="O"/>
    <connection from="47693393#2" to="-E5" fromLane="2" toLane="2" via=":606888578_8_0" tl="J2" linkIndex="8" dir="l" state="o"/>
    <connection from="47693411#4" to="47693393#2" fromLane="0" toLane="0" via=":606889138_3_0" tl="J1" linkIndex="3" dir="r" state="O"/>
    <connection from="47693411#4" to="E10" fromLane="1" toLane="1" via=":606889138_4_0" tl="J1" linkIndex="4" dir="s" state="o"/>
    <connection from="47693411#4" to="E8" fromLane="2" toLane="2" via=":606889138_5_0" tl="J1" linkIndex="5" dir="l" state="o"/>
    <connection from="E0" to="47621504#5" fromLane="0" toLane="0" via=":2115201415_9_0" tl="J7" linkIndex="9" dir="r" state="O"/>
    <connection from="E0" to="E6" fromLane="1" toLane="1" via=":2115201415_10_0" tl="J7" linkIndex="10" dir="s" state="o"/>
    <connection from="E0" to="-47621504#4" fromLane="2" toLane="2" via=":2115201415_11_0" tl="J7" linkIndex="11" dir="l" state="o"/>
    <connection from="E16" to="-E21" fromLane="0" toLane="0" via=":606050500_9_0" tl="J6" linkIndex="9" dir="r" state="O"/>
    <connection from="E16" to="E17" fromLane="1" toLane="1" via=":606050500_10_0" tl="J6" linkIndex="10" dir="s" state="o"/>
    <connection from="E16" to="E25" fromLane="2" toLane="2" via=":606050500_11_0" tl="J6" linkIndex="11" dir="l" state="o"/>
    <connection from="E17" to="-E23" fromLane="0" toLane="0" via=":606888978_9_0" tl="J9" linkIndex="9" dir="r" state="O"/>
    <connection from="E17" to="E13" fromLane="1" toLane="1" via=":606888978_10_0" tl="J9" linkIndex="10" dir="s" state="o"/>
    <connection from="E17" to="-47621504#1" fromLane="2" toLane="2" via=":606888978_11_0" tl="J9" linkIndex="11" dir="l" state="o"/>
    <connection from="E19" to="E16" fromLane="0" toLane="0" via=":606888584_6_0" tl="J3" linkIndex="6" dir="r" state="O"/>
    <connection from="E19" to="47693393#5" fromLane="1" toLane="1" via=":606888584_7_0" tl="J3" linkIndex="7" dir="s" state="O"/>
    <connection from="E19" to="E15" fromLane="2" toLane="2" via=":606888584_8_0" tl="J3" linkIndex="8" dir="l" state="o"/>
    <connection from="E20" to="-E3" fromLane="0" toLane="0" via=":606887923_9_0" tl="J5" linkIndex="9" dir="r" state="O"/>
    <connection from="E20" to="E22" fromLane="1" toLane="1" via=":606887923_10_0" tl="J5" linkIndex="10" dir="s" state="O"/>
    <connection from="E20" to="E21" fromLane="2" toLane="2" via=":606887923_11_0" tl="J5" linkIndex="11" dir="l" state="o"/>
    <connection from="E21" to="E17" fromLane="0" toLane="0" via=":606050500_6_0" tl="J6" linkIndex="6" dir="r" state="O"/>
    <connection from="E21" to="E25" fromLane="1" toLane="1" via=":606050500_7_0" tl="J6" linkIndex="7" dir="s" state="O"/>
    <connection from="E21" to="-E16" fromLane="2" toLane="2" via=":606050500_8_0" tl="J6" linkIndex="8" dir="l" state="o"/>
    <connection from="E22" to="47621504#4" fromLane="0" toLane="0" via=":2459514591_9_0" tl="J8" linkIndex="9" dir="r" state="O"/>
    <connection from="E22" to="E1" fromLane="1" toLane="1" via=":2459514591_10_0" tl="J8" linkIndex="10" dir="s" state="o"/>
    <connection from="E22" to="E23" fromLane="2" toLane="2" via=":2459514591_11_0" tl="J8" linkIndex="11" dir="l" state="o"/>
    <connection from="E23" to="E13" fromLane="0" toLane="0" via=":606888978_6_0" tl="J9" linkIndex="6" dir="r" state="O"/>
    <connection from="E23" to="-47621504#1" fromLane="1" toLane="1" via=":606888978_7_0" tl="J9" linkIndex="7" dir="s" state="O"/>
    <connection from="E23" to="-E17" fromLane="2" toLane="2" via=":606888978_8_0" tl="J9" linkIndex="8" dir="l" state="o"/>
    <connection from="E3" to="E22" fromLane="0" toLane="0" via=":606887923_6_0" tl="J5" linkIndex="6" dir="r" state="O"/>
    <connection from="E3" to="E21" fromLane="1" toLane="1" via=":606887923_7_0" tl="J5" linkIndex="7" dir="s" state="o"/>
    <connection from="E3" to="-E20" fromLane="2" toLane="2" via=":606887923_8_0" tl="J5" linkIndex="8" dir="l" state="o"/>
    <connection from="E5" to="-47693393#2" fromLane="0" toLane="0" via=":606888578_9_0" tl="J2" linkIndex="9" dir="r" state="O"/>
    <connection from="E5" to="E20" fromLane="1" toLane="1" via=":606888578_10_0" tl="J2" linkIndex="10" dir="s" state="o"/>
    <connection from="E5" to="E19" fromLane="2" toLane="2" via=":606888578_11_0" tl="J2" linkIndex="11" dir="l" state="o"/>

    <connection from=":2115201415_0" to="-E0" fromLane="0" toLane="0" dir="r" state="M"/>
    <connection from=":2115201415_1" to="47621504#5" fromLane="0" toLane="1" dir="s" state="M"/>
    <connection from=":2115201415_2" to="E6" fromLane="0" toLane="2" dir="l" state="M"/>
    <connection from=":2115201415_3" to="-47621504#4" fromLane="0" toLane="0" dir="r" state="M"/>
    <connection from=":2115201415_4" to="-E0" fromLane="0" toLane="1" dir="s" state="M"/>
    <connection from=":2115201415_5" to="47621504#5" fromLane="0" toLane="2" dir="l" state="M"/>
    <connection from=":2115201415_6" to="E6" fromLane="0" toLane="0" dir="r" state="M"/>
    <connection from=":2115201415_7" to="-47621504#4" fromLane="0" toLane="1" dir="s" state="M"/>
    <connection from=":2115201415_8" to="-E0" fromLane="0" toLane="2" dir="l" state="M"/>
    <connection from=":2115201415_9" to="47621504#5" fromLane="0" toLane="0" dir="r" state="M"/>
    <connection from=":2115201415_10" to="E6" fromLane="0" toLane="1" dir="s" state="M"/>
    <connection from=":2115201415_11" to="-47621504#4" fromLane="0" toLane="2" dir="l" state="M"/>
    <connection from=":2459514591_0" to="-E22" fromLane="0" toLane="0" dir="r" state="M"/>
    <connection from=":2459514591_1" to="47621504#4" fromLane="0" toLane="1" dir="s" state="M"/>
    <connection from=":2459514591_2" to="E1" fromLane="0" toLane="2" dir="l" state="M"/>
    <connection from=":2459514591_3" to="E23" fromLane="0" toLane="0" dir="r" state="M"/>
    <connection from=":2459514591_4" to="-E22" fromLane="0" toLane="1" dir="s" state="M"/>
    <connection from=":2459514591_5" to="47621504#4" fromLane="0" toLane="2" dir="l" state="M"/>
    <connection from=":2459514591_6" to="E1" fromLane="0" toLane="0" dir="r" state="M"/>
    <connection from=":2459514591_7" to="E23" fromLane="0" toLane="1" dir="s" state="M"/>
    <connection from=":2459514591_8" to="-E22" fromLane="0" toLane="2" dir="l" state="M"/>
    <connection from=":2459514591_9" to="47621504#4" fromLane="0" toLane="0" dir="r" state="M"/>
    <connection from=":2459514591_10" to="E1" fromLane="0" toLane="1" dir="s" state="M"/>
    <connection from=":2459514591_11" to="E23" fromLane="0" toLane="2" dir="l" state="M"/>
    <connection from=":606049496_0" to="47693411#4" fromLane="0" toLane="0" dir="r" state="M"/>
    <connection from=":606049496_1" to="E2" fromLane="0" toLane="1" dir="s" state="M"/>
    <connection from=":606049496_2" to="E0" fromLane="0" toLane="2" dir="l" state="M"/>
    <connection from=":606049496_3" to="E3" fromLane="0" toLane="0" dir="r" state="M"/>
    <connection from=":606049496_4" to="47693411#4" fromLane="0" toLane="1" dir="s" state="M"/>
    <connection from=":606049496_5" to="E2" fromLane="0" toLane="2" dir="l" state="M"/>
    <connection from=":606049496_6" to="E0" fromLane="0" toLane="0" dir="r" state="M"/>
    <connection from=":606049496_7" to="E3" fromLane="0" toLane="1" dir="s" state="M"/>
    <connection from=":606049496_8" to="47693411#4" fromLane="0" toLane="2" dir="l" state="M"/>
    <connection from=":606049496_9" to="E2" fromLane="0" toLane="0" dir="r" state="M"/>
    <connection from=":606049496_10" to="E0" fromLane="0" toLane="1" dir="s" state="M"/>
    <connection from=":606049496_11" to="E3" fromLane="0" toLane="2" dir="l" state="M"/>
    <connection from=":606050500_0" to="-E16" fromLane="0" toLane="0" dir="r" state="M"/>
    <connection from=":606050500_1" to="-E21" fromLane="0" toLane="1" dir="s" state="M"/>
    <connection from=":606050500_2" to="E17" fromLane="0" toLane="2" dir="l" state="M"/>
    <connection from=":606050500_3" to="E25" fromLane="0" toLane="0" dir="r" state="M"/>
    <connection from=":606050500_4" to="-E16" fromLane="0" toLane="1" dir="s" state="M"/>
    <connection from=":606050500_5" to="-E21" fromLane="0" toLane="2" dir="l" state="M"/>
    <connection from=":606050500_6" to="E17" fromLane="0" toLane="0" dir="r" state="M"/>
    <connection from=":606050500_7" to="E25" fromLane="0" toLane="1" dir="s" state="M"/>
    <connection from=":606050500_8" to="-E16" fromLane="0" toLane="2" dir="l" state="M"/>
    <connection from=":606050500_9" to="-E21" fromLane="0" toLane="0" dir="r" state="M"/>
    <connection from=":606050500_10" to="E17" fromLane="0" toLane="1" dir="s" state="M"/>
    <connection from=":606050500_11" to="E25" fromLane="0" toLane="2" dir="l" state="M"/>
    <connection from=":606887923_0" to="-E20" fromLane="0" toLane="0" dir="r" state="M"/>
    <connection from=":606887923_1" to="-E3" fromLane="0" toLane="1" dir="s" state="M"/>
    <connection from=":606887923_2" to="E22" fromLane="0" toLane="2" dir="l" state="M"/>
    <connection from=":606887923_3" to="E21" fromLane="0" toLane="0" dir="r" state="M"/>
    <connection from=":606887923_4" to="-E20" fromLane="0" toLane="1" dir="s" state="M"/>
    <connection from=":606887923_5" to="-E3" fromLane="0" toLane="2" dir="l" state="M"/>
    <connection from=":606887923_6" to="E22" fromLane="0" toLane="0" dir="r" state="M"/>
    <connection from=":606887923_7" to="E21" fromLane="0" toLane="1" dir="s" state="M"/>
    <connection from=":606887923_8" to="-E20" fromLane="0" toLane="2" dir="l" state="M"/>
    <connection from=":606887923_9" to="-E3" fromLane="0" toLane="0" dir="r" state="M"/>
    <connection from=":606887923_10" to="E22" fromLane="0" toLane="1" dir="s" state="M"/>
    <connection from=":606887923_11" to="E21" fromLane="0" toLane="2" dir="l" state="M"/>
    <connection from=":606888578_0" to="-E5" fromLane="0" toLane="0" dir="r" state="M"/>
    <connection from=":606888578_1" to="-47693393#2" fromLane="0" toLane="1" dir="s" state="M"/>
    <connection from=":606888578_2" to="E20" fromLane="0" toLane="2" dir="l" state="M"/>
    <connection from=":606888578_3" to="E19" fromLane="0" toLane="0" dir="r" state="M"/>
    <connection from=":606888578_4" to="-E5" fromLane="0" toLane="1" dir="s" state="M"/>
    <connection from=":606888578_5" to="-47693393#2" fromLane="0" toLane="2" dir="l" state="M"/>
    <connection from=":606888578_6" to="E20" fromLane="0" toLane="0" dir="r" state="M"/>
    <connection from=":606888578_7" to="E19" fromLane="0" toLane="1" dir="s" state="M"/>
    <connection from=":606888578_8" to="-E5" fromLane="0" toLane="2" dir="l" state="M"/>
    <connection from=":606888578_9" to="-47693393#2" fromLane="0" toLane="0" dir="r" state="M"/>
    <connection from=":606888578_10" to="E20" fromLane="0" toLane="1" dir="s" state="M"/>
    <connection from=":606888578_11" to="E19" fromLane="0" toLane="2" dir="l" state="M"/>
    <connection from=":606888584_0" to="E15" fromLane="0" toLane="0" dir="r" state="M"/>
    <connection from=":606888584_1" to="-E19" fromLane="0" toLane="1" dir="s" state="M"/>
    <connection from=":606888584_2" to="E16" fromLane="0" toLane="2" dir="l" state="M"/>
    <connection from=":606888584_3" to="47693393#5" fromLane="0" toLane="0" dir="r" state="M"/>
    <connection from=":606888584_4" to="E15" fromLane="0" toLane="1" dir="s" state="M"/>
    <connection from=":606888584_5" to="-E19" fromLane="0" toLane="2" dir="l" state="M"/>
    <connection from=":606888584_6" to="E16" fromLane="0" toLane="0" dir="r" state="M"/>
    <connection from=":606888584_7" to="47693393#5" fromLane="0" toLane="1" dir="s" state="M"/>
    <connection from=":606888584_8" to="E15" fromLane="0" toLane="2" dir="l" state="M"/>
    <connection from=":606888584_9" to="-E19" fromLane="0" toLane="0" dir="r" state="M"/>
    <connection from=":606888584_10" to="E16" fromLane="0" toLane="1" dir="s" state="M"/>
    <connection from=":606888584_11" to="47693393#5" fromLane="0" toLane="2" dir="l" state="M"/>
    <connection from=":606888978_0" to="-E17" fromLane="0" toLane="0" dir="r" state="M"/>
    <connection from=":606888978_1" to="-E23" fromLane="0" toLane="1" dir="s" state="M"/>
    <connection from=":606888978_2" to="E13" fromLane="0" toLane="2" dir="l" state="M"/>
    <connection from=":606888978_3" to="-47621504#1" fromLane="0" toLane="0" dir="r" state="M"/>
    <connection from=":606888978_4" to="-E17" fromLane="0" toLane="1" dir="s" state="M"/>
    <connection from=":606888978_5" to="-E23" fromLane="0" toLane="2" dir="l" state="M"/>
    <connection from=":606888978_6" to="E13" fromLane="0" toLane="0" dir="r" state="M"/>
    <connection from=":606888978_7" to="-47621504#1" fromLane="0" toLane="1" dir="s" state="M"/>
    <connection from=":606888978_8" to="-E17" fromLane="0" toLane="2" dir="l" state="M"/>
    <connection from=":606888978_9" to="-E23" fromLane="0" toLane="0" dir="r" state="M"/>
    <connection from=":606888978_10" to="E13" fromLane="0" toLane="1" dir="s" state="M"/>
    <connection from=":606888978_11" to="-47621504#1" fromLane="0" toLane="2" dir="l" state="M"/>
    <connection from=":606889138_0" to="E10" fromLane="0" toLane="0" dir="r" state="M"/>
    <connection from=":606889138_1" to="E8" fromLane="0" toLane="1" dir="s" state="M"/>
    <connection from=":606889138_2" to="-47693411#4" fromLane="0" toLane="2" dir="l" state="M"/>
    <connection from=":606889138_3" to="47693393#2" fromLane="0" toLane="0" dir="r" state="M"/>
    <connection from=":606889138_4" to="E10" fromLane="0" toLane="1" dir="s" state="M"/>
    <connection from=":606889138_5" to="E8" fromLane="0" toLane="2" dir="l" state="M"/>
    <connection from=":606889138_6" to="-47693411#4" fromLane="0" toLane="0" dir="r" state="M"/>
    <connection from=":606889138_7" to="47693393#2" fromLane="0" toLane="1" dir="s" state="M"/>
    <connection from=":606889138_8" to="E10" fromLane="0" toLane="2" dir="l" state="M"/>
    <connection from=":606889138_9" to="E8" fromLane="0" toLane="0" dir="r" state="M"/>
    <connection from=":606889138_10" to="-47693411#4" fromLane="0" toLane="1" dir="s" state="M"/>
    <connection from=":606889138_11" to="47693393#2" fromLane="0" toLane="2" dir="l" state="M"/>

</net>
