# Supplementary material for: Resilient distributed model-free adaptive traffic signal control via controller dynamic linearization under DoS attacks
Source: PLoS One. 2026 Feb 12;21(2):e0342069. doi: 10.1371/journal.pone.0342069 (PMC12900337; doi:10.1371/journal.pone.0342069)
Supplement: S1 RAR — (ZIP) [file pone.0342069.s001.zip › Multi_Intersection_High.sumocfg]

<?xml version="1.0" encoding="UTF-8"?>
<!-- 适用于 SUMO 1.3.1 及旧版的最简配置 -->

<configuration xmlns:xsi="http://www.w3.org/2001/XMLSchema-instance" xsi:noNamespaceSchemaLocation="http://sumo.dlr.de/xsd/sumoConfiguration.xsd">

    <!-- 输入文件配置（必填） -->
    <input>
        <net-file value="luwang7.net.xml" />
        <route-files value="luwang19200_e1.rou.xml" />
        <additional-files value="e2_detectors2.add.xml" />
    </input>

    <!-- 仿真时间配置（必填） -->
    <time>
        <begin value="0"/>        <!-- 仿真开始时间（秒） -->
        <end value="3600"/>       <!-- 仿真结束时间（秒，建议设为3600即1小时） -->
    </time>

    <!-- 可选：日志与输出配置（旧版兼容参数） -->
    <report>
        <verbose value="true"/>  <!-- 显示详细日志（便于排查问题） -->
    </report>

</configuration>
