# Supplementary material for: Resilient distributed model-free adaptive traffic signal control via controller dynamic linearization under DoS attacks
Source: PLoS One. 2026 Feb 12;21(2):e0342069. doi: 10.1371/journal.pone.0342069 (PMC12900337; doi:10.1371/journal.pone.0342069)
Supplement: S2 RAR — (ZIP) [file pone.0342069.s002.zip]

Archive with 3 entries (3 files):
- luwang19200_e1.rou.xml
- luwang4800_e1.rou.xml
- luwang9600_e1.rou.xml
