# Supplementary material for: Resilient distributed model-free adaptive traffic signal control via controller dynamic linearization under DoS attacks
Source: PLoS One. 2026 Feb 12;21(2):e0342069. doi: 10.1371/journal.pone.0342069 (PMC12900337; doi:10.1371/journal.pone.0342069)
Supplement: S2 RAR — (ZIP) [file pone.0342069.s002.zip › luwang19200_e1.rou.xml]

<?xml version="1.0" encoding="UTF-8"?>

<!-- generated on 2025-08-30 15:49:58.775419 by randomTrips.py v1_22_0+0002-63e50f52594
<configuration>
    <net-file value="luwang7.net.xml"/>
    <route-file value="luwang19200_e1.rou.xml"/>
    <fringe-factor value="10"/>
    <insertion-rate value="19200.0"/>
</configuration>
-->

<!-- generated on 2025-08-30 15:49:58 by Eclipse SUMO duarouter Version 1.22.0
<duarouterConfiguration xmlns:xsi="http://www.w3.org/2001/XMLSchema-instance" xsi:noNamespaceSchemaLocation="http://sumo.dlr.de/xsd/duarouterConfiguration.xsd">

    <input>
        <net-file value="luwang7.net.xml"/>
        <route-files value="trips.trips.xml"/>
    </input>

    <output>
        <output-file value="luwang19200_e1.rou.xml"/>
        <alternatives-output value="NUL"/>
    </output>

    <time>
        <begin value="0.0"/>
        <end value="3600.0"/>
    </time>

    <report>
        <no-warnings value="true"/>
        <ignore-errors value="true"/>
        <no-step-log value="true"/>
    </report>

</duarouterConfiguration>
-->

<routes xmlns:xsi="http://www.w3.org/2001/XMLSchema-instance" xsi:noNamespaceSchemaLocation="http://sumo.dlr.de/xsd/routes_file.xsd">
    <vehicle id="0" depart="0.00">
        <route edges="-E6 -47621504#4 E23 -47621504#1"/>
    </vehicle>
    <vehicle id="1" depart="0.19">
        <route edges="-E10 47693393#2 E20 E22 47621504#4"/>
    </vehicle>
    <vehicle id="2" depart="0.38">
        <route edges="-E8 47693393#2 E20 E21 E17"/>
    </vehicle>
    <vehicle id="3" depart="0.56">
        <route edges="E19 E16 -E21 -E20 -47693393#2 -47693411#4"/>
    </vehicle>
    <vehicle id="4" depart="0.75">
        <route edges="-E15 E16 E17 -47621504#1"/>
    </vehicle>
    <vehicle id="5" depart="0.94">
        <route edges="-E1 -E22 -E20 -47693393#2 E10"/>
    </vehicle>
    <vehicle id="6" depart="1.12">
        <route edges="-47621504#5 -47621504#4 -E22 -E20 -E5"/>
    </vehicle>
    <vehicle id="7" depart="1.31">
        <route edges="-E6 -47621504#4 E23 E13"/>
    </vehicle>
    <vehicle id="8" depart="1.50">
        <route edges="-E1 E23 E13"/>
    </vehicle>
    <vehicle id="9" depart="1.69">
        <route edges="47621504#1 -E23 -E22 E21 E17 -47621504#1"/>
    </vehicle>
    <vehicle id="10" depart="1.88">
        <route edges="47621504#1 -E23 47621504#4 -E0 E2"/>
    </vehicle>
    <vehicle id="11" depart="2.06">
        <route edges="-E13 -E23 -E22 -E20 -E5"/>
    </vehicle>
    <vehicle id="12" depart="2.25">
        <route edges="E5 E19 47693393#5"/>
    </vehicle>
    <vehicle id="13" depart="2.44">
        <route edges="-47693393#5 E16 -E21 E22 47621504#4 -E0"/>
    </vehicle>
    <vehicle id="14" depart="2.62">
        <route edges="47621504#4 -E0 47693411#4 47693393#2 E19 E15"/>
    </vehicle>
    <vehicle id="15" depart="2.81">
        <route edges="47621504#1 -E23 47621504#4 -E0 E2"/>
    </vehicle>
    <vehicle id="16" depart="3.00">
        <route edges="-E20 -47693393#2 E8"/>
    </vehicle>
    <vehicle id="17" depart="3.19">
        <route edges="-E15 E16 E17 E13"/>
    </vehicle>
    <vehicle id="18" depart="3.38">
        <route edges="47621504#1 -E17 -E16 E15"/>
    </vehicle>
    <vehicle id="19" depart="3.56">
        <route edges="47693411#4 47693393#2 E20 E21 E17 E13"/>
    </vehicle>
    <vehicle id="20" depart="3.75">
        <route edges="-E6 -47621504#4 E23 -47621504#1"/>
    </vehicle>
    <vehicle id="21" depart="3.94">
        <route edges="-E1 47621504#4 47621504#5"/>
    </vehicle>
    <vehicle id="22" depart="4.12">
        <route edges="-47693393#2 -47693411#4 E0 47621504#5"/>
    </vehicle>
    <vehicle id="23" depart="4.31">
        <route edges="-47693393#5 E16 -E21 E22 47621504#4 47621504#5"/>
    </vehicle>
    <vehicle id="24" depart="4.50">
        <route edges="-E3 47693411#4 47693393#2 E19 47693393#5"/>
    </vehicle>
    <vehicle id="25" depart="4.69">
        <route edges="-E13 -E23 -E22 -E20 -E5"/>
    </vehicle>
    <vehicle id="26" depart="4.88">
        <route edges="-E10 E8"/>
    </vehicle>
    <vehicle id="27" depart="5.06">
        <route edges="-E6 -47621504#4 -E22 E21 -E16 E15"/>
    </vehicle>
    <vehicle id="28" depart="5.25">
        <route edges="-E1 47621504#4 -E0 E2"/>
    </vehicle>
    <vehicle id="29" depart="5.44">
        <route edges="-E0 47693411#4"/>
    </vehicle>
    <vehicle id="30" depart="5.62">
        <route edges="E5 E19 E15"/>
    </vehicle>
    <vehicle id="31" depart="5.81">
        <route edges="-E23 -E22 -E20 E19"/>
    </vehicle>
    <vehicle id="32" depart="6.00">
        <route edges="47621504#1 -E17 -E21 E22"/>
    </vehicle>
    <vehicle id="33" depart="6.19">
        <route edges="-E1 E23 -47621504#1"/>
    </vehicle>
    <vehicle id="34" depart="6.38">
        <route edges="-E13 -E23 47621504#4 47621504#5"/>
    </vehicle>
    <vehicle id="35" depart="6.56">
        <route edges="-E1 -E22 -E20 -47693393#2 E8"/>
    </vehicle>
    <vehicle id="36" depart="6.75">
        <route edges="E16 -E21 -E20 E19 47693393#5"/>
    </vehicle>
    <vehicle id="37" depart="6.94">
        <route edges="-E6 -47621504#4 E1"/>
    </vehicle>
    <vehicle id="38" depart="7.12">
        <route edges="E22 47621504#4 -E0 47693411#4 E10"/>
    </vehicle>
    <vehicle id="39" depart="7.31">
        <route edges="-E10 -47693411#4 E0 47621504#5"/>
    </vehicle>
    <vehicle id="40" depart="7.50">
        <route edges="-E23 47621504#4 47621504#5"/>
    </vehicle>
    <vehicle id="41" depart="7.69">
        <route edges="-E25 E17 -E23 47621504#4 E6"/>
    </vehicle>
    <vehicle id="42" depart="7.88">
        <route edges="-E15 -E19 -E5"/>
    </vehicle>
    <vehicle id="43" depart="8.06">
        <route edges="E5 -47693393#2 E10"/>
    </vehicle>
    <vehicle id="44" depart="8.25">
        <route edges="-47693393#5 E16 E17 -47621504#1"/>
    </vehicle>
    <vehicle id="45" depart="8.44">
        <route edges="-47693393#5 E15"/>
    </vehicle>
    <vehicle id="46" depart="8.62">
        <route edges="47621504#1 -E23 E1"/>
    </vehicle>
    <vehicle id="47" depart="8.81">
        <route edges="-47621504#5 -E0 47693411#4"/>
    </vehicle>
    <vehicle id="48" depart="9.00">
        <route edges="E5 E20 E21 E17 E13"/>
    </vehicle>
    <vehicle id="49" depart="9.19">
        <route edges="E5 -47693393#2 -47693411#4 E3"/>
    </vehicle>
    <vehicle id="50" depart="9.38">
        <route edges="-47621504#5 -E0 E2"/>
    </vehicle>
    <vehicle id="51" depart="9.56">
        <route edges="-E6 -47621504#4 E23 E13"/>
    </vehicle>
    <vehicle id="52" depart="9.75">
        <route edges="-E10 47693393#2 E19 E15"/>
    </vehicle>
    <vehicle id="53" depart="9.94">
        <route edges="-47693393#5 E16 -E21 E22 E1"/>
    </vehicle>
    <vehicle id="54" depart="10.12">
        <route edges="-E17 -E21 -E20 -47693393#2 E8"/>
    </vehicle>
    <vehicle id="55" depart="10.31">
        <route edges="E16 -E21 E22 47621504#4 47621504#5"/>
    </vehicle>
    <vehicle id="56" depart="10.50">
        <route edges="-E2 47693411#4 47693393#2 -E5"/>
    </vehicle>
    <vehicle id="57" depart="10.69">
        <route edges="E22 47621504#4 E6"/>
    </vehicle>
    <vehicle id="58" depart="10.88">
        <route edges="-E10 47693393#2 E19 E15"/>
    </vehicle>
    <vehicle id="59" depart="11.06">
        <route edges="-E25 -E21 -E20 -E5"/>
    </vehicle>
    <vehicle id="60" depart="11.25">
        <route edges="-E8 47693393#2 E20 E21 E17 E13"/>
    </vehicle>
    <vehicle id="61" depart="11.44">
        <route edges="47621504#1 E13"/>
    </vehicle>
    <vehicle id="62" depart="11.62">
        <route edges="-47621504#4 -E22 E21 -E16 47693393#5"/>
    </vehicle>
    <vehicle id="63" depart="11.81">
        <route edges="-47621504#5 E6"/>
    </vehicle>
    <vehicle id="64" depart="12.00">
        <route edges="E16 E25"/>
    </vehicle>
    <vehicle id="65" depart="12.19">
        <route edges="-E13 -47621504#1"/>
    </vehicle>
    <vehicle id="66" depart="12.38">
        <route edges="E16 -E21 -E20 -47693393#2 E8"/>
    </vehicle>
    <vehicle id="67" depart="12.56">
        <route edges="-47693393#5 -E19 -47693393#2 E10"/>
    </vehicle>
    <vehicle id="68" depart="12.75">
        <route edges="-47621504#5 -E0 47693411#4 47693393#2 E20"/>
    </vehicle>
    <vehicle id="69" depart="12.94">
        <route edges="-E8 47693393#2 E19 E16 -E21"/>
    </vehicle>
    <vehicle id="70" depart="13.12">
        <route edges="-E2 E0 -47621504#4 E23 E13"/>
    </vehicle>
    <vehicle id="71" depart="13.31">
        <route edges="-E10 -47693411#4 E0 E6"/>
    </vehicle>
    <vehicle id="72" depart="13.50">
        <route edges="-E15 -E19 -E5"/>
    </vehicle>
    <vehicle id="73" depart="13.69">
        <route edges="-E20 -47693393#2 -47693411#4 E2"/>
    </vehicle>
    <vehicle id="74" depart="13.88">
        <route edges="-E1 -E22 E21 -E16 47693393#5"/>
    </vehicle>
    <vehicle id="75" depart="14.06">
        <route edges="E5 E19 E15"/>
    </vehicle>
    <vehicle id="76" depart="14.25">
        <route edges="-E15 -E19 -47693393#2 E10"/>
    </vehicle>
    <vehicle id="77" depart="14.44">
        <route edges="-47693393#5 E16 -E21 E22 47621504#4"/>
    </vehicle>
    <vehicle id="78" depart="14.62">
        <route edges="-E13 -E23 -E22 E21 E17 E13"/>
    </vehicle>
    <vehicle id="79" depart="14.81">
        <route edges="-E1 -E22 -E20 -E5"/>
    </vehicle>
    <vehicle id="80" depart="15.00">
        <route edges="-47621504#5 -47621504#4 -E22 E21 -E16 E15"/>
    </vehicle>
    <vehicle id="81" depart="15.19">
        <route edges="-E1 47621504#4 E6"/>
    </vehicle>
    <vehicle id="82" depart="15.38">
        <route edges="47693393#2 E20 -E3 E0 -47621504#4"/>
    </vehicle>
    <vehicle id="83" depart="15.56">
        <route edges="-E10 47693393#2 E19 E16"/>
    </vehicle>
    <vehicle id="84" depart="15.75">
        <route edges="-E1 -E22"/>
    </vehicle>
    <vehicle id="85" depart="15.94">
        <route edges="E5 E20 E21 E17 E13"/>
    </vehicle>
    <vehicle id="86" depart="16.12">
        <route edges="-E2 E0 -47621504#4 E23"/>
    </vehicle>
    <vehicle id="87" depart="16.31">
        <route edges="47621504#1 -E23 -E22 -E20 -E5"/>
    </vehicle>
    <vehicle id="88" depart="16.50">
        <route edges="-47693393#5 E16 -E21 E22 E1"/>
    </vehicle>
    <vehicle id="89" depart="16.69">
        <route edges="-E15 -E19 -47693393#2 E10"/>
    </vehicle>
    <vehicle id="90" depart="16.88">
        <route edges="-E8 47693393#2 E19 E16"/>
    </vehicle>
    <vehicle id="91" depart="17.06">
        <route edges="E5 E20 E21 -E16"/>
    </vehicle>
    <vehicle id="92" depart="17.25">
        <route edges="-E15 47693393#5"/>
    </vehicle>
    <vehicle id="93" depart="17.44">
        <route edges="47693411#4 47693393#2 E20 E22 47621504#4 47621504#5"/>
    </vehicle>
    <vehicle id="94" depart="17.62">
        <route edges="-E1 47621504#4 -E0 E3 E22 E1"/>
    </vehicle>
    <vehicle id="95" depart="17.81">
        <route edges="-E15 E16 -E21 E22 47621504#4 47621504#5"/>
    </vehicle>
    <vehicle id="96" depart="18.00">
        <route edges="-E10 -47693411#4 E0 E6"/>
    </vehicle>
    <vehicle id="97" depart="18.19">
        <route edges="-E15 E16 -E21 E22 47621504#4 E6"/>
    </vehicle>
    <vehicle id="98" depart="18.38">
        <route edges="-E22 E21 E17 -47621504#1"/>
    </vehicle>
    <vehicle id="99" depart="18.56">
        <route edges="E5 E20 E21 E25"/>
    </vehicle>
    <vehicle id="100" depart="18.75">
        <route edges="E5 E20 E22 47621504#4 E6"/>
    </vehicle>
    <vehicle id="101" depart="18.94">
        <route edges="47621504#4 -E0 47693411#4 47693393#2 -E5"/>
    </vehicle>
    <vehicle id="102" depart="19.12">
        <route edges="-E2 47693411#4 47693393#2 -E5"/>
    </vehicle>
    <vehicle id="103" depart="19.31">
        <route edges="-E15 E16 E17 -47621504#1"/>
    </vehicle>
    <vehicle id="104" depart="19.50">
        <route edges="-E15 -E19 -47693393#2 E8"/>
    </vehicle>
    <vehicle id="105" depart="19.69">
        <route edges="-E10 47693393#2 E20 E22 E23"/>
    </vehicle>
    <vehicle id="106" depart="19.88">
        <route edges="-E17 -E21 E22 E1"/>
    </vehicle>
    <vehicle id="107" depart="20.06">
        <route edges="E5 -47693393#2 E8"/>
    </vehicle>
    <vehicle id="108" depart="20.25">
        <route edges="-E23 47621504#4 -E0 E2"/>
    </vehicle>
    <vehicle id="109" depart="20.44">
        <route edges="-47693411#4 E0 47621504#5"/>
    </vehicle>
    <vehicle id="110" depart="20.62">
        <route edges="E5 E20 E21 E17 E13"/>
    </vehicle>
    <vehicle id="111" depart="20.81">
        <route edges="-E21 -E3 E2"/>
    </vehicle>
    <vehicle id="112" depart="21.00">
        <route edges="-47621504#5 -47621504#4 E23 E13"/>
    </vehicle>
    <vehicle id="113" depart="21.19">
        <route edges="-E2 E3 E21 E25"/>
    </vehicle>
    <vehicle id="114" depart="21.38">
        <route edges="-47693411#4 E3 -E20 -47693393#2 E8"/>
    </vehicle>
    <vehicle id="115" depart="21.56">
        <route edges="-47693393#2 -47693411#4 E3 -E20 -E5"/>
    </vehicle>
    <vehicle id="116" depart="21.75">
        <route edges="-E25 E17"/>
    </vehicle>
    <vehicle id="117" depart="21.94">
        <route edges="-E1 -E22 -E20"/>
    </vehicle>
    <vehicle id="118" depart="22.12">
        <route edges="E19 E16 -E21 E22 47621504#4 47621504#5"/>
    </vehicle>
    <vehicle id="119" depart="22.31">
        <route edges="-E25 -E16 E15"/>
    </vehicle>
    <vehicle id="120" depart="22.50">
        <route edges="-E15 E16 E17 E13"/>
    </vehicle>
    <vehicle id="121" depart="22.69">
        <route edges="-E2 47693411#4 E8"/>
    </vehicle>
    <vehicle id="122" depart="22.88">
        <route edges="-E1 47621504#4 -E0 E2"/>
    </vehicle>
    <vehicle id="123" depart="23.06">
        <route edges="-E10 47693393#2 E20 E22 E1"/>
    </vehicle>
    <vehicle id="124" depart="23.25">
        <route edges="-E6 -E0 47693411#4 47693393#2"/>
    </vehicle>
    <vehicle id="125" depart="23.44">
        <route edges="-E13 -E23 47621504#4 -E0 E2"/>
    </vehicle>
    <vehicle id="126" depart="23.62">
        <route edges="-47621504#5 -47621504#4 E1"/>
    </vehicle>
    <vehicle id="127" depart="23.81">
        <route edges="E5 -47693393#2 E8"/>
    </vehicle>
    <vehicle id="128" depart="24.00">
        <route edges="-47621504#5 -47621504#4 -E22 -E20 -E5"/>
    </vehicle>
    <vehicle id="129" depart="24.19">
        <route edges="-E10 E8"/>
    </vehicle>
    <vehicle id="130" depart="24.38">
        <route edges="E16 -E21 E22 47621504#4 E6"/>
    </vehicle>
    <vehicle id="131" depart="24.56">
        <route edges="-E13 -E23 -E22 -E20 -E5"/>
    </vehicle>
    <vehicle id="132" depart="24.75">
        <route edges="47621504#1 -E23 47621504#4 -E0 E2"/>
    </vehicle>
    <vehicle id="133" depart="24.94">
        <route edges="-E25 -E21 -E20 -47693393#2 E8"/>
    </vehicle>
    <vehicle id="134" depart="25.12">
        <route edges="-E6 -47621504#4 E23 -47621504#1"/>
    </vehicle>
    <vehicle id="135" depart="25.31">
        <route edges="47621504#1 -E23 47621504#4 -E0 47693411#4 47693393#2"/>
    </vehicle>
    <vehicle id="136" depart="25.50">
        <route edges="-E6 -E0 47693411#4 E8"/>
    </vehicle>
    <vehicle id="137" depart="25.69">
        <route edges="-47693393#5 -E19"/>
    </vehicle>
    <vehicle id="138" depart="25.88">
        <route edges="-47693393#5 E16 E17 E13"/>
    </vehicle>
    <vehicle id="139" depart="26.06">
        <route edges="-E10 47693393#2 E19 E15"/>
    </vehicle>
    <vehicle id="140" depart="26.25">
        <route edges="-E8 47693393#2 -E5"/>
    </vehicle>
    <vehicle id="141" depart="26.44">
        <route edges="-E3 E0 47621504#5"/>
    </vehicle>
    <vehicle id="142" depart="26.62">
        <route edges="-E2 E0 E6"/>
    </vehicle>
    <vehicle id="143" depart="26.81">
        <route edges="47621504#1 -E23 47621504#4 -E0"/>
    </vehicle>
    <vehicle id="144" depart="27.00">
        <route edges="-E15 E16 -E21 E22 47621504#4 47621504#5"/>
    </vehicle>
    <vehicle id="145" depart="27.19">
        <route edges="-47621504#4 E23 -E17 -E21 E22"/>
    </vehicle>
    <vehicle id="146" depart="27.38">
        <route edges="-E3 E0 47621504#5"/>
    </vehicle>
    <vehicle id="147" depart="27.56">
        <route edges="-E8 47693393#2 E20 E21 E17 E13"/>
    </vehicle>
    <vehicle id="148" depart="27.75">
        <route edges="-E15 E16 E17 -47621504#1"/>
    </vehicle>
    <vehicle id="149" depart="27.94">
        <route edges="-47621504#5 E6"/>
    </vehicle>
    <vehicle id="150" depart="28.12">
        <route edges="E21 E17 E13"/>
    </vehicle>
    <vehicle id="151" depart="28.31">
        <route edges="47621504#1 E13"/>
    </vehicle>
    <vehicle id="152" depart="28.50">
        <route edges="-47693393#5 E16 -E21"/>
    </vehicle>
    <vehicle id="153" depart="28.69">
        <route edges="-E13 -E23 47621504#4 E6"/>
    </vehicle>
    <vehicle id="154" depart="28.88">
        <route edges="47621504#1 -E23 47621504#4 -E0 E3"/>
    </vehicle>
    <vehicle id="155" depart="29.06">
        <route edges="E20 E21 -E16 -E19 -E5"/>
    </vehicle>
    <vehicle id="156" depart="29.25">
        <route edges="-E10 47693393#2 E20 E21 -E16"/>
    </vehicle>
    <vehicle id="157" depart="29.44">
        <route edges="47621504#1 -E23 47621504#4 E6"/>
    </vehicle>
    <vehicle id="158" depart="29.62">
        <route edges="-E15 E16 -E21 -E20 E19 E15"/>
    </vehicle>
    <vehicle id="159" depart="29.81">
        <route edges="-47693411#4 E0 E6"/>
    </vehicle>
    <vehicle id="160" depart="30.00">
        <route edges="47693411#4 E8"/>
    </vehicle>
    <vehicle id="161" depart="30.19">
        <route edges="47621504#1 -E23 47621504#4 E6"/>
    </vehicle>
    <vehicle id="162" depart="30.38">
        <route edges="-47621504#5 -E0 E2"/>
    </vehicle>
    <vehicle id="163" depart="30.56">
        <route edges="-E13 -E23 -E22 -E20 -47693393#2 E8"/>
    </vehicle>
    <vehicle id="164" depart="30.75">
        <route edges="47621504#1 -E23 47621504#4 E6"/>
    </vehicle>
    <vehicle id="165" depart="30.94">
        <route edges="47621504#1 -E23 47621504#4 47621504#5"/>
    </vehicle>
    <vehicle id="166" depart="31.12">
        <route edges="47621504#1 -E17"/>
    </vehicle>
    <vehicle id="167" depart="31.31">
        <route edges="E0 -47621504#4 -E22 -E20 -47693393#2 -47693411#4 E3"/>
    </vehicle>
    <vehicle id="168" depart="31.50">
        <route edges="-E1 -E22 E21 E25"/>
    </vehicle>
    <vehicle id="169" depart="31.69">
        <route edges="-E19 E20 -E3 47693411#4 47693393#2"/>
    </vehicle>
    <vehicle id="170" depart="31.88">
        <route edges="47621504#1 -E23 47621504#4"/>
    </vehicle>
    <vehicle id="171" depart="32.06">
        <route edges="-47621504#5 -47621504#4 -E22 -E20 -E5"/>
    </vehicle>
    <vehicle id="172" depart="32.25">
        <route edges="-E13 -E23 47621504#4 E6"/>
    </vehicle>
    <vehicle id="173" depart="32.44">
        <route edges="E5 E20 E22 47621504#4 47621504#5"/>
    </vehicle>
    <vehicle id="174" depart="32.62">
        <route edges="-E6 -47621504#4 E1"/>
    </vehicle>
    <vehicle id="175" depart="32.81">
        <route edges="E5 E20 E21 E17 E13"/>
    </vehicle>
    <vehicle id="176" depart="33.00">
        <route edges="E5 E20 E21 -E16 -E19"/>
    </vehicle>
    <vehicle id="177" depart="33.19">
        <route edges="E5 E19 E16 -E21 -E20 -E5"/>
    </vehicle>
    <vehicle id="178" depart="33.38">
        <route edges="E5 E20 E22 47621504#4 47621504#5"/>
    </vehicle>
    <vehicle id="179" depart="33.56">
        <route edges="-47693393#5 E16 -E21 E22 E1"/>
    </vehicle>
    <vehicle id="180" depart="33.75">
        <route edges="-E8 47693393#2 E19 47693393#5"/>
    </vehicle>
    <vehicle id="181" depart="33.94">
        <route edges="-E25 -E21 -E20 -47693393#2 E10"/>
    </vehicle>
    <vehicle id="182" depart="34.12">
        <route edges="-E15 E16 E17 E13"/>
    </vehicle>
    <vehicle id="183" depart="34.31">
        <route edges="-E10 -47693411#4 E2"/>
    </vehicle>
    <vehicle id="184" depart="34.50">
        <route edges="-47621504#4 -E22 -E3 E0 E6"/>
    </vehicle>
    <vehicle id="185" depart="34.69">
        <route edges="-E20 -47693393#2 -47693411#4 E2"/>
    </vehicle>
    <vehicle id="186" depart="34.88">
        <route edges="-E8 47693393#2 E19 E16"/>
    </vehicle>
    <vehicle id="187" depart="35.06">
        <route edges="-E13 -E23 -E22 -E3 E0 -47621504#4"/>
    </vehicle>
    <vehicle id="188" depart="35.25">
        <route edges="-E6 -47621504#4 -E22 E21 -E16 47693393#5"/>
    </vehicle>
    <vehicle id="189" depart="35.44">
        <route edges="-E13 -E17 E25"/>
    </vehicle>
    <vehicle id="190" depart="35.62">
        <route edges="-E8 47693393#2"/>
    </vehicle>
    <vehicle id="191" depart="35.81">
        <route edges="-E13 -E23 E1"/>
    </vehicle>
    <vehicle id="192" depart="36.00">
        <route edges="-E15 E16 -E21 E22 47621504#4 47621504#5"/>
    </vehicle>
    <vehicle id="193" depart="36.19">
        <route edges="-47693393#5 E16 -E21 E22 E1"/>
    </vehicle>
    <vehicle id="194" depart="36.38">
        <route edges="E5 E20 E21 E17"/>
    </vehicle>
    <vehicle id="195" depart="36.56">
        <route edges="E21 -E16 E15"/>
    </vehicle>
    <vehicle id="196" depart="36.75">
        <route edges="-E10 47693393#2 E20 E21 E17 E13"/>
    </vehicle>
    <vehicle id="197" depart="36.94">
        <route edges="-47621504#4 -E22 -E3 E0 47621504#5"/>
    </vehicle>
    <vehicle id="198" depart="37.12">
        <route edges="-E15 E16 E17 E13"/>
    </vehicle>
    <vehicle id="199" depart="37.31">
        <route edges="-E6 -E0 47693411#4 E10"/>
    </vehicle>
    <vehicle id="200" depart="37.50">
        <route edges="-E15 -E19 -E5"/>
    </vehicle>
    <vehicle id="201" depart="37.69">
        <route edges="-E2 E0 E6"/>
    </vehicle>
    <vehicle id="202" depart="37.88">
        <route edges="47621504#1 -E23 -E22 -E20 -E5"/>
    </vehicle>
    <vehicle id="203" depart="38.06">
        <route edges="-47693393#5 -E19 -47693393#2 E10"/>
    </vehicle>
    <vehicle id="204" depart="38.25">
        <route edges="-E3 47693411#4 47693393#2 E19 47693393#5"/>
    </vehicle>
    <vehicle id="205" depart="38.44">
        <route edges="47621504#1 -E23 47621504#4 -E0 E2"/>
    </vehicle>
    <vehicle id="206" depart="38.62">
        <route edges="-E6 -E0 E3 E22 47621504#4"/>
    </vehicle>
    <vehicle id="207" depart="38.81">
        <route edges="-E1 E23 -47621504#1"/>
    </vehicle>
    <vehicle id="208" depart="39.00">
        <route edges="-E10 47693393#2 E20 -E3 47693411#4 E10"/>
    </vehicle>
    <vehicle id="209" depart="39.19">
        <route edges="47621504#4 -E0 47693411#4 47693393#2 E20 -E3 E0 -47621504#4"/>
    </vehicle>
    <vehicle id="210" depart="39.38">
        <route edges="-E15 E16 -E21 -E20 E19 E15"/>
    </vehicle>
    <vehicle id="211" depart="39.56">
        <route edges="-E1 47621504#4 -E0 E2"/>
    </vehicle>
    <vehicle id="212" depart="39.75">
        <route edges="-E2 E0 47621504#5"/>
    </vehicle>
    <vehicle id="213" depart="39.94">
        <route edges="-E6 -47621504#4 E23 -47621504#1"/>
    </vehicle>
    <vehicle id="214" depart="40.12">
        <route edges="-E8 47693393#2 E20 E21"/>
    </vehicle>
    <vehicle id="215" depart="40.31">
        <route edges="-47693393#5 E16 -E21 E22 E1"/>
    </vehicle>
    <vehicle id="216" depart="40.50">
        <route edges="-E1 -E22 -E20 -47693393#2 E8"/>
    </vehicle>
    <vehicle id="217" depart="40.69">
        <route edges="-E2 E0 -47621504#4 E23 -47621504#1"/>
    </vehicle>
    <vehicle id="218" depart="40.88">
        <route edges="-E10 47693393#2 E20 E21 E25"/>
    </vehicle>
    <vehicle id="219" depart="41.06">
        <route edges="-E17 E25"/>
    </vehicle>
    <vehicle id="220" depart="41.25">
        <route edges="-E6 -E0 47693411#4 E8"/>
    </vehicle>
    <vehicle id="221" depart="41.44">
        <route edges="-E25 -E21 -E20 -47693393#2 E8"/>
    </vehicle>
    <vehicle id="222" depart="41.62">
        <route edges="E19 E15"/>
    </vehicle>
    <vehicle id="223" depart="41.81">
        <route edges="-E8 E10"/>
    </vehicle>
    <vehicle id="224" depart="42.00">
        <route edges="47621504#1 E13"/>
    </vehicle>
    <vehicle id="225" depart="42.19">
        <route edges="E20 -E3 E2"/>
    </vehicle>
    <vehicle id="226" depart="42.38">
        <route edges="-E2 E0 47621504#5"/>
    </vehicle>
    <vehicle id="227" depart="42.56">
        <route edges="-E10 47693393#2 E19 E15"/>
    </vehicle>
    <vehicle id="228" depart="42.75">
        <route edges="-E8 E10"/>
    </vehicle>
    <vehicle id="229" depart="42.94">
        <route edges="-E25 E17 -E23 47621504#4 47621504#5"/>
    </vehicle>
    <vehicle id="230" depart="43.12">
        <route edges="-47693393#2 -47693411#4 E0 47621504#5"/>
    </vehicle>
    <vehicle id="231" depart="43.31">
        <route edges="-E10 47693393#2 E19 47693393#5"/>
    </vehicle>
    <vehicle id="232" depart="43.50">
        <route edges="-E20 -47693393#2 -47693411#4 E0 -47621504#4 -E22"/>
    </vehicle>
    <vehicle id="233" depart="43.69">
        <route edges="-E1 47621504#4 -E0 E2"/>
    </vehicle>
    <vehicle id="234" depart="43.88">
        <route edges="-E6 -47621504#4 E23 -47621504#1"/>
    </vehicle>
    <vehicle id="235" depart="44.06">
        <route edges="-E15 E16 E17 E13"/>
    </vehicle>
    <vehicle id="236" depart="44.25">
        <route edges="-E15 -E19 -E5"/>
    </vehicle>
    <vehicle id="237" depart="44.44">
        <route edges="-E15 E16 -E21 E22 47621504#4 E6"/>
    </vehicle>
    <vehicle id="238" depart="44.62">
        <route edges="-E25 -E21 -E3 E2"/>
    </vehicle>
    <vehicle id="239" depart="44.81">
        <route edges="47693393#2 E20 E21"/>
    </vehicle>
    <vehicle id="240" depart="45.00">
        <route edges="-E15 E16 E17 -47621504#1"/>
    </vehicle>
    <vehicle id="241" depart="45.19">
        <route edges="-E13 -E23 47621504#4 -E0 E2"/>
    </vehicle>
    <vehicle id="242" depart="45.38">
        <route edges="47621504#4 -E0 47693411#4 E8"/>
    </vehicle>
    <vehicle id="243" depart="45.56">
        <route edges="-E15 -E19 -47693393#2 -47693411#4 E2"/>
    </vehicle>
    <vehicle id="244" depart="45.75">
        <route edges="-E21 -E20 E19 E15"/>
    </vehicle>
    <vehicle id="245" depart="45.94">
        <route edges="-E1 -E22 -E20 -E5"/>
    </vehicle>
    <vehicle id="246" depart="46.12">
        <route edges="-E15 E16 E17 -47621504#1"/>
    </vehicle>
    <vehicle id="247" depart="46.31">
        <route edges="-E13 -E23 -E22 E21 E17"/>
    </vehicle>
    <vehicle id="248" depart="46.50">
        <route edges="-E15 -E19 -E5"/>
    </vehicle>
    <vehicle id="249" depart="46.69">
        <route edges="-E2 E0 -47621504#4 E23 -E17 -E21"/>
    </vehicle>
    <vehicle id="250" depart="46.88">
        <route edges="-E25 E17 -47621504#1"/>
    </vehicle>
    <vehicle id="251" depart="47.06">
        <route edges="-E15 E16 E17 E13"/>
    </vehicle>
    <vehicle id="252" depart="47.25">
        <route edges="-47621504#5 -47621504#4 -E22 E21 -E16 E15"/>
    </vehicle>
    <vehicle id="253" depart="47.44">
        <route edges="-47693393#5 -E19 -47693393#2 E10"/>
    </vehicle>
    <vehicle id="254" depart="47.62">
        <route edges="-47621504#5 -E0 47693411#4"/>
    </vehicle>
    <vehicle id="255" depart="47.81">
        <route edges="-E1 -E22 E21 -E16 47693393#5"/>
    </vehicle>
    <vehicle id="256" depart="48.00">
        <route edges="-E8 47693393#2 E20 -E3 47693411#4"/>
    </vehicle>
    <vehicle id="257" depart="48.19">
        <route edges="-E8 47693393#2 E20 E21 E25"/>
    </vehicle>
    <vehicle id="258" depart="48.38">
        <route edges="-E10 -47693411#4 E3 -E20 -47693393#2"/>
    </vehicle>
    <vehicle id="259" depart="48.56">
        <route edges="-47621504#5 -47621504#4 E23 E13"/>
    </vehicle>
    <vehicle id="260" depart="48.75">
        <route edges="E5 E19 47693393#5"/>
    </vehicle>
    <vehicle id="261" depart="48.94">
        <route edges="-E6 -47621504#4 E23"/>
    </vehicle>
    <vehicle id="262" depart="49.12">
        <route edges="-E6 -E0 E2"/>
    </vehicle>
    <vehicle id="263" depart="49.31">
        <route edges="E5 E19 E16 -E21 -E20 -E5"/>
    </vehicle>
    <vehicle id="264" depart="49.50">
        <route edges="-47621504#5 -47621504#4 -E22 -E3"/>
    </vehicle>
    <vehicle id="265" depart="49.69">
        <route edges="-47693393#5 E16"/>
    </vehicle>
    <vehicle id="266" depart="49.88">
        <route edges="-E25 -E21 -E20 -E5"/>
    </vehicle>
    <vehicle id="267" depart="50.06">
        <route edges="-E6 -47621504#4 -E22 E21"/>
    </vehicle>
    <vehicle id="268" depart="50.25">
        <route edges="-E1 -E22 E21 -E16 E15"/>
    </vehicle>
    <vehicle id="269" depart="50.44">
        <route edges="-E8 47693393#2 E20 E21 -E16 -E19"/>
    </vehicle>
    <vehicle id="270" depart="50.62">
        <route edges="47621504#1 -E23 -E22 -E20 -47693393#2 E8"/>
    </vehicle>
    <vehicle id="271" depart="50.81">
        <route edges="-47693393#5 E16 E17 -47621504#1"/>
    </vehicle>
    <vehicle id="272" depart="51.00">
        <route edges="-E13 -E23 -E22 E21 E17"/>
    </vehicle>
    <vehicle id="273" depart="51.19">
        <route edges="E5 E20 E22 E1"/>
    </vehicle>
    <vehicle id="274" depart="51.38">
        <route edges="-E8 -47693411#4 E0 -47621504#4"/>
    </vehicle>
    <vehicle id="275" depart="51.56">
        <route edges="-E6 -47621504#4 -E22 E21 -E16 E15"/>
    </vehicle>
    <vehicle id="276" depart="51.75">
        <route edges="-47693393#5 E16 -E21 E22"/>
    </vehicle>
    <vehicle id="277" depart="51.94">
        <route edges="47621504#4 -E0 47693411#4 47693393#2 E19 E15"/>
    </vehicle>
    <vehicle id="278" depart="52.12">
        <route edges="-47693393#5 -E19 -47693393#2 E8"/>
    </vehicle>
    <vehicle id="279" depart="52.31">
        <route edges="47621504#1 -E17 -E16 47693393#5"/>
    </vehicle>
    <vehicle id="280" depart="52.50">
        <route edges="-E15 47693393#5"/>
    </vehicle>
    <vehicle id="281" depart="52.69">
        <route edges="-E2 47693411#4 47693393#2 E19 47693393#5"/>
    </vehicle>
    <vehicle id="282" depart="52.88">
        <route edges="47621504#4 -E0 E3 E21 E25"/>
    </vehicle>
    <vehicle id="283" depart="53.06">
        <route edges="-47693393#5 -E19 -47693393#2 E8"/>
    </vehicle>
    <vehicle id="284" depart="53.25">
        <route edges="-E3 E0 -47621504#4 E23 -E17 E25"/>
    </vehicle>
    <vehicle id="285" depart="53.44">
        <route edges="-E6 -47621504#4 E1"/>
    </vehicle>
    <vehicle id="286" depart="53.62">
        <route edges="-E8 47693393#2 E20 -E3 47693411#4 E8"/>
    </vehicle>
    <vehicle id="287" depart="53.81">
        <route edges="-E10 47693393#2 E20 E21 E25"/>
    </vehicle>
    <vehicle id="288" depart="54.00">
        <route edges="-E20 -47693393#2 E10"/>
    </vehicle>
    <vehicle id="289" depart="54.19">
        <route edges="-E15 -E19 -47693393#2 -47693411#4 E2"/>
    </vehicle>
    <vehicle id="290" depart="54.38">
        <route edges="-E10 47693393#2 E20 E21 E25"/>
    </vehicle>
    <vehicle id="291" depart="54.56">
        <route edges="47621504#1 -E23 -E22 -E20 -47693393#2 -47693411#4"/>
    </vehicle>
    <vehicle id="292" depart="54.75">
        <route edges="E16 -E21 E22 47621504#4 47621504#5"/>
    </vehicle>
    <vehicle id="293" depart="54.94">
        <route edges="-E19 E20 E21 -E16 E15"/>
    </vehicle>
    <vehicle id="294" depart="55.12">
        <route edges="-E15 E16 E17 -47621504#1"/>
    </vehicle>
    <vehicle id="295" depart="55.31">
        <route edges="47621504#4 -E0 47693411#4 47693393#2 -E5"/>
    </vehicle>
    <vehicle id="296" depart="55.50">
        <route edges="-E1 -E22 E21 E25"/>
    </vehicle>
    <vehicle id="297" depart="55.69">
        <route edges="-E13 -E23 47621504#4 E6"/>
    </vehicle>
    <vehicle id="298" depart="55.88">
        <route edges="-E6 47621504#5"/>
    </vehicle>
    <vehicle id="299" depart="56.06">
        <route edges="-47621504#5 -E0 47693411#4 E8"/>
    </vehicle>
    <vehicle id="300" depart="56.25">
        <route edges="-47693393#5 -E19 -47693393#2 -47693411#4 E2"/>
    </vehicle>
    <vehicle id="301" depart="56.44">
        <route edges="-E2 47693411#4 47693393#2 E20"/>
    </vehicle>
    <vehicle id="302" depart="56.62">
        <route edges="-E6 -47621504#4 -E22 E21 -E16 E15"/>
    </vehicle>
    <vehicle id="303" depart="56.81">
        <route edges="-E2 E3 E21 E25"/>
    </vehicle>
    <vehicle id="304" depart="57.00">
        <route edges="-47693393#5 -E19 -E5"/>
    </vehicle>
    <vehicle id="305" depart="57.19">
        <route edges="-E6 -47621504#4 -E22 E21 -E16 47693393#5"/>
    </vehicle>
    <vehicle id="306" depart="57.38">
        <route edges="-E25 -E21 -E20 -47693393#2 E10"/>
    </vehicle>
    <vehicle id="307" depart="57.56">
        <route edges="-E2 E0 -47621504#4 E1"/>
    </vehicle>
    <vehicle id="308" depart="57.75">
        <route edges="-E8 47693393#2 E19 47693393#5"/>
    </vehicle>
    <vehicle id="309" depart="57.94">
        <route edges="-E6 47621504#5"/>
    </vehicle>
    <vehicle id="310" depart="58.12">
        <route edges="-E10 -47693411#4 E3 -E20"/>
    </vehicle>
    <vehicle id="311" depart="58.31">
        <route edges="-E1 -E22 -E20"/>
    </vehicle>
    <vehicle id="312" depart="58.50">
        <route edges="-E20 E19 E16 -E21 -E3 47693411#4 47693393#2 E20"/>
    </vehicle>
    <vehicle id="313" depart="58.69">
        <route edges="-E1 -E22 -E20 -E5"/>
    </vehicle>
    <vehicle id="314" depart="58.88">
        <route edges="-E2 E3 E22 47621504#4 -E0 E2"/>
    </vehicle>
    <vehicle id="315" depart="59.06">
        <route edges="E5 -47693393#2 E10"/>
    </vehicle>
    <vehicle id="316" depart="59.25">
        <route edges="-E10 47693393#2 E20 E21 -E16"/>
    </vehicle>
    <vehicle id="317" depart="59.44">
        <route edges="-E1 47621504#4"/>
    </vehicle>
    <vehicle id="318" depart="59.62">
        <route edges="-E1 E23 -47621504#1"/>
    </vehicle>
    <vehicle id="319" depart="59.81">
        <route edges="-E2 E0 47621504#5"/>
    </vehicle>
    <vehicle id="320" depart="60.00">
        <route edges="E5 E20 E21 E17 E13"/>
    </vehicle>
    <vehicle id="321" depart="60.19">
        <route edges="-E6 -47621504#4 E23 -E17 -E21"/>
    </vehicle>
    <vehicle id="322" depart="60.38">
        <route edges="E0 -47621504#4 -E22 -E20 -47693393#2 E10"/>
    </vehicle>
    <vehicle id="323" depart="60.56">
        <route edges="E0 -47621504#4 E23 E13"/>
    </vehicle>
    <vehicle id="324" depart="60.75">
        <route edges="-E2 E0 -47621504#4 E1"/>
    </vehicle>
    <vehicle id="325" depart="60.94">
        <route edges="-E1 E23 -47621504#1"/>
    </vehicle>
    <vehicle id="326" depart="61.12">
        <route edges="E5 -47693393#2 E10"/>
    </vehicle>
    <vehicle id="327" depart="61.31">
        <route edges="47621504#1 -E23 E1"/>
    </vehicle>
    <vehicle id="328" depart="61.50">
        <route edges="-47621504#5 -47621504#4 -E22 E21 -E16 E15"/>
    </vehicle>
    <vehicle id="329" depart="61.69">
        <route edges="-47621504#5 -47621504#4 -E22 -E3"/>
    </vehicle>
    <vehicle id="330" depart="61.88">
        <route edges="-E25 -E21 -E3 47693411#4 47693393#2"/>
    </vehicle>
    <vehicle id="331" depart="62.06">
        <route edges="E5 E19 E16 -E21 -E20"/>
    </vehicle>
    <vehicle id="332" depart="62.25">
        <route edges="-E8 47693393#2 E19 E15"/>
    </vehicle>
    <vehicle id="333" depart="62.44">
        <route edges="47621504#1 -E23 47621504#4"/>
    </vehicle>
    <vehicle id="334" depart="62.62">
        <route edges="-E2 E0 -47621504#4 E1"/>
    </vehicle>
    <vehicle id="335" depart="62.81">
        <route edges="-E15 -E19 -47693393#2 -47693411#4 E3"/>
    </vehicle>
    <vehicle id="336" depart="63.00">
        <route edges="E5 E20 -E3 47693411#4 47693393#2"/>
    </vehicle>
    <vehicle id="337" depart="63.19">
        <route edges="-E25 -E16 E15"/>
    </vehicle>
    <vehicle id="338" depart="63.38">
        <route edges="-E8 47693393#2 E20 -E3 47693411#4 E8"/>
    </vehicle>
    <vehicle id="339" depart="63.56">
        <route edges="-E1 -E22 -E20 -E5"/>
    </vehicle>
    <vehicle id="340" depart="63.75">
        <route edges="-E6 -47621504#4 -E22 -E20 -E5"/>
    </vehicle>
    <vehicle id="341" depart="63.94">
        <route edges="-E1 -E22 -E3 E0 -47621504#4"/>
    </vehicle>
    <vehicle id="342" depart="64.12">
        <route edges="-47621504#4 E1"/>
    </vehicle>
    <vehicle id="343" depart="64.31">
        <route edges="-E25 E17 -E23 47621504#4 47621504#5"/>
    </vehicle>
    <vehicle id="344" depart="64.50">
        <route edges="-E1 47621504#4 -E0 E2"/>
    </vehicle>
    <vehicle id="345" depart="64.69">
        <route edges="-E6 -47621504#4 E1"/>
    </vehicle>
    <vehicle id="346" depart="64.88">
        <route edges="-E6 -E0 E3 E22 47621504#4 E6"/>
    </vehicle>
    <vehicle id="347" depart="65.06">
        <route edges="47621504#1 -E17 -E16 E15"/>
    </vehicle>
    <vehicle id="348" depart="65.25">
        <route edges="-E6 -E0 47693411#4 E8"/>
    </vehicle>
    <vehicle id="349" depart="65.44">
        <route edges="-E15 E16 E17 E13"/>
    </vehicle>
    <vehicle id="350" depart="65.62">
        <route edges="-E6 -E0 E3 E22 47621504#4 E6"/>
    </vehicle>
    <vehicle id="351" depart="65.81">
        <route edges="47621504#1 -E23 -E22 -E3 E0 -47621504#4"/>
    </vehicle>
    <vehicle id="352" depart="66.00">
        <route edges="-E0 47693411#4 47693393#2 E19 47693393#5"/>
    </vehicle>
    <vehicle id="353" depart="66.19">
        <route edges="-E8 47693393#2 E20 E21 E17 E13"/>
    </vehicle>
    <vehicle id="354" depart="66.38">
        <route edges="-E10 -47693411#4 E3 -E20"/>
    </vehicle>
    <vehicle id="355" depart="66.56">
        <route edges="-E6 -E0 E2"/>
    </vehicle>
    <vehicle id="356" depart="66.75">
        <route edges="E5 -47693393#2 E10"/>
    </vehicle>
    <vehicle id="357" depart="66.94">
        <route edges="-E2 E3 -E20 -47693393#2"/>
    </vehicle>
    <vehicle id="358" depart="67.12">
        <route edges="-47621504#5 -47621504#4 E1"/>
    </vehicle>
    <vehicle id="359" depart="67.31">
        <route edges="-E13 -E23 47621504#4 47621504#5"/>
    </vehicle>
    <vehicle id="360" depart="67.50">
        <route edges="-47693393#5 -E19 -47693393#2 E8"/>
    </vehicle>
    <vehicle id="361" depart="67.69">
        <route edges="47621504#1 E13"/>
    </vehicle>
    <vehicle id="362" depart="67.88">
        <route edges="E5 -47693393#2 E8"/>
    </vehicle>
    <vehicle id="363" depart="68.06">
        <route edges="-E6 47621504#5"/>
    </vehicle>
    <vehicle id="364" depart="68.25">
        <route edges="-47621504#5 -E0 E2"/>
    </vehicle>
    <vehicle id="365" depart="68.44">
        <route edges="-E2 47693411#4 47693393#2 E19 E15"/>
    </vehicle>
    <vehicle id="366" depart="68.62">
        <route edges="E22 47621504#4 -E0 47693411#4 47693393#2 -E5"/>
    </vehicle>
    <vehicle id="367" depart="68.81">
        <route edges="-E25 -E16 E15"/>
    </vehicle>
    <vehicle id="368" depart="69.00">
        <route edges="-E2 E3 E22 47621504#4 -E0"/>
    </vehicle>
    <vehicle id="369" depart="69.19">
        <route edges="-E13 -E17 -E16 47693393#5"/>
    </vehicle>
    <vehicle id="370" depart="69.38">
        <route edges="-E6 -E0 E3"/>
    </vehicle>
    <vehicle id="371" depart="69.56">
        <route edges="-E13 -E23 47621504#4 -E0 E2"/>
    </vehicle>
    <vehicle id="372" depart="69.75">
        <route edges="-E10 E8"/>
    </vehicle>
    <vehicle id="373" depart="69.94">
        <route edges="47621504#1 E13"/>
    </vehicle>
    <vehicle id="374" depart="70.12">
        <route edges="-E17 -E16 47693393#5"/>
    </vehicle>
    <vehicle id="375" depart="70.31">
        <route edges="-E13 -E23 -E22 -E20 -47693393#2 E8"/>
    </vehicle>
    <vehicle id="376" depart="70.50">
        <route edges="-E15 -E19 -47693393#2 E10"/>
    </vehicle>
    <vehicle id="377" depart="70.69">
        <route edges="E5 E19 E15"/>
    </vehicle>
    <vehicle id="378" depart="70.88">
        <route edges="-E21 E22 E1"/>
    </vehicle>
    <vehicle id="379" depart="71.06">
        <route edges="-E1 -E22 E21 -E16 47693393#5"/>
    </vehicle>
    <vehicle id="380" depart="71.25">
        <route edges="-E8 47693393#2 E19 E15"/>
    </vehicle>
    <vehicle id="381" depart="71.44">
        <route edges="-E8 47693393#2 -E5"/>
    </vehicle>
    <vehicle id="382" depart="71.62">
        <route edges="-E22 -E3 E0 E6"/>
    </vehicle>
    <vehicle id="383" depart="71.81">
        <route edges="-E15 -E19 -47693393#2 -47693411#4 E2"/>
    </vehicle>
    <vehicle id="384" depart="72.00">
        <route edges="-47693393#5 -E19 -47693393#2 E8"/>
    </vehicle>
    <vehicle id="385" depart="72.19">
        <route edges="-E25 E17 -E23 47621504#4 47621504#5"/>
    </vehicle>
    <vehicle id="386" depart="72.38">
        <route edges="-47693411#4 E0 -47621504#4 E23 E13"/>
    </vehicle>
    <vehicle id="387" depart="72.56">
        <route edges="-E22 E21 E17 -E23 47621504#4 -E0"/>
    </vehicle>
    <vehicle id="388" depart="72.75">
        <route edges="E5 E20 E22 47621504#4 E6"/>
    </vehicle>
    <vehicle id="389" depart="72.94">
        <route edges="-E19"/>
    </vehicle>
    <vehicle id="390" depart="73.12">
        <route edges="47621504#1 -E23 -E22 -E20 -47693393#2 E10"/>
    </vehicle>
    <vehicle id="391" depart="73.31">
        <route edges="-E8 E10"/>
    </vehicle>
    <vehicle id="392" depart="73.50">
        <route edges="-E10 47693393#2 E20 E21 E25"/>
    </vehicle>
    <vehicle id="393" depart="73.69">
        <route edges="E5 E20 E22 47621504#4 47621504#5"/>
    </vehicle>
    <vehicle id="394" depart="73.88">
        <route edges="-E22 -E3 E0"/>
    </vehicle>
    <vehicle id="395" depart="74.06">
        <route edges="E23 -E17 -E21 -E20 -47693393#2 E10"/>
    </vehicle>
    <vehicle id="396" depart="74.25">
        <route edges="E16 -E21 E22 47621504#4 E6"/>
    </vehicle>
    <vehicle id="397" depart="74.44">
        <route edges="-E10 47693393#2 E20 E21 E25"/>
    </vehicle>
    <vehicle id="398" depart="74.62">
        <route edges="-E15 -E19 -47693393#2 E8"/>
    </vehicle>
    <vehicle id="399" depart="74.81">
        <route edges="-E2 E3 E21 E25"/>
    </vehicle>
    <vehicle id="400" depart="75.00">
        <route edges="-E10 -47693411#4 E0 47621504#5"/>
    </vehicle>
    <vehicle id="401" depart="75.19">
        <route edges="-E25 -E21 -E20 -47693393#2 E8"/>
    </vehicle>
    <vehicle id="402" depart="75.38">
        <route edges="-E2 E0 -47621504#4 -E22 -E3"/>
    </vehicle>
    <vehicle id="403" depart="75.56">
        <route edges="-E20 E19 47693393#5"/>
    </vehicle>
    <vehicle id="404" depart="75.75">
        <route edges="-E22 E21 E17 E13"/>
    </vehicle>
    <vehicle id="405" depart="75.94">
        <route edges="-E17 -E16 47693393#5"/>
    </vehicle>
    <vehicle id="406" depart="76.12">
        <route edges="-E1 47621504#4 -E0 E2"/>
    </vehicle>
    <vehicle id="407" depart="76.31">
        <route edges="-E25 E17 -E23 47621504#4 47621504#5"/>
    </vehicle>
    <vehicle id="408" depart="76.50">
        <route edges="-E8 47693393#2 E20 E22 E23 -47621504#1"/>
    </vehicle>
    <vehicle id="409" depart="76.69">
        <route edges="-E8 -47693411#4 E2"/>
    </vehicle>
    <vehicle id="410" depart="76.88">
        <route edges="47621504#1 -E23 -E22 -E3 E0"/>
    </vehicle>
    <vehicle id="411" depart="77.06">
        <route edges="-E6 -47621504#4 E23 -E17 E25"/>
    </vehicle>
    <vehicle id="412" depart="77.25">
        <route edges="E5 -47693393#2 E10"/>
    </vehicle>
    <vehicle id="413" depart="77.44">
        <route edges="-47621504#5 -E0 47693411#4 E10"/>
    </vehicle>
    <vehicle id="414" depart="77.62">
        <route edges="-E25 E17 -E23 47621504#4 E6"/>
    </vehicle>
    <vehicle id="415" depart="77.81">
        <route edges="E0 -47621504#4 E1"/>
    </vehicle>
    <vehicle id="416" depart="78.00">
        <route edges="-E2 E0 -47621504#4 E1"/>
    </vehicle>
    <vehicle id="417" depart="78.19">
        <route edges="-E8 47693393#2 E20 E22 E1"/>
    </vehicle>
    <vehicle id="418" depart="78.38">
        <route edges="-E6 -47621504#4 -E22 -E20 -E5"/>
    </vehicle>
    <vehicle id="419" depart="78.56">
        <route edges="-E2 47693411#4 E8"/>
    </vehicle>
    <vehicle id="420" depart="78.75">
        <route edges="-E13 -E23 47621504#4 -E0 E2"/>
    </vehicle>
    <vehicle id="421" depart="78.94">
        <route edges="-E6 -47621504#4 E23 -E17 E25"/>
    </vehicle>
    <vehicle id="422" depart="79.12">
        <route edges="47621504#4 -E0 E3"/>
    </vehicle>
    <vehicle id="423" depart="79.31">
        <route edges="-E15 47693393#5"/>
    </vehicle>
    <vehicle id="424" depart="79.50">
        <route edges="-E8 47693393#2 E20"/>
    </vehicle>
    <vehicle id="425" depart="79.69">
        <route edges="E0 -47621504#4 E23 -47621504#1"/>
    </vehicle>
    <vehicle id="426" depart="79.88">
        <route edges="-47621504#5 -47621504#4 -E22 E21 -E16 E15"/>
    </vehicle>
    <vehicle id="427" depart="80.06">
        <route edges="E23 -E17 -E21 -E20 -47693393#2 E8"/>
    </vehicle>
    <vehicle id="428" depart="80.25">
        <route edges="-E8 47693393#2 E20 E22 E1"/>
    </vehicle>
    <vehicle id="429" depart="80.44">
        <route edges="-47693393#5 E15"/>
    </vehicle>
    <vehicle id="430" depart="80.62">
        <route edges="E0 -47621504#4 E1"/>
    </vehicle>
    <vehicle id="431" depart="80.81">
        <route edges="-E6 -E0 E3 E22 47621504#4 E6"/>
    </vehicle>
    <vehicle id="432" depart="81.00">
        <route edges="-47621504#5 -47621504#4 E23 -E17 E25"/>
    </vehicle>
    <vehicle id="433" depart="81.19">
        <route edges="-E10 47693393#2 E19 47693393#5"/>
    </vehicle>
    <vehicle id="434" depart="81.38">
        <route edges="-47693393#5 E16 E17 E13"/>
    </vehicle>
    <vehicle id="435" depart="81.56">
        <route edges="-E25 -E21 -E20 E19 E16 E25"/>
    </vehicle>
    <vehicle id="436" depart="81.75">
        <route edges="-E1 -E22 -E20 -47693393#2"/>
    </vehicle>
    <vehicle id="437" depart="81.94">
        <route edges="E0 -47621504#4 -E22 E21 -E16 E15"/>
    </vehicle>
    <vehicle id="438" depart="82.12">
        <route edges="-E10 -47693411#4 E0 E6"/>
    </vehicle>
    <vehicle id="439" depart="82.31">
        <route edges="-47693393#5 -E19 -47693393#2 E10"/>
    </vehicle>
    <vehicle id="440" depart="82.50">
        <route edges="-E10 -47693411#4 E0 47621504#5"/>
    </vehicle>
    <vehicle id="441" depart="82.69">
        <route edges="-47621504#5 -47621504#4 E23 -E17 E25"/>
    </vehicle>
    <vehicle id="442" depart="82.88">
        <route edges="E20 E21 E17"/>
    </vehicle>
    <vehicle id="443" depart="83.06">
        <route edges="-47693411#4 E0 -47621504#4 E1"/>
    </vehicle>
    <vehicle id="444" depart="83.25">
        <route edges="-E13 -E23 -E22 E21 E17 E13"/>
    </vehicle>
    <vehicle id="445" depart="83.44">
        <route edges="-E6 -47621504#4 E1"/>
    </vehicle>
    <vehicle id="446" depart="83.62">
        <route edges="-E10 47693393#2 E20 E21 E25"/>
    </vehicle>
    <vehicle id="447" depart="83.81">
        <route edges="-E1 -E22 -E3 E0"/>
    </vehicle>
    <vehicle id="448" depart="84.00">
        <route edges="-E2 E0 47621504#5"/>
    </vehicle>
    <vehicle id="449" depart="84.19">
        <route edges="-E25 E17 E13"/>
    </vehicle>
    <vehicle id="450" depart="84.38">
        <route edges="E5 E20 E22 47621504#4 47621504#5"/>
    </vehicle>
    <vehicle id="451" depart="84.56">
        <route edges="E5 E19 E15"/>
    </vehicle>
    <vehicle id="452" depart="84.75">
        <route edges="-E10 47693393#2 E20 E21 E17 E13"/>
    </vehicle>
    <vehicle id="453" depart="84.94">
        <route edges="-E6 -E0 E2"/>
    </vehicle>
    <vehicle id="454" depart="85.12">
        <route edges="-47621504#5 -47621504#4 -E22 E21 -E16 E15"/>
    </vehicle>
    <vehicle id="455" depart="85.31">
        <route edges="-E2 E0 E6"/>
    </vehicle>
    <vehicle id="456" depart="85.50">
        <route edges="-E10 47693393#2 E20 E21 E25"/>
    </vehicle>
    <vehicle id="457" depart="85.69">
        <route edges="-E25 -E16 47693393#5"/>
    </vehicle>
    <vehicle id="458" depart="85.88">
        <route edges="-E3 47693411#4 47693393#2 E19 E15"/>
    </vehicle>
    <vehicle id="459" depart="86.06">
        <route edges="-E6 -E0 E2"/>
    </vehicle>
    <vehicle id="460" depart="86.25">
        <route edges="-E6 -47621504#4 E23 -E17 E25"/>
    </vehicle>
    <vehicle id="461" depart="86.44">
        <route edges="-E25 E17 -E23 47621504#4 E6"/>
    </vehicle>
    <vehicle id="462" depart="86.62">
        <route edges="-E6 -47621504#4 -E22 E21 -E16 47693393#5"/>
    </vehicle>
    <vehicle id="463" depart="86.81">
        <route edges="-E15 E16 E17 E13"/>
    </vehicle>
    <vehicle id="464" depart="87.00">
        <route edges="-E8 -47693411#4"/>
    </vehicle>
    <vehicle id="465" depart="87.19">
        <route edges="-E10 -47693411#4 E2"/>
    </vehicle>
    <vehicle id="466" depart="87.38">
        <route edges="-E1 -E22"/>
    </vehicle>
    <vehicle id="467" depart="87.56">
        <route edges="-E20 -47693393#2 E8"/>
    </vehicle>
    <vehicle id="468" depart="87.75">
        <route edges="-E2 E0 E6"/>
    </vehicle>
    <vehicle id="469" depart="87.94">
        <route edges="47621504#1 -E23 47621504#4 47621504#5"/>
    </vehicle>
    <vehicle id="470" depart="88.12">
        <route edges="47621504#1 -E23 -E22 -E20 -47693393#2 E10"/>
    </vehicle>
    <vehicle id="471" depart="88.31">
        <route edges="47621504#1 -E23 47621504#4 -E0 E2"/>
    </vehicle>
    <vehicle id="472" depart="88.50">
        <route edges="-E13 -E17 -E16 -E19"/>
    </vehicle>
    <vehicle id="473" depart="88.69">
        <route edges="E5 E20 E21 E17 -E23"/>
    </vehicle>
    <vehicle id="474" depart="88.88">
        <route edges="E5 -47693393#2 -47693411#4 E3"/>
    </vehicle>
    <vehicle id="475" depart="89.06">
        <route edges="-E8 47693393#2 E20 -E3 47693411#4 E8"/>
    </vehicle>
    <vehicle id="476" depart="89.25">
        <route edges="E5 E20 E21 E25"/>
    </vehicle>
    <vehicle id="477" depart="89.44">
        <route edges="-E13 -E17 E25"/>
    </vehicle>
    <vehicle id="478" depart="89.62">
        <route edges="-47621504#5 -47621504#4 E23 E13"/>
    </vehicle>
    <vehicle id="479" depart="89.81">
        <route edges="-E17 -E21 -E20 E19 E16"/>
    </vehicle>
    <vehicle id="480" depart="90.00">
        <route edges="-E6 -47621504#4 E23 E13"/>
    </vehicle>
    <vehicle id="481" depart="90.19">
        <route edges="47621504#1 -E23 -E22 -E20 -47693393#2 E8"/>
    </vehicle>
    <vehicle id="482" depart="90.38">
        <route edges="-47693393#5 E16 -E21 E22 47621504#4 47621504#5"/>
    </vehicle>
    <vehicle id="483" depart="90.56">
        <route edges="-47621504#5 E6"/>
    </vehicle>
    <vehicle id="484" depart="90.75">
        <route edges="-E23 47621504#4 E6"/>
    </vehicle>
    <vehicle id="485" depart="90.94">
        <route edges="-E1 E23 -47621504#1"/>
    </vehicle>
    <vehicle id="486" depart="91.12">
        <route edges="47621504#1 -E23 47621504#4 E6"/>
    </vehicle>
    <vehicle id="487" depart="91.31">
        <route edges="-E10 47693393#2 E20 E22 E1"/>
    </vehicle>
    <vehicle id="488" depart="91.50">
        <route edges="-47693393#5 -E19 -47693393#2 E8"/>
    </vehicle>
    <vehicle id="489" depart="91.69">
        <route edges="-E10 47693393#2 E20 -E3 47693411#4 E10"/>
    </vehicle>
    <vehicle id="490" depart="91.88">
        <route edges="-47693393#5 E16 -E21 E22 47621504#4 E6"/>
    </vehicle>
    <vehicle id="491" depart="92.06">
        <route edges="-47693393#5 E16 -E21 E22 E1"/>
    </vehicle>
    <vehicle id="492" depart="92.25">
        <route edges="-E6 -E0 E2"/>
    </vehicle>
    <vehicle id="493" depart="92.44">
        <route edges="E5 E20 E22 E1"/>
    </vehicle>
    <vehicle id="494" depart="92.62">
        <route edges="-E8 47693393#2 -E5"/>
    </vehicle>
    <vehicle id="495" depart="92.81">
        <route edges="-E15 -E19 E20 E21 -E16"/>
    </vehicle>
    <vehicle id="496" depart="93.00">
        <route edges="-E2 E0 -47621504#4 E1"/>
    </vehicle>
    <vehicle id="497" depart="93.19">
        <route edges="E5 E20 E22 E23 -47621504#1"/>
    </vehicle>
    <vehicle id="498" depart="93.38">
        <route edges="-E13 -E23 E1"/>
    </vehicle>
    <vehicle id="499" depart="93.56">
        <route edges="E5 -47693393#2 -47693411#4 E3"/>
    </vehicle>
    <vehicle id="500" depart="93.75">
        <route edges="-47693393#5 E16 -E21 -E20 E19"/>
    </vehicle>
    <vehicle id="501" depart="93.94">
        <route edges="-E21 -E20 -47693393#2 E8"/>
    </vehicle>
    <vehicle id="502" depart="94.12">
        <route edges="-E13 -E23 E1"/>
    </vehicle>
    <vehicle id="503" depart="94.31">
        <route edges="-E1 -E22 -E20"/>
    </vehicle>
    <vehicle id="504" depart="94.50">
        <route edges="47621504#4 -E0 E3 E22 E1"/>
    </vehicle>
    <vehicle id="505" depart="94.69">
        <route edges="-E6 -47621504#4 -E22 E21 -E16 E15"/>
    </vehicle>
    <vehicle id="506" depart="94.88">
        <route edges="-E25 E17 -47621504#1"/>
    </vehicle>
    <vehicle id="507" depart="95.06">
        <route edges="47621504#1 -E23 47621504#4 47621504#5"/>
    </vehicle>
    <vehicle id="508" depart="95.25">
        <route edges="-47693393#5 E16 E17 E13"/>
    </vehicle>
    <vehicle id="509" depart="95.44">
        <route edges="-47621504#5 -47621504#4 -E22 E21"/>
    </vehicle>
    <vehicle id="510" depart="95.62">
        <route edges="-E1 -E22 -E20 -E5"/>
    </vehicle>
    <vehicle id="511" depart="95.81">
        <route edges="E0 -47621504#4 -E22 E21 -E16 47693393#5"/>
    </vehicle>
    <vehicle id="512" depart="96.00">
        <route edges="-47693393#5 E16 -E21 E22 47621504#4 E6"/>
    </vehicle>
    <vehicle id="513" depart="96.19">
        <route edges="-47621504#4 -E22 -E20 -47693393#2 -47693411#4 E3"/>
    </vehicle>
    <vehicle id="514" depart="96.38">
        <route edges="-47693393#5 E16 -E21"/>
    </vehicle>
    <vehicle id="515" depart="96.56">
        <route edges="-E10 47693393#2 -E5"/>
    </vehicle>
    <vehicle id="516" depart="96.75">
        <route edges="-E6 -47621504#4 E23 -47621504#1"/>
    </vehicle>
    <vehicle id="517" depart="96.94">
        <route edges="-47621504#5 -47621504#4 E23 -E17 E25"/>
    </vehicle>
    <vehicle id="518" depart="97.12">
        <route edges="-E10 47693393#2 E19 47693393#5"/>
    </vehicle>
    <vehicle id="519" depart="97.31">
        <route edges="-E1 E23 -47621504#1"/>
    </vehicle>
    <vehicle id="520" depart="97.50">
        <route edges="-E8 E10"/>
    </vehicle>
    <vehicle id="521" depart="97.69">
        <route edges="-E8 E10"/>
    </vehicle>
    <vehicle id="522" depart="97.88">
        <route edges="47621504#1 -E23 -E22 -E20 -47693393#2 E10"/>
    </vehicle>
    <vehicle id="523" depart="98.06">
        <route edges="-47693393#5 -E19 -47693393#2 E10"/>
    </vehicle>
    <vehicle id="524" depart="98.25">
        <route edges="E5 E20 E22 E23 -47621504#1"/>
    </vehicle>
    <vehicle id="525" depart="98.44">
        <route edges="47621504#1 -E23 47621504#4 E6"/>
    </vehicle>
    <vehicle id="526" depart="98.62">
        <route edges="-E2 E0 -47621504#4 E1"/>
    </vehicle>
    <vehicle id="527" depart="98.81">
        <route edges="E5 E20 E22 E23 -47621504#1"/>
    </vehicle>
    <vehicle id="528" depart="99.00">
        <route edges="-E2 E0 -47621504#4 E1"/>
    </vehicle>
    <vehicle id="529" depart="99.19">
        <route edges="-E6 -E0 47693411#4 E10"/>
    </vehicle>
    <vehicle id="530" depart="99.38">
        <route edges="E21 -E16 -E19 -47693393#2 -47693411#4 E0 -47621504#4"/>
    </vehicle>
    <vehicle id="531" depart="99.56">
        <route edges="-47693393#2 -47693411#4 E3 E21 -E16 E15"/>
    </vehicle>
    <vehicle id="532" depart="99.75">
        <route edges="-47621504#5 -E0 E3 E22 47621504#4 47621504#5"/>
    </vehicle>
    <vehicle id="533" depart="99.94">
        <route edges="-E3 E0 -47621504#4 E23 E13"/>
    </vehicle>
    <vehicle id="534" depart="100.12">
        <route edges="-E13 -E23 -E22 -E20 -47693393#2 E8"/>
    </vehicle>
    <vehicle id="535" depart="100.31">
        <route edges="-E2 E0 -47621504#4 E1"/>
    </vehicle>
    <vehicle id="536" depart="100.50">
        <route edges="-E25 -E16"/>
    </vehicle>
    <vehicle id="537" depart="100.69">
        <route edges="-E6 -47621504#4 E23 -E17 E25"/>
    </vehicle>
    <vehicle id="538" depart="100.88">
        <route edges="-E6 -47621504#4 -E22 E21"/>
    </vehicle>
    <vehicle id="539" depart="101.06">
        <route edges="-E8 47693393#2 -E5"/>
    </vehicle>
    <vehicle id="540" depart="101.25">
        <route edges="-E17 -E21 E22 47621504#4"/>
    </vehicle>
    <vehicle id="541" depart="101.44">
        <route edges="-E13 -E23 E1"/>
    </vehicle>
    <vehicle id="542" depart="101.62">
        <route edges="-E15 E16 -E21 E22 47621504#4 -E0"/>
    </vehicle>
    <vehicle id="543" depart="101.81">
        <route edges="-E15 E16 -E21 -E20 E19 E15"/>
    </vehicle>
    <vehicle id="544" depart="102.00">
        <route edges="-E13 -E23 -E22 -E3"/>
    </vehicle>
    <vehicle id="545" depart="102.19">
        <route edges="E23 -47621504#1"/>
    </vehicle>
    <vehicle id="546" depart="102.38">
        <route edges="47621504#1 -E23 47621504#4 -E0"/>
    </vehicle>
    <vehicle id="547" depart="102.56">
        <route edges="-47693393#5 -E19 -47693393#2 -47693411#4 E2"/>
    </vehicle>
    <vehicle id="548" depart="102.75">
        <route edges="47621504#1 E13"/>
    </vehicle>
    <vehicle id="549" depart="102.94">
        <route edges="-E25 E17 E13"/>
    </vehicle>
    <vehicle id="550" depart="103.12">
        <route edges="-E13 -E23 -E22 -E20"/>
    </vehicle>
    <vehicle id="551" depart="103.31">
        <route edges="-E13 -E17 -E16 E15"/>
    </vehicle>
    <vehicle id="552" depart="103.50">
        <route edges="-E8 -47693411#4 E0 E6"/>
    </vehicle>
    <vehicle id="553" depart="103.69">
        <route edges="-E8 47693393#2 E20 -E3 47693411#4 E8"/>
    </vehicle>
    <vehicle id="554" depart="103.88">
        <route edges="-E25 -E16 47693393#5"/>
    </vehicle>
    <vehicle id="555" depart="104.06">
        <route edges="-E25 -E21 -E20 -E5"/>
    </vehicle>
    <vehicle id="556" depart="104.25">
        <route edges="-E6 -E0 E3 E22 47621504#4"/>
    </vehicle>
    <vehicle id="557" depart="104.44">
        <route edges="-47693393#5 E16 E25"/>
    </vehicle>
    <vehicle id="558" depart="104.62">
        <route edges="-E13 -E17 -E16 -E19 E20"/>
    </vehicle>
    <vehicle id="559" depart="104.81">
        <route edges="-E25 -E21 -E20 E19 E16 E25"/>
    </vehicle>
    <vehicle id="560" depart="105.00">
        <route edges="47621504#1 -E23 -E22 -E20 -47693393#2 E8"/>
    </vehicle>
    <vehicle id="561" depart="105.19">
        <route edges="47621504#1 -E17 -E16 E15"/>
    </vehicle>
    <vehicle id="562" depart="105.38">
        <route edges="-E6 -47621504#4 E23 -47621504#1"/>
    </vehicle>
    <vehicle id="563" depart="105.56">
        <route edges="E3 E21 E25"/>
    </vehicle>
    <vehicle id="564" depart="105.75">
        <route edges="-E10 47693393#2 -E5"/>
    </vehicle>
    <vehicle id="565" depart="105.94">
        <route edges="-E6 -47621504#4 -E22 E21 -E16 47693393#5"/>
    </vehicle>
    <vehicle id="566" depart="106.12">
        <route edges="-E13 -47621504#1"/>
    </vehicle>
    <vehicle id="567" depart="106.31">
        <route edges="E0 -47621504#4 E23 E13"/>
    </vehicle>
    <vehicle id="568" depart="106.50">
        <route edges="-E15 E16 E17 -E23"/>
    </vehicle>
    <vehicle id="569" depart="106.69">
        <route edges="-E3 E0 -47621504#4 E23 -47621504#1"/>
    </vehicle>
    <vehicle id="570" depart="106.88">
        <route edges="-E8 47693393#2 -E5"/>
    </vehicle>
    <vehicle id="571" depart="107.06">
        <route edges="-E15 47693393#5"/>
    </vehicle>
    <vehicle id="572" depart="107.25">
        <route edges="-E13 -E23 47621504#4 -E0 E2"/>
    </vehicle>
    <vehicle id="573" depart="107.44">
        <route edges="-E8 47693393#2 E20 E21 E17 E13"/>
    </vehicle>
    <vehicle id="574" depart="107.62">
        <route edges="-47693393#5 E16 E17 -47621504#1"/>
    </vehicle>
    <vehicle id="575" depart="107.81">
        <route edges="-47693411#4 E3 E21 -E16 E15"/>
    </vehicle>
    <vehicle id="576" depart="108.00">
        <route edges="-E6 47621504#5"/>
    </vehicle>
    <vehicle id="577" depart="108.19">
        <route edges="-E6 -E0 47693411#4 E10"/>
    </vehicle>
    <vehicle id="578" depart="108.38">
        <route edges="-E15 E16 -E21 E22 47621504#4 47621504#5"/>
    </vehicle>
    <vehicle id="579" depart="108.56">
        <route edges="-E8 47693393#2 E20 E21 -E16 -E19"/>
    </vehicle>
    <vehicle id="580" depart="108.75">
        <route edges="-E15 E16 -E21 E22 47621504#4 47621504#5"/>
    </vehicle>
    <vehicle id="581" depart="108.94">
        <route edges="-E6 -E0 47693411#4 E10"/>
    </vehicle>
    <vehicle id="582" depart="109.12">
        <route edges="-E6 -47621504#4 E23 -47621504#1"/>
    </vehicle>
    <vehicle id="583" depart="109.31">
        <route edges="-E15 E16 -E21 -E20 E19 E15"/>
    </vehicle>
    <vehicle id="584" depart="109.50">
        <route edges="-47621504#5 -E0 47693411#4 47693393#2"/>
    </vehicle>
    <vehicle id="585" depart="109.69">
        <route edges="-E1 -E22"/>
    </vehicle>
    <vehicle id="586" depart="109.88">
        <route edges="-E10 47693393#2 E19 47693393#5"/>
    </vehicle>
    <vehicle id="587" depart="110.06">
        <route edges="-47621504#5 -E0 E2"/>
    </vehicle>
    <vehicle id="588" depart="110.25">
        <route edges="-E1 47621504#4 -E0 47693411#4"/>
    </vehicle>
    <vehicle id="589" depart="110.44">
        <route edges="-E6 -E0 47693411#4 E10"/>
    </vehicle>
    <vehicle id="590" depart="110.62">
        <route edges="47621504#1 -E17 E25"/>
    </vehicle>
    <vehicle id="591" depart="110.81">
        <route edges="-47621504#5 E6"/>
    </vehicle>
    <vehicle id="592" depart="111.00">
        <route edges="-47621504#5 -47621504#4 E23 -47621504#1"/>
    </vehicle>
    <vehicle id="593" depart="111.19">
        <route edges="E23 -E17 -E21 E22 47621504#4 E6"/>
    </vehicle>
    <vehicle id="594" depart="111.38">
        <route edges="-E25 E17 E13"/>
    </vehicle>
    <vehicle id="595" depart="111.56">
        <route edges="-E8 47693393#2 E20 E22 E1"/>
    </vehicle>
    <vehicle id="596" depart="111.75">
        <route edges="-47693393#5 E16 E17 -47621504#1"/>
    </vehicle>
    <vehicle id="597" depart="111.94">
        <route edges="-E13 -E17 E25"/>
    </vehicle>
    <vehicle id="598" depart="112.12">
        <route edges="-E25 -E21 -E20 E19 E16 E25"/>
    </vehicle>
    <vehicle id="599" depart="112.31">
        <route edges="E23 -E17 -E21 -E20 -47693393#2 -47693411#4"/>
    </vehicle>
    <vehicle id="600" depart="112.50">
        <route edges="47621504#1 -E23 47621504#4 47621504#5"/>
    </vehicle>
    <vehicle id="601" depart="112.69">
        <route edges="-E25 -E21 -E20 -47693393#2 E10"/>
    </vehicle>
    <vehicle id="602" depart="112.88">
        <route edges="-E15 47693393#5"/>
    </vehicle>
    <vehicle id="603" depart="113.06">
        <route edges="-E13 -E17 -E16 47693393#5"/>
    </vehicle>
    <vehicle id="604" depart="113.25">
        <route edges="-E1 -E22 -E20 -47693393#2 E10"/>
    </vehicle>
    <vehicle id="605" depart="113.44">
        <route edges="-47693393#5 -E19 -47693393#2 E10"/>
    </vehicle>
    <vehicle id="606" depart="113.62">
        <route edges="E21 -E16 47693393#5"/>
    </vehicle>
    <vehicle id="607" depart="113.81">
        <route edges="-E8 47693393#2 E20 E21 E25"/>
    </vehicle>
    <vehicle id="608" depart="114.00">
        <route edges="47621504#1 -E23 47621504#4 47621504#5"/>
    </vehicle>
    <vehicle id="609" depart="114.19">
        <route edges="-47693393#5 -E19 -E5"/>
    </vehicle>
    <vehicle id="610" depart="114.38">
        <route edges="-E25 -E16 -E19 E20"/>
    </vehicle>
    <vehicle id="611" depart="114.56">
        <route edges="-E6 -47621504#4 -E22 -E20 -E5"/>
    </vehicle>
    <vehicle id="612" depart="114.75">
        <route edges="-E8 E10"/>
    </vehicle>
    <vehicle id="613" depart="114.94">
        <route edges="-E8 47693393#2 E20"/>
    </vehicle>
    <vehicle id="614" depart="115.12">
        <route edges="-E16 -E19 E20 E22 47621504#4 E6"/>
    </vehicle>
    <vehicle id="615" depart="115.31">
        <route edges="-E25 -E16 E15"/>
    </vehicle>
    <vehicle id="616" depart="115.50">
        <route edges="-E25 E17 -E23 47621504#4 E6"/>
    </vehicle>
    <vehicle id="617" depart="115.69">
        <route edges="-E25 -E21 -E3"/>
    </vehicle>
    <vehicle id="618" depart="115.88">
        <route edges="-47621504#5 -47621504#4 E1"/>
    </vehicle>
    <vehicle id="619" depart="116.06">
        <route edges="-E10 -47693411#4 E0 47621504#5"/>
    </vehicle>
    <vehicle id="620" depart="116.25">
        <route edges="-47621504#5 -E0 47693411#4 E10"/>
    </vehicle>
    <vehicle id="621" depart="116.44">
        <route edges="-E13 -E23 E1"/>
    </vehicle>
    <vehicle id="622" depart="116.62">
        <route edges="-47621504#5 -47621504#4 E23 -E17 E25"/>
    </vehicle>
    <vehicle id="623" depart="116.81">
        <route edges="-47693393#2 -47693411#4 E0 E6"/>
    </vehicle>
    <vehicle id="624" depart="117.00">
        <route edges="47693393#2 E19 E15"/>
    </vehicle>
    <vehicle id="625" depart="117.19">
        <route edges="-E2 47693411#4 E10"/>
    </vehicle>
    <vehicle id="626" depart="117.38">
        <route edges="-E22 E21 E25"/>
    </vehicle>
    <vehicle id="627" depart="117.56">
        <route edges="E20 E22 E1"/>
    </vehicle>
    <vehicle id="628" depart="117.75">
        <route edges="47621504#1 -E17 -E16 E15"/>
    </vehicle>
    <vehicle id="629" depart="117.94">
        <route edges="-E13 -E23 -E22 -E20 -47693393#2 E10"/>
    </vehicle>
    <vehicle id="630" depart="118.12">
        <route edges="-47693393#5 E16 E17 -47621504#1"/>
    </vehicle>
    <vehicle id="631" depart="118.31">
        <route edges="-47693393#5 E16 -E21 E22 47621504#4 E6"/>
    </vehicle>
    <vehicle id="632" depart="118.50">
        <route edges="-E13 -E23 47621504#4 -E0 E2"/>
    </vehicle>
    <vehicle id="633" depart="118.69">
        <route edges="-E2 47693411#4 47693393#2 -E5"/>
    </vehicle>
    <vehicle id="634" depart="118.88">
        <route edges="-E10 47693393#2 E20 E22 E1"/>
    </vehicle>
    <vehicle id="635" depart="119.06">
        <route edges="-E15 -E19 -47693393#2 E10"/>
    </vehicle>
    <vehicle id="636" depart="119.25">
        <route edges="-47693411#4 E3 E21 -E16 47693393#5"/>
    </vehicle>
    <vehicle id="637" depart="119.44">
        <route edges="-E10 47693393#2 E20 E22 E1"/>
    </vehicle>
    <vehicle id="638" depart="119.62">
        <route edges="-E13 -E17 -E16 E15"/>
    </vehicle>
    <vehicle id="639" depart="119.81">
        <route edges="47621504#1 -E17 -E16 E15"/>
    </vehicle>
    <vehicle id="640" depart="120.00">
        <route edges="-47621504#5 -E0"/>
    </vehicle>
    <vehicle id="641" depart="120.19">
        <route edges="-E6 47621504#5"/>
    </vehicle>
    <vehicle id="642" depart="120.38">
        <route edges="-E8 47693393#2 E19 E15"/>
    </vehicle>
    <vehicle id="643" depart="120.56">
        <route edges="E21 E17 -E23 47621504#4 E6"/>
    </vehicle>
    <vehicle id="644" depart="120.75">
        <route edges="-E13 -E23 -E22 E21 E17 E13"/>
    </vehicle>
    <vehicle id="645" depart="120.94">
        <route edges="-47693393#5 E16 -E21 -E20 E19 47693393#5"/>
    </vehicle>
    <vehicle id="646" depart="121.12">
        <route edges="E5 -47693393#2 -47693411#4 E2"/>
    </vehicle>
    <vehicle id="647" depart="121.31">
        <route edges="-E15 E16 E17 E13"/>
    </vehicle>
    <vehicle id="648" depart="121.50">
        <route edges="E5 E19 47693393#5"/>
    </vehicle>
    <vehicle id="649" depart="121.69">
        <route edges="-E15 E16 E25"/>
    </vehicle>
    <vehicle id="650" depart="121.88">
        <route edges="47621504#1 -E23 -E22 -E20 E19 E16"/>
    </vehicle>
    <vehicle id="651" depart="122.06">
        <route edges="47621504#1 -E23 47621504#4 -E0 E2"/>
    </vehicle>
    <vehicle id="652" depart="122.25">
        <route edges="-E6 -E0 47693411#4 E10"/>
    </vehicle>
    <vehicle id="653" depart="122.44">
        <route edges="-E6 -47621504#4 E1"/>
    </vehicle>
    <vehicle id="654" depart="122.62">
        <route edges="-E13 -E17 -E16 47693393#5"/>
    </vehicle>
    <vehicle id="655" depart="122.81">
        <route edges="-E1 -E22 -E20 -E5"/>
    </vehicle>
    <vehicle id="656" depart="123.00">
        <route edges="E5 -47693393#2 E10"/>
    </vehicle>
    <vehicle id="657" depart="123.19">
        <route edges="-E1 -E22"/>
    </vehicle>
    <vehicle id="658" depart="123.38">
        <route edges="-47693393#2 -47693411#4 E3 E21 E25"/>
    </vehicle>
    <vehicle id="659" depart="123.56">
        <route edges="-47693393#5 E16 -E21 E22"/>
    </vehicle>
    <vehicle id="660" depart="123.75">
        <route edges="47621504#1 -E23 47621504#4 E6"/>
    </vehicle>
    <vehicle id="661" depart="123.94">
        <route edges="-47621504#5 -47621504#4 -E22 E21 -E16 47693393#5"/>
    </vehicle>
    <vehicle id="662" depart="124.12">
        <route edges="-E8 47693393#2 E19 E16 -E21"/>
    </vehicle>
    <vehicle id="663" depart="124.31">
        <route edges="-E15 -E19 -E5"/>
    </vehicle>
    <vehicle id="664" depart="124.50">
        <route edges="47621504#1 -E17 -E21 E22"/>
    </vehicle>
    <vehicle id="665" depart="124.69">
        <route edges="47621504#1 -E23 -E22 -E20 -E5"/>
    </vehicle>
    <vehicle id="666" depart="124.88">
        <route edges="-E15 E16 -E21 E22 E1"/>
    </vehicle>
    <vehicle id="667" depart="125.06">
        <route edges="-E6 47621504#5"/>
    </vehicle>
    <vehicle id="668" depart="125.25">
        <route edges="-E15 E16 -E21 E22 47621504#4 47621504#5"/>
    </vehicle>
    <vehicle id="669" depart="125.44">
        <route edges="-E8 47693393#2 E20 E22 E1"/>
    </vehicle>
    <vehicle id="670" depart="125.62">
        <route edges="-E2 47693411#4 47693393#2 E19 47693393#5"/>
    </vehicle>
    <vehicle id="671" depart="125.81">
        <route edges="47621504#1 -E23 -E22 -E20 -47693393#2 E10"/>
    </vehicle>
    <vehicle id="672" depart="126.00">
        <route edges="47621504#1 -E17 -E16 47693393#5"/>
    </vehicle>
    <vehicle id="673" depart="126.19">
        <route edges="E5 -47693393#2 E8"/>
    </vehicle>
    <vehicle id="674" depart="126.38">
        <route edges="-E19 E20 E22 47621504#4 47621504#5"/>
    </vehicle>
    <vehicle id="675" depart="126.56">
        <route edges="-E15 -E19 -47693393#2 E10"/>
    </vehicle>
    <vehicle id="676" depart="126.75">
        <route edges="E5 E20 E21 E25"/>
    </vehicle>
    <vehicle id="677" depart="126.94">
        <route edges="47621504#1 -E23 -E22"/>
    </vehicle>
    <vehicle id="678" depart="127.12">
        <route edges="-E10 47693393#2 E19 E15"/>
    </vehicle>
    <vehicle id="679" depart="127.31">
        <route edges="E0 -47621504#4 E23 E13"/>
    </vehicle>
    <vehicle id="680" depart="127.50">
        <route edges="-47693393#5 E16 E25"/>
    </vehicle>
    <vehicle id="681" depart="127.69">
        <route edges="47621504#4 47621504#5"/>
    </vehicle>
    <vehicle id="682" depart="127.88">
        <route edges="-E8 -47693411#4 E0 47621504#5"/>
    </vehicle>
    <vehicle id="683" depart="128.06">
        <route edges="E21 -E16 -E19 E20 -E3"/>
    </vehicle>
    <vehicle id="684" depart="128.25">
        <route edges="-E15 -E19 -47693393#2 E8"/>
    </vehicle>
    <vehicle id="685" depart="128.44">
        <route edges="-E1 47621504#4 -E0 E3 E22 E1"/>
    </vehicle>
    <vehicle id="686" depart="128.62">
        <route edges="-E13 -47621504#1"/>
    </vehicle>
    <vehicle id="687" depart="128.81">
        <route edges="-47621504#5 -E0 47693411#4 E10"/>
    </vehicle>
    <vehicle id="688" depart="129.00">
        <route edges="-E1 -E22 -E20 -47693393#2 E8"/>
    </vehicle>
    <vehicle id="689" depart="129.19">
        <route edges="-E13 -47621504#1"/>
    </vehicle>
    <vehicle id="690" depart="129.38">
        <route edges="E5 E20 E21 E25"/>
    </vehicle>
    <vehicle id="691" depart="129.56">
        <route edges="-E6 -47621504#4 E23 -E17 E25"/>
    </vehicle>
    <vehicle id="692" depart="129.75">
        <route edges="-47693393#5 E16 -E21 E22 47621504#4 47621504#5"/>
    </vehicle>
    <vehicle id="693" depart="129.94">
        <route edges="47621504#1 -E23 47621504#4 -E0 E2"/>
    </vehicle>
    <vehicle id="694" depart="130.12">
        <route edges="-47693393#5 -E19 -47693393#2 -47693411#4 E2"/>
    </vehicle>
    <vehicle id="695" depart="130.31">
        <route edges="-E16 -E19 E20 E22 E23 -47621504#1"/>
    </vehicle>
    <vehicle id="696" depart="130.50">
        <route edges="-47693393#2 -47693411#4 E0 47621504#5"/>
    </vehicle>
    <vehicle id="697" depart="130.69">
        <route edges="47621504#1 E13"/>
    </vehicle>
    <vehicle id="698" depart="130.88">
        <route edges="-E8 E10"/>
    </vehicle>
    <vehicle id="699" depart="131.06">
        <route edges="-47693393#5 E16 -E21 E22 47621504#4 47621504#5"/>
    </vehicle>
    <vehicle id="700" depart="131.25">
        <route edges="-E10 47693393#2 E20 E22 E23 -47621504#1"/>
    </vehicle>
    <vehicle id="701" depart="131.44">
        <route edges="-E15 E16 E25"/>
    </vehicle>
    <vehicle id="702" depart="131.62">
        <route edges="-E17"/>
    </vehicle>
    <vehicle id="703" depart="131.81">
        <route edges="E21 E17 E13"/>
    </vehicle>
    <vehicle id="704" depart="132.00">
        <route edges="-47621504#5 -E0 47693411#4 E10"/>
    </vehicle>
    <vehicle id="705" depart="132.19">
        <route edges="-E10 47693393#2 E20 E21 E17 -E23"/>
    </vehicle>
    <vehicle id="706" depart="132.38">
        <route edges="-E15 E16 -E21 -E20 E19 E15"/>
    </vehicle>
    <vehicle id="707" depart="132.56">
        <route edges="-E10 47693393#2 E20 E22 E1"/>
    </vehicle>
    <vehicle id="708" depart="132.75">
        <route edges="-E6 -47621504#4 -E22 -E20 -47693393#2 -47693411#4"/>
    </vehicle>
    <vehicle id="709" depart="132.94">
        <route edges="E5 E20 E22 E23 -47621504#1"/>
    </vehicle>
    <vehicle id="710" depart="133.12">
        <route edges="-E2 47693411#4 E10"/>
    </vehicle>
    <vehicle id="711" depart="133.31">
        <route edges="E5 E20 E21 E17 E13"/>
    </vehicle>
    <vehicle id="712" depart="133.50">
        <route edges="-E15 -E19 -47693393#2 E10"/>
    </vehicle>
    <vehicle id="713" depart="133.69">
        <route edges="-E3 47693411#4 E8"/>
    </vehicle>
    <vehicle id="714" depart="133.88">
        <route edges="-E10 47693393#2 E20 E22 E23 -47621504#1"/>
    </vehicle>
    <vehicle id="715" depart="134.06">
        <route edges="47621504#1 -E17 -E16 47693393#5"/>
    </vehicle>
    <vehicle id="716" depart="134.25">
        <route edges="-E8 47693393#2 E19 E15"/>
    </vehicle>
    <vehicle id="717" depart="134.44">
        <route edges="-E8 -47693411#4 E2"/>
    </vehicle>
    <vehicle id="718" depart="134.62">
        <route edges="-E13 -47621504#1"/>
    </vehicle>
    <vehicle id="719" depart="134.81">
        <route edges="-E21 -E20 E19 E16 E25"/>
    </vehicle>
    <vehicle id="720" depart="135.00">
        <route edges="-E1 E23"/>
    </vehicle>
    <vehicle id="721" depart="135.19">
        <route edges="-E19 -47693393#2 -47693411#4 E2"/>
    </vehicle>
    <vehicle id="722" depart="135.38">
        <route edges="-E25 -E21 -E20 E19 E16 E25"/>
    </vehicle>
    <vehicle id="723" depart="135.56">
        <route edges="-47621504#5 -E0 E3 E22"/>
    </vehicle>
    <vehicle id="724" depart="135.75">
        <route edges="-E17 -E21 E22 47621504#4 47621504#5"/>
    </vehicle>
    <vehicle id="725" depart="135.94">
        <route edges="-47621504#5 -47621504#4 -E22 -E20 -E5"/>
    </vehicle>
    <vehicle id="726" depart="136.12">
        <route edges="-47621504#5 -E0 47693411#4 E8"/>
    </vehicle>
    <vehicle id="727" depart="136.31">
        <route edges="-E2 47693411#4 E8"/>
    </vehicle>
    <vehicle id="728" depart="136.50">
        <route edges="-E21 E22 47621504#4 47621504#5"/>
    </vehicle>
    <vehicle id="729" depart="136.69">
        <route edges="-E8 47693393#2 -E5"/>
    </vehicle>
    <vehicle id="730" depart="136.88">
        <route edges="-E13 -E17 -E21 E22 E23"/>
    </vehicle>
    <vehicle id="731" depart="137.06">
        <route edges="47693411#4 47693393#2 E19 47693393#5"/>
    </vehicle>
    <vehicle id="732" depart="137.25">
        <route edges="-47693393#5 E16 -E21 -E20 E19 47693393#5"/>
    </vehicle>
    <vehicle id="733" depart="137.44">
        <route edges="E19 E16 -E21 -E3 E2"/>
    </vehicle>
    <vehicle id="734" depart="137.62">
        <route edges="E19 E16 -E21 -E3 E0"/>
    </vehicle>
    <vehicle id="735" depart="137.81">
        <route edges="E5 -47693393#2 E10"/>
    </vehicle>
    <vehicle id="736" depart="138.00">
        <route edges="-E2 E0 E6"/>
    </vehicle>
    <vehicle id="737" depart="138.19">
        <route edges="-E2 E3 E21 E25"/>
    </vehicle>
    <vehicle id="738" depart="138.38">
        <route edges="-E8 -47693411#4 E3 -E20 -47693393#2"/>
    </vehicle>
    <vehicle id="739" depart="138.56">
        <route edges="-E25 -E21 -E20 E19 E16 E25"/>
    </vehicle>
    <vehicle id="740" depart="138.75">
        <route edges="-E21 -E20 E19 47693393#5"/>
    </vehicle>
    <vehicle id="741" depart="138.94">
        <route edges="-47693393#2 -47693411#4 E3 E21 -E16 E15"/>
    </vehicle>
    <vehicle id="742" depart="139.12">
        <route edges="-E13 -E17 -E16 E15"/>
    </vehicle>
    <vehicle id="743" depart="139.31">
        <route edges="-E15 -E19 -47693393#2 -47693411#4 E2"/>
    </vehicle>
    <vehicle id="744" depart="139.50">
        <route edges="-E13 -47621504#1"/>
    </vehicle>
    <vehicle id="745" depart="139.69">
        <route edges="E0 -47621504#4 -E22 E21 -E16 47693393#5"/>
    </vehicle>
    <vehicle id="746" depart="139.88">
        <route edges="E5 E20 E22 47621504#4 47621504#5"/>
    </vehicle>
    <vehicle id="747" depart="140.06">
        <route edges="E5 -47693393#2 E8"/>
    </vehicle>
    <vehicle id="748" depart="140.25">
        <route edges="-47621504#5 -47621504#4 -E22 E21 -E16 E15"/>
    </vehicle>
    <vehicle id="749" depart="140.44">
        <route edges="-E13 -E17 E25"/>
    </vehicle>
    <vehicle id="750" depart="140.62">
        <route edges="-E6 -E0 47693411#4 E8"/>
    </vehicle>
    <vehicle id="751" depart="140.81">
        <route edges="-47693393#5 E15"/>
    </vehicle>
    <vehicle id="752" depart="141.00">
        <route edges="47621504#1 -E23 -E22 E21 E17 -47621504#1"/>
    </vehicle>
    <vehicle id="753" depart="141.19">
        <route edges="-47621504#5 -47621504#4 E23"/>
    </vehicle>
    <vehicle id="754" depart="141.38">
        <route edges="-E13 -E23 -E22 -E3 E0"/>
    </vehicle>
    <vehicle id="755" depart="141.56">
        <route edges="-E25 -E16 E15"/>
    </vehicle>
    <vehicle id="756" depart="141.75">
        <route edges="-E6 -E0 47693411#4 E8"/>
    </vehicle>
    <vehicle id="757" depart="141.94">
        <route edges="-E13 -E17 -E16 -E19 E20"/>
    </vehicle>
    <vehicle id="758" depart="142.12">
        <route edges="-E25 E17 E13"/>
    </vehicle>
    <vehicle id="759" depart="142.31">
        <route edges="-E15 E16 -E21 -E20 E19 E15"/>
    </vehicle>
    <vehicle id="760" depart="142.50">
        <route edges="-E10 47693393#2 E20 E21 -E16 -E19"/>
    </vehicle>
    <vehicle id="761" depart="142.69">
        <route edges="-E8 E10"/>
    </vehicle>
    <vehicle id="762" depart="142.88">
        <route edges="-E15 E16 E17 E13"/>
    </vehicle>
    <vehicle id="763" depart="143.06">
        <route edges="-E10 -47693411#4 E0 47621504#5"/>
    </vehicle>
    <vehicle id="764" depart="143.25">
        <route edges="-E16 -E19 -47693393#2 E8"/>
    </vehicle>
    <vehicle id="765" depart="143.44">
        <route edges="-E10 -47693411#4 E0 E6"/>
    </vehicle>
    <vehicle id="766" depart="143.62">
        <route edges="-E2 E3 -E20"/>
    </vehicle>
    <vehicle id="767" depart="143.81">
        <route edges="47621504#4 -E0 E3 E22 E1"/>
    </vehicle>
    <vehicle id="768" depart="144.00">
        <route edges="E20 E22 E1"/>
    </vehicle>
    <vehicle id="769" depart="144.19">
        <route edges="-47693393#5 E16 -E21 -E20 E19"/>
    </vehicle>
    <vehicle id="770" depart="144.38">
        <route edges="47621504#1 -E17 -E16 47693393#5"/>
    </vehicle>
    <vehicle id="771" depart="144.56">
        <route edges="-E13 -47621504#1"/>
    </vehicle>
    <vehicle id="772" depart="144.75">
        <route edges="-E21 E22 47621504#4 E6"/>
    </vehicle>
    <vehicle id="773" depart="144.94">
        <route edges="47621504#4 -E0 E2"/>
    </vehicle>
    <vehicle id="774" depart="145.12">
        <route edges="E3 E21 -E16 E15"/>
    </vehicle>
    <vehicle id="775" depart="145.31">
        <route edges="47621504#1 -E23 -E22 -E20 -47693393#2 E10"/>
    </vehicle>
    <vehicle id="776" depart="145.50">
        <route edges="-47693393#5 -E19 -E5"/>
    </vehicle>
    <vehicle id="777" depart="145.69">
        <route edges="-47693393#5 E16 E25"/>
    </vehicle>
    <vehicle id="778" depart="145.88">
        <route edges="-47621504#5 -47621504#4 E23 E13"/>
    </vehicle>
    <vehicle id="779" depart="146.06">
        <route edges="-E13 -E17 E25"/>
    </vehicle>
    <vehicle id="780" depart="146.25">
        <route edges="-E22 E21 -E16 E15"/>
    </vehicle>
    <vehicle id="781" depart="146.44">
        <route edges="-47693393#5 E16 -E21 -E20 E19 47693393#5"/>
    </vehicle>
    <vehicle id="782" depart="146.62">
        <route edges="E5 -47693393#2 -47693411#4 E2"/>
    </vehicle>
    <vehicle id="783" depart="146.81">
        <route edges="-E2 E3 E21"/>
    </vehicle>
    <vehicle id="784" depart="147.00">
        <route edges="47621504#1 -E23 -E22 -E3 E0 -47621504#4"/>
    </vehicle>
    <vehicle id="785" depart="147.19">
        <route edges="E5 E19 E15"/>
    </vehicle>
    <vehicle id="786" depart="147.38">
        <route edges="-E16 -E19 E20 E21 E17"/>
    </vehicle>
    <vehicle id="787" depart="147.56">
        <route edges="-E13 -E23 47621504#4 E6"/>
    </vehicle>
    <vehicle id="788" depart="147.75">
        <route edges="47621504#1 -E17 -E16 E15"/>
    </vehicle>
    <vehicle id="789" depart="147.94">
        <route edges="-E1 -E22 -E20 -47693393#2 E8"/>
    </vehicle>
    <vehicle id="790" depart="148.12">
        <route edges="-E15 E16 -E21 E22 47621504#4 E6"/>
    </vehicle>
    <vehicle id="791" depart="148.31">
        <route edges="-47621504#5 -47621504#4 -E22 -E20"/>
    </vehicle>
    <vehicle id="792" depart="148.50">
        <route edges="-47693411#4 E3 -E20 -E5"/>
    </vehicle>
    <vehicle id="793" depart="148.69">
        <route edges="-E13 -E23 47621504#4 -E0 E2"/>
    </vehicle>
    <vehicle id="794" depart="148.88">
        <route edges="-E13 -E23 -E22 -E20 -47693393#2 E8"/>
    </vehicle>
    <vehicle id="795" depart="149.06">
        <route edges="E19 E16 E25"/>
    </vehicle>
    <vehicle id="796" depart="149.25">
        <route edges="-E10 47693393#2 E19 E15"/>
    </vehicle>
    <vehicle id="797" depart="149.44">
        <route edges="-E22 -E20 E19 E16 -E21"/>
    </vehicle>
    <vehicle id="798" depart="149.62">
        <route edges="-E10 47693393#2 E20 E21 E17 E13"/>
    </vehicle>
    <vehicle id="799" depart="149.81">
        <route edges="-E2 47693411#4 47693393#2 -E5"/>
    </vehicle>
    <vehicle id="800" depart="150.00">
        <route edges="E5 E19 E16 -E21 -E20 -E5"/>
    </vehicle>
    <vehicle id="801" depart="150.19">
        <route edges="-E6 -E0 E2"/>
    </vehicle>
    <vehicle id="802" depart="150.38">
        <route edges="-E25 -E21 -E20 E19 E16 E25"/>
    </vehicle>
    <vehicle id="803" depart="150.56">
        <route edges="-E25 -E21 -E20 E19 E16 E25"/>
    </vehicle>
    <vehicle id="804" depart="150.75">
        <route edges="-47621504#5 -47621504#4 E23 -47621504#1"/>
    </vehicle>
    <vehicle id="805" depart="150.94">
        <route edges="-E6 -47621504#4 E23 E13"/>
    </vehicle>
    <vehicle id="806" depart="151.12">
        <route edges="-E6 -47621504#4 -E22 E21"/>
    </vehicle>
    <vehicle id="807" depart="151.31">
        <route edges="-E15 E16 -E21 -E20 E19 E15"/>
    </vehicle>
    <vehicle id="808" depart="151.50">
        <route edges="-E2 47693411#4 47693393#2 E19 E15"/>
    </vehicle>
    <vehicle id="809" depart="151.69">
        <route edges="-E10 E8"/>
    </vehicle>
    <vehicle id="810" depart="151.88">
        <route edges="-E2 E3 E21 E25"/>
    </vehicle>
    <vehicle id="811" depart="152.06">
        <route edges="-E6 47621504#5"/>
    </vehicle>
    <vehicle id="812" depart="152.25">
        <route edges="-47621504#5 -47621504#4 E23 -47621504#1"/>
    </vehicle>
    <vehicle id="813" depart="152.44">
        <route edges="-E15 -E19 -47693393#2 E10"/>
    </vehicle>
    <vehicle id="814" depart="152.62">
        <route edges="-E1 -E22 E21 -E16 E15"/>
    </vehicle>
    <vehicle id="815" depart="152.81">
        <route edges="-E13 -E23 47621504#4 -E0 E2"/>
    </vehicle>
    <vehicle id="816" depart="153.00">
        <route edges="-E8 -47693411#4 E3"/>
    </vehicle>
    <vehicle id="817" depart="153.19">
        <route edges="E5 E19 E16 -E21"/>
    </vehicle>
    <vehicle id="818" depart="153.38">
        <route edges="-E13 -E23 -E22 E21 E17 E13"/>
    </vehicle>
    <vehicle id="819" depart="153.56">
        <route edges="-E13 -E23 -E22 -E20 -47693393#2 E10"/>
    </vehicle>
    <vehicle id="820" depart="153.75">
        <route edges="-E10 -47693411#4 E0 47621504#5"/>
    </vehicle>
    <vehicle id="821" depart="153.94">
        <route edges="-47693393#5 E16 -E21 E22 47621504#4 47621504#5"/>
    </vehicle>
    <vehicle id="822" depart="154.12">
        <route edges="-E15 E16 -E21 -E20 E19 E15"/>
    </vehicle>
    <vehicle id="823" depart="154.31">
        <route edges="-E10 -47693411#4 E0 E6"/>
    </vehicle>
    <vehicle id="824" depart="154.50">
        <route edges="-47693411#4 E3 E21 -E16 47693393#5"/>
    </vehicle>
    <vehicle id="825" depart="154.69">
        <route edges="-E25 -E16 47693393#5"/>
    </vehicle>
    <vehicle id="826" depart="154.88">
        <route edges="-E8 E10"/>
    </vehicle>
    <vehicle id="827" depart="155.06">
        <route edges="-E2 47693411#4 E10"/>
    </vehicle>
    <vehicle id="828" depart="155.25">
        <route edges="-E13 -47621504#1"/>
    </vehicle>
    <vehicle id="829" depart="155.44">
        <route edges="E5 -47693393#2 E10"/>
    </vehicle>
    <vehicle id="830" depart="155.62">
        <route edges="E5 E19 E16 -E21 -E20 -E5"/>
    </vehicle>
    <vehicle id="831" depart="155.81">
        <route edges="-E13 -47621504#1"/>
    </vehicle>
    <vehicle id="832" depart="156.00">
        <route edges="-E2 E0 E6"/>
    </vehicle>
    <vehicle id="833" depart="156.19">
        <route edges="-E6 -E0 47693411#4 E10"/>
    </vehicle>
    <vehicle id="834" depart="156.38">
        <route edges="-E20 E19 E16 E25"/>
    </vehicle>
    <vehicle id="835" depart="156.56">
        <route edges="-E15 E16 -E21 E22 47621504#4 E6"/>
    </vehicle>
    <vehicle id="836" depart="156.75">
        <route edges="-E8 47693393#2 E20"/>
    </vehicle>
    <vehicle id="837" depart="156.94">
        <route edges="-E13 -E23 E1"/>
    </vehicle>
    <vehicle id="838" depart="157.12">
        <route edges="-E25 -E21 -E20 -E5"/>
    </vehicle>
    <vehicle id="839" depart="157.31">
        <route edges="-E22 -E3 E0 -47621504#4"/>
    </vehicle>
    <vehicle id="840" depart="157.50">
        <route edges="-E2 E3 E21"/>
    </vehicle>
    <vehicle id="841" depart="157.69">
        <route edges="-E10 E8"/>
    </vehicle>
    <vehicle id="842" depart="157.88">
        <route edges="-E6 -47621504#4 -E22 -E20"/>
    </vehicle>
    <vehicle id="843" depart="158.06">
        <route edges="E5 E20 E22 E1"/>
    </vehicle>
    <vehicle id="844" depart="158.25">
        <route edges="47621504#1 -E17 -E16 47693393#5"/>
    </vehicle>
    <vehicle id="845" depart="158.44">
        <route edges="E5 -47693393#2 -47693411#4 E2"/>
    </vehicle>
    <vehicle id="846" depart="158.62">
        <route edges="-E1 -E22 -E20 -47693393#2 E10"/>
    </vehicle>
    <vehicle id="847" depart="158.81">
        <route edges="-E2 E0 -47621504#4 E23 -47621504#1"/>
    </vehicle>
    <vehicle id="848" depart="159.00">
        <route edges="-47693393#5 E16 -E21 -E20 E19 47693393#5"/>
    </vehicle>
    <vehicle id="849" depart="159.19">
        <route edges="-E2 E0 -47621504#4 E1"/>
    </vehicle>
    <vehicle id="850" depart="159.38">
        <route edges="-E25 -E21 -E20 -47693393#2 E10"/>
    </vehicle>
    <vehicle id="851" depart="159.56">
        <route edges="-E13 -E17 -E16 E15"/>
    </vehicle>
    <vehicle id="852" depart="159.75">
        <route edges="-E0 47693411#4 E8"/>
    </vehicle>
    <vehicle id="853" depart="159.94">
        <route edges="-E8 47693393#2"/>
    </vehicle>
    <vehicle id="854" depart="160.12">
        <route edges="-E13 -E17 E25"/>
    </vehicle>
    <vehicle id="855" depart="160.31">
        <route edges="-E2 E3 E22 47621504#4 -E0 E2"/>
    </vehicle>
    <vehicle id="856" depart="160.50">
        <route edges="-E10 47693393#2 E20 E21 E25"/>
    </vehicle>
    <vehicle id="857" depart="160.69">
        <route edges="-E13 -E23 -E22 E21 E17"/>
    </vehicle>
    <vehicle id="858" depart="160.88">
        <route edges="E5 E20 E21 E17 E13"/>
    </vehicle>
    <vehicle id="859" depart="161.06">
        <route edges="47621504#1 -E23 47621504#4 -E0 E2"/>
    </vehicle>
    <vehicle id="860" depart="161.25">
        <route edges="-E6 -47621504#4 E23 -47621504#1"/>
    </vehicle>
    <vehicle id="861" depart="161.44">
        <route edges="-E2 47693411#4 E8"/>
    </vehicle>
    <vehicle id="862" depart="161.62">
        <route edges="47621504#1 -E17 -E21 E22"/>
    </vehicle>
    <vehicle id="863" depart="161.81">
        <route edges="-E25 -E21 -E3 E2"/>
    </vehicle>
    <vehicle id="864" depart="162.00">
        <route edges="-E25 -E21 -E20 -E5"/>
    </vehicle>
    <vehicle id="865" depart="162.19">
        <route edges="-E25 -E16 E15"/>
    </vehicle>
    <vehicle id="866" depart="162.38">
        <route edges="47621504#1 -E23 -E22 -E3"/>
    </vehicle>
    <vehicle id="867" depart="162.56">
        <route edges="-E6 -47621504#4 E23 -47621504#1"/>
    </vehicle>
    <vehicle id="868" depart="162.75">
        <route edges="E5 E20 E22 E23 -E17"/>
    </vehicle>
    <vehicle id="869" depart="162.94">
        <route edges="-47621504#5 -47621504#4 -E22 E21 -E16 47693393#5"/>
    </vehicle>
    <vehicle id="870" depart="163.12">
        <route edges="-47693393#5 -E19 -47693393#2 -47693411#4 E2"/>
    </vehicle>
    <vehicle id="871" depart="163.31">
        <route edges="-E15 E16 -E21 E22"/>
    </vehicle>
    <vehicle id="872" depart="163.50">
        <route edges="E23 -E17 -E21 E22 47621504#4 E6"/>
    </vehicle>
    <vehicle id="873" depart="163.69">
        <route edges="-E8 47693393#2 E20 E22 E23 -47621504#1"/>
    </vehicle>
    <vehicle id="874" depart="163.88">
        <route edges="-47693393#5 -E19 -E5"/>
    </vehicle>
    <vehicle id="875" depart="164.06">
        <route edges="-E13 -E17 -E16 E15"/>
    </vehicle>
    <vehicle id="876" depart="164.25">
        <route edges="-E2 47693411#4 47693393#2 E19 47693393#5"/>
    </vehicle>
    <vehicle id="877" depart="164.44">
        <route edges="-E1 47621504#4 E6"/>
    </vehicle>
    <vehicle id="878" depart="164.62">
        <route edges="-E13 -E17 -E16 47693393#5"/>
    </vehicle>
    <vehicle id="879" depart="164.81">
        <route edges="-E8 -47693411#4 E2"/>
    </vehicle>
    <vehicle id="880" depart="165.00">
        <route edges="-E6 -E0 E2"/>
    </vehicle>
    <vehicle id="881" depart="165.19">
        <route edges="-E25 -E21 -E20 -E5"/>
    </vehicle>
    <vehicle id="882" depart="165.38">
        <route edges="-E10 47693393#2 E20 E21 E17 E13"/>
    </vehicle>
    <vehicle id="883" depart="165.56">
        <route edges="-E1 -E22 -E20 -47693393#2 E8"/>
    </vehicle>
    <vehicle id="884" depart="165.75">
        <route edges="-E10 -47693411#4 E0 47621504#5"/>
    </vehicle>
    <vehicle id="885" depart="165.94">
        <route edges="-E1 47621504#4 -E0 E2"/>
    </vehicle>
    <vehicle id="886" depart="166.12">
        <route edges="-E13 -E17 -E16 47693393#5"/>
    </vehicle>
    <vehicle id="887" depart="166.31">
        <route edges="E5 E20 E21 E25"/>
    </vehicle>
    <vehicle id="888" depart="166.50">
        <route edges="-E10 -47693411#4 E3 -E20"/>
    </vehicle>
    <vehicle id="889" depart="166.69">
        <route edges="-E6 -E0 47693411#4"/>
    </vehicle>
    <vehicle id="890" depart="166.88">
        <route edges="E5 E20 E21 E25"/>
    </vehicle>
    <vehicle id="891" depart="167.06">
        <route edges="E5 E20 E21 E25"/>
    </vehicle>
    <vehicle id="892" depart="167.25">
        <route edges="-E10 -47693411#4 E0 47621504#5"/>
    </vehicle>
    <vehicle id="893" depart="167.44">
        <route edges="-E8 47693393#2 E19 47693393#5"/>
    </vehicle>
    <vehicle id="894" depart="167.62">
        <route edges="-E15 E16 -E21 E22 47621504#4 47621504#5"/>
    </vehicle>
    <vehicle id="895" depart="167.81">
        <route edges="-E2 47693411#4 47693393#2 -E5"/>
    </vehicle>
    <vehicle id="896" depart="168.00">
        <route edges="-E20 -47693393#2 E8"/>
    </vehicle>
    <vehicle id="897" depart="168.19">
        <route edges="-E6 -47621504#4 -E22"/>
    </vehicle>
    <vehicle id="898" depart="168.38">
        <route edges="-E25 E17 E13"/>
    </vehicle>
    <vehicle id="899" depart="168.56">
        <route edges="-E10 47693393#2 E19 E16"/>
    </vehicle>
    <vehicle id="900" depart="168.75">
        <route edges="-E2 47693411#4 47693393#2 E19 E15"/>
    </vehicle>
    <vehicle id="901" depart="168.94">
        <route edges="-47621504#5 -47621504#4 E1"/>
    </vehicle>
    <vehicle id="902" depart="169.12">
        <route edges="-E8 47693393#2 E20 E21 -E16"/>
    </vehicle>
    <vehicle id="903" depart="169.31">
        <route edges="-E8 47693393#2 E20 E22 E23 -47621504#1"/>
    </vehicle>
    <vehicle id="904" depart="169.50">
        <route edges="-E22 -E3 E0 E6"/>
    </vehicle>
    <vehicle id="905" depart="169.69">
        <route edges="-E15 -E19 -47693393#2 E8"/>
    </vehicle>
    <vehicle id="906" depart="169.88">
        <route edges="E16 -E21 -E20 -47693393#2 E10"/>
    </vehicle>
    <vehicle id="907" depart="170.06">
        <route edges="-E1 -E22 -E20 -47693393#2 E8"/>
    </vehicle>
    <vehicle id="908" depart="170.25">
        <route edges="-E13 -E17 -E16 E15"/>
    </vehicle>
    <vehicle id="909" depart="170.44">
        <route edges="E21 -E16 -E19 -47693393#2 -47693411#4"/>
    </vehicle>
    <vehicle id="910" depart="170.62">
        <route edges="-E25 E17 E13"/>
    </vehicle>
    <vehicle id="911" depart="170.81">
        <route edges="-E8 47693393#2 E20 -E3 47693411#4 E8"/>
    </vehicle>
    <vehicle id="912" depart="171.00">
        <route edges="E22 47621504#4 -E0 47693411#4 47693393#2 -E5"/>
    </vehicle>
    <vehicle id="913" depart="171.19">
        <route edges="E17 -E23 -E22 -E20 -E5"/>
    </vehicle>
    <vehicle id="914" depart="171.38">
        <route edges="E23 -E17 -E21 -E20 -47693393#2 E8"/>
    </vehicle>
    <vehicle id="915" depart="171.56">
        <route edges="-E15 -E19 -47693393#2 E10"/>
    </vehicle>
    <vehicle id="916" depart="171.75">
        <route edges="E5 -47693393#2 E8"/>
    </vehicle>
    <vehicle id="917" depart="171.94">
        <route edges="E3 E22 47621504#4 E6"/>
    </vehicle>
    <vehicle id="918" depart="172.12">
        <route edges="-47621504#5 -47621504#4 E23 E13"/>
    </vehicle>
    <vehicle id="919" depart="172.31">
        <route edges="-47693393#5 -E19 -47693393#2 E8"/>
    </vehicle>
    <vehicle id="920" depart="172.50">
        <route edges="-E10 E8"/>
    </vehicle>
    <vehicle id="921" depart="172.69">
        <route edges="-E21 -E20 -47693393#2 E10"/>
    </vehicle>
    <vehicle id="922" depart="172.88">
        <route edges="E5 E20 E21 E25"/>
    </vehicle>
    <vehicle id="923" depart="173.06">
        <route edges="-E2 47693411#4 47693393#2 -E5"/>
    </vehicle>
    <vehicle id="924" depart="173.25">
        <route edges="-47693393#5 -E19 -E5"/>
    </vehicle>
    <vehicle id="925" depart="173.44">
        <route edges="-E19 E20 E22 47621504#4 47621504#5"/>
    </vehicle>
    <vehicle id="926" depart="173.62">
        <route edges="-E1 47621504#4 -E0 E2"/>
    </vehicle>
    <vehicle id="927" depart="173.81">
        <route edges="47621504#1 E13"/>
    </vehicle>
    <vehicle id="928" depart="174.00">
        <route edges="-E8 47693393#2 -E5"/>
    </vehicle>
    <vehicle id="929" depart="174.19">
        <route edges="47693393#2 E20 E22 47621504#4 E6"/>
    </vehicle>
    <vehicle id="930" depart="174.38">
        <route edges="47621504#1 -E23 -E22 -E20 -47693393#2 E10"/>
    </vehicle>
    <vehicle id="931" depart="174.56">
        <route edges="-47693393#5 E16"/>
    </vehicle>
    <vehicle id="932" depart="174.75">
        <route edges="-E1 -E22 E21 E17 -E23"/>
    </vehicle>
    <vehicle id="933" depart="174.94">
        <route edges="-E13 -E23 47621504#4 47621504#5"/>
    </vehicle>
    <vehicle id="934" depart="175.12">
        <route edges="-E10 -47693411#4 E0 47621504#5"/>
    </vehicle>
    <vehicle id="935" depart="175.31">
        <route edges="-E8 47693393#2 E20 -E3 47693411#4 E8"/>
    </vehicle>
    <vehicle id="936" depart="175.50">
        <route edges="-E10 -47693411#4 E2"/>
    </vehicle>
    <vehicle id="937" depart="175.69">
        <route edges="-47621504#5 -47621504#4 -E22 E21 -E16 E15"/>
    </vehicle>
    <vehicle id="938" depart="175.88">
        <route edges="-E6 -47621504#4 E23 -47621504#1"/>
    </vehicle>
    <vehicle id="939" depart="176.06">
        <route edges="-47693393#5 E16 -E21 -E20 E19 47693393#5"/>
    </vehicle>
    <vehicle id="940" depart="176.25">
        <route edges="-E15 -E19 -47693393#2 E10"/>
    </vehicle>
    <vehicle id="941" depart="176.44">
        <route edges="E19 E16 -E21 -E3 E2"/>
    </vehicle>
    <vehicle id="942" depart="176.62">
        <route edges="-E13 -E17 -E16 -E19"/>
    </vehicle>
    <vehicle id="943" depart="176.81">
        <route edges="E22 47621504#4 47621504#5"/>
    </vehicle>
    <vehicle id="944" depart="177.00">
        <route edges="-E25 -E21 -E20 -E5"/>
    </vehicle>
    <vehicle id="945" depart="177.19">
        <route edges="-47693393#5 -E19 -E5"/>
    </vehicle>
    <vehicle id="946" depart="177.38">
        <route edges="-E8 47693393#2 E19 E15"/>
    </vehicle>
    <vehicle id="947" depart="177.56">
        <route edges="-E15 E16 E17 E13"/>
    </vehicle>
    <vehicle id="948" depart="177.75">
        <route edges="-E2 E0 -47621504#4 E23 E13"/>
    </vehicle>
    <vehicle id="949" depart="177.94">
        <route edges="-E6 -47621504#4 -E22 -E20 -E5"/>
    </vehicle>
    <vehicle id="950" depart="178.12">
        <route edges="-E10 -47693411#4 E2"/>
    </vehicle>
    <vehicle id="951" depart="178.31">
        <route edges="E0 -47621504#4 -E22 -E20 -47693393#2"/>
    </vehicle>
    <vehicle id="952" depart="178.50">
        <route edges="-E16 -E19 -47693393#2 -47693411#4 E2"/>
    </vehicle>
    <vehicle id="953" depart="178.69">
        <route edges="-47693393#2 -47693411#4 E0 -47621504#4 E23 E13"/>
    </vehicle>
    <vehicle id="954" depart="178.88">
        <route edges="-47621504#5 -47621504#4 E23 E13"/>
    </vehicle>
    <vehicle id="955" depart="179.06">
        <route edges="-E2 E0 -47621504#4 E23 E13"/>
    </vehicle>
    <vehicle id="956" depart="179.25">
        <route edges="-47693393#5 E16 -E21 -E20 E19 47693393#5"/>
    </vehicle>
    <vehicle id="957" depart="179.44">
        <route edges="-E2 E3 E21 -E16 -E19"/>
    </vehicle>
    <vehicle id="958" depart="179.62">
        <route edges="-E1 E23 E13"/>
    </vehicle>
    <vehicle id="959" depart="179.81">
        <route edges="-47693393#5 -E19 -47693393#2 E10"/>
    </vehicle>
    <vehicle id="960" depart="180.00">
        <route edges="47621504#1 -E23 E1"/>
    </vehicle>
    <vehicle id="961" depart="180.19">
        <route edges="-E2 E0 -47621504#4 E1"/>
    </vehicle>
    <vehicle id="962" depart="180.38">
        <route edges="-47621504#5 -E0 47693411#4 E10"/>
    </vehicle>
    <vehicle id="963" depart="180.56">
        <route edges="47621504#1 -E23 47621504#4 -E0 E2"/>
    </vehicle>
    <vehicle id="964" depart="180.75">
        <route edges="-E15 E16 E25"/>
    </vehicle>
    <vehicle id="965" depart="180.94">
        <route edges="-E8 47693393#2 E20 E21 E17 E13"/>
    </vehicle>
    <vehicle id="966" depart="181.12">
        <route edges="-47621504#5 -47621504#4 -E22 E21 -E16 47693393#5"/>
    </vehicle>
    <vehicle id="967" depart="181.31">
        <route edges="-47621504#5 -E0 47693411#4 E8"/>
    </vehicle>
    <vehicle id="968" depart="181.50">
        <route edges="E5 E20 E22 E23 -47621504#1"/>
    </vehicle>
    <vehicle id="969" depart="181.69">
        <route edges="E5 E20 E22 E23 -47621504#1"/>
    </vehicle>
    <vehicle id="970" depart="181.88">
        <route edges="-E15 -E19 E20 E21"/>
    </vehicle>
    <vehicle id="971" depart="182.06">
        <route edges="-E8 47693393#2 E20 -E3 47693411#4 E8"/>
    </vehicle>
    <vehicle id="972" depart="182.25">
        <route edges="-E6 -47621504#4 E1"/>
    </vehicle>
    <vehicle id="973" depart="182.44">
        <route edges="E5 -47693393#2 -47693411#4 E0"/>
    </vehicle>
    <vehicle id="974" depart="182.62">
        <route edges="E0 E6"/>
    </vehicle>
    <vehicle id="975" depart="182.81">
        <route edges="-E15 E16 -E21 -E20 E19"/>
    </vehicle>
    <vehicle id="976" depart="183.00">
        <route edges="-E6 -47621504#4 E23 E13"/>
    </vehicle>
    <vehicle id="977" depart="183.19">
        <route edges="-E6 -47621504#4 -E22 E21 -E16 47693393#5"/>
    </vehicle>
    <vehicle id="978" depart="183.38">
        <route edges="-E1 E23 E13"/>
    </vehicle>
    <vehicle id="979" depart="183.56">
        <route edges="-E2 E3 E22 47621504#4 -E0 E2"/>
    </vehicle>
    <vehicle id="980" depart="183.75">
        <route edges="-E1 E23 -47621504#1"/>
    </vehicle>
    <vehicle id="981" depart="183.94">
        <route edges="-47621504#5 -E0 E3 E22 47621504#4 47621504#5"/>
    </vehicle>
    <vehicle id="982" depart="184.12">
        <route edges="-E6 -47621504#4 E23 E13"/>
    </vehicle>
    <vehicle id="983" depart="184.31">
        <route edges="-E2 E3 E21 E25"/>
    </vehicle>
    <vehicle id="984" depart="184.50">
        <route edges="-E10 47693393#2 E19 47693393#5"/>
    </vehicle>
    <vehicle id="985" depart="184.69">
        <route edges="-E10 E8"/>
    </vehicle>
    <vehicle id="986" depart="184.88">
        <route edges="-E8 47693393#2 E20 E21 -E16 -E19"/>
    </vehicle>
    <vehicle id="987" depart="185.06">
        <route edges="47621504#1 -E23 E1"/>
    </vehicle>
    <vehicle id="988" depart="185.25">
        <route edges="-E8 -47693411#4 E0 E6"/>
    </vehicle>
    <vehicle id="989" depart="185.44">
        <route edges="-47621504#5 -47621504#4 -E22 -E20 -E5"/>
    </vehicle>
    <vehicle id="990" depart="185.62">
        <route edges="-47693393#5 E16 E17 -47621504#1"/>
    </vehicle>
    <vehicle id="991" depart="185.81">
        <route edges="-E25 -E21 -E3 E2"/>
    </vehicle>
    <vehicle id="992" depart="186.00">
        <route edges="-47621504#5 -E0 E2"/>
    </vehicle>
    <vehicle id="993" depart="186.19">
        <route edges="-E15 E16 -E21 E22 47621504#4 47621504#5"/>
    </vehicle>
    <vehicle id="994" depart="186.38">
        <route edges="-E1 47621504#4 E6"/>
    </vehicle>
    <vehicle id="995" depart="186.56">
        <route edges="-47621504#5 -E0 47693411#4 E10"/>
    </vehicle>
    <vehicle id="996" depart="186.75">
        <route edges="-E10 47693393#2 E20 E21 E25"/>
    </vehicle>
    <vehicle id="997" depart="186.94">
        <route edges="-E8 47693393#2 E19 47693393#5"/>
    </vehicle>
    <vehicle id="998" depart="187.12">
        <route edges="-E25 -E21 -E20 E19 E16"/>
    </vehicle>
    <vehicle id="999" depart="187.31">
        <route edges="-E13 -E23 47621504#4 -E0 47693411#4 47693393#2"/>
    </vehicle>
    <vehicle id="1000" depart="187.50">
        <route edges="-47693393#5 E15"/>
    </vehicle>
    <vehicle id="1001" depart="187.69">
        <route edges="-E1 47621504#4 -E0 47693411#4 47693393#2"/>
    </vehicle>
    <vehicle id="1002" depart="187.88">
        <route edges="-47621504#5 -E0 47693411#4 E8"/>
    </vehicle>
    <vehicle id="1003" depart="188.06">
        <route edges="E16 -E21 E22 47621504#4 E6"/>
    </vehicle>
    <vehicle id="1004" depart="188.25">
        <route edges="-E25 -E21 E22 E1"/>
    </vehicle>
    <vehicle id="1005" depart="188.44">
        <route edges="-E2 47693411#4 E8"/>
    </vehicle>
    <vehicle id="1006" depart="188.62">
        <route edges="E5 E19 E16"/>
    </vehicle>
    <vehicle id="1007" depart="188.81">
        <route edges="47621504#1 -E17 -E16 47693393#5"/>
    </vehicle>
    <vehicle id="1008" depart="189.00">
        <route edges="-E15 E16 -E21 -E3"/>
    </vehicle>
    <vehicle id="1009" depart="189.19">
        <route edges="-E15 -E19 -47693393#2 -47693411#4 E2"/>
    </vehicle>
    <vehicle id="1010" depart="189.38">
        <route edges="-E2 E3 E21 E25"/>
    </vehicle>
    <vehicle id="1011" depart="189.56">
        <route edges="-E10 -47693411#4 E2"/>
    </vehicle>
    <vehicle id="1012" depart="189.75">
        <route edges="47621504#1 -E23 47621504#4 E6"/>
    </vehicle>
    <vehicle id="1013" depart="189.94">
        <route edges="-E23 -E22 -E20 -47693393#2 E8"/>
    </vehicle>
    <vehicle id="1014" depart="190.12">
        <route edges="-E23 -E22"/>
    </vehicle>
    <vehicle id="1015" depart="190.31">
        <route edges="-E10 47693393#2 -E5"/>
    </vehicle>
    <vehicle id="1016" depart="190.50">
        <route edges="-E6 -E0 E3 E22 47621504#4 E6"/>
    </vehicle>
    <vehicle id="1017" depart="190.69">
        <route edges="47621504#1 -E23 47621504#4 -E0"/>
    </vehicle>
    <vehicle id="1018" depart="190.88">
        <route edges="-E8 47693393#2 -E5"/>
    </vehicle>
    <vehicle id="1019" depart="191.06">
        <route edges="-E10 47693393#2 E20 E21 E17"/>
    </vehicle>
    <vehicle id="1020" depart="191.25">
        <route edges="-E25 E17 -E23 47621504#4 E6"/>
    </vehicle>
    <vehicle id="1021" depart="191.44">
        <route edges="-E1 47621504#4 -E0 47693411#4 47693393#2 E20"/>
    </vehicle>
    <vehicle id="1022" depart="191.62">
        <route edges="-E8 47693393#2 E20 E21 E17 E13"/>
    </vehicle>
    <vehicle id="1023" depart="191.81">
        <route edges="-E2 E0 E6"/>
    </vehicle>
    <vehicle id="1024" depart="192.00">
        <route edges="-E13 -E23 -E22 -E20 -47693393#2 E8"/>
    </vehicle>
    <vehicle id="1025" depart="192.19">
        <route edges="-47621504#5 -E0 47693411#4 E8"/>
    </vehicle>
    <vehicle id="1026" depart="192.38">
        <route edges="E5 E20 E21 -E16 -E19"/>
    </vehicle>
    <vehicle id="1027" depart="192.56">
        <route edges="E5 -47693393#2 E10"/>
    </vehicle>
    <vehicle id="1028" depart="192.75">
        <route edges="-E10 47693393#2 E19 E15"/>
    </vehicle>
    <vehicle id="1029" depart="192.94">
        <route edges="-E1 47621504#4 E6"/>
    </vehicle>
    <vehicle id="1030" depart="193.12">
        <route edges="-E22 -E20 E19 E16 -E21 E22"/>
    </vehicle>
    <vehicle id="1031" depart="193.31">
        <route edges="-E15 E16 E17 E13"/>
    </vehicle>
    <vehicle id="1032" depart="193.50">
        <route edges="-E13 -E23 47621504#4 47621504#5"/>
    </vehicle>
    <vehicle id="1033" depart="193.69">
        <route edges="-E2 47693411#4 E10"/>
    </vehicle>
    <vehicle id="1034" depart="193.88">
        <route edges="-47693393#5 -E19 -47693393#2 E8"/>
    </vehicle>
    <vehicle id="1035" depart="194.06">
        <route edges="-E2 E3 E21 E25"/>
    </vehicle>
    <vehicle id="1036" depart="194.25">
        <route edges="E22 E23 -E17 -E16 47693393#5"/>
    </vehicle>
    <vehicle id="1037" depart="194.44">
        <route edges="-E15 E16 E17 E13"/>
    </vehicle>
    <vehicle id="1038" depart="194.62">
        <route edges="-E1 -E22 -E3"/>
    </vehicle>
    <vehicle id="1039" depart="194.81">
        <route edges="-E10 E8"/>
    </vehicle>
    <vehicle id="1040" depart="195.00">
        <route edges="-E25 -E21 E22 E1"/>
    </vehicle>
    <vehicle id="1041" depart="195.19">
        <route edges="-47693393#5 E16 -E21 -E20 E19 47693393#5"/>
    </vehicle>
    <vehicle id="1042" depart="195.38">
        <route edges="-E15 E16 E25"/>
    </vehicle>
    <vehicle id="1043" depart="195.56">
        <route edges="-E2 47693411#4 47693393#2 E19 E15"/>
    </vehicle>
    <vehicle id="1044" depart="195.75">
        <route edges="-E6 47621504#5"/>
    </vehicle>
    <vehicle id="1045" depart="195.94">
        <route edges="47621504#1 -E23 -E22 -E20 -47693393#2 E8"/>
    </vehicle>
    <vehicle id="1046" depart="196.12">
        <route edges="-E6 -E0 47693411#4 E10"/>
    </vehicle>
    <vehicle id="1047" depart="196.31">
        <route edges="-E1 -E22 E21 E25"/>
    </vehicle>
    <vehicle id="1048" depart="196.50">
        <route edges="-E1 47621504#4 -E0 E2"/>
    </vehicle>
    <vehicle id="1049" depart="196.69">
        <route edges="-E2 E0 E6"/>
    </vehicle>
    <vehicle id="1050" depart="196.88">
        <route edges="-E21 -E20 E19 E15"/>
    </vehicle>
    <vehicle id="1051" depart="197.06">
        <route edges="-47621504#5 -47621504#4 E23 -47621504#1"/>
    </vehicle>
    <vehicle id="1052" depart="197.25">
        <route edges="47621504#1 -E23 -E22 -E20 -47693393#2 E8"/>
    </vehicle>
    <vehicle id="1053" depart="197.44">
        <route edges="-E6 -47621504#4 -E22 E21"/>
    </vehicle>
    <vehicle id="1054" depart="197.62">
        <route edges="-E15 E16 E25"/>
    </vehicle>
    <vehicle id="1055" depart="197.81">
        <route edges="-E1 47621504#4 -E0 E2"/>
    </vehicle>
    <vehicle id="1056" depart="198.00">
        <route edges="-47621504#5 -E0 47693411#4 E10"/>
    </vehicle>
    <vehicle id="1057" depart="198.19">
        <route edges="-E13 -E17 -E16 E15"/>
    </vehicle>
    <vehicle id="1058" depart="198.38">
        <route edges="-E6 -47621504#4 -E22 E21 -E16 E15"/>
    </vehicle>
    <vehicle id="1059" depart="198.56">
        <route edges="-E2 47693411#4 E10"/>
    </vehicle>
    <vehicle id="1060" depart="198.75">
        <route edges="-47621504#4 E23 E13"/>
    </vehicle>
    <vehicle id="1061" depart="198.94">
        <route edges="-47621504#5 -47621504#4 E23 E13"/>
    </vehicle>
    <vehicle id="1062" depart="199.12">
        <route edges="-E10 E8"/>
    </vehicle>
    <vehicle id="1063" depart="199.31">
        <route edges="-47621504#5 -47621504#4 E23 -E17 E25"/>
    </vehicle>
    <vehicle id="1064" depart="199.50">
        <route edges="-E6 -47621504#4 E23 -E17 E25"/>
    </vehicle>
    <vehicle id="1065" depart="199.69">
        <route edges="E22 E23 -E17"/>
    </vehicle>
    <vehicle id="1066" depart="199.88">
        <route edges="-47693393#5 E16 -E21 -E3"/>
    </vehicle>
    <vehicle id="1067" depart="200.06">
        <route edges="-E1 -E22 -E20 -47693393#2 E10"/>
    </vehicle>
    <vehicle id="1068" depart="200.25">
        <route edges="47621504#1 -E23 47621504#4 47621504#5"/>
    </vehicle>
    <vehicle id="1069" depart="200.44">
        <route edges="-E15 47693393#5"/>
    </vehicle>
    <vehicle id="1070" depart="200.62">
        <route edges="-E15 E16 E17 E13"/>
    </vehicle>
    <vehicle id="1071" depart="200.81">
        <route edges="E5 E20 E22 47621504#4"/>
    </vehicle>
    <vehicle id="1072" depart="201.00">
        <route edges="-E6 -47621504#4 E23 -E17 E25"/>
    </vehicle>
    <vehicle id="1073" depart="201.19">
        <route edges="-E6 -E0 E3"/>
    </vehicle>
    <vehicle id="1074" depart="201.38">
        <route edges="-E8 47693393#2 E20 E22 47621504#4 -E0"/>
    </vehicle>
    <vehicle id="1075" depart="201.56">
        <route edges="-E15 E16 E17 E13"/>
    </vehicle>
    <vehicle id="1076" depart="201.75">
        <route edges="-47621504#5 -47621504#4 E23 -47621504#1"/>
    </vehicle>
    <vehicle id="1077" depart="201.94">
        <route edges="-E1 -E22 -E20 -47693393#2 E10"/>
    </vehicle>
    <vehicle id="1078" depart="202.12">
        <route edges="-E15 E16 -E21 E22 E23"/>
    </vehicle>
    <vehicle id="1079" depart="202.31">
        <route edges="-E25 E17 -E23 47621504#4 -E0 E3"/>
    </vehicle>
    <vehicle id="1080" depart="202.50">
        <route edges="-47693393#5 E16 E17 E13"/>
    </vehicle>
    <vehicle id="1081" depart="202.69">
        <route edges="-47621504#5 -47621504#4 -E22 -E20 -E5"/>
    </vehicle>
    <vehicle id="1082" depart="202.88">
        <route edges="E0 E6"/>
    </vehicle>
    <vehicle id="1083" depart="203.06">
        <route edges="-E2 E0 -47621504#4 E23 -47621504#1"/>
    </vehicle>
    <vehicle id="1084" depart="203.25">
        <route edges="-47621504#5 E6"/>
    </vehicle>
    <vehicle id="1085" depart="203.44">
        <route edges="E20 E21 E17 E13"/>
    </vehicle>
    <vehicle id="1086" depart="203.62">
        <route edges="-47621504#5 E6"/>
    </vehicle>
    <vehicle id="1087" depart="203.81">
        <route edges="-E13 -E23 -E22 -E20 -47693393#2 E8"/>
    </vehicle>
    <vehicle id="1088" depart="204.00">
        <route edges="-E25 -E21 -E3 E2"/>
    </vehicle>
    <vehicle id="1089" depart="204.19">
        <route edges="-E8 47693393#2 E20 E22 E1"/>
    </vehicle>
    <vehicle id="1090" depart="204.38">
        <route edges="-47693393#2 -47693411#4 E3 -E20 -E5"/>
    </vehicle>
    <vehicle id="1091" depart="204.56">
        <route edges="-E10 47693393#2 E20 E21 E25"/>
    </vehicle>
    <vehicle id="1092" depart="204.75">
        <route edges="-E15 E16 -E21 E22 47621504#4 E6"/>
    </vehicle>
    <vehicle id="1093" depart="204.94">
        <route edges="-E13 -E23 47621504#4 -E0 E2"/>
    </vehicle>
    <vehicle id="1094" depart="205.12">
        <route edges="-47693393#5 -E19 -47693393#2 E8"/>
    </vehicle>
    <vehicle id="1095" depart="205.31">
        <route edges="-E8 E10"/>
    </vehicle>
    <vehicle id="1096" depart="205.50">
        <route edges="E5 E20 E22 E23 -47621504#1"/>
    </vehicle>
    <vehicle id="1097" depart="205.69">
        <route edges="-E15 E16 E25"/>
    </vehicle>
    <vehicle id="1098" depart="205.88">
        <route edges="-E13 -E23 -E22 E21"/>
    </vehicle>
    <vehicle id="1099" depart="206.06">
        <route edges="E5 E20 E22 E1"/>
    </vehicle>
    <vehicle id="1100" depart="206.25">
        <route edges="-E8 47693393#2 E20 E22 E23 -47621504#1"/>
    </vehicle>
    <vehicle id="1101" depart="206.44">
        <route edges="-E10 E8"/>
    </vehicle>
    <vehicle id="1102" depart="206.62">
        <route edges="-E2 47693411#4 47693393#2 E19 47693393#5"/>
    </vehicle>
    <vehicle id="1103" depart="206.81">
        <route edges="E5 E20 E22 E1"/>
    </vehicle>
    <vehicle id="1104" depart="207.00">
        <route edges="-E6 -47621504#4 -E22 E21 -E16 E15"/>
    </vehicle>
    <vehicle id="1105" depart="207.19">
        <route edges="-47693393#5 E15"/>
    </vehicle>
    <vehicle id="1106" depart="207.38">
        <route edges="47621504#1 -E23 47621504#4 -E0 E2"/>
    </vehicle>
    <vehicle id="1107" depart="207.56">
        <route edges="-47693393#2 -47693411#4 E3 -E20 -E5"/>
    </vehicle>
    <vehicle id="1108" depart="207.75">
        <route edges="-E8 47693393#2 E19 E15"/>
    </vehicle>
    <vehicle id="1109" depart="207.94">
        <route edges="-E8 47693393#2 E19 47693393#5"/>
    </vehicle>
    <vehicle id="1110" depart="208.12">
        <route edges="-47693393#5 E16 E17 -47621504#1"/>
    </vehicle>
    <vehicle id="1111" depart="208.31">
        <route edges="-E13 -E17 -E16 47693393#5"/>
    </vehicle>
    <vehicle id="1112" depart="208.50">
        <route edges="-E10 -47693411#4 E0 -47621504#4 -E22"/>
    </vehicle>
    <vehicle id="1113" depart="208.69">
        <route edges="-E1 47621504#4 -E0 E3 E22 E1"/>
    </vehicle>
    <vehicle id="1114" depart="208.88">
        <route edges="-E22 -E3 E0 -47621504#4 E1"/>
    </vehicle>
    <vehicle id="1115" depart="209.06">
        <route edges="-47621504#5 -47621504#4 -E22 E21 -E16 47693393#5"/>
    </vehicle>
    <vehicle id="1116" depart="209.25">
        <route edges="-47693393#5 E15"/>
    </vehicle>
    <vehicle id="1117" depart="209.44">
        <route edges="-E13 -E23 -E22 -E3 E0"/>
    </vehicle>
    <vehicle id="1118" depart="209.62">
        <route edges="-E10 -47693411#4 E0"/>
    </vehicle>
    <vehicle id="1119" depart="209.81">
        <route edges="-47693393#5 E16 -E21 E22 47621504#4 E6"/>
    </vehicle>
    <vehicle id="1120" depart="210.00">
        <route edges="E21 -E16 -E19 -47693393#2 E8"/>
    </vehicle>
    <vehicle id="1121" depart="210.19">
        <route edges="-E25 -E21 -E20 -E5"/>
    </vehicle>
    <vehicle id="1122" depart="210.38">
        <route edges="-E15 E16 E17 -E23 -E22"/>
    </vehicle>
    <vehicle id="1123" depart="210.56">
        <route edges="-E10 47693393#2 E20 -E3 47693411#4 E10"/>
    </vehicle>
    <vehicle id="1124" depart="210.75">
        <route edges="-47621504#5 -47621504#4 E1"/>
    </vehicle>
    <vehicle id="1125" depart="210.94">
        <route edges="-E15 -E19 -47693393#2 E10"/>
    </vehicle>
    <vehicle id="1126" depart="211.12">
        <route edges="-47693393#2 -47693411#4 E0 47621504#5"/>
    </vehicle>
    <vehicle id="1127" depart="211.31">
        <route edges="-E10 47693393#2 E19 E15"/>
    </vehicle>
    <vehicle id="1128" depart="211.50">
        <route edges="-E25 -E21 -E20 -E5"/>
    </vehicle>
    <vehicle id="1129" depart="211.69">
        <route edges="-47693393#5 E16 -E21 -E3 47693411#4 47693393#2"/>
    </vehicle>
    <vehicle id="1130" depart="211.88">
        <route edges="E5 E19 47693393#5"/>
    </vehicle>
    <vehicle id="1131" depart="212.06">
        <route edges="-E25 -E21 -E20 E19 E16 E25"/>
    </vehicle>
    <vehicle id="1132" depart="212.25">
        <route edges="-E13 -E17 -E16 47693393#5"/>
    </vehicle>
    <vehicle id="1133" depart="212.44">
        <route edges="47621504#1 -E23 47621504#4 -E0 E3"/>
    </vehicle>
    <vehicle id="1134" depart="212.62">
        <route edges="E5 -47693393#2 -47693411#4 E0 -47621504#4 -E22"/>
    </vehicle>
    <vehicle id="1135" depart="212.81">
        <route edges="-E13 -E23 -E22 -E20 -47693393#2 E8"/>
    </vehicle>
    <vehicle id="1136" depart="213.00">
        <route edges="-E1 -E22 E21 -E16 47693393#5"/>
    </vehicle>
    <vehicle id="1137" depart="213.19">
        <route edges="E5 -47693393#2 E8"/>
    </vehicle>
    <vehicle id="1138" depart="213.38">
        <route edges="-E10 -47693411#4 E2"/>
    </vehicle>
    <vehicle id="1139" depart="213.56">
        <route edges="-E2 E0 -47621504#4 E23 E13"/>
    </vehicle>
    <vehicle id="1140" depart="213.75">
        <route edges="-E10 47693393#2 E20 -E3 47693411#4"/>
    </vehicle>
    <vehicle id="1141" depart="213.94">
        <route edges="47621504#1 -E23 E1"/>
    </vehicle>
    <vehicle id="1142" depart="214.12">
        <route edges="-47693393#5 E16 E17 E13"/>
    </vehicle>
    <vehicle id="1143" depart="214.31">
        <route edges="-E25 E17 E13"/>
    </vehicle>
    <vehicle id="1144" depart="214.50">
        <route edges="-E6 -47621504#4 E23 E13"/>
    </vehicle>
    <vehicle id="1145" depart="214.69">
        <route edges="E5 -47693393#2 E10"/>
    </vehicle>
    <vehicle id="1146" depart="214.88">
        <route edges="-E8 47693393#2 E20 E22 E1"/>
    </vehicle>
    <vehicle id="1147" depart="215.06">
        <route edges="-E10 -47693411#4 E2"/>
    </vehicle>
    <vehicle id="1148" depart="215.25">
        <route edges="47621504#1 -E17 E25"/>
    </vehicle>
    <vehicle id="1149" depart="215.44">
        <route edges="-E15 -E19 -47693393#2 E10"/>
    </vehicle>
    <vehicle id="1150" depart="215.62">
        <route edges="-E3 E0 47621504#5"/>
    </vehicle>
    <vehicle id="1151" depart="215.81">
        <route edges="-E6 -E0 E2"/>
    </vehicle>
    <vehicle id="1152" depart="216.00">
        <route edges="47621504#1 -E23 -E22 -E3 E0 -47621504#4"/>
    </vehicle>
    <vehicle id="1153" depart="216.19">
        <route edges="E5 -47693393#2 E10"/>
    </vehicle>
    <vehicle id="1154" depart="216.38">
        <route edges="-E15 -E19 -47693393#2 E10"/>
    </vehicle>
    <vehicle id="1155" depart="216.56">
        <route edges="E23 -E17 -E21 -E3 E2"/>
    </vehicle>
    <vehicle id="1156" depart="216.75">
        <route edges="-E21 -E20 E19 E16 E25"/>
    </vehicle>
    <vehicle id="1157" depart="216.94">
        <route edges="-E13 -E23 47621504#4 E6"/>
    </vehicle>
    <vehicle id="1158" depart="217.12">
        <route edges="-E20 E19 E15"/>
    </vehicle>
    <vehicle id="1159" depart="217.31">
        <route edges="-47693393#5 -E19 E20 E21"/>
    </vehicle>
    <vehicle id="1160" depart="217.50">
        <route edges="-E6 -47621504#4 -E22 E21 -E16 47693393#5"/>
    </vehicle>
    <vehicle id="1161" depart="217.69">
        <route edges="-E6 -47621504#4 E23 -47621504#1"/>
    </vehicle>
    <vehicle id="1162" depart="217.88">
        <route edges="E5 E20 E21 E17"/>
    </vehicle>
    <vehicle id="1163" depart="218.06">
        <route edges="-E15 -E19 -47693393#2 -47693411#4 E2"/>
    </vehicle>
    <vehicle id="1164" depart="218.25">
        <route edges="E5 E20 E22 E1"/>
    </vehicle>
    <vehicle id="1165" depart="218.44">
        <route edges="-47621504#5 -E0 E3 E22 47621504#4 47621504#5"/>
    </vehicle>
    <vehicle id="1166" depart="218.62">
        <route edges="-E2 47693411#4 E10"/>
    </vehicle>
    <vehicle id="1167" depart="218.81">
        <route edges="-E25 E17 E13"/>
    </vehicle>
    <vehicle id="1168" depart="219.00">
        <route edges="-E16 -E19 E20 E22 E1"/>
    </vehicle>
    <vehicle id="1169" depart="219.19">
        <route edges="-E8 47693393#2 E20 E21 E17 E13"/>
    </vehicle>
    <vehicle id="1170" depart="219.38">
        <route edges="-E2 47693411#4 47693393#2 E19 47693393#5"/>
    </vehicle>
    <vehicle id="1171" depart="219.56">
        <route edges="-47621504#5 -47621504#4 E23 -E17"/>
    </vehicle>
    <vehicle id="1172" depart="219.75">
        <route edges="-E15 -E19 -47693393#2 E8"/>
    </vehicle>
    <vehicle id="1173" depart="219.94">
        <route edges="-47693393#5 -E19 -47693393#2 E8"/>
    </vehicle>
    <vehicle id="1174" depart="220.12">
        <route edges="-47693393#5 E16 -E21 -E20 E19 47693393#5"/>
    </vehicle>
    <vehicle id="1175" depart="220.31">
        <route edges="-E17 -E21 -E20 -E5"/>
    </vehicle>
    <vehicle id="1176" depart="220.50">
        <route edges="-E2 47693411#4 E10"/>
    </vehicle>
    <vehicle id="1177" depart="220.69">
        <route edges="-E15 -E19 -47693393#2 -47693411#4 E2"/>
    </vehicle>
    <vehicle id="1178" depart="220.88">
        <route edges="-E13 -E23 47621504#4 -E0 47693411#4 47693393#2"/>
    </vehicle>
    <vehicle id="1179" depart="221.06">
        <route edges="47621504#1 -E17 -E16 -E19"/>
    </vehicle>
    <vehicle id="1180" depart="221.25">
        <route edges="47621504#4 -E0 47693411#4 47693393#2 E19 E15"/>
    </vehicle>
    <vehicle id="1181" depart="221.44">
        <route edges="-E6 -47621504#4 -E22 -E20 -E5"/>
    </vehicle>
    <vehicle id="1182" depart="221.62">
        <route edges="E5 E20 E22 47621504#4 47621504#5"/>
    </vehicle>
    <vehicle id="1183" depart="221.81">
        <route edges="-E1 -E22 -E20 -E5"/>
    </vehicle>
    <vehicle id="1184" depart="222.00">
        <route edges="-E23 -E22 -E20 -47693393#2 E8"/>
    </vehicle>
    <vehicle id="1185" depart="222.19">
        <route edges="-E1 47621504#4 -E0 E3 E22 E1"/>
    </vehicle>
    <vehicle id="1186" depart="222.38">
        <route edges="-E1 -E22 E21 -E16 E15"/>
    </vehicle>
    <vehicle id="1187" depart="222.56">
        <route edges="-E15 E16 E17 -47621504#1"/>
    </vehicle>
    <vehicle id="1188" depart="222.75">
        <route edges="-E25 -E21 -E20 -E5"/>
    </vehicle>
    <vehicle id="1189" depart="222.94">
        <route edges="-E25 -E21 -E3 E0"/>
    </vehicle>
    <vehicle id="1190" depart="223.12">
        <route edges="-E6 -47621504#4 -E22 -E20 -E5"/>
    </vehicle>
    <vehicle id="1191" depart="223.31">
        <route edges="-E8 47693393#2 E20 E21 E25"/>
    </vehicle>
    <vehicle id="1192" depart="223.50">
        <route edges="-47621504#5 -47621504#4 -E22 E21 -E16"/>
    </vehicle>
    <vehicle id="1193" depart="223.69">
        <route edges="E0 -47621504#4 -E22 -E20 -E5"/>
    </vehicle>
    <vehicle id="1194" depart="223.88">
        <route edges="-E13 -E23 E1"/>
    </vehicle>
    <vehicle id="1195" depart="224.06">
        <route edges="-E10 -47693411#4 E0 E6"/>
    </vehicle>
    <vehicle id="1196" depart="224.25">
        <route edges="-E2 47693411#4 47693393#2 E19 E15"/>
    </vehicle>
    <vehicle id="1197" depart="224.44">
        <route edges="-E25 -E16 E15"/>
    </vehicle>
    <vehicle id="1198" depart="224.62">
        <route edges="-E25 -E16 47693393#5"/>
    </vehicle>
    <vehicle id="1199" depart="224.81">
        <route edges="47621504#1 -E17 -E16 E15"/>
    </vehicle>
    <vehicle id="1200" depart="225.00">
        <route edges="47621504#1 -E23 47621504#4 -E0 E2"/>
    </vehicle>
    <vehicle id="1201" depart="225.19">
        <route edges="-E10 47693393#2 E19 E15"/>
    </vehicle>
    <vehicle id="1202" depart="225.38">
        <route edges="-47693393#5 E16 E17 -E23 -E22"/>
    </vehicle>
    <vehicle id="1203" depart="225.56">
        <route edges="-47693393#5 E16 -E21 -E3 47693411#4 47693393#2"/>
    </vehicle>
    <vehicle id="1204" depart="225.75">
        <route edges="-E1 47621504#4 -E0 E2"/>
    </vehicle>
    <vehicle id="1205" depart="225.94">
        <route edges="-E2 E0 -47621504#4 E1"/>
    </vehicle>
    <vehicle id="1206" depart="226.12">
        <route edges="-47693393#5 -E19 -47693393#2 -47693411#4 E0"/>
    </vehicle>
    <vehicle id="1207" depart="226.31">
        <route edges="-E1 -E22 E21 -E16 E15"/>
    </vehicle>
    <vehicle id="1208" depart="226.50">
        <route edges="-E6 -47621504#4 -E22 E21 -E16 E15"/>
    </vehicle>
    <vehicle id="1209" depart="226.69">
        <route edges="E5 E20 E21 E17 E13"/>
    </vehicle>
    <vehicle id="1210" depart="226.88">
        <route edges="-E2 E3 E21 E17 -E23"/>
    </vehicle>
    <vehicle id="1211" depart="227.06">
        <route edges="-E13 -E23 E1"/>
    </vehicle>
    <vehicle id="1212" depart="227.25">
        <route edges="-47621504#5 -47621504#4 -E22 E21 -E16 47693393#5"/>
    </vehicle>
    <vehicle id="1213" depart="227.44">
        <route edges="-47621504#5 -47621504#4 -E22"/>
    </vehicle>
    <vehicle id="1214" depart="227.62">
        <route edges="47621504#1 -E23 -E22 -E20 -47693393#2 E8"/>
    </vehicle>
    <vehicle id="1215" depart="227.81">
        <route edges="-E2 47693411#4 E10"/>
    </vehicle>
    <vehicle id="1216" depart="228.00">
        <route edges="-E6 -47621504#4 E1"/>
    </vehicle>
    <vehicle id="1217" depart="228.19">
        <route edges="47621504#1 -E23 -E22 -E20 -47693393#2 E10"/>
    </vehicle>
    <vehicle id="1218" depart="228.38">
        <route edges="-47693393#2 -47693411#4 E0 -47621504#4 E23 -47621504#1"/>
    </vehicle>
    <vehicle id="1219" depart="228.56">
        <route edges="-E8 -47693411#4 E0 47621504#5"/>
    </vehicle>
    <vehicle id="1220" depart="228.75">
        <route edges="-E10 47693393#2 E20 E21 E17 E13"/>
    </vehicle>
    <vehicle id="1221" depart="228.94">
        <route edges="-E1 47621504#4 -E0 E3 E22 E1"/>
    </vehicle>
    <vehicle id="1222" depart="229.12">
        <route edges="-E8 47693393#2 E20 E21"/>
    </vehicle>
    <vehicle id="1223" depart="229.31">
        <route edges="-E22 E21 -E16 -E19"/>
    </vehicle>
    <vehicle id="1224" depart="229.50">
        <route edges="-47693393#5 E16 -E21 E22"/>
    </vehicle>
    <vehicle id="1225" depart="229.69">
        <route edges="47621504#1 -E17 -E16 47693393#5"/>
    </vehicle>
    <vehicle id="1226" depart="229.88">
        <route edges="47621504#1 -E23 -E22 E21 E17 -47621504#1"/>
    </vehicle>
    <vehicle id="1227" depart="230.06">
        <route edges="-E8 47693393#2 E20 E21 E17 E13"/>
    </vehicle>
    <vehicle id="1228" depart="230.25">
        <route edges="E5 E20 E21 -E16"/>
    </vehicle>
    <vehicle id="1229" depart="230.44">
        <route edges="47621504#1 -E23 47621504#4 -E0 E2"/>
    </vehicle>
    <vehicle id="1230" depart="230.62">
        <route edges="-E10 E8"/>
    </vehicle>
    <vehicle id="1231" depart="230.81">
        <route edges="-E16 47693393#5"/>
    </vehicle>
    <vehicle id="1232" depart="231.00">
        <route edges="47621504#1 -E23 E1"/>
    </vehicle>
    <vehicle id="1233" depart="231.19">
        <route edges="E5 E20 E22"/>
    </vehicle>
    <vehicle id="1234" depart="231.38">
        <route edges="-E10 47693393#2 E20 E21 E25"/>
    </vehicle>
    <vehicle id="1235" depart="231.56">
        <route edges="-E25 -E16 47693393#5"/>
    </vehicle>
    <vehicle id="1236" depart="231.75">
        <route edges="-E8 47693393#2 E19 E15"/>
    </vehicle>
    <vehicle id="1237" depart="231.94">
        <route edges="-E0 E3 E21 E17 -E23"/>
    </vehicle>
    <vehicle id="1238" depart="232.12">
        <route edges="-E1 -E22 -E20 -E5"/>
    </vehicle>
    <vehicle id="1239" depart="232.31">
        <route edges="-47621504#5 -47621504#4 -E22 E21 -E16 47693393#5"/>
    </vehicle>
    <vehicle id="1240" depart="232.50">
        <route edges="-E10 47693393#2 E20 E21 E17 E13"/>
    </vehicle>
    <vehicle id="1241" depart="232.69">
        <route edges="-E13 -E23 47621504#4 -E0 E2"/>
    </vehicle>
    <vehicle id="1242" depart="232.88">
        <route edges="-E10 -47693411#4 E0 47621504#5"/>
    </vehicle>
    <vehicle id="1243" depart="233.06">
        <route edges="47693393#2 E20 -E3 47693411#4 E8"/>
    </vehicle>
    <vehicle id="1244" depart="233.25">
        <route edges="-E6 -E0"/>
    </vehicle>
    <vehicle id="1245" depart="233.44">
        <route edges="E5 E20 E21 E25"/>
    </vehicle>
    <vehicle id="1246" depart="233.62">
        <route edges="E23 -E17 -E21 -E20 -47693393#2 E8"/>
    </vehicle>
    <vehicle id="1247" depart="233.81">
        <route edges="47693411#4 47693393#2 E19 E16 -E21"/>
    </vehicle>
    <vehicle id="1248" depart="234.00">
        <route edges="47693411#4 47693393#2 E20 E22 47621504#4 47621504#5"/>
    </vehicle>
    <vehicle id="1249" depart="234.19">
        <route edges="-E8 47693393#2 E20 E21 E25"/>
    </vehicle>
    <vehicle id="1250" depart="234.38">
        <route edges="-E8 47693393#2 E20 E21 E17"/>
    </vehicle>
    <vehicle id="1251" depart="234.56">
        <route edges="-E2 E0 -47621504#4 E23 E13"/>
    </vehicle>
    <vehicle id="1252" depart="234.75">
        <route edges="-E10 47693393#2 E20 E22 E1"/>
    </vehicle>
    <vehicle id="1253" depart="234.94">
        <route edges="-E17 -E16 E15"/>
    </vehicle>
    <vehicle id="1254" depart="235.12">
        <route edges="E16 -E21 E22 47621504#4 -E0"/>
    </vehicle>
    <vehicle id="1255" depart="235.31">
        <route edges="-E2 E0 47621504#5"/>
    </vehicle>
    <vehicle id="1256" depart="235.50">
        <route edges="E5 E19 47693393#5"/>
    </vehicle>
    <vehicle id="1257" depart="235.69">
        <route edges="E5 E19 47693393#5"/>
    </vehicle>
    <vehicle id="1258" depart="235.88">
        <route edges="-47621504#4 E23 -E17 -E21 E22"/>
    </vehicle>
    <vehicle id="1259" depart="236.06">
        <route edges="-E8 -47693411#4 E2"/>
    </vehicle>
    <vehicle id="1260" depart="236.25">
        <route edges="-E19 E20 E21 -E16 E15"/>
    </vehicle>
    <vehicle id="1261" depart="236.44">
        <route edges="-E13 -47621504#1"/>
    </vehicle>
    <vehicle id="1262" depart="236.62">
        <route edges="-E2 47693411#4 47693393#2 -E5"/>
    </vehicle>
    <vehicle id="1263" depart="236.81">
        <route edges="-E15 -E19 -E5"/>
    </vehicle>
    <vehicle id="1264" depart="237.00">
        <route edges="-E10 47693393#2 E20 E21 E25"/>
    </vehicle>
    <vehicle id="1265" depart="237.19">
        <route edges="-E13 -E23 -E22 E21 E17 E13"/>
    </vehicle>
    <vehicle id="1266" depart="237.38">
        <route edges="-E25 -E21 -E20 -47693393#2 E10"/>
    </vehicle>
    <vehicle id="1267" depart="237.56">
        <route edges="-E13 -E23 -E22 -E20 E19"/>
    </vehicle>
    <vehicle id="1268" depart="237.75">
        <route edges="-47621504#5 -47621504#4 -E22 E21 -E16"/>
    </vehicle>
    <vehicle id="1269" depart="237.94">
        <route edges="47621504#1 -E23 -E22 -E20 -47693393#2 E10"/>
    </vehicle>
    <vehicle id="1270" depart="238.12">
        <route edges="-47693393#5 -E19 -47693393#2 -47693411#4 E3"/>
    </vehicle>
    <vehicle id="1271" depart="238.31">
        <route edges="-E15 E16 E17 -47621504#1"/>
    </vehicle>
    <vehicle id="1272" depart="238.50">
        <route edges="E5 E19 E16 -E21 -E20 -E5"/>
    </vehicle>
    <vehicle id="1273" depart="238.69">
        <route edges="-E6 -47621504#4 E23 -E17 -E21"/>
    </vehicle>
    <vehicle id="1274" depart="238.88">
        <route edges="-E6 -47621504#4 -E22 -E20 -E5"/>
    </vehicle>
    <vehicle id="1275" depart="239.06">
        <route edges="E5 E20 E22 47621504#4 47621504#5"/>
    </vehicle>
    <vehicle id="1276" depart="239.25">
        <route edges="-E6 47621504#5"/>
    </vehicle>
    <vehicle id="1277" depart="239.44">
        <route edges="-E13 -E23 47621504#4 E6"/>
    </vehicle>
    <vehicle id="1278" depart="239.62">
        <route edges="-E0 E3 E22 E1"/>
    </vehicle>
    <vehicle id="1279" depart="239.81">
        <route edges="-E10 -47693411#4 E2"/>
    </vehicle>
    <vehicle id="1280" depart="240.00">
        <route edges="-E1 -E22 E21 -E16 E15"/>
    </vehicle>
    <vehicle id="1281" depart="240.19">
        <route edges="-E6 -47621504#4 E23 -47621504#1"/>
    </vehicle>
    <vehicle id="1282" depart="240.38">
        <route edges="-E2 E0 -47621504#4 -E22"/>
    </vehicle>
    <vehicle id="1283" depart="240.56">
        <route edges="-E1 -E22 E21 E17"/>
    </vehicle>
    <vehicle id="1284" depart="240.75">
        <route edges="-47621504#5 -E0 E2"/>
    </vehicle>
    <vehicle id="1285" depart="240.94">
        <route edges="47621504#1 -E23 -E22 -E20 -47693393#2 E8"/>
    </vehicle>
    <vehicle id="1286" depart="241.12">
        <route edges="-E15 E16 E17 -E23 -E22"/>
    </vehicle>
    <vehicle id="1287" depart="241.31">
        <route edges="-47621504#5 -47621504#4 -E22 -E3 E0"/>
    </vehicle>
    <vehicle id="1288" depart="241.50">
        <route edges="-E8 47693393#2 E20 E21 -E16"/>
    </vehicle>
    <vehicle id="1289" depart="241.69">
        <route edges="-E13 -E23 47621504#4 E6"/>
    </vehicle>
    <vehicle id="1290" depart="241.88">
        <route edges="-47693393#5 E16 -E21 E22"/>
    </vehicle>
    <vehicle id="1291" depart="242.06">
        <route edges="-E8 -47693411#4 E0 -47621504#4 -E22"/>
    </vehicle>
    <vehicle id="1292" depart="242.25">
        <route edges="E5 E20 E21 E17 -E23"/>
    </vehicle>
    <vehicle id="1293" depart="242.44">
        <route edges="-E2 E0 -47621504#4 E23 -47621504#1"/>
    </vehicle>
    <vehicle id="1294" depart="242.62">
        <route edges="-E6 -47621504#4 E1"/>
    </vehicle>
    <vehicle id="1295" depart="242.81">
        <route edges="-E8 47693393#2 E19 E15"/>
    </vehicle>
    <vehicle id="1296" depart="243.00">
        <route edges="-47693393#5 E16 -E21 E22 E1"/>
    </vehicle>
    <vehicle id="1297" depart="243.19">
        <route edges="-E6 -E0 E3"/>
    </vehicle>
    <vehicle id="1298" depart="243.38">
        <route edges="-47693393#5 -E19 E20 E21 -E16"/>
    </vehicle>
    <vehicle id="1299" depart="243.56">
        <route edges="-E8 47693393#2 E20 E21 E17 E13"/>
    </vehicle>
    <vehicle id="1300" depart="243.75">
        <route edges="-E15 -E19 -47693393#2 E8"/>
    </vehicle>
    <vehicle id="1301" depart="243.94">
        <route edges="-E13 -E23"/>
    </vehicle>
    <vehicle id="1302" depart="244.12">
        <route edges="-E10 -47693411#4"/>
    </vehicle>
    <vehicle id="1303" depart="244.31">
        <route edges="-E22 E21 -E16 E15"/>
    </vehicle>
    <vehicle id="1304" depart="244.50">
        <route edges="-E25 -E21 E22 E23"/>
    </vehicle>
    <vehicle id="1305" depart="244.69">
        <route edges="-E6 -47621504#4 E23 -E17 E25"/>
    </vehicle>
    <vehicle id="1306" depart="244.88">
        <route edges="-E6 -E0 47693411#4 47693393#2"/>
    </vehicle>
    <vehicle id="1307" depart="245.06">
        <route edges="-E2 47693411#4 E10"/>
    </vehicle>
    <vehicle id="1308" depart="245.25">
        <route edges="-E8 -47693411#4 E0 47621504#5"/>
    </vehicle>
    <vehicle id="1309" depart="245.44">
        <route edges="-47621504#5 E6"/>
    </vehicle>
    <vehicle id="1310" depart="245.62">
        <route edges="E5 -47693393#2 E10"/>
    </vehicle>
    <vehicle id="1311" depart="245.81">
        <route edges="-47693393#5 -E19 -47693393#2 E10"/>
    </vehicle>
    <vehicle id="1312" depart="246.00">
        <route edges="-E25 E17 E13"/>
    </vehicle>
    <vehicle id="1313" depart="246.19">
        <route edges="E5 -47693393#2 E8"/>
    </vehicle>
    <vehicle id="1314" depart="246.38">
        <route edges="E5 -47693393#2 -47693411#4 E0 -47621504#4 -E22"/>
    </vehicle>
    <vehicle id="1315" depart="246.56">
        <route edges="47693393#2 E20 E21 E17 E13"/>
    </vehicle>
    <vehicle id="1316" depart="246.75">
        <route edges="-E13 -E23 -E22 -E20 E19"/>
    </vehicle>
    <vehicle id="1317" depart="246.94">
        <route edges="-E8 47693393#2 E20 -E3 47693411#4 E8"/>
    </vehicle>
    <vehicle id="1318" depart="247.12">
        <route edges="-E8 47693393#2 E20 E22 E23 -47621504#1"/>
    </vehicle>
    <vehicle id="1319" depart="247.31">
        <route edges="-47621504#5 -E0 E3 E22 47621504#4 47621504#5"/>
    </vehicle>
    <vehicle id="1320" depart="247.50">
        <route edges="-47621504#5 -47621504#4 E23 -47621504#1"/>
    </vehicle>
    <vehicle id="1321" depart="247.69">
        <route edges="47621504#1 -E23 -E22 -E20 -47693393#2 E10"/>
    </vehicle>
    <vehicle id="1322" depart="247.88">
        <route edges="-E25 -E21 -E20 -47693393#2 E10"/>
    </vehicle>
    <vehicle id="1323" depart="248.06">
        <route edges="-E15 -E19 -47693393#2 -47693411#4 E2"/>
    </vehicle>
    <vehicle id="1324" depart="248.25">
        <route edges="-47693393#2 -47693411#4 E0 -47621504#4 E23 E13"/>
    </vehicle>
    <vehicle id="1325" depart="248.44">
        <route edges="-E25 E17 -E23 47621504#4 47621504#5"/>
    </vehicle>
    <vehicle id="1326" depart="248.62">
        <route edges="-E13 -E23 -E22 -E20 -47693393#2 E10"/>
    </vehicle>
    <vehicle id="1327" depart="248.81">
        <route edges="-E1 -E22 E21 E25"/>
    </vehicle>
    <vehicle id="1328" depart="249.00">
        <route edges="-E20 -47693393#2 -47693411#4 E0 -47621504#4 E1"/>
    </vehicle>
    <vehicle id="1329" depart="249.19">
        <route edges="-E3 E0 -47621504#4 E23 -E17 E25"/>
    </vehicle>
    <vehicle id="1330" depart="249.38">
        <route edges="-E6 -47621504#4 E23 -47621504#1"/>
    </vehicle>
    <vehicle id="1331" depart="249.56">
        <route edges="-E6 -E0 E2"/>
    </vehicle>
    <vehicle id="1332" depart="249.75">
        <route edges="47621504#1 -E23 -E22 E21 E17 -47621504#1"/>
    </vehicle>
    <vehicle id="1333" depart="249.94">
        <route edges="-47693393#5 E16 -E21 E22 E1"/>
    </vehicle>
    <vehicle id="1334" depart="250.12">
        <route edges="-E17 -E16 E15"/>
    </vehicle>
    <vehicle id="1335" depart="250.31">
        <route edges="-E13 -E23 47621504#4 -E0 E2"/>
    </vehicle>
    <vehicle id="1336" depart="250.50">
        <route edges="-E8 -47693411#4 E3 -E20"/>
    </vehicle>
    <vehicle id="1337" depart="250.69">
        <route edges="-E6 -E0 E2"/>
    </vehicle>
    <vehicle id="1338" depart="250.88">
        <route edges="-E0 47693411#4 E8"/>
    </vehicle>
    <vehicle id="1339" depart="251.06">
        <route edges="-E2 E0 -47621504#4 E23"/>
    </vehicle>
    <vehicle id="1340" depart="251.25">
        <route edges="-E8 47693393#2 -E5"/>
    </vehicle>
    <vehicle id="1341" depart="251.44">
        <route edges="-47693393#5 E16 -E21 E22 E23"/>
    </vehicle>
    <vehicle id="1342" depart="251.62">
        <route edges="-E10 -47693411#4 E0 E6"/>
    </vehicle>
    <vehicle id="1343" depart="251.81">
        <route edges="-E8 47693393#2 E20 E22 E23 -47621504#1"/>
    </vehicle>
    <vehicle id="1344" depart="252.00">
        <route edges="47621504#1 -E23 47621504#4 47621504#5"/>
    </vehicle>
    <vehicle id="1345" depart="252.19">
        <route edges="-47621504#5 -E0 E2"/>
    </vehicle>
    <vehicle id="1346" depart="252.38">
        <route edges="-E25 -E21 -E20 -47693393#2"/>
    </vehicle>
    <vehicle id="1347" depart="252.56">
        <route edges="-E17 -E16 47693393#5"/>
    </vehicle>
    <vehicle id="1348" depart="252.75">
        <route edges="-E2 E0 -47621504#4 E23 E13"/>
    </vehicle>
    <vehicle id="1349" depart="252.94">
        <route edges="-E13 -E23 47621504#4 47621504#5"/>
    </vehicle>
    <vehicle id="1350" depart="253.12">
        <route edges="-47693393#5 E16 E17 E13"/>
    </vehicle>
    <vehicle id="1351" depart="253.31">
        <route edges="-E8 47693393#2 E20 E22 47621504#4"/>
    </vehicle>
    <vehicle id="1352" depart="253.50">
        <route edges="-E2 E0 -47621504#4 E23 -47621504#1"/>
    </vehicle>
    <vehicle id="1353" depart="253.69">
        <route edges="47693411#4 47693393#2 E20 E22 47621504#4 47621504#5"/>
    </vehicle>
    <vehicle id="1354" depart="253.88">
        <route edges="-E2 E0"/>
    </vehicle>
    <vehicle id="1355" depart="254.06">
        <route edges="-47693393#5 -E19 -47693393#2 E8"/>
    </vehicle>
    <vehicle id="1356" depart="254.25">
        <route edges="47693393#2 E20 E21 E17 E13"/>
    </vehicle>
    <vehicle id="1357" depart="254.44">
        <route edges="E22 47621504#4 -E0 E2"/>
    </vehicle>
    <vehicle id="1358" depart="254.62">
        <route edges="-E15 47693393#5"/>
    </vehicle>
    <vehicle id="1359" depart="254.81">
        <route edges="-E15 -E19 -47693393#2 -47693411#4 E2"/>
    </vehicle>
    <vehicle id="1360" depart="255.00">
        <route edges="-E10 -47693411#4 E3 -E20 -47693393#2"/>
    </vehicle>
    <vehicle id="1361" depart="255.19">
        <route edges="-E13 -E23 -E22 -E20 -47693393#2 E10"/>
    </vehicle>
    <vehicle id="1362" depart="255.38">
        <route edges="E20 E21 -E16 -E19 -E5"/>
    </vehicle>
    <vehicle id="1363" depart="255.56">
        <route edges="47621504#1 -E23 -E22 -E20 -47693393#2 E8"/>
    </vehicle>
    <vehicle id="1364" depart="255.75">
        <route edges="E5 E20 E22 E23 -47621504#1"/>
    </vehicle>
    <vehicle id="1365" depart="255.94">
        <route edges="-E19 E20 E22 47621504#4 47621504#5"/>
    </vehicle>
    <vehicle id="1366" depart="256.12">
        <route edges="47621504#1 -E17 -E16 47693393#5"/>
    </vehicle>
    <vehicle id="1367" depart="256.31">
        <route edges="-E22 E21 E17 -47621504#1"/>
    </vehicle>
    <vehicle id="1368" depart="256.50">
        <route edges="-E1 E23 E13"/>
    </vehicle>
    <vehicle id="1369" depart="256.69">
        <route edges="-E10 47693393#2 E19 E15"/>
    </vehicle>
    <vehicle id="1370" depart="256.88">
        <route edges="-E19 E20 E21 E17 E13"/>
    </vehicle>
    <vehicle id="1371" depart="257.06">
        <route edges="-E2 E3 E22"/>
    </vehicle>
    <vehicle id="1372" depart="257.25">
        <route edges="-E1 47621504#4 E6"/>
    </vehicle>
    <vehicle id="1373" depart="257.44">
        <route edges="-E8 -47693411#4 E0 47621504#5"/>
    </vehicle>
    <vehicle id="1374" depart="257.62">
        <route edges="-47621504#4 E1"/>
    </vehicle>
    <vehicle id="1375" depart="257.81">
        <route edges="-E1 -E22 E21 -E16 47693393#5"/>
    </vehicle>
    <vehicle id="1376" depart="258.00">
        <route edges="47621504#1 -E23 47621504#4 E6"/>
    </vehicle>
    <vehicle id="1377" depart="258.19">
        <route edges="E5 E20 E22 E23 -47621504#1"/>
    </vehicle>
    <vehicle id="1378" depart="258.38">
        <route edges="-E6 -47621504#4 E23 -E17 E25"/>
    </vehicle>
    <vehicle id="1379" depart="258.56">
        <route edges="-E8 47693393#2 E20 E21 -E16"/>
    </vehicle>
    <vehicle id="1380" depart="258.75">
        <route edges="-E2 E0 47621504#5"/>
    </vehicle>
    <vehicle id="1381" depart="258.94">
        <route edges="-E2 E0 -47621504#4 E23 -47621504#1"/>
    </vehicle>
    <vehicle id="1382" depart="259.12">
        <route edges="E5 -47693393#2 -47693411#4 E2"/>
    </vehicle>
    <vehicle id="1383" depart="259.31">
        <route edges="-47693393#5 E16 -E21 E22 47621504#4 E6"/>
    </vehicle>
    <vehicle id="1384" depart="259.50">
        <route edges="E20 -E3 47693411#4 E10"/>
    </vehicle>
    <vehicle id="1385" depart="259.69">
        <route edges="-E6 -47621504#4 -E22 E21 -E16 47693393#5"/>
    </vehicle>
    <vehicle id="1386" depart="259.88">
        <route edges="E5 -47693393#2 -47693411#4"/>
    </vehicle>
    <vehicle id="1387" depart="260.06">
        <route edges="-47693393#5 E16 E17 -E23 -E22"/>
    </vehicle>
    <vehicle id="1388" depart="260.25">
        <route edges="47621504#1 -E23 -E22 -E3 E0 -47621504#4"/>
    </vehicle>
    <vehicle id="1389" depart="260.44">
        <route edges="-E25 -E21 E22 E1"/>
    </vehicle>
    <vehicle id="1390" depart="260.62">
        <route edges="E5 E20 E22 47621504#4 47621504#5"/>
    </vehicle>
    <vehicle id="1391" depart="260.81">
        <route edges="-E10 47693393#2 E19 47693393#5"/>
    </vehicle>
    <vehicle id="1392" depart="261.00">
        <route edges="47621504#1 -E23 47621504#4 -E0 E2"/>
    </vehicle>
    <vehicle id="1393" depart="261.19">
        <route edges="-E8 47693393#2 E19 47693393#5"/>
    </vehicle>
    <vehicle id="1394" depart="261.38">
        <route edges="-E10 -47693411#4 E0 -47621504#4"/>
    </vehicle>
    <vehicle id="1395" depart="261.56">
        <route edges="-E1 E23"/>
    </vehicle>
    <vehicle id="1396" depart="261.75">
        <route edges="-E25 -E21 -E20 -E5"/>
    </vehicle>
    <vehicle id="1397" depart="261.94">
        <route edges="-E0 47693411#4 E10"/>
    </vehicle>
    <vehicle id="1398" depart="262.12">
        <route edges="-E15 E16 E17 E13"/>
    </vehicle>
    <vehicle id="1399" depart="262.31">
        <route edges="E5 E19 E16 -E21 -E20 -E5"/>
    </vehicle>
    <vehicle id="1400" depart="262.50">
        <route edges="-E13 -E23 47621504#4 47621504#5"/>
    </vehicle>
    <vehicle id="1401" depart="262.69">
        <route edges="-47693393#5 -E19 -E5"/>
    </vehicle>
    <vehicle id="1402" depart="262.88">
        <route edges="-E6 -47621504#4 E23 -E17 E25"/>
    </vehicle>
    <vehicle id="1403" depart="263.06">
        <route edges="-E6 -47621504#4 E23 -47621504#1"/>
    </vehicle>
    <vehicle id="1404" depart="263.25">
        <route edges="47621504#1 -E17 -E16 47693393#5"/>
    </vehicle>
    <vehicle id="1405" depart="263.44">
        <route edges="-47693393#5 E16 -E21 E22 47621504#4 47621504#5"/>
    </vehicle>
    <vehicle id="1406" depart="263.62">
        <route edges="-E13 -E23 -E22 -E20 -47693393#2 E10"/>
    </vehicle>
    <vehicle id="1407" depart="263.81">
        <route edges="-E6 47621504#5"/>
    </vehicle>
    <vehicle id="1408" depart="264.00">
        <route edges="E5 E20 E22 E23 -47621504#1"/>
    </vehicle>
    <vehicle id="1409" depart="264.19">
        <route edges="-E15 E16 -E21 E22 E1"/>
    </vehicle>
    <vehicle id="1410" depart="264.38">
        <route edges="-E8 -47693411#4 E0 47621504#5"/>
    </vehicle>
    <vehicle id="1411" depart="264.56">
        <route edges="-E19 E20 E21 E25"/>
    </vehicle>
    <vehicle id="1412" depart="264.75">
        <route edges="-47693393#5 E16 E17 -47621504#1"/>
    </vehicle>
    <vehicle id="1413" depart="264.94">
        <route edges="47621504#1 -E23 -E22 -E20 -47693393#2 E8"/>
    </vehicle>
    <vehicle id="1414" depart="265.12">
        <route edges="-47693393#5 E16 E25"/>
    </vehicle>
    <vehicle id="1415" depart="265.31">
        <route edges="-E13 -E17 -E16 E15"/>
    </vehicle>
    <vehicle id="1416" depart="265.50">
        <route edges="-E6 -47621504#4 E23 E13"/>
    </vehicle>
    <vehicle id="1417" depart="265.69">
        <route edges="-E10 47693393#2 E20 E21 E25"/>
    </vehicle>
    <vehicle id="1418" depart="265.88">
        <route edges="-47621504#5 -47621504#4 E23 -47621504#1"/>
    </vehicle>
    <vehicle id="1419" depart="266.06">
        <route edges="E20 E22 E1"/>
    </vehicle>
    <vehicle id="1420" depart="266.25">
        <route edges="-47693393#5 E16 -E21 E22 47621504#4 E6"/>
    </vehicle>
    <vehicle id="1421" depart="266.44">
        <route edges="47621504#1 -E17 -E16 47693393#5"/>
    </vehicle>
    <vehicle id="1422" depart="266.62">
        <route edges="-47621504#5 -E0 47693411#4 E10"/>
    </vehicle>
    <vehicle id="1423" depart="266.81">
        <route edges="-E1 E23 E13"/>
    </vehicle>
    <vehicle id="1424" depart="267.00">
        <route edges="47621504#1 -E23 E1"/>
    </vehicle>
    <vehicle id="1425" depart="267.19">
        <route edges="-47621504#5 -47621504#4 -E22 -E20 E19"/>
    </vehicle>
    <vehicle id="1426" depart="267.38">
        <route edges="-E1 -E22 -E20 -E5"/>
    </vehicle>
    <vehicle id="1427" depart="267.56">
        <route edges="-E1 47621504#4 47621504#5"/>
    </vehicle>
    <vehicle id="1428" depart="267.75">
        <route edges="E17 -47621504#1"/>
    </vehicle>
    <vehicle id="1429" depart="267.94">
        <route edges="-E25 E17 -E23 47621504#4 47621504#5"/>
    </vehicle>
    <vehicle id="1430" depart="268.12">
        <route edges="-E10 47693393#2 E20 E22 E1"/>
    </vehicle>
    <vehicle id="1431" depart="268.31">
        <route edges="-E22 E21 E17 -47621504#1"/>
    </vehicle>
    <vehicle id="1432" depart="268.50">
        <route edges="-E10 -47693411#4 E0 -47621504#4 -E22"/>
    </vehicle>
    <vehicle id="1433" depart="268.69">
        <route edges="-E1 47621504#4 E6"/>
    </vehicle>
    <vehicle id="1434" depart="268.88">
        <route edges="-E2 47693411#4 47693393#2 E19 E15"/>
    </vehicle>
    <vehicle id="1435" depart="269.06">
        <route edges="47621504#1 -E17 E25"/>
    </vehicle>
    <vehicle id="1436" depart="269.25">
        <route edges="E5 E20 E22 E23"/>
    </vehicle>
    <vehicle id="1437" depart="269.44">
        <route edges="-E13 -E23 -E22 E21 E17 E13"/>
    </vehicle>
    <vehicle id="1438" depart="269.62">
        <route edges="-E2 E0 E6"/>
    </vehicle>
    <vehicle id="1439" depart="269.81">
        <route edges="-E2 E0"/>
    </vehicle>
    <vehicle id="1440" depart="270.00">
        <route edges="-E1 -E22 E21 -E16 47693393#5"/>
    </vehicle>
    <vehicle id="1441" depart="270.19">
        <route edges="-E1 47621504#4 E6"/>
    </vehicle>
    <vehicle id="1442" depart="270.38">
        <route edges="47621504#1 -E23 -E22 E21 E17 -47621504#1"/>
    </vehicle>
    <vehicle id="1443" depart="270.56">
        <route edges="E5 E20 E21 E17 E13"/>
    </vehicle>
    <vehicle id="1444" depart="270.75">
        <route edges="-E8 47693393#2 E20 -E3 47693411#4 E8"/>
    </vehicle>
    <vehicle id="1445" depart="270.94">
        <route edges="E5 E20 E21 -E16"/>
    </vehicle>
    <vehicle id="1446" depart="271.12">
        <route edges="-E6 47621504#5"/>
    </vehicle>
    <vehicle id="1447" depart="271.31">
        <route edges="47621504#1 -E23 47621504#4 E6"/>
    </vehicle>
    <vehicle id="1448" depart="271.50">
        <route edges="-47621504#5 -E0 47693411#4 E8"/>
    </vehicle>
    <vehicle id="1449" depart="271.69">
        <route edges="-E1 -E22 E21 E25"/>
    </vehicle>
    <vehicle id="1450" depart="271.88">
        <route edges="47621504#1 -E17 -E16 47693393#5"/>
    </vehicle>
    <vehicle id="1451" depart="272.06">
        <route edges="47621504#1 -E17 E25"/>
    </vehicle>
    <vehicle id="1452" depart="272.25">
        <route edges="-E1 E23 E13"/>
    </vehicle>
    <vehicle id="1453" depart="272.44">
        <route edges="47621504#1 -E23 47621504#4 -E0 E2"/>
    </vehicle>
    <vehicle id="1454" depart="272.62">
        <route edges="E22 E23 -47621504#1"/>
    </vehicle>
    <vehicle id="1455" depart="272.81">
        <route edges="-E6 -E0 47693411#4 E8"/>
    </vehicle>
    <vehicle id="1456" depart="273.00">
        <route edges="-E25 E17 E13"/>
    </vehicle>
    <vehicle id="1457" depart="273.19">
        <route edges="-E1 -E22 -E20 -47693393#2 E8"/>
    </vehicle>
    <vehicle id="1458" depart="273.38">
        <route edges="E16 -E21 -E20 -47693393#2 E10"/>
    </vehicle>
    <vehicle id="1459" depart="273.56">
        <route edges="-E13 -E23 -E22 -E20 -47693393#2 E10"/>
    </vehicle>
    <vehicle id="1460" depart="273.75">
        <route edges="-47693393#5 E16 -E21 E22 47621504#4 47621504#5"/>
    </vehicle>
    <vehicle id="1461" depart="273.94">
        <route edges="-E1 -E22 -E20 -47693393#2 E10"/>
    </vehicle>
    <vehicle id="1462" depart="274.12">
        <route edges="-47621504#4 -E22 -E3 E0 E6"/>
    </vehicle>
    <vehicle id="1463" depart="274.31">
        <route edges="-E1 E23 -E17 -E21"/>
    </vehicle>
    <vehicle id="1464" depart="274.50">
        <route edges="-E8 -47693411#4 E0 E6"/>
    </vehicle>
    <vehicle id="1465" depart="274.69">
        <route edges="47621504#1 -E17 -E16 47693393#5"/>
    </vehicle>
    <vehicle id="1466" depart="274.88">
        <route edges="-47621504#5 -47621504#4 E23 E13"/>
    </vehicle>
    <vehicle id="1467" depart="275.06">
        <route edges="E23 -E17 -E21 E22"/>
    </vehicle>
    <vehicle id="1468" depart="275.25">
        <route edges="47621504#1 -E23 47621504#4 -E0 E3"/>
    </vehicle>
    <vehicle id="1469" depart="275.44">
        <route edges="E5 E19 47693393#5"/>
    </vehicle>
    <vehicle id="1470" depart="275.62">
        <route edges="E5 E20 E22 E1"/>
    </vehicle>
    <vehicle id="1471" depart="275.81">
        <route edges="-47693393#5 E16 -E21 -E3 47693411#4 47693393#2"/>
    </vehicle>
    <vehicle id="1472" depart="276.00">
        <route edges="-47693393#5 -E19 -E5"/>
    </vehicle>
    <vehicle id="1473" depart="276.19">
        <route edges="E5 E20 E21 E25"/>
    </vehicle>
    <vehicle id="1474" depart="276.38">
        <route edges="E5 E19 E15"/>
    </vehicle>
    <vehicle id="1475" depart="276.56">
        <route edges="-E1 -E22 -E20 -47693393#2 E8"/>
    </vehicle>
    <vehicle id="1476" depart="276.75">
        <route edges="-E6 -E0 E3 E22 47621504#4 E6"/>
    </vehicle>
    <vehicle id="1477" depart="276.94">
        <route edges="47621504#1 -E23 47621504#4"/>
    </vehicle>
    <vehicle id="1478" depart="277.12">
        <route edges="-E25 -E21 -E20 -E5"/>
    </vehicle>
    <vehicle id="1479" depart="277.31">
        <route edges="-E13 -E23 47621504#4 -E0 E2"/>
    </vehicle>
    <vehicle id="1480" depart="277.50">
        <route edges="-47693393#5 -E19 -47693393#2 -47693411#4 E2"/>
    </vehicle>
    <vehicle id="1481" depart="277.69">
        <route edges="E5 -47693393#2 E8"/>
    </vehicle>
    <vehicle id="1482" depart="277.88">
        <route edges="-E15 -E19 -47693393#2 E8"/>
    </vehicle>
    <vehicle id="1483" depart="278.06">
        <route edges="E5 E20 E22 E23 -47621504#1"/>
    </vehicle>
    <vehicle id="1484" depart="278.25">
        <route edges="-E25 E17 -E23 47621504#4 E6"/>
    </vehicle>
    <vehicle id="1485" depart="278.44">
        <route edges="E5 E19 E16 -E21 -E20 -E5"/>
    </vehicle>
    <vehicle id="1486" depart="278.62">
        <route edges="-E25 -E21 -E20 -47693393#2 E8"/>
    </vehicle>
    <vehicle id="1487" depart="278.81">
        <route edges="-47693393#5 -E19 -47693393#2 -47693411#4 E2"/>
    </vehicle>
    <vehicle id="1488" depart="279.00">
        <route edges="-E10 E8"/>
    </vehicle>
    <vehicle id="1489" depart="279.19">
        <route edges="-E1 47621504#4 E6"/>
    </vehicle>
    <vehicle id="1490" depart="279.38">
        <route edges="-47693393#5 -E19 -47693393#2 -47693411#4 E2"/>
    </vehicle>
    <vehicle id="1491" depart="279.56">
        <route edges="-E6 -E0 E3 E22 47621504#4 E6"/>
    </vehicle>
    <vehicle id="1492" depart="279.75">
        <route edges="-E16 -E19 E20 E22 47621504#4 47621504#5"/>
    </vehicle>
    <vehicle id="1493" depart="279.94">
        <route edges="-E10 47693393#2 E20 E22 E23 -47621504#1"/>
    </vehicle>
    <vehicle id="1494" depart="280.12">
        <route edges="-E10 47693393#2 E20 E22 E23 -E17"/>
    </vehicle>
    <vehicle id="1495" depart="280.31">
        <route edges="-47621504#4 -E22 -E3 E0"/>
    </vehicle>
    <vehicle id="1496" depart="280.50">
        <route edges="-E8 47693393#2 E20 -E3 47693411#4 E8"/>
    </vehicle>
    <vehicle id="1497" depart="280.69">
        <route edges="E17 -E23 -E22 -E20 -47693393#2 E10"/>
    </vehicle>
    <vehicle id="1498" depart="280.88">
        <route edges="-E15 E16 E17 E13"/>
    </vehicle>
    <vehicle id="1499" depart="281.06">
        <route edges="-47693393#5 -E19 -47693393#2 E10"/>
    </vehicle>
    <vehicle id="1500" depart="281.25">
        <route edges="47693411#4 47693393#2 E19 E15"/>
    </vehicle>
    <vehicle id="1501" depart="281.44">
        <route edges="-E6 -47621504#4 -E22 -E20 -E5"/>
    </vehicle>
    <vehicle id="1502" depart="281.62">
        <route edges="-47621504#5 -47621504#4 E23 -E17 E25"/>
    </vehicle>
    <vehicle id="1503" depart="281.81">
        <route edges="-E10 47693393#2 E19 47693393#5"/>
    </vehicle>
    <vehicle id="1504" depart="282.00">
        <route edges="E5 -47693393#2 -47693411#4 E0 -47621504#4"/>
    </vehicle>
    <vehicle id="1505" depart="282.19">
        <route edges="-E1 47621504#4 -E0 47693411#4"/>
    </vehicle>
    <vehicle id="1506" depart="282.38">
        <route edges="-E8 47693393#2 E20 E21 E17 E13"/>
    </vehicle>
    <vehicle id="1507" depart="282.56">
        <route edges="E20 E22 47621504#4 -E0"/>
    </vehicle>
    <vehicle id="1508" depart="282.75">
        <route edges="-E25 -E16 E15"/>
    </vehicle>
    <vehicle id="1509" depart="282.94">
        <route edges="-E2 E0 -47621504#4 E23 -47621504#1"/>
    </vehicle>
    <vehicle id="1510" depart="283.12">
        <route edges="E5 E19 E16 -E21 -E20 -E5"/>
    </vehicle>
    <vehicle id="1511" depart="283.31">
        <route edges="E19 E16 -E21 -E20 -E5"/>
    </vehicle>
    <vehicle id="1512" depart="283.50">
        <route edges="-47693393#5 -E19 -E5"/>
    </vehicle>
    <vehicle id="1513" depart="283.69">
        <route edges="-E1 47621504#4 -E0 E2"/>
    </vehicle>
    <vehicle id="1514" depart="283.88">
        <route edges="-E8 -47693411#4 E2"/>
    </vehicle>
    <vehicle id="1515" depart="284.06">
        <route edges="-E10 -47693411#4 E0 47621504#5"/>
    </vehicle>
    <vehicle id="1516" depart="284.25">
        <route edges="-E10 47693393#2 E20 E22 E23 -47621504#1"/>
    </vehicle>
    <vehicle id="1517" depart="284.44">
        <route edges="-E25 -E21 -E20 E19 E16 E25"/>
    </vehicle>
    <vehicle id="1518" depart="284.62">
        <route edges="-47693411#4 E3 E21 -E16 47693393#5"/>
    </vehicle>
    <vehicle id="1519" depart="284.81">
        <route edges="-E15 E16 -E21 E22 47621504#4 47621504#5"/>
    </vehicle>
    <vehicle id="1520" depart="285.00">
        <route edges="-E6 -47621504#4 -E22 E21 -E16 E15"/>
    </vehicle>
    <vehicle id="1521" depart="285.19">
        <route edges="-E1 E23 -47621504#1"/>
    </vehicle>
    <vehicle id="1522" depart="285.38">
        <route edges="-E1 47621504#4 47621504#5"/>
    </vehicle>
    <vehicle id="1523" depart="285.56">
        <route edges="-47693393#2 -47693411#4 E3 E21 E25"/>
    </vehicle>
    <vehicle id="1524" depart="285.75">
        <route edges="-E13 -E23 E1"/>
    </vehicle>
    <vehicle id="1525" depart="285.94">
        <route edges="-E2 47693411#4 47693393#2 E19 E15"/>
    </vehicle>
    <vehicle id="1526" depart="286.12">
        <route edges="-47693393#5 E16 E17 E13"/>
    </vehicle>
    <vehicle id="1527" depart="286.31">
        <route edges="-E1 47621504#4 E6"/>
    </vehicle>
    <vehicle id="1528" depart="286.50">
        <route edges="-E13 -E23 E1"/>
    </vehicle>
    <vehicle id="1529" depart="286.69">
        <route edges="-E10 47693393#2 E20 -E3 47693411#4 E10"/>
    </vehicle>
    <vehicle id="1530" depart="286.88">
        <route edges="-E1 47621504#4 47621504#5"/>
    </vehicle>
    <vehicle id="1531" depart="287.06">
        <route edges="-47621504#5 -E0 E2"/>
    </vehicle>
    <vehicle id="1532" depart="287.25">
        <route edges="-E6 -47621504#4 -E22 -E20 -47693393#2 -47693411#4"/>
    </vehicle>
    <vehicle id="1533" depart="287.44">
        <route edges="-E13 -E23 -E22 E21 E17 E13"/>
    </vehicle>
    <vehicle id="1534" depart="287.62">
        <route edges="E5 E20 E21 E17 E13"/>
    </vehicle>
    <vehicle id="1535" depart="287.81">
        <route edges="-E22 E21 E25"/>
    </vehicle>
    <vehicle id="1536" depart="288.00">
        <route edges="47621504#1 -E23 E1"/>
    </vehicle>
    <vehicle id="1537" depart="288.19">
        <route edges="-E20 -47693393#2 -47693411#4 E0 E6"/>
    </vehicle>
    <vehicle id="1538" depart="288.38">
        <route edges="-E2 E0 E6"/>
    </vehicle>
    <vehicle id="1539" depart="288.56">
        <route edges="-E2 E3 -E20 -47693393#2"/>
    </vehicle>
    <vehicle id="1540" depart="288.75">
        <route edges="E20 -E3 E2"/>
    </vehicle>
    <vehicle id="1541" depart="288.94">
        <route edges="-E2 E0 E6"/>
    </vehicle>
    <vehicle id="1542" depart="289.12">
        <route edges="47621504#1 -E23 -E22 E21 E17"/>
    </vehicle>
    <vehicle id="1543" depart="289.31">
        <route edges="-E25 -E21 -E20"/>
    </vehicle>
    <vehicle id="1544" depart="289.50">
        <route edges="-E8 47693393#2 -E5"/>
    </vehicle>
    <vehicle id="1545" depart="289.69">
        <route edges="E5 -47693393#2 E8"/>
    </vehicle>
    <vehicle id="1546" depart="289.88">
        <route edges="47621504#1 -E17 -E21"/>
    </vehicle>
    <vehicle id="1547" depart="290.06">
        <route edges="-E15 -E19 -47693393#2 E8"/>
    </vehicle>
    <vehicle id="1548" depart="290.25">
        <route edges="-E15 -E19 -47693393#2 E8"/>
    </vehicle>
    <vehicle id="1549" depart="290.44">
        <route edges="-E25 -E21 -E20 E19 E16 E25"/>
    </vehicle>
    <vehicle id="1550" depart="290.62">
        <route edges="-E10 -47693411#4 E0 E6"/>
    </vehicle>
    <vehicle id="1551" depart="290.81">
        <route edges="E22 E23 -47621504#1"/>
    </vehicle>
    <vehicle id="1552" depart="291.00">
        <route edges="-E15 E16 -E21 E22 E1"/>
    </vehicle>
    <vehicle id="1553" depart="291.19">
        <route edges="-E13 -E23 47621504#4 47621504#5"/>
    </vehicle>
    <vehicle id="1554" depart="291.38">
        <route edges="-E17 -E21 E22 47621504#4 E6"/>
    </vehicle>
    <vehicle id="1555" depart="291.56">
        <route edges="47621504#1 -E17 -E16 E15"/>
    </vehicle>
    <vehicle id="1556" depart="291.75">
        <route edges="-E2 E0 -47621504#4 E1"/>
    </vehicle>
    <vehicle id="1557" depart="291.94">
        <route edges="-E15 E16 -E21 -E3"/>
    </vehicle>
    <vehicle id="1558" depart="292.12">
        <route edges="-E25 -E16 -E19 E20"/>
    </vehicle>
    <vehicle id="1559" depart="292.31">
        <route edges="E5 E20 E22 47621504#4 E6"/>
    </vehicle>
    <vehicle id="1560" depart="292.50">
        <route edges="-E25 -E16"/>
    </vehicle>
    <vehicle id="1561" depart="292.69">
        <route edges="-E10 47693393#2 E20 E21 E17 E13"/>
    </vehicle>
    <vehicle id="1562" depart="292.88">
        <route edges="-E13 -E23 E1"/>
    </vehicle>
    <vehicle id="1563" depart="293.06">
        <route edges="-E15 -E19 -47693393#2 E10"/>
    </vehicle>
    <vehicle id="1564" depart="293.25">
        <route edges="-E25 E17 -47621504#1"/>
    </vehicle>
    <vehicle id="1565" depart="293.44">
        <route edges="-E10 47693393#2 E20 E21 E17 -E23"/>
    </vehicle>
    <vehicle id="1566" depart="293.62">
        <route edges="-E25 -E21 -E3 E2"/>
    </vehicle>
    <vehicle id="1567" depart="293.81">
        <route edges="-47621504#5 E6"/>
    </vehicle>
    <vehicle id="1568" depart="294.00">
        <route edges="-E13 -E23 47621504#4 47621504#5"/>
    </vehicle>
    <vehicle id="1569" depart="294.19">
        <route edges="-E8 -47693411#4 E0 E6"/>
    </vehicle>
    <vehicle id="1570" depart="294.38">
        <route edges="E20 E22 E23 -47621504#1"/>
    </vehicle>
    <vehicle id="1571" depart="294.56">
        <route edges="47621504#1 -E23 47621504#4 -E0 47693411#4 47693393#2"/>
    </vehicle>
    <vehicle id="1572" depart="294.75">
        <route edges="-E10 47693393#2 E20 -E3 47693411#4 E10"/>
    </vehicle>
    <vehicle id="1573" depart="294.94">
        <route edges="-E6 -47621504#4 -E22 E21 -E16"/>
    </vehicle>
    <vehicle id="1574" depart="295.12">
        <route edges="E0 -47621504#4 -E22"/>
    </vehicle>
    <vehicle id="1575" depart="295.31">
        <route edges="E5 E20 E22 E1"/>
    </vehicle>
    <vehicle id="1576" depart="295.50">
        <route edges="47621504#1 -E23 47621504#4 47621504#5"/>
    </vehicle>
    <vehicle id="1577" depart="295.69">
        <route edges="-E15 E16 -E21 -E20 E19 E15"/>
    </vehicle>
    <vehicle id="1578" depart="295.88">
        <route edges="-E1 -E22 -E20 -E5"/>
    </vehicle>
    <vehicle id="1579" depart="296.06">
        <route edges="47621504#1 -E23 47621504#4 -E0 E2"/>
    </vehicle>
    <vehicle id="1580" depart="296.25">
        <route edges="-E8 -47693411#4 E0 E6"/>
    </vehicle>
    <vehicle id="1581" depart="296.44">
        <route edges="47621504#1 -E23 -E22 -E20 -47693393#2 E10"/>
    </vehicle>
    <vehicle id="1582" depart="296.62">
        <route edges="-47693411#4 E3 E21 -E16 47693393#5"/>
    </vehicle>
    <vehicle id="1583" depart="296.81">
        <route edges="-E2 E0 -47621504#4 -E22"/>
    </vehicle>
    <vehicle id="1584" depart="297.00">
        <route edges="47621504#4 E6"/>
    </vehicle>
    <vehicle id="1585" depart="297.19">
        <route edges="-47621504#5 -47621504#4 -E22 -E20 -E5"/>
    </vehicle>
    <vehicle id="1586" depart="297.38">
        <route edges="47621504#1 -E17 E25"/>
    </vehicle>
    <vehicle id="1587" depart="297.56">
        <route edges="-E10 47693393#2 E20 E22 E1"/>
    </vehicle>
    <vehicle id="1588" depart="297.75">
        <route edges="E23 -E17 -E21 -E3 E2"/>
    </vehicle>
    <vehicle id="1589" depart="297.94">
        <route edges="-E10 47693393#2 E20 E21 E25"/>
    </vehicle>
    <vehicle id="1590" depart="298.12">
        <route edges="-E2 47693411#4 47693393#2 E19 E15"/>
    </vehicle>
    <vehicle id="1591" depart="298.31">
        <route edges="-47693393#5 E16 E17 -47621504#1"/>
    </vehicle>
    <vehicle id="1592" depart="298.50">
        <route edges="-E13 -E23 -E22 E21 E17 E13"/>
    </vehicle>
    <vehicle id="1593" depart="298.69">
        <route edges="-E1 47621504#4 E6"/>
    </vehicle>
    <vehicle id="1594" depart="298.88">
        <route edges="-E25 -E16 47693393#5"/>
    </vehicle>
    <vehicle id="1595" depart="299.06">
        <route edges="-E0 E3 E22 47621504#4 E6"/>
    </vehicle>
    <vehicle id="1596" depart="299.25">
        <route edges="-E8 -47693411#4 E2"/>
    </vehicle>
    <vehicle id="1597" depart="299.44">
        <route edges="-E10 -47693411#4 E0"/>
    </vehicle>
    <vehicle id="1598" depart="299.62">
        <route edges="-E0 E3 E22 E23 E13"/>
    </vehicle>
    <vehicle id="1599" depart="299.81">
        <route edges="E5 -47693393#2 -47693411#4 E3"/>
    </vehicle>
    <vehicle id="1600" depart="300.00">
        <route edges="-E6 -47621504#4 -E22 E21 E17"/>
    </vehicle>
    <vehicle id="1601" depart="300.19">
        <route edges="-E10 47693393#2 E20 E22 E1"/>
    </vehicle>
    <vehicle id="1602" depart="300.38">
        <route edges="-47621504#5 -47621504#4 E23"/>
    </vehicle>
    <vehicle id="1603" depart="300.56">
        <route edges="-E8 47693393#2 E20 E22 E23 -47621504#1"/>
    </vehicle>
    <vehicle id="1604" depart="300.75">
        <route edges="E22 E23 -E17 -E16 E15"/>
    </vehicle>
    <vehicle id="1605" depart="300.94">
        <route edges="-E25 E17 -47621504#1"/>
    </vehicle>
    <vehicle id="1606" depart="301.12">
        <route edges="-E10 47693393#2 E20 E21 E25"/>
    </vehicle>
    <vehicle id="1607" depart="301.31">
        <route edges="-E10 E8"/>
    </vehicle>
    <vehicle id="1608" depart="301.50">
        <route edges="-E6 -47621504#4 E1"/>
    </vehicle>
    <vehicle id="1609" depart="301.69">
        <route edges="-E15 47693393#5"/>
    </vehicle>
    <vehicle id="1610" depart="301.88">
        <route edges="-E10 47693393#2 E20 -E3 47693411#4 E10"/>
    </vehicle>
    <vehicle id="1611" depart="302.06">
        <route edges="-E6 -47621504#4 E23 -E17 E25"/>
    </vehicle>
    <vehicle id="1612" depart="302.25">
        <route edges="-E15 -E19 E20 E21 -E16"/>
    </vehicle>
    <vehicle id="1613" depart="302.44">
        <route edges="-E2 47693411#4 47693393#2 E19 E15"/>
    </vehicle>
    <vehicle id="1614" depart="302.62">
        <route edges="47621504#1 -E17 -E16 47693393#5"/>
    </vehicle>
    <vehicle id="1615" depart="302.81">
        <route edges="-E6 -47621504#4 -E22 E21 -E16 E15"/>
    </vehicle>
    <vehicle id="1616" depart="303.00">
        <route edges="-E10 47693393#2 E20 E22 E23 -E17"/>
    </vehicle>
    <vehicle id="1617" depart="303.19">
        <route edges="-47621504#5 -E0 47693411#4 E8"/>
    </vehicle>
    <vehicle id="1618" depart="303.38">
        <route edges="-E6 -E0 E3 E22 47621504#4 E6"/>
    </vehicle>
    <vehicle id="1619" depart="303.56">
        <route edges="-E10 -47693411#4 E2"/>
    </vehicle>
    <vehicle id="1620" depart="303.75">
        <route edges="E19 E16 -E21 -E3 47693411#4 47693393#2"/>
    </vehicle>
    <vehicle id="1621" depart="303.94">
        <route edges="-47693393#5 -E19 E20 E21"/>
    </vehicle>
    <vehicle id="1622" depart="304.12">
        <route edges="E20 E21 E25"/>
    </vehicle>
    <vehicle id="1623" depart="304.31">
        <route edges="47621504#1 -E17 -E16 E15"/>
    </vehicle>
    <vehicle id="1624" depart="304.50">
        <route edges="-E6 -47621504#4 -E22 -E20 E19"/>
    </vehicle>
    <vehicle id="1625" depart="304.69">
        <route edges="-E8 47693393#2 E19 E15"/>
    </vehicle>
    <vehicle id="1626" depart="304.88">
        <route edges="E5 E20 E22 47621504#4 47621504#5"/>
    </vehicle>
    <vehicle id="1627" depart="305.06">
        <route edges="-E15 -E19 -47693393#2 -47693411#4 E0"/>
    </vehicle>
    <vehicle id="1628" depart="305.25">
        <route edges="-47621504#5 -E0 E2"/>
    </vehicle>
    <vehicle id="1629" depart="305.44">
        <route edges="-E25 -E21 -E20 -E5"/>
    </vehicle>
    <vehicle id="1630" depart="305.62">
        <route edges="-E8 47693393#2 E20 E22 47621504#4"/>
    </vehicle>
    <vehicle id="1631" depart="305.81">
        <route edges="-E2 E3 E21 E25"/>
    </vehicle>
    <vehicle id="1632" depart="306.00">
        <route edges="E21 E17 -E23 -E22 -E20 E19 E16"/>
    </vehicle>
    <vehicle id="1633" depart="306.19">
        <route edges="-E2 E3 E21 E25"/>
    </vehicle>
    <vehicle id="1634" depart="306.38">
        <route edges="47621504#1 -E23 47621504#4 E6"/>
    </vehicle>
    <vehicle id="1635" depart="306.56">
        <route edges="-E1 -E22 E21 -E16"/>
    </vehicle>
    <vehicle id="1636" depart="306.75">
        <route edges="-47693393#5 E16 -E21 E22 47621504#4 47621504#5"/>
    </vehicle>
    <vehicle id="1637" depart="306.94">
        <route edges="47621504#1 -E17 -E16 -E19 E20"/>
    </vehicle>
    <vehicle id="1638" depart="307.12">
        <route edges="-E1 -E22 E21 E17"/>
    </vehicle>
    <vehicle id="1639" depart="307.31">
        <route edges="-E13 -E23 -E22 -E20 -47693393#2 -47693411#4"/>
    </vehicle>
    <vehicle id="1640" depart="307.50">
        <route edges="-E13 -E23 47621504#4 -E0 E2"/>
    </vehicle>
    <vehicle id="1641" depart="307.69">
        <route edges="-E13 -E17 E25"/>
    </vehicle>
    <vehicle id="1642" depart="307.88">
        <route edges="-E13 -E23 47621504#4 47621504#5"/>
    </vehicle>
    <vehicle id="1643" depart="308.06">
        <route edges="-E10 47693393#2 E20 E21 E25"/>
    </vehicle>
    <vehicle id="1644" depart="308.25">
        <route edges="-E2 E0 E6"/>
    </vehicle>
    <vehicle id="1645" depart="308.44">
        <route edges="-E25 -E21 -E20 -47693393#2 E8"/>
    </vehicle>
    <vehicle id="1646" depart="308.62">
        <route edges="-47621504#5 E6"/>
    </vehicle>
    <vehicle id="1647" depart="308.81">
        <route edges="-E2 E0 E6"/>
    </vehicle>
    <vehicle id="1648" depart="309.00">
        <route edges="-E15 E16 -E21 E22 47621504#4 47621504#5"/>
    </vehicle>
    <vehicle id="1649" depart="309.19">
        <route edges="-47621504#5 -E0 E3"/>
    </vehicle>
    <vehicle id="1650" depart="309.38">
        <route edges="-47693393#5 -E19 -E5"/>
    </vehicle>
    <vehicle id="1651" depart="309.56">
        <route edges="-E15 E16 E17 E13"/>
    </vehicle>
    <vehicle id="1652" depart="309.75">
        <route edges="E21 E17 -E23 E1"/>
    </vehicle>
    <vehicle id="1653" depart="309.94">
        <route edges="-E13 -E23 47621504#4 -E0 E2"/>
    </vehicle>
    <vehicle id="1654" depart="310.12">
        <route edges="47621504#1 -E23 -E22 -E20 -47693393#2 E10"/>
    </vehicle>
    <vehicle id="1655" depart="310.31">
        <route edges="-E25 -E21 -E20 -E5"/>
    </vehicle>
    <vehicle id="1656" depart="310.50">
        <route edges="-E3 E0 -47621504#4 E23 -47621504#1"/>
    </vehicle>
    <vehicle id="1657" depart="310.69">
        <route edges="-E10 47693393#2 E20"/>
    </vehicle>
    <vehicle id="1658" depart="310.88">
        <route edges="-E1 -E22 E21"/>
    </vehicle>
    <vehicle id="1659" depart="311.06">
        <route edges="-E2 47693411#4 47693393#2 E20"/>
    </vehicle>
    <vehicle id="1660" depart="311.25">
        <route edges="-47693393#5 E15"/>
    </vehicle>
    <vehicle id="1661" depart="311.44">
        <route edges="-E3 E0 -47621504#4 E1"/>
    </vehicle>
    <vehicle id="1662" depart="311.62">
        <route edges="E5 -47693393#2 -47693411#4 E0"/>
    </vehicle>
    <vehicle id="1663" depart="311.81">
        <route edges="-47621504#5 -47621504#4 -E22 -E20 -E5"/>
    </vehicle>
    <vehicle id="1664" depart="312.00">
        <route edges="-E13 -47621504#1"/>
    </vehicle>
    <vehicle id="1665" depart="312.19">
        <route edges="-E13 -E17 E25"/>
    </vehicle>
    <vehicle id="1666" depart="312.38">
        <route edges="-E1 -E22 E21 E17"/>
    </vehicle>
    <vehicle id="1667" depart="312.56">
        <route edges="-E25 E17 -E23 47621504#4 47621504#5"/>
    </vehicle>
    <vehicle id="1668" depart="312.75">
        <route edges="-E6 -47621504#4 -E22 E21 -E16 47693393#5"/>
    </vehicle>
    <vehicle id="1669" depart="312.94">
        <route edges="-47693393#5 -E19 -47693393#2 -47693411#4 E0"/>
    </vehicle>
    <vehicle id="1670" depart="313.12">
        <route edges="-E25 -E21 -E20 -E5"/>
    </vehicle>
    <vehicle id="1671" depart="313.31">
        <route edges="47621504#1 -E23 47621504#4 47621504#5"/>
    </vehicle>
    <vehicle id="1672" depart="313.50">
        <route edges="-E10 -47693411#4 E2"/>
    </vehicle>
    <vehicle id="1673" depart="313.69">
        <route edges="-E25 -E16 47693393#5"/>
    </vehicle>
    <vehicle id="1674" depart="313.88">
        <route edges="E17 -E23 -E22 -E20 -47693393#2 E8"/>
    </vehicle>
    <vehicle id="1675" depart="314.06">
        <route edges="-E13 -E23 47621504#4 E6"/>
    </vehicle>
    <vehicle id="1676" depart="314.25">
        <route edges="-E13 -E23 -E22 -E20 -E5"/>
    </vehicle>
    <vehicle id="1677" depart="314.44">
        <route edges="E5 E20 E22 47621504#4 E6"/>
    </vehicle>
    <vehicle id="1678" depart="314.62">
        <route edges="-E15 E16 -E21 E22 47621504#4"/>
    </vehicle>
    <vehicle id="1679" depart="314.81">
        <route edges="-E8 47693393#2 E19 E16 -E21"/>
    </vehicle>
    <vehicle id="1680" depart="315.00">
        <route edges="-E8 47693393#2 E20 E21 E17 E13"/>
    </vehicle>
    <vehicle id="1681" depart="315.19">
        <route edges="-E1 -E22 E21 -E16 47693393#5"/>
    </vehicle>
    <vehicle id="1682" depart="315.38">
        <route edges="-E6 -47621504#4 E23 -47621504#1"/>
    </vehicle>
    <vehicle id="1683" depart="315.56">
        <route edges="E16 -E21 E22 47621504#4 47621504#5"/>
    </vehicle>
    <vehicle id="1684" depart="315.75">
        <route edges="-E20 E19 E16 E17 -47621504#1"/>
    </vehicle>
    <vehicle id="1685" depart="315.94">
        <route edges="E5 E19 E15"/>
    </vehicle>
    <vehicle id="1686" depart="316.12">
        <route edges="-E6 -47621504#4 E23 -47621504#1"/>
    </vehicle>
    <vehicle id="1687" depart="316.31">
        <route edges="-E6 -47621504#4 E1"/>
    </vehicle>
    <vehicle id="1688" depart="316.50">
        <route edges="-E15 E16 E17 E13"/>
    </vehicle>
    <vehicle id="1689" depart="316.69">
        <route edges="-E2 47693411#4 47693393#2 -E5"/>
    </vehicle>
    <vehicle id="1690" depart="316.88">
        <route edges="-E6 -47621504#4 -E22 E21 -E16 E15"/>
    </vehicle>
    <vehicle id="1691" depart="317.06">
        <route edges="-E10 47693393#2 E19 E15"/>
    </vehicle>
    <vehicle id="1692" depart="317.25">
        <route edges="-E6 47621504#5"/>
    </vehicle>
    <vehicle id="1693" depart="317.44">
        <route edges="-E25 E17 -E23 -E22"/>
    </vehicle>
    <vehicle id="1694" depart="317.62">
        <route edges="47621504#1 -E17"/>
    </vehicle>
    <vehicle id="1695" depart="317.81">
        <route edges="-E8 47693393#2 E20 E21 -E16 -E19"/>
    </vehicle>
    <vehicle id="1696" depart="318.00">
        <route edges="-47693393#5 E16 -E21 E22 E23 -E17"/>
    </vehicle>
    <vehicle id="1697" depart="318.19">
        <route edges="-E1 -E22 -E20 -E5"/>
    </vehicle>
    <vehicle id="1698" depart="318.38">
        <route edges="-E10 47693393#2 E20 -E3 47693411#4 E10"/>
    </vehicle>
    <vehicle id="1699" depart="318.56">
        <route edges="-E1 47621504#4 -E0 E2"/>
    </vehicle>
    <vehicle id="1700" depart="318.75">
        <route edges="-E10 47693393#2 E20 E22 E23 -47621504#1"/>
    </vehicle>
    <vehicle id="1701" depart="318.94">
        <route edges="-E2 47693411#4 47693393#2 -E5"/>
    </vehicle>
    <vehicle id="1702" depart="319.12">
        <route edges="E5 E19 47693393#5"/>
    </vehicle>
    <vehicle id="1703" depart="319.31">
        <route edges="-47621504#4 -E22 -E20 E19 E16"/>
    </vehicle>
    <vehicle id="1704" depart="319.50">
        <route edges="E21 E25"/>
    </vehicle>
    <vehicle id="1705" depart="319.69">
        <route edges="-E6 -47621504#4 -E22 -E3"/>
    </vehicle>
    <vehicle id="1706" depart="319.88">
        <route edges="-47693393#5 -E19 -47693393#2 E10"/>
    </vehicle>
    <vehicle id="1707" depart="320.06">
        <route edges="-E8 47693393#2 E20 E21 -E16"/>
    </vehicle>
    <vehicle id="1708" depart="320.25">
        <route edges="-E10 -47693411#4 E0 47621504#5"/>
    </vehicle>
    <vehicle id="1709" depart="320.44">
        <route edges="E5 E20 E22 47621504#4 47621504#5"/>
    </vehicle>
    <vehicle id="1710" depart="320.62">
        <route edges="-E19 E20 E21 -E16"/>
    </vehicle>
    <vehicle id="1711" depart="320.81">
        <route edges="-E1 E23 -47621504#1"/>
    </vehicle>
    <vehicle id="1712" depart="321.00">
        <route edges="-E10 47693393#2 E20 E21 E25"/>
    </vehicle>
    <vehicle id="1713" depart="321.19">
        <route edges="-E13 -E23 47621504#4 -E0 E2"/>
    </vehicle>
    <vehicle id="1714" depart="321.38">
        <route edges="-47693393#5 -E19 E20"/>
    </vehicle>
    <vehicle id="1715" depart="321.56">
        <route edges="-47621504#5 -47621504#4 E23 -E17 E25"/>
    </vehicle>
    <vehicle id="1716" depart="321.75">
        <route edges="-E6 -47621504#4 -E22 -E20 -E5"/>
    </vehicle>
    <vehicle id="1717" depart="321.94">
        <route edges="-E13 -E23 E1"/>
    </vehicle>
    <vehicle id="1718" depart="322.12">
        <route edges="-E25 E17 -E23 47621504#4 E6"/>
    </vehicle>
    <vehicle id="1719" depart="322.31">
        <route edges="-47693393#5 E16 E25"/>
    </vehicle>
    <vehicle id="1720" depart="322.50">
        <route edges="-E1 47621504#4 -E0 E3 E22 E1"/>
    </vehicle>
    <vehicle id="1721" depart="322.69">
        <route edges="E5 E20 E22 47621504#4 47621504#5"/>
    </vehicle>
    <vehicle id="1722" depart="322.88">
        <route edges="-E15 E16 E25"/>
    </vehicle>
    <vehicle id="1723" depart="323.06">
        <route edges="47621504#1 -E17 -E16 E15"/>
    </vehicle>
    <vehicle id="1724" depart="323.25">
        <route edges="47621504#1 -E17 -E16 -E19"/>
    </vehicle>
    <vehicle id="1725" depart="323.44">
        <route edges="-E6 -47621504#4 E23 -47621504#1"/>
    </vehicle>
    <vehicle id="1726" depart="323.62">
        <route edges="E5 E19 E16 -E21 -E20 -E5"/>
    </vehicle>
    <vehicle id="1727" depart="323.81">
        <route edges="-E15 E16 E17 E13"/>
    </vehicle>
    <vehicle id="1728" depart="324.00">
        <route edges="47621504#1 -E23 -E22 E21 E17"/>
    </vehicle>
    <vehicle id="1729" depart="324.19">
        <route edges="-E1 47621504#4 -E0 47693411#4"/>
    </vehicle>
    <vehicle id="1730" depart="324.38">
        <route edges="-E13 -47621504#1"/>
    </vehicle>
    <vehicle id="1731" depart="324.56">
        <route edges="-E6 -47621504#4 E23 -E17 E25"/>
    </vehicle>
    <vehicle id="1732" depart="324.75">
        <route edges="E5 E19 E16 -E21"/>
    </vehicle>
    <vehicle id="1733" depart="324.94">
        <route edges="E23 -E17 -E16 -E19"/>
    </vehicle>
    <vehicle id="1734" depart="325.12">
        <route edges="-E15 E16 E17 -47621504#1"/>
    </vehicle>
    <vehicle id="1735" depart="325.31">
        <route edges="-E10 47693393#2 E19 47693393#5"/>
    </vehicle>
    <vehicle id="1736" depart="325.50">
        <route edges="-E6 -47621504#4 -E22 E21 E17"/>
    </vehicle>
    <vehicle id="1737" depart="325.69">
        <route edges="-E8 47693393#2 E20 E21 E17 E13"/>
    </vehicle>
    <vehicle id="1738" depart="325.88">
        <route edges="-E25 -E21 -E20 -47693393#2 E8"/>
    </vehicle>
    <vehicle id="1739" depart="326.06">
        <route edges="-E6 -47621504#4 -E22 E21 -E16 47693393#5"/>
    </vehicle>
    <vehicle id="1740" depart="326.25">
        <route edges="-E2 E3 E22 47621504#4 -E0 E2"/>
    </vehicle>
    <vehicle id="1741" depart="326.44">
        <route edges="-47693393#5 E15"/>
    </vehicle>
    <vehicle id="1742" depart="326.62">
        <route edges="-E10 47693393#2 E19 47693393#5"/>
    </vehicle>
    <vehicle id="1743" depart="326.81">
        <route edges="-E6 -47621504#4 -E22 -E3 E0"/>
    </vehicle>
    <vehicle id="1744" depart="327.00">
        <route edges="47621504#1 E13"/>
    </vehicle>
    <vehicle id="1745" depart="327.19">
        <route edges="E5 E20 E22 E23 -47621504#1"/>
    </vehicle>
    <vehicle id="1746" depart="327.38">
        <route edges="-E6 -47621504#4 -E22 -E20 -E5"/>
    </vehicle>
    <vehicle id="1747" depart="327.56">
        <route edges="47621504#4 -E0 E3 E21 E25"/>
    </vehicle>
    <vehicle id="1748" depart="327.75">
        <route edges="E0 -47621504#4"/>
    </vehicle>
    <vehicle id="1749" depart="327.94">
        <route edges="-E2 E0 47621504#5"/>
    </vehicle>
    <vehicle id="1750" depart="328.12">
        <route edges="E5 E20 E22 E23 -47621504#1"/>
    </vehicle>
    <vehicle id="1751" depart="328.31">
        <route edges="-E1 -E22 E21 -E16 E15"/>
    </vehicle>
    <vehicle id="1752" depart="328.50">
        <route edges="-E15 E16 -E21 E22 47621504#4 47621504#5"/>
    </vehicle>
    <vehicle id="1753" depart="328.69">
        <route edges="-E19 E20 E21 E25"/>
    </vehicle>
    <vehicle id="1754" depart="328.88">
        <route edges="-E16 -E19 -47693393#2 -47693411#4 E3"/>
    </vehicle>
    <vehicle id="1755" depart="329.06">
        <route edges="-E16 -E19 -47693393#2 -47693411#4 E3 -E20"/>
    </vehicle>
    <vehicle id="1756" depart="329.25">
        <route edges="-E2 47693411#4 47693393#2 E19 E15"/>
    </vehicle>
    <vehicle id="1757" depart="329.44">
        <route edges="-47693393#5 E16 -E21 E22 E1"/>
    </vehicle>
    <vehicle id="1758" depart="329.62">
        <route edges="-E23 -E22 E21 E17 -47621504#1"/>
    </vehicle>
    <vehicle id="1759" depart="329.81">
        <route edges="-47693393#5 E15"/>
    </vehicle>
    <vehicle id="1760" depart="330.00">
        <route edges="-E25 -E21 -E3 47693411#4 47693393#2"/>
    </vehicle>
    <vehicle id="1761" depart="330.19">
        <route edges="-E2 47693411#4 47693393#2 -E5"/>
    </vehicle>
    <vehicle id="1762" depart="330.38">
        <route edges="-E6 -E0 47693411#4 E8"/>
    </vehicle>
    <vehicle id="1763" depart="330.56">
        <route edges="-E13 -47621504#1"/>
    </vehicle>
    <vehicle id="1764" depart="330.75">
        <route edges="-E1 47621504#4 -E0 E3 E22 E1"/>
    </vehicle>
    <vehicle id="1765" depart="330.94">
        <route edges="-E23 -E22 E21 -E16 E15"/>
    </vehicle>
    <vehicle id="1766" depart="331.12">
        <route edges="-E2 47693411#4 47693393#2 E19 E15"/>
    </vehicle>
    <vehicle id="1767" depart="331.31">
        <route edges="-E8 47693393#2 E20 E21 -E16 -E19"/>
    </vehicle>
    <vehicle id="1768" depart="331.50">
        <route edges="-E8 47693393#2 -E5"/>
    </vehicle>
    <vehicle id="1769" depart="331.69">
        <route edges="-E13 -E17 E25"/>
    </vehicle>
    <vehicle id="1770" depart="331.88">
        <route edges="E5 E20 E22 47621504#4 47621504#5"/>
    </vehicle>
    <vehicle id="1771" depart="332.06">
        <route edges="-E2 E3 E22 47621504#4 -E0 E2"/>
    </vehicle>
    <vehicle id="1772" depart="332.25">
        <route edges="-47621504#5 -47621504#4 -E22 -E20 -E5"/>
    </vehicle>
    <vehicle id="1773" depart="332.44">
        <route edges="-47693393#5 -E19 -47693393#2 -47693411#4 E2"/>
    </vehicle>
    <vehicle id="1774" depart="332.62">
        <route edges="-E8 47693393#2 E20 E22 E23 -E17"/>
    </vehicle>
    <vehicle id="1775" depart="332.81">
        <route edges="-E25 -E21 -E20 -E5"/>
    </vehicle>
    <vehicle id="1776" depart="333.00">
        <route edges="E3 E22 E1"/>
    </vehicle>
    <vehicle id="1777" depart="333.19">
        <route edges="-E17 -E21 E22 E23"/>
    </vehicle>
    <vehicle id="1778" depart="333.38">
        <route edges="-E8 47693393#2 E20 E22 E23 -E17"/>
    </vehicle>
    <vehicle id="1779" depart="333.56">
        <route edges="-E15 E16 -E21 E22 47621504#4 E6"/>
    </vehicle>
    <vehicle id="1780" depart="333.75">
        <route edges="47621504#1 E13"/>
    </vehicle>
    <vehicle id="1781" depart="333.94">
        <route edges="-E8 47693393#2 E20 E22 E1"/>
    </vehicle>
    <vehicle id="1782" depart="334.12">
        <route edges="-E6 -E0 47693411#4 E8"/>
    </vehicle>
    <vehicle id="1783" depart="334.31">
        <route edges="-47693393#5 -E19 -47693393#2 E10"/>
    </vehicle>
    <vehicle id="1784" depart="334.50">
        <route edges="-E2 E0 -47621504#4 E23 -47621504#1"/>
    </vehicle>
    <vehicle id="1785" depart="334.69">
        <route edges="E5 E20 E21 E25"/>
    </vehicle>
    <vehicle id="1786" depart="334.88">
        <route edges="-E2 47693411#4 E10"/>
    </vehicle>
    <vehicle id="1787" depart="335.06">
        <route edges="E23 -E17 -E21 -E20 -E5"/>
    </vehicle>
    <vehicle id="1788" depart="335.25">
        <route edges="-E25 -E21 -E3 E2"/>
    </vehicle>
    <vehicle id="1789" depart="335.44">
        <route edges="-47693393#5 -E19 -47693393#2 -47693411#4 E0"/>
    </vehicle>
    <vehicle id="1790" depart="335.62">
        <route edges="-E25 E17 -E23 47621504#4 E6"/>
    </vehicle>
    <vehicle id="1791" depart="335.81">
        <route edges="-E2 E0"/>
    </vehicle>
    <vehicle id="1792" depart="336.00">
        <route edges="E5 E20 E22 47621504#4 E6"/>
    </vehicle>
    <vehicle id="1793" depart="336.19">
        <route edges="-E8 -47693411#4 E0 47621504#5"/>
    </vehicle>
    <vehicle id="1794" depart="336.38">
        <route edges="E5 -47693393#2 E8"/>
    </vehicle>
    <vehicle id="1795" depart="336.56">
        <route edges="-E17 -E21 -E3 E0 -47621504#4 -E22"/>
    </vehicle>
    <vehicle id="1796" depart="336.75">
        <route edges="-E15 -E19 -47693393#2 -47693411#4 E2"/>
    </vehicle>
    <vehicle id="1797" depart="336.94">
        <route edges="-E8 47693393#2"/>
    </vehicle>
    <vehicle id="1798" depart="337.12">
        <route edges="-E6 -E0 E3"/>
    </vehicle>
    <vehicle id="1799" depart="337.31">
        <route edges="-E8 47693393#2 E20 -E3 47693411#4 E8"/>
    </vehicle>
    <vehicle id="1800" depart="337.50">
        <route edges="-E3 47693411#4 47693393#2 -E5"/>
    </vehicle>
    <vehicle id="1801" depart="337.69">
        <route edges="-E25 E17 -E23 47621504#4 47621504#5"/>
    </vehicle>
    <vehicle id="1802" depart="337.88">
        <route edges="-E13 -E23 -E22 -E20 E19 E16"/>
    </vehicle>
    <vehicle id="1803" depart="338.06">
        <route edges="E5 E19 E15"/>
    </vehicle>
    <vehicle id="1804" depart="338.25">
        <route edges="E5 -47693393#2 E10"/>
    </vehicle>
    <vehicle id="1805" depart="338.44">
        <route edges="-E6 -47621504#4 -E22 E21 -E16 47693393#5"/>
    </vehicle>
    <vehicle id="1806" depart="338.62">
        <route edges="-47693393#5 E16 -E21 -E20 E19 47693393#5"/>
    </vehicle>
    <vehicle id="1807" depart="338.81">
        <route edges="-E2 E0 -47621504#4 E23 E13"/>
    </vehicle>
    <vehicle id="1808" depart="339.00">
        <route edges="-E6 -47621504#4 E1"/>
    </vehicle>
    <vehicle id="1809" depart="339.19">
        <route edges="-E8 47693393#2 E20 E21 E25"/>
    </vehicle>
    <vehicle id="1810" depart="339.38">
        <route edges="-E10 47693393#2 E20 E21 E25"/>
    </vehicle>
    <vehicle id="1811" depart="339.56">
        <route edges="47621504#1 -E23 -E22 -E20 -47693393#2 E10"/>
    </vehicle>
    <vehicle id="1812" depart="339.75">
        <route edges="-47621504#5 -47621504#4 -E22 E21 E17 -E23"/>
    </vehicle>
    <vehicle id="1813" depart="339.94">
        <route edges="-E6 -47621504#4 -E22 -E20 -E5"/>
    </vehicle>
    <vehicle id="1814" depart="340.12">
        <route edges="-E8 47693393#2 -E5"/>
    </vehicle>
    <vehicle id="1815" depart="340.31">
        <route edges="-E10 -47693411#4 E0 47621504#5"/>
    </vehicle>
    <vehicle id="1816" depart="340.50">
        <route edges="47621504#1 -E23 47621504#4 -E0 E2"/>
    </vehicle>
    <vehicle id="1817" depart="340.69">
        <route edges="-E10 -47693411#4 E2"/>
    </vehicle>
    <vehicle id="1818" depart="340.88">
        <route edges="-47621504#5 -47621504#4 E23 -E17 E25"/>
    </vehicle>
    <vehicle id="1819" depart="341.06">
        <route edges="-47693393#5 E16 -E21 E22 47621504#4 E6"/>
    </vehicle>
    <vehicle id="1820" depart="341.25">
        <route edges="-E8 -47693411#4 E0 E6"/>
    </vehicle>
    <vehicle id="1821" depart="341.44">
        <route edges="-E8 47693393#2 E20 E21 E17 E13"/>
    </vehicle>
    <vehicle id="1822" depart="341.62">
        <route edges="-E10 47693393#2 E20 E22 E23"/>
    </vehicle>
    <vehicle id="1823" depart="341.81">
        <route edges="47621504#1 -E23 47621504#4 47621504#5"/>
    </vehicle>
    <vehicle id="1824" depart="342.00">
        <route edges="-E6 -E0 E3 E22 47621504#4 E6"/>
    </vehicle>
    <vehicle id="1825" depart="342.19">
        <route edges="-E15 -E19 -47693393#2 E8"/>
    </vehicle>
    <vehicle id="1826" depart="342.38">
        <route edges="E5 E19 47693393#5"/>
    </vehicle>
    <vehicle id="1827" depart="342.56">
        <route edges="-E22 E21 E17 -47621504#1"/>
    </vehicle>
    <vehicle id="1828" depart="342.75">
        <route edges="-E10 47693393#2 E19 E15"/>
    </vehicle>
    <vehicle id="1829" depart="342.94">
        <route edges="47621504#1 -E23 47621504#4 E6"/>
    </vehicle>
    <vehicle id="1830" depart="343.12">
        <route edges="47621504#1 -E23 47621504#4 E6"/>
    </vehicle>
    <vehicle id="1831" depart="343.31">
        <route edges="-E6 -47621504#4 -E22 E21 -E16 E15"/>
    </vehicle>
    <vehicle id="1832" depart="343.50">
        <route edges="-E8 47693393#2 E20 E21 E17 E13"/>
    </vehicle>
    <vehicle id="1833" depart="343.69">
        <route edges="-E25 -E21 E22"/>
    </vehicle>
    <vehicle id="1834" depart="343.88">
        <route edges="E5 E20 E22 47621504#4 47621504#5"/>
    </vehicle>
    <vehicle id="1835" depart="344.06">
        <route edges="-E1 -E22 -E20 E19"/>
    </vehicle>
    <vehicle id="1836" depart="344.25">
        <route edges="-E1 -E22 -E20 -E5"/>
    </vehicle>
    <vehicle id="1837" depart="344.44">
        <route edges="-E2 47693411#4"/>
    </vehicle>
    <vehicle id="1838" depart="344.62">
        <route edges="-E15 E16 E17 E13"/>
    </vehicle>
    <vehicle id="1839" depart="344.81">
        <route edges="-47693393#5 E16 E17 E13"/>
    </vehicle>
    <vehicle id="1840" depart="345.00">
        <route edges="-E10 47693393#2 E19 47693393#5"/>
    </vehicle>
    <vehicle id="1841" depart="345.19">
        <route edges="-E8 47693393#2 -E5"/>
    </vehicle>
    <vehicle id="1842" depart="345.38">
        <route edges="-47693411#4 E3 E21 -E16 47693393#5"/>
    </vehicle>
    <vehicle id="1843" depart="345.56">
        <route edges="-47621504#5 -E0 47693411#4 E8"/>
    </vehicle>
    <vehicle id="1844" depart="345.75">
        <route edges="-E25 -E16 E15"/>
    </vehicle>
    <vehicle id="1845" depart="345.94">
        <route edges="-E2 E0 -47621504#4 E23 E13"/>
    </vehicle>
    <vehicle id="1846" depart="346.12">
        <route edges="-E13 -E17 -E21 E22 E23"/>
    </vehicle>
    <vehicle id="1847" depart="346.31">
        <route edges="-E13 -E23 -E22 -E20 -E5"/>
    </vehicle>
    <vehicle id="1848" depart="346.50">
        <route edges="-E1 E23 -47621504#1"/>
    </vehicle>
    <vehicle id="1849" depart="346.69">
        <route edges="-E2 E0 -47621504#4 E1"/>
    </vehicle>
    <vehicle id="1850" depart="346.88">
        <route edges="-E20 E19 E16 -E21 E22 47621504#4 -E0"/>
    </vehicle>
    <vehicle id="1851" depart="347.06">
        <route edges="-E1 -E22 -E20 -E5"/>
    </vehicle>
    <vehicle id="1852" depart="347.25">
        <route edges="-E13 -E17 -E16 47693393#5"/>
    </vehicle>
    <vehicle id="1853" depart="347.44">
        <route edges="-E1 47621504#4 -E0 E2"/>
    </vehicle>
    <vehicle id="1854" depart="347.62">
        <route edges="-E2 47693411#4 E8"/>
    </vehicle>
    <vehicle id="1855" depart="347.81">
        <route edges="47621504#1 -E23 -E22 -E20 -47693393#2 E8"/>
    </vehicle>
    <vehicle id="1856" depart="348.00">
        <route edges="-47621504#5 -47621504#4 -E22 -E20 E19 E16"/>
    </vehicle>
    <vehicle id="1857" depart="348.19">
        <route edges="-E16 -E19 E20 E22 47621504#4 E6"/>
    </vehicle>
    <vehicle id="1858" depart="348.38">
        <route edges="-E25 -E16 E15"/>
    </vehicle>
    <vehicle id="1859" depart="348.56">
        <route edges="E5 E19"/>
    </vehicle>
    <vehicle id="1860" depart="348.75">
        <route edges="-E13 -E23 47621504#4 E6"/>
    </vehicle>
    <vehicle id="1861" depart="348.94">
        <route edges="E5 -47693393#2 -47693411#4 E0"/>
    </vehicle>
    <vehicle id="1862" depart="349.12">
        <route edges="-E20 -47693393#2 -47693411#4 E0 47621504#5"/>
    </vehicle>
    <vehicle id="1863" depart="349.31">
        <route edges="E22 E23 -E17 E25"/>
    </vehicle>
    <vehicle id="1864" depart="349.50">
        <route edges="-E13 -E17 E25"/>
    </vehicle>
    <vehicle id="1865" depart="349.69">
        <route edges="-E16 -E19 E20 E22 E23 -47621504#1"/>
    </vehicle>
    <vehicle id="1866" depart="349.88">
        <route edges="E20 E21 -E16 -E19 -E5"/>
    </vehicle>
    <vehicle id="1867" depart="350.06">
        <route edges="-E2 47693411#4 E8"/>
    </vehicle>
    <vehicle id="1868" depart="350.25">
        <route edges="-E1 -E22 -E20 -47693393#2 E8"/>
    </vehicle>
    <vehicle id="1869" depart="350.44">
        <route edges="-E20 E19 E16 E17 -47621504#1"/>
    </vehicle>
    <vehicle id="1870" depart="350.62">
        <route edges="-47621504#5 -47621504#4 -E22 -E20 E19 E16"/>
    </vehicle>
    <vehicle id="1871" depart="350.81">
        <route edges="-E8 -47693411#4 E0 E6"/>
    </vehicle>
    <vehicle id="1872" depart="351.00">
        <route edges="-E15 -E19 E20 E21 -E16"/>
    </vehicle>
    <vehicle id="1873" depart="351.19">
        <route edges="-E20 -47693393#2 -47693411#4 E2"/>
    </vehicle>
    <vehicle id="1874" depart="351.38">
        <route edges="E5 E20 E22"/>
    </vehicle>
    <vehicle id="1875" depart="351.56">
        <route edges="-E6 -E0 47693411#4 E8"/>
    </vehicle>
    <vehicle id="1876" depart="351.75">
        <route edges="-E8 47693393#2 -E5"/>
    </vehicle>
    <vehicle id="1877" depart="351.94">
        <route edges="-E19 E20 E21 -E16 47693393#5"/>
    </vehicle>
    <vehicle id="1878" depart="352.12">
        <route edges="-47693393#5 E16 E17 -47621504#1"/>
    </vehicle>
    <vehicle id="1879" depart="352.31">
        <route edges="47621504#1 E13"/>
    </vehicle>
    <vehicle id="1880" depart="352.50">
        <route edges="-E25 E17 -E23 47621504#4"/>
    </vehicle>
    <vehicle id="1881" depart="352.69">
        <route edges="-E10 -47693411#4 E0"/>
    </vehicle>
    <vehicle id="1882" depart="352.88">
        <route edges="-E25 -E21 E22 E1"/>
    </vehicle>
    <vehicle id="1883" depart="353.06">
        <route edges="-47621504#5 -47621504#4 -E22 -E20 E19 E16"/>
    </vehicle>
    <vehicle id="1884" depart="353.25">
        <route edges="-E20 E19 E15"/>
    </vehicle>
    <vehicle id="1885" depart="353.44">
        <route edges="-E25 -E21 -E3 E2"/>
    </vehicle>
    <vehicle id="1886" depart="353.62">
        <route edges="-E25 -E21 -E3 E2"/>
    </vehicle>
    <vehicle id="1887" depart="353.81">
        <route edges="-47621504#5 E6"/>
    </vehicle>
    <vehicle id="1888" depart="354.00">
        <route edges="-47693393#5 E16 E25"/>
    </vehicle>
    <vehicle id="1889" depart="354.19">
        <route edges="-E10 -47693411#4"/>
    </vehicle>
    <vehicle id="1890" depart="354.38">
        <route edges="-E8 47693393#2 E20 E22 E1"/>
    </vehicle>
    <vehicle id="1891" depart="354.56">
        <route edges="-E15 E16 -E21 -E20 E19 E15"/>
    </vehicle>
    <vehicle id="1892" depart="354.75">
        <route edges="-E2 E0 -47621504#4 E23 E13"/>
    </vehicle>
    <vehicle id="1893" depart="354.94">
        <route edges="-47693393#5 E16 -E21 E22 E1"/>
    </vehicle>
    <vehicle id="1894" depart="355.12">
        <route edges="47621504#1 E13"/>
    </vehicle>
    <vehicle id="1895" depart="355.31">
        <route edges="E5 E20 E21 E17 -E23"/>
    </vehicle>
    <vehicle id="1896" depart="355.50">
        <route edges="-E6 -E0 E3 E22 47621504#4 E6"/>
    </vehicle>
    <vehicle id="1897" depart="355.69">
        <route edges="47621504#1 -E23 47621504#4 -E0 E2"/>
    </vehicle>
    <vehicle id="1898" depart="355.88">
        <route edges="-E13 -E23 -E22 -E20 -47693393#2 E8"/>
    </vehicle>
    <vehicle id="1899" depart="356.06">
        <route edges="-E22 E21 E17 E13"/>
    </vehicle>
    <vehicle id="1900" depart="356.25">
        <route edges="-47693393#5 E16 E17 -47621504#1"/>
    </vehicle>
    <vehicle id="1901" depart="356.44">
        <route edges="-E25 E17 E13"/>
    </vehicle>
    <vehicle id="1902" depart="356.62">
        <route edges="E5 E20 -E3 47693411#4 47693393#2"/>
    </vehicle>
    <vehicle id="1903" depart="356.81">
        <route edges="-E8 -47693411#4 E0 E6"/>
    </vehicle>
    <vehicle id="1904" depart="357.00">
        <route edges="-E13 -E23 E1"/>
    </vehicle>
    <vehicle id="1905" depart="357.19">
        <route edges="-E6 -E0 47693411#4 E10"/>
    </vehicle>
    <vehicle id="1906" depart="357.38">
        <route edges="-E0 47693411#4 47693393#2 -E5"/>
    </vehicle>
    <vehicle id="1907" depart="357.56">
        <route edges="47621504#1 -E23 -E22 -E20 -E5"/>
    </vehicle>
    <vehicle id="1908" depart="357.75">
        <route edges="-E1 -E22 E21 E25"/>
    </vehicle>
    <vehicle id="1909" depart="357.94">
        <route edges="47621504#4 -E0 E3 E21 E25"/>
    </vehicle>
    <vehicle id="1910" depart="358.12">
        <route edges="E5 -47693393#2 E8"/>
    </vehicle>
    <vehicle id="1911" depart="358.31">
        <route edges="-E19 E20 E21 E17 E13"/>
    </vehicle>
    <vehicle id="1912" depart="358.50">
        <route edges="-E10 47693393#2 E20 E22 E23 -47621504#1"/>
    </vehicle>
    <vehicle id="1913" depart="358.69">
        <route edges="-47693393#5 -E19 -47693393#2 -47693411#4 E2"/>
    </vehicle>
    <vehicle id="1914" depart="358.88">
        <route edges="-E2 47693411#4 47693393#2 E19 47693393#5"/>
    </vehicle>
    <vehicle id="1915" depart="359.06">
        <route edges="-47693393#5 E15"/>
    </vehicle>
    <vehicle id="1916" depart="359.25">
        <route edges="-47693393#5 E15"/>
    </vehicle>
    <vehicle id="1917" depart="359.44">
        <route edges="E20 E21 -E16 47693393#5"/>
    </vehicle>
    <vehicle id="1918" depart="359.62">
        <route edges="-E16 E15"/>
    </vehicle>
    <vehicle id="1919" depart="359.81">
        <route edges="-E13 -E23 -E22 E21 E17 E13"/>
    </vehicle>
    <vehicle id="1920" depart="360.00">
        <route edges="-E25 -E16 47693393#5"/>
    </vehicle>
    <vehicle id="1921" depart="360.19">
        <route edges="-E13 -E23 E1"/>
    </vehicle>
    <vehicle id="1922" depart="360.38">
        <route edges="-47621504#4 -E22 -E3 E0 47621504#5"/>
    </vehicle>
    <vehicle id="1923" depart="360.56">
        <route edges="-E1 47621504#4 -E0 E2"/>
    </vehicle>
    <vehicle id="1924" depart="360.75">
        <route edges="-E15 E16 E25"/>
    </vehicle>
    <vehicle id="1925" depart="360.94">
        <route edges="-47693393#5 -E19 -47693393#2 -47693411#4 E2"/>
    </vehicle>
    <vehicle id="1926" depart="361.12">
        <route edges="E16 -E21 -E20 -47693393#2 E10"/>
    </vehicle>
    <vehicle id="1927" depart="361.31">
        <route edges="-E13 -E23 47621504#4 -E0 47693411#4 47693393#2"/>
    </vehicle>
    <vehicle id="1928" depart="361.50">
        <route edges="-E22 -E20 -E5"/>
    </vehicle>
    <vehicle id="1929" depart="361.69">
        <route edges="-E25 -E21 -E20 E19 E16 E25"/>
    </vehicle>
    <vehicle id="1930" depart="361.88">
        <route edges="47693393#2 E20 E21 E17 -E23"/>
    </vehicle>
    <vehicle id="1931" depart="362.06">
        <route edges="-E20 -47693393#2 -47693411#4 E0 47621504#5"/>
    </vehicle>
    <vehicle id="1932" depart="362.25">
        <route edges="E17 -E23 -E22 -E20 -47693393#2"/>
    </vehicle>
    <vehicle id="1933" depart="362.44">
        <route edges="-47621504#5 -47621504#4 E23 -47621504#1"/>
    </vehicle>
    <vehicle id="1934" depart="362.62">
        <route edges="-E2 E0 -47621504#4 E23 -47621504#1"/>
    </vehicle>
    <vehicle id="1935" depart="362.81">
        <route edges="-E25 -E21 E22 E1"/>
    </vehicle>
    <vehicle id="1936" depart="363.00">
        <route edges="-E25 E17 -E23 47621504#4 E6"/>
    </vehicle>
    <vehicle id="1937" depart="363.19">
        <route edges="-E22 E21 E17 E13"/>
    </vehicle>
    <vehicle id="1938" depart="363.38">
        <route edges="E5 -47693393#2 E10"/>
    </vehicle>
    <vehicle id="1939" depart="363.56">
        <route edges="-E8 47693393#2 E19 47693393#5"/>
    </vehicle>
    <vehicle id="1940" depart="363.75">
        <route edges="-E1 47621504#4 -E0 E3 E22"/>
    </vehicle>
    <vehicle id="1941" depart="363.94">
        <route edges="-E8 -47693411#4 E0 47621504#5"/>
    </vehicle>
    <vehicle id="1942" depart="364.12">
        <route edges="-E19 -47693393#2 E10"/>
    </vehicle>
    <vehicle id="1943" depart="364.31">
        <route edges="-E15 -E19 -47693393#2 E10"/>
    </vehicle>
    <vehicle id="1944" depart="364.50">
        <route edges="-E6 -47621504#4 E23 -E17 E25"/>
    </vehicle>
    <vehicle id="1945" depart="364.69">
        <route edges="47621504#1 -E17 -E16 E15"/>
    </vehicle>
    <vehicle id="1946" depart="364.88">
        <route edges="-E0 47693411#4 E10"/>
    </vehicle>
    <vehicle id="1947" depart="365.06">
        <route edges="-E16 -E19 -E5"/>
    </vehicle>
    <vehicle id="1948" depart="365.25">
        <route edges="E5 E19 E15"/>
    </vehicle>
    <vehicle id="1949" depart="365.44">
        <route edges="E5 -47693393#2 -47693411#4 E2"/>
    </vehicle>
    <vehicle id="1950" depart="365.62">
        <route edges="-E2 47693411#4 47693393#2 E19 47693393#5"/>
    </vehicle>
    <vehicle id="1951" depart="365.81">
        <route edges="-E1 -E22 -E20 -47693393#2 E10"/>
    </vehicle>
    <vehicle id="1952" depart="366.00">
        <route edges="-47621504#5 -47621504#4 -E22 E21 -E16 47693393#5"/>
    </vehicle>
    <vehicle id="1953" depart="366.19">
        <route edges="-47621504#5 -47621504#4 -E22 -E20 -E5"/>
    </vehicle>
    <vehicle id="1954" depart="366.38">
        <route edges="E21 -E16 47693393#5"/>
    </vehicle>
    <vehicle id="1955" depart="366.56">
        <route edges="-E2 E0 -47621504#4 E1"/>
    </vehicle>
    <vehicle id="1956" depart="366.75">
        <route edges="-47621504#5 -E0 47693411#4 E8"/>
    </vehicle>
    <vehicle id="1957" depart="366.94">
        <route edges="-E13 -E23 47621504#4 -E0 E2"/>
    </vehicle>
    <vehicle id="1958" depart="367.12">
        <route edges="-E2 E3 E21 E25"/>
    </vehicle>
    <vehicle id="1959" depart="367.31">
        <route edges="47621504#1 -E23 47621504#4 47621504#5"/>
    </vehicle>
    <vehicle id="1960" depart="367.50">
        <route edges="-E21 -E20 -E5"/>
    </vehicle>
    <vehicle id="1961" depart="367.69">
        <route edges="-E6 -47621504#4 -E22 E21 -E16 47693393#5"/>
    </vehicle>
    <vehicle id="1962" depart="367.88">
        <route edges="-E6 -47621504#4 E23 -E17 E25"/>
    </vehicle>
    <vehicle id="1963" depart="368.06">
        <route edges="-E2 47693411#4"/>
    </vehicle>
    <vehicle id="1964" depart="368.25">
        <route edges="E21 -E16 -E19 -47693393#2 E10"/>
    </vehicle>
    <vehicle id="1965" depart="368.44">
        <route edges="-E13 -E23 47621504#4 E6"/>
    </vehicle>
    <vehicle id="1966" depart="368.62">
        <route edges="-E2 47693411#4 E10"/>
    </vehicle>
    <vehicle id="1967" depart="368.81">
        <route edges="-E25 -E21 -E20 -47693393#2 E10"/>
    </vehicle>
    <vehicle id="1968" depart="369.00">
        <route edges="-47693393#5 -E19 -E5"/>
    </vehicle>
    <vehicle id="1969" depart="369.19">
        <route edges="-47693393#2 -47693411#4 E3 E21 -E16 E15"/>
    </vehicle>
    <vehicle id="1970" depart="369.38">
        <route edges="-E1 -E22 -E20 -E5"/>
    </vehicle>
    <vehicle id="1971" depart="369.56">
        <route edges="-E13 -E23 47621504#4 -E0 E2"/>
    </vehicle>
    <vehicle id="1972" depart="369.75">
        <route edges="-47693393#5 E16 -E21 E22 47621504#4 47621504#5"/>
    </vehicle>
    <vehicle id="1973" depart="369.94">
        <route edges="47621504#1 -E23 47621504#4 -E0 E2"/>
    </vehicle>
    <vehicle id="1974" depart="370.12">
        <route edges="-E2 47693411#4 E10"/>
    </vehicle>
    <vehicle id="1975" depart="370.31">
        <route edges="-E1 -E22 -E20 -E5"/>
    </vehicle>
    <vehicle id="1976" depart="370.50">
        <route edges="47621504#1 -E23 -E22 E21 E17 -47621504#1"/>
    </vehicle>
    <vehicle id="1977" depart="370.69">
        <route edges="-47621504#5 -47621504#4 E23 E13"/>
    </vehicle>
    <vehicle id="1978" depart="370.88">
        <route edges="-E0 47693411#4 47693393#2 E19 E15"/>
    </vehicle>
    <vehicle id="1979" depart="371.06">
        <route edges="-47621504#5 -47621504#4 E23 E13"/>
    </vehicle>
    <vehicle id="1980" depart="371.25">
        <route edges="-47621504#5 -E0 E3 E22 47621504#4 47621504#5"/>
    </vehicle>
    <vehicle id="1981" depart="371.44">
        <route edges="-E1 -E22 -E20 -47693393#2 E8"/>
    </vehicle>
    <vehicle id="1982" depart="371.62">
        <route edges="-E25 E17 E13"/>
    </vehicle>
    <vehicle id="1983" depart="371.81">
        <route edges="-47621504#5 -E0 E2"/>
    </vehicle>
    <vehicle id="1984" depart="372.00">
        <route edges="-E6 47621504#5"/>
    </vehicle>
    <vehicle id="1985" depart="372.19">
        <route edges="-47693393#5 E16 -E21 E22 E1"/>
    </vehicle>
    <vehicle id="1986" depart="372.38">
        <route edges="E5 E20 E22 47621504#4 E6"/>
    </vehicle>
    <vehicle id="1987" depart="372.56">
        <route edges="-E1 -E22 E21 E25"/>
    </vehicle>
    <vehicle id="1988" depart="372.75">
        <route edges="-E25 -E21 -E20 E19 E16 E25"/>
    </vehicle>
    <vehicle id="1989" depart="372.94">
        <route edges="47621504#1 -E23 -E22 -E20 -E5"/>
    </vehicle>
    <vehicle id="1990" depart="373.12">
        <route edges="-E6 47621504#5"/>
    </vehicle>
    <vehicle id="1991" depart="373.31">
        <route edges="-E8 47693393#2 E19 47693393#5"/>
    </vehicle>
    <vehicle id="1992" depart="373.50">
        <route edges="-E17 -E21 E22 E23 E13"/>
    </vehicle>
    <vehicle id="1993" depart="373.69">
        <route edges="-E1 -E22 -E3 E0"/>
    </vehicle>
    <vehicle id="1994" depart="373.88">
        <route edges="-47693393#5 -E19 -E5"/>
    </vehicle>
    <vehicle id="1995" depart="374.06">
        <route edges="47693393#2 E20 -E3 47693411#4 E10"/>
    </vehicle>
    <vehicle id="1996" depart="374.25">
        <route edges="-E15 E16 -E21 -E3"/>
    </vehicle>
    <vehicle id="1997" depart="374.44">
        <route edges="-47693393#5 -E19 -47693393#2 E10"/>
    </vehicle>
    <vehicle id="1998" depart="374.62">
        <route edges="-E25 E17 -47621504#1"/>
    </vehicle>
    <vehicle id="1999" depart="374.81">
        <route edges="47621504#1 -E23 -E22 -E20 -47693393#2 E10"/>
    </vehicle>
    <vehicle id="2000" depart="375.00">
        <route edges="-47693393#5 -E19 -47693393#2 E10"/>
    </vehicle>
    <vehicle id="2001" depart="375.19">
        <route edges="-47693393#5 E15"/>
    </vehicle>
    <vehicle id="2002" depart="375.38">
        <route edges="47621504#1 -E23 47621504#4 E6"/>
    </vehicle>
    <vehicle id="2003" depart="375.56">
        <route edges="-E8 47693393#2 E19 E15"/>
    </vehicle>
    <vehicle id="2004" depart="375.75">
        <route edges="-E2 47693411#4 47693393#2 E19 47693393#5"/>
    </vehicle>
    <vehicle id="2005" depart="375.94">
        <route edges="-47621504#5 -47621504#4 E23 E13"/>
    </vehicle>
    <vehicle id="2006" depart="376.12">
        <route edges="-E1 -E22 E21 E25"/>
    </vehicle>
    <vehicle id="2007" depart="376.31">
        <route edges="47621504#1 -E23 47621504#4 -E0 47693411#4"/>
    </vehicle>
    <vehicle id="2008" depart="376.50">
        <route edges="-E25 -E21 -E3 E2"/>
    </vehicle>
    <vehicle id="2009" depart="376.69">
        <route edges="-E8 -47693411#4 E2"/>
    </vehicle>
    <vehicle id="2010" depart="376.88">
        <route edges="-47693393#5 E16 E17 -E23 -E22"/>
    </vehicle>
    <vehicle id="2011" depart="377.06">
        <route edges="-E2 E0 47621504#5"/>
    </vehicle>
    <vehicle id="2012" depart="377.25">
        <route edges="47693393#2 E20 E22 47621504#4 47621504#5"/>
    </vehicle>
    <vehicle id="2013" depart="377.44">
        <route edges="E16 -E21 E22 E1"/>
    </vehicle>
    <vehicle id="2014" depart="377.62">
        <route edges="-E1 47621504#4 -E0 E2"/>
    </vehicle>
    <vehicle id="2015" depart="377.81">
        <route edges="47621504#1 E13"/>
    </vehicle>
    <vehicle id="2016" depart="378.00">
        <route edges="-47693393#5 E16 E17 -47621504#1"/>
    </vehicle>
    <vehicle id="2017" depart="378.19">
        <route edges="-E6 -E0 E2"/>
    </vehicle>
    <vehicle id="2018" depart="378.38">
        <route edges="-E13 -E17 -E16 47693393#5"/>
    </vehicle>
    <vehicle id="2019" depart="378.56">
        <route edges="-47693411#4 E3 E21 -E16 E15"/>
    </vehicle>
    <vehicle id="2020" depart="378.75">
        <route edges="-E10 -47693411#4 E3"/>
    </vehicle>
    <vehicle id="2021" depart="378.94">
        <route edges="-E15 47693393#5"/>
    </vehicle>
    <vehicle id="2022" depart="379.12">
        <route edges="-E10 47693393#2 E19"/>
    </vehicle>
    <vehicle id="2023" depart="379.31">
        <route edges="-E8 47693393#2 E20 E22 E1"/>
    </vehicle>
    <vehicle id="2024" depart="379.50">
        <route edges="47621504#1 -E23 -E22 -E20 -47693393#2 E10"/>
    </vehicle>
    <vehicle id="2025" depart="379.69">
        <route edges="-E13 -E23 -E22 E21 E17 E13"/>
    </vehicle>
    <vehicle id="2026" depart="379.88">
        <route edges="-E10 47693393#2 E19 47693393#5"/>
    </vehicle>
    <vehicle id="2027" depart="380.06">
        <route edges="-E13 -E23 47621504#4 -E0 E2"/>
    </vehicle>
    <vehicle id="2028" depart="380.25">
        <route edges="-E8 -47693411#4 E3"/>
    </vehicle>
    <vehicle id="2029" depart="380.44">
        <route edges="-E6 -E0 E2"/>
    </vehicle>
    <vehicle id="2030" depart="380.62">
        <route edges="-E16 -E19 -47693393#2 -47693411#4 E2"/>
    </vehicle>
    <vehicle id="2031" depart="380.81">
        <route edges="-E0 47693411#4 47693393#2 -E5"/>
    </vehicle>
    <vehicle id="2032" depart="381.00">
        <route edges="-E15 47693393#5"/>
    </vehicle>
    <vehicle id="2033" depart="381.19">
        <route edges="-E22 -E3 E2"/>
    </vehicle>
    <vehicle id="2034" depart="381.38">
        <route edges="-E6 -47621504#4 -E22 -E20 -E5"/>
    </vehicle>
    <vehicle id="2035" depart="381.56">
        <route edges="E5 E20 E22 E23 -47621504#1"/>
    </vehicle>
    <vehicle id="2036" depart="381.75">
        <route edges="-47693393#5 E16 E17 -E23"/>
    </vehicle>
    <vehicle id="2037" depart="381.94">
        <route edges="E3 E22 E1"/>
    </vehicle>
    <vehicle id="2038" depart="382.12">
        <route edges="-47621504#5 -47621504#4 -E22 -E20 -E5"/>
    </vehicle>
    <vehicle id="2039" depart="382.31">
        <route edges="-47693393#2 -47693411#4 E0 -47621504#4 E23 -47621504#1"/>
    </vehicle>
    <vehicle id="2040" depart="382.50">
        <route edges="-E15 -E19 -47693393#2 E8"/>
    </vehicle>
    <vehicle id="2041" depart="382.69">
        <route edges="-E25 -E21 -E20 -47693393#2 E10"/>
    </vehicle>
    <vehicle id="2042" depart="382.88">
        <route edges="-E8 47693393#2 E19 E15"/>
    </vehicle>
    <vehicle id="2043" depart="383.06">
        <route edges="E5 E20 E21 E25"/>
    </vehicle>
    <vehicle id="2044" depart="383.25">
        <route edges="-E6 -47621504#4 E1"/>
    </vehicle>
    <vehicle id="2045" depart="383.44">
        <route edges="-E1 -E22 E21 -E16 E15"/>
    </vehicle>
    <vehicle id="2046" depart="383.62">
        <route edges="47621504#1 -E23 47621504#4 47621504#5"/>
    </vehicle>
    <vehicle id="2047" depart="383.81">
        <route edges="-47621504#5 -47621504#4 -E22 E21 -E16 E15"/>
    </vehicle>
    <vehicle id="2048" depart="384.00">
        <route edges="-E2 E0 47621504#5"/>
    </vehicle>
    <vehicle id="2049" depart="384.19">
        <route edges="-E1 E23 -47621504#1"/>
    </vehicle>
    <vehicle id="2050" depart="384.38">
        <route edges="-E10 47693393#2 E20 E22 E23 -47621504#1"/>
    </vehicle>
    <vehicle id="2051" depart="384.56">
        <route edges="-47693411#4 E3 -E20 -47693393#2 E8"/>
    </vehicle>
    <vehicle id="2052" depart="384.75">
        <route edges="47621504#1 -E17 -E16 47693393#5"/>
    </vehicle>
    <vehicle id="2053" depart="384.94">
        <route edges="-E15 E16 E17 E13"/>
    </vehicle>
    <vehicle id="2054" depart="385.12">
        <route edges="-E2 E3 E22 47621504#4 -E0 E2"/>
    </vehicle>
    <vehicle id="2055" depart="385.31">
        <route edges="-47621504#5 -47621504#4 -E22 -E20 -47693393#2 -47693411#4"/>
    </vehicle>
    <vehicle id="2056" depart="385.50">
        <route edges="-E10 47693393#2 E20 E21 E25"/>
    </vehicle>
    <vehicle id="2057" depart="385.69">
        <route edges="E22 E23 -E17 -E16 47693393#5"/>
    </vehicle>
    <vehicle id="2058" depart="385.88">
        <route edges="E5 E20 E22 47621504#4 47621504#5"/>
    </vehicle>
    <vehicle id="2059" depart="386.06">
        <route edges="-E25 -E21 -E20 -E5"/>
    </vehicle>
    <vehicle id="2060" depart="386.25">
        <route edges="E3 E22 E23 E13"/>
    </vehicle>
    <vehicle id="2061" depart="386.44">
        <route edges="-E10 47693393#2 E20 E22 E1"/>
    </vehicle>
    <vehicle id="2062" depart="386.62">
        <route edges="-47693393#5 -E19 -47693393#2 -47693411#4 E0 -47621504#4"/>
    </vehicle>
    <vehicle id="2063" depart="386.81">
        <route edges="-E10 E8"/>
    </vehicle>
    <vehicle id="2064" depart="387.00">
        <route edges="47621504#1 -E23 -E22 -E20 -47693393#2 E8"/>
    </vehicle>
    <vehicle id="2065" depart="387.19">
        <route edges="E16 E25"/>
    </vehicle>
    <vehicle id="2066" depart="387.38">
        <route edges="-E25 -E21 -E3 E2"/>
    </vehicle>
    <vehicle id="2067" depart="387.56">
        <route edges="E5 E20 E21 E17 E13"/>
    </vehicle>
    <vehicle id="2068" depart="387.75">
        <route edges="-E8 47693393#2 E20"/>
    </vehicle>
    <vehicle id="2069" depart="387.94">
        <route edges="E5 -47693393#2 E10"/>
    </vehicle>
    <vehicle id="2070" depart="388.12">
        <route edges="-E19 E20 E21 E17 E13"/>
    </vehicle>
    <vehicle id="2071" depart="388.31">
        <route edges="-47621504#5 -47621504#4 -E22 E21 -E16 -E19"/>
    </vehicle>
    <vehicle id="2072" depart="388.50">
        <route edges="-47621504#5 -47621504#4 -E22 E21 -E16 E15"/>
    </vehicle>
    <vehicle id="2073" depart="388.69">
        <route edges="E5 E20 E21 E17"/>
    </vehicle>
    <vehicle id="2074" depart="388.88">
        <route edges="-E1 -E22 E21 -E16 47693393#5"/>
    </vehicle>
    <vehicle id="2075" depart="389.06">
        <route edges="E5 -47693393#2 E10"/>
    </vehicle>
    <vehicle id="2076" depart="389.25">
        <route edges="-47621504#5 -47621504#4 E23 -E17 E25"/>
    </vehicle>
    <vehicle id="2077" depart="389.44">
        <route edges="-E10 47693393#2 E20 E22 47621504#4 -E0"/>
    </vehicle>
    <vehicle id="2078" depart="389.62">
        <route edges="-E6 -47621504#4 E23 -E17 E25"/>
    </vehicle>
    <vehicle id="2079" depart="389.81">
        <route edges="-47621504#5 -E0 47693411#4 E8"/>
    </vehicle>
    <vehicle id="2080" depart="390.00">
        <route edges="-E2 47693411#4 47693393#2 E19 47693393#5"/>
    </vehicle>
    <vehicle id="2081" depart="390.19">
        <route edges="E19 E16 -E21 E22 47621504#4 47621504#5"/>
    </vehicle>
    <vehicle id="2082" depart="390.38">
        <route edges="E5 E19"/>
    </vehicle>
    <vehicle id="2083" depart="390.56">
        <route edges="E22 47621504#4 -E0 47693411#4 E10"/>
    </vehicle>
    <vehicle id="2084" depart="390.75">
        <route edges="-E1 47621504#4 -E0 E2"/>
    </vehicle>
    <vehicle id="2085" depart="390.94">
        <route edges="E0 -47621504#4 -E22 -E20 -E5"/>
    </vehicle>
    <vehicle id="2086" depart="391.12">
        <route edges="-E1 47621504#4 47621504#5"/>
    </vehicle>
    <vehicle id="2087" depart="391.31">
        <route edges="-E25 -E21 -E20 -E5"/>
    </vehicle>
    <vehicle id="2088" depart="391.50">
        <route edges="-47693393#5 E16 -E21 E22 47621504#4 E6"/>
    </vehicle>
    <vehicle id="2089" depart="391.69">
        <route edges="-E6 -47621504#4 -E22 E21 -E16 E15"/>
    </vehicle>
    <vehicle id="2090" depart="391.88">
        <route edges="-E25 -E16 -E19 E20 E21"/>
    </vehicle>
    <vehicle id="2091" depart="392.06">
        <route edges="-E20 E19 E16 E17 -47621504#1"/>
    </vehicle>
    <vehicle id="2092" depart="392.25">
        <route edges="-E2 47693411#4 47693393#2 E19 E15"/>
    </vehicle>
    <vehicle id="2093" depart="392.44">
        <route edges="-E2 47693411#4 E8"/>
    </vehicle>
    <vehicle id="2094" depart="392.62">
        <route edges="E20 E22 47621504#4 E6"/>
    </vehicle>
    <vehicle id="2095" depart="392.81">
        <route edges="-E2 47693411#4 E8"/>
    </vehicle>
    <vehicle id="2096" depart="393.00">
        <route edges="E22 47621504#4 47621504#5"/>
    </vehicle>
    <vehicle id="2097" depart="393.19">
        <route edges="-E1 E23 E13"/>
    </vehicle>
    <vehicle id="2098" depart="393.38">
        <route edges="-47621504#5 -47621504#4 E23 -E17 E25"/>
    </vehicle>
    <vehicle id="2099" depart="393.56">
        <route edges="-E2 E0 -47621504#4 E23 E13"/>
    </vehicle>
    <vehicle id="2100" depart="393.75">
        <route edges="-E2 E0 -47621504#4 E1"/>
    </vehicle>
    <vehicle id="2101" depart="393.94">
        <route edges="-E6 -47621504#4 -E22 -E20 -E5"/>
    </vehicle>
    <vehicle id="2102" depart="394.12">
        <route edges="E5 -47693393#2 -47693411#4 E2"/>
    </vehicle>
    <vehicle id="2103" depart="394.31">
        <route edges="-E19 -47693393#2 -47693411#4 E2"/>
    </vehicle>
    <vehicle id="2104" depart="394.50">
        <route edges="-47621504#5 -47621504#4 -E22 -E20 -E5"/>
    </vehicle>
    <vehicle id="2105" depart="394.69">
        <route edges="-E25 -E16 47693393#5"/>
    </vehicle>
    <vehicle id="2106" depart="394.88">
        <route edges="-E25 E17 -E23 47621504#4 47621504#5"/>
    </vehicle>
    <vehicle id="2107" depart="395.06">
        <route edges="-E21 E22 47621504#4 47621504#5"/>
    </vehicle>
    <vehicle id="2108" depart="395.25">
        <route edges="-E2 47693411#4 47693393#2 E19 E15"/>
    </vehicle>
    <vehicle id="2109" depart="395.44">
        <route edges="-E13 -E23 -E22 -E20 -47693393#2 E10"/>
    </vehicle>
    <vehicle id="2110" depart="395.62">
        <route edges="-E1 47621504#4 -E0 E2"/>
    </vehicle>
    <vehicle id="2111" depart="395.81">
        <route edges="-E13 -E23 47621504#4 -E0 E3"/>
    </vehicle>
    <vehicle id="2112" depart="396.00">
        <route edges="-E10 47693393#2 -E5"/>
    </vehicle>
    <vehicle id="2113" depart="396.19">
        <route edges="-47693393#5 E16 E17 E13"/>
    </vehicle>
    <vehicle id="2114" depart="396.38">
        <route edges="-E1 -E22 E21 -E16"/>
    </vehicle>
    <vehicle id="2115" depart="396.56">
        <route edges="-E10 -47693411#4 E0 47621504#5"/>
    </vehicle>
    <vehicle id="2116" depart="396.75">
        <route edges="-E15 E16 -E21 -E3 47693411#4"/>
    </vehicle>
    <vehicle id="2117" depart="396.94">
        <route edges="-47693393#5 -E19 -47693393#2 E8"/>
    </vehicle>
    <vehicle id="2118" depart="397.12">
        <route edges="-47693393#5 E16 E25"/>
    </vehicle>
    <vehicle id="2119" depart="397.31">
        <route edges="-E1 -E22 -E20 -47693393#2 E10"/>
    </vehicle>
    <vehicle id="2120" depart="397.50">
        <route edges="E5 E20 E21 E25"/>
    </vehicle>
    <vehicle id="2121" depart="397.69">
        <route edges="-E2 E3 E22 47621504#4 -E0 E2"/>
    </vehicle>
    <vehicle id="2122" depart="397.88">
        <route edges="47621504#1 -E23 47621504#4 -E0 47693411#4 47693393#2"/>
    </vehicle>
    <vehicle id="2123" depart="398.06">
        <route edges="-E23 -E22 E21 E17 E13"/>
    </vehicle>
    <vehicle id="2124" depart="398.25">
        <route edges="-E15 -E19 -47693393#2 -47693411#4 E2"/>
    </vehicle>
    <vehicle id="2125" depart="398.44">
        <route edges="-47621504#5 -47621504#4 E23 -E17 E25"/>
    </vehicle>
    <vehicle id="2126" depart="398.62">
        <route edges="-E2 47693411#4 47693393#2 E19 E15"/>
    </vehicle>
    <vehicle id="2127" depart="398.81">
        <route edges="-E16 47693393#5"/>
    </vehicle>
    <vehicle id="2128" depart="399.00">
        <route edges="-E13 -E23 -E22 E21 E17 E13"/>
    </vehicle>
    <vehicle id="2129" depart="399.19">
        <route edges="E5 E20 E22 47621504#4 47621504#5"/>
    </vehicle>
    <vehicle id="2130" depart="399.38">
        <route edges="-47621504#5 -47621504#4 -E22 -E20"/>
    </vehicle>
    <vehicle id="2131" depart="399.56">
        <route edges="47693411#4 E8"/>
    </vehicle>
    <vehicle id="2132" depart="399.75">
        <route edges="-E1 E23 E13"/>
    </vehicle>
    <vehicle id="2133" depart="399.94">
        <route edges="-E6 -47621504#4 -E22 -E20 -E5"/>
    </vehicle>
    <vehicle id="2134" depart="400.12">
        <route edges="47621504#1 -E17 -E16 47693393#5"/>
    </vehicle>
    <vehicle id="2135" depart="400.31">
        <route edges="-E6 -E0 47693411#4 E10"/>
    </vehicle>
    <vehicle id="2136" depart="400.50">
        <route edges="-E8 -47693411#4 E0 E6"/>
    </vehicle>
    <vehicle id="2137" depart="400.69">
        <route edges="-E15 E16 -E21 E22 47621504#4 47621504#5"/>
    </vehicle>
    <vehicle id="2138" depart="400.88">
        <route edges="-E25 E17 -E23"/>
    </vehicle>
    <vehicle id="2139" depart="401.06">
        <route edges="-E1 -E22 E21 E25"/>
    </vehicle>
    <vehicle id="2140" depart="401.25">
        <route edges="-E13 -E17 -E16 E15"/>
    </vehicle>
    <vehicle id="2141" depart="401.44">
        <route edges="-E25 -E21 -E20 E19 E16 E25"/>
    </vehicle>
    <vehicle id="2142" depart="401.62">
        <route edges="-47621504#5 -47621504#4 -E22 -E20 -E5"/>
    </vehicle>
    <vehicle id="2143" depart="401.81">
        <route edges="-E1 -E22 E21 -E16 47693393#5"/>
    </vehicle>
    <vehicle id="2144" depart="402.00">
        <route edges="-E10 -47693411#4 E0 47621504#5"/>
    </vehicle>
    <vehicle id="2145" depart="402.19">
        <route edges="-E6 47621504#5"/>
    </vehicle>
    <vehicle id="2146" depart="402.38">
        <route edges="-E16 -E19 E20 E22 47621504#4 E6"/>
    </vehicle>
    <vehicle id="2147" depart="402.56">
        <route edges="-E13 -E23 -E22 E21 E17 E13"/>
    </vehicle>
    <vehicle id="2148" depart="402.75">
        <route edges="E5 E20 E22 E1"/>
    </vehicle>
    <vehicle id="2149" depart="402.94">
        <route edges="-E1 E23 -47621504#1"/>
    </vehicle>
    <vehicle id="2150" depart="403.12">
        <route edges="-E8 47693393#2 E19 E15"/>
    </vehicle>
    <vehicle id="2151" depart="403.31">
        <route edges="E5 -47693393#2 -47693411#4 E2"/>
    </vehicle>
    <vehicle id="2152" depart="403.50">
        <route edges="-47693393#2 -47693411#4 E3 -E20 -E5"/>
    </vehicle>
    <vehicle id="2153" depart="403.69">
        <route edges="-47693393#5 E16 E17 -47621504#1"/>
    </vehicle>
    <vehicle id="2154" depart="403.88">
        <route edges="E16 E17 E13"/>
    </vehicle>
    <vehicle id="2155" depart="404.06">
        <route edges="-47621504#5 -47621504#4 E1"/>
    </vehicle>
    <vehicle id="2156" depart="404.25">
        <route edges="-E8 -47693411#4 E3 -E20 -47693393#2"/>
    </vehicle>
    <vehicle id="2157" depart="404.44">
        <route edges="-E10 47693393#2 -E5"/>
    </vehicle>
    <vehicle id="2158" depart="404.62">
        <route edges="-E6 -E0 E3 E22 47621504#4 E6"/>
    </vehicle>
    <vehicle id="2159" depart="404.81">
        <route edges="-E13 -E23 47621504#4 47621504#5"/>
    </vehicle>
    <vehicle id="2160" depart="405.00">
        <route edges="-E10 47693393#2 E19 E15"/>
    </vehicle>
    <vehicle id="2161" depart="405.19">
        <route edges="-47693393#5 E16 E25"/>
    </vehicle>
    <vehicle id="2162" depart="405.38">
        <route edges="-47621504#5 -47621504#4 -E22 E21 -E16 E15"/>
    </vehicle>
    <vehicle id="2163" depart="405.56">
        <route edges="47693393#2 E19 47693393#5"/>
    </vehicle>
    <vehicle id="2164" depart="405.75">
        <route edges="-E2 47693411#4 E8"/>
    </vehicle>
    <vehicle id="2165" depart="405.94">
        <route edges="-E20 -47693393#2 -47693411#4 E0 47621504#5"/>
    </vehicle>
    <vehicle id="2166" depart="406.12">
        <route edges="-E16 -E19 -47693393#2 E8"/>
    </vehicle>
    <vehicle id="2167" depart="406.31">
        <route edges="-E6 -47621504#4 -E22 -E20 -E5"/>
    </vehicle>
    <vehicle id="2168" depart="406.50">
        <route edges="-E25 -E16 E15"/>
    </vehicle>
    <vehicle id="2169" depart="406.69">
        <route edges="-E3 E0 -47621504#4 E23 E13"/>
    </vehicle>
    <vehicle id="2170" depart="406.88">
        <route edges="-E2 47693411#4 47693393#2 E19 E15"/>
    </vehicle>
    <vehicle id="2171" depart="407.06">
        <route edges="-E13 -E17 -E16 47693393#5"/>
    </vehicle>
    <vehicle id="2172" depart="407.25">
        <route edges="-E20 E19 E16 E25"/>
    </vehicle>
    <vehicle id="2173" depart="407.44">
        <route edges="-E15 47693393#5"/>
    </vehicle>
    <vehicle id="2174" depart="407.62">
        <route edges="-E10 47693393#2"/>
    </vehicle>
    <vehicle id="2175" depart="407.81">
        <route edges="-47621504#4 E23 -E17 E25"/>
    </vehicle>
    <vehicle id="2176" depart="408.00">
        <route edges="47621504#4 -E0 47693411#4 47693393#2 E19 47693393#5"/>
    </vehicle>
    <vehicle id="2177" depart="408.19">
        <route edges="-E2 E0 -47621504#4 E23 -47621504#1"/>
    </vehicle>
    <vehicle id="2178" depart="408.38">
        <route edges="E23 -E17 -E21 -E20 -47693393#2 E8"/>
    </vehicle>
    <vehicle id="2179" depart="408.56">
        <route edges="-E2 E0 -47621504#4 E23 -47621504#1"/>
    </vehicle>
    <vehicle id="2180" depart="408.75">
        <route edges="-E15 E16 -E21 E22 47621504#4 47621504#5"/>
    </vehicle>
    <vehicle id="2181" depart="408.94">
        <route edges="-E1 E23 -47621504#1"/>
    </vehicle>
    <vehicle id="2182" depart="409.12">
        <route edges="-E13 -E23 E1"/>
    </vehicle>
    <vehicle id="2183" depart="409.31">
        <route edges="-E23 E1"/>
    </vehicle>
    <vehicle id="2184" depart="409.50">
        <route edges="-E0 E2"/>
    </vehicle>
    <vehicle id="2185" depart="409.69">
        <route edges="-E15 E16 -E21 -E3 47693411#4"/>
    </vehicle>
    <vehicle id="2186" depart="409.88">
        <route edges="-E10 47693393#2 E20 E22 E1"/>
    </vehicle>
    <vehicle id="2187" depart="410.06">
        <route edges="-E10 47693393#2 E20 E21"/>
    </vehicle>
    <vehicle id="2188" depart="410.25">
        <route edges="E22 E23 -E17 E25"/>
    </vehicle>
    <vehicle id="2189" depart="410.44">
        <route edges="-E6 47621504#5"/>
    </vehicle>
    <vehicle id="2190" depart="410.62">
        <route edges="-E8 47693393#2 E20 E21 E25"/>
    </vehicle>
    <vehicle id="2191" depart="410.81">
        <route edges="-E15 E16 E25"/>
    </vehicle>
    <vehicle id="2192" depart="411.00">
        <route edges="-E1 47621504#4 47621504#5"/>
    </vehicle>
    <vehicle id="2193" depart="411.19">
        <route edges="-E3 47693411#4 47693393#2 E19 E15"/>
    </vehicle>
    <vehicle id="2194" depart="411.38">
        <route edges="-E10 47693393#2 E19 E15"/>
    </vehicle>
    <vehicle id="2195" depart="411.56">
        <route edges="-E1 E23 -47621504#1"/>
    </vehicle>
    <vehicle id="2196" depart="411.75">
        <route edges="-47621504#5 -47621504#4 E23 E13"/>
    </vehicle>
    <vehicle id="2197" depart="411.94">
        <route edges="-E1 -E22 E21 -E16"/>
    </vehicle>
    <vehicle id="2198" depart="412.12">
        <route edges="-E10 -47693411#4 E2"/>
    </vehicle>
    <vehicle id="2199" depart="412.31">
        <route edges="-E8 -47693411#4 E0 47621504#5"/>
    </vehicle>
    <vehicle id="2200" depart="412.50">
        <route edges="-47693393#5 -E19 -47693393#2 E10"/>
    </vehicle>
    <vehicle id="2201" depart="412.69">
        <route edges="-E13 -E17 -E16 47693393#5"/>
    </vehicle>
    <vehicle id="2202" depart="412.88">
        <route edges="47621504#1 -E23 -E22 -E20 -47693393#2 E8"/>
    </vehicle>
    <vehicle id="2203" depart="413.06">
        <route edges="-E19 E20 E21 E25"/>
    </vehicle>
    <vehicle id="2204" depart="413.25">
        <route edges="-E13 -E17 E25"/>
    </vehicle>
    <vehicle id="2205" depart="413.44">
        <route edges="E5 E20 E22 E23 -47621504#1"/>
    </vehicle>
    <vehicle id="2206" depart="413.62">
        <route edges="-E8 -47693411#4 E0 -47621504#4"/>
    </vehicle>
    <vehicle id="2207" depart="413.81">
        <route edges="-E2 47693411#4 47693393#2 -E5"/>
    </vehicle>
    <vehicle id="2208" depart="414.00">
        <route edges="47621504#1 -E17 E25"/>
    </vehicle>
    <vehicle id="2209" depart="414.19">
        <route edges="47621504#1 -E23 -E22 -E20"/>
    </vehicle>
    <vehicle id="2210" depart="414.38">
        <route edges="-E8 -47693411#4 E0 47621504#5"/>
    </vehicle>
    <vehicle id="2211" depart="414.56">
        <route edges="-E8 47693393#2 E20 E22 E1"/>
    </vehicle>
    <vehicle id="2212" depart="414.75">
        <route edges="-E8 47693393#2 E20 E22 E23 -47621504#1"/>
    </vehicle>
    <vehicle id="2213" depart="414.94">
        <route edges="-E19 E20 E22"/>
    </vehicle>
    <vehicle id="2214" depart="415.12">
        <route edges="-E2 47693411#4 E8"/>
    </vehicle>
    <vehicle id="2215" depart="415.31">
        <route edges="-E2 47693411#4 47693393#2 E19"/>
    </vehicle>
    <vehicle id="2216" depart="415.50">
        <route edges="-E13 -E17 -E16 47693393#5"/>
    </vehicle>
    <vehicle id="2217" depart="415.69">
        <route edges="-E25 E17 -47621504#1"/>
    </vehicle>
    <vehicle id="2218" depart="415.88">
        <route edges="E5 -47693393#2 E10"/>
    </vehicle>
    <vehicle id="2219" depart="416.06">
        <route edges="-E10 47693393#2 E19 E15"/>
    </vehicle>
    <vehicle id="2220" depart="416.25">
        <route edges="-E1 47621504#4 E6"/>
    </vehicle>
    <vehicle id="2221" depart="416.44">
        <route edges="47693411#4 47693393#2 -E5"/>
    </vehicle>
    <vehicle id="2222" depart="416.62">
        <route edges="-47693393#5 E15"/>
    </vehicle>
    <vehicle id="2223" depart="416.81">
        <route edges="-E13 -E23 -E22 -E20 -E5"/>
    </vehicle>
    <vehicle id="2224" depart="417.00">
        <route edges="-E10 -47693411#4 E3 -E20"/>
    </vehicle>
    <vehicle id="2225" depart="417.19">
        <route edges="47621504#1 -E23 -E22 E21 E17 -47621504#1"/>
    </vehicle>
    <vehicle id="2226" depart="417.38">
        <route edges="-47621504#5 -47621504#4 E23"/>
    </vehicle>
    <vehicle id="2227" depart="417.56">
        <route edges="-E2 E0 -47621504#4 E23 E13"/>
    </vehicle>
    <vehicle id="2228" depart="417.75">
        <route edges="-E13 -E23 -E22 -E20 -47693393#2 -47693411#4"/>
    </vehicle>
    <vehicle id="2229" depart="417.94">
        <route edges="-47693411#4 E3 E22 47621504#4 -E0"/>
    </vehicle>
    <vehicle id="2230" depart="418.12">
        <route edges="-E25 -E21 -E20 -47693393#2 E8"/>
    </vehicle>
    <vehicle id="2231" depart="418.31">
        <route edges="E5 E19 E15"/>
    </vehicle>
    <vehicle id="2232" depart="418.50">
        <route edges="-47621504#5 -47621504#4 -E22 E21 -E16 E15"/>
    </vehicle>
    <vehicle id="2233" depart="418.69">
        <route edges="-E6 -47621504#4 E23 -E17 E25"/>
    </vehicle>
    <vehicle id="2234" depart="418.88">
        <route edges="-47693393#5 E16 -E21 E22 47621504#4 47621504#5"/>
    </vehicle>
    <vehicle id="2235" depart="419.06">
        <route edges="E5 E20 E21 E25"/>
    </vehicle>
    <vehicle id="2236" depart="419.25">
        <route edges="-E8 47693393#2 E20 E21 E25"/>
    </vehicle>
    <vehicle id="2237" depart="419.44">
        <route edges="-E15 -E19 -E5"/>
    </vehicle>
    <vehicle id="2238" depart="419.62">
        <route edges="-E6 -47621504#4 -E22 E21 -E16 47693393#5"/>
    </vehicle>
    <vehicle id="2239" depart="419.81">
        <route edges="-47693393#5 E16 -E21 E22 47621504#4 E6"/>
    </vehicle>
    <vehicle id="2240" depart="420.00">
        <route edges="-E2 E0 -47621504#4 E1"/>
    </vehicle>
    <vehicle id="2241" depart="420.19">
        <route edges="-E10 -47693411#4 E2"/>
    </vehicle>
    <vehicle id="2242" depart="420.38">
        <route edges="-E1 -E22 -E20 -E5"/>
    </vehicle>
    <vehicle id="2243" depart="420.56">
        <route edges="-E13 -E23 47621504#4 -E0 E2"/>
    </vehicle>
    <vehicle id="2244" depart="420.75">
        <route edges="-E10 47693393#2 E20 E21 E25"/>
    </vehicle>
    <vehicle id="2245" depart="420.94">
        <route edges="E22 E23 E13"/>
    </vehicle>
    <vehicle id="2246" depart="421.12">
        <route edges="-47621504#5 -47621504#4 -E22 -E20 -E5"/>
    </vehicle>
    <vehicle id="2247" depart="421.31">
        <route edges="-E10 -47693411#4 E0 47621504#5"/>
    </vehicle>
    <vehicle id="2248" depart="421.50">
        <route edges="-E13 -47621504#1"/>
    </vehicle>
    <vehicle id="2249" depart="421.69">
        <route edges="-E3 47693411#4"/>
    </vehicle>
    <vehicle id="2250" depart="421.88">
        <route edges="-E1 E23 -47621504#1"/>
    </vehicle>
    <vehicle id="2251" depart="422.06">
        <route edges="47693393#2 E20 E22"/>
    </vehicle>
    <vehicle id="2252" depart="422.25">
        <route edges="-E10 -47693411#4 E2"/>
    </vehicle>
    <vehicle id="2253" depart="422.44">
        <route edges="-E6 -47621504#4 E23 E13"/>
    </vehicle>
    <vehicle id="2254" depart="422.62">
        <route edges="-E15 -E19 -47693393#2 E10"/>
    </vehicle>
    <vehicle id="2255" depart="422.81">
        <route edges="-E2 E0 -47621504#4 E23 E13"/>
    </vehicle>
    <vehicle id="2256" depart="423.00">
        <route edges="-E25 -E16 47693393#5"/>
    </vehicle>
    <vehicle id="2257" depart="423.19">
        <route edges="-E6 -47621504#4 E23 -E17"/>
    </vehicle>
    <vehicle id="2258" depart="423.38">
        <route edges="-E2 E0 -47621504#4 E23 -47621504#1"/>
    </vehicle>
    <vehicle id="2259" depart="423.56">
        <route edges="47621504#1 -E17 -E21"/>
    </vehicle>
    <vehicle id="2260" depart="423.75">
        <route edges="E0 -47621504#4 -E22 -E20 -E5"/>
    </vehicle>
    <vehicle id="2261" depart="423.94">
        <route edges="-E2 E3 E21 -E16"/>
    </vehicle>
    <vehicle id="2262" depart="424.12">
        <route edges="-E25 -E21 -E20 E19 E16 E25"/>
    </vehicle>
    <vehicle id="2263" depart="424.31">
        <route edges="-E6 -E0 47693411#4 E10"/>
    </vehicle>
    <vehicle id="2264" depart="424.50">
        <route edges="-E6 47621504#5"/>
    </vehicle>
    <vehicle id="2265" depart="424.69">
        <route edges="-E13 -E17 -E16 E15"/>
    </vehicle>
    <vehicle id="2266" depart="424.88">
        <route edges="-47621504#5 E6"/>
    </vehicle>
    <vehicle id="2267" depart="425.06">
        <route edges="-E1 -E22 -E20 -47693393#2 E10"/>
    </vehicle>
    <vehicle id="2268" depart="425.25">
        <route edges="E19 E16 -E21 -E20 -47693393#2"/>
    </vehicle>
    <vehicle id="2269" depart="425.44">
        <route edges="47621504#1 -E23 -E22 E21 E17 -47621504#1"/>
    </vehicle>
    <vehicle id="2270" depart="425.62">
        <route edges="-E23 -E22 -E20 -47693393#2 E8"/>
    </vehicle>
    <vehicle id="2271" depart="425.81">
        <route edges="-E15 47693393#5"/>
    </vehicle>
    <vehicle id="2272" depart="426.00">
        <route edges="-E8 47693393#2 E20 E21 E25"/>
    </vehicle>
    <vehicle id="2273" depart="426.19">
        <route edges="-E10 47693393#2 E20 E22 E23 -47621504#1"/>
    </vehicle>
    <vehicle id="2274" depart="426.38">
        <route edges="-47621504#5 -E0 47693411#4 47693393#2"/>
    </vehicle>
    <vehicle id="2275" depart="426.56">
        <route edges="E5 -47693393#2 E8"/>
    </vehicle>
    <vehicle id="2276" depart="426.75">
        <route edges="-47693393#5 -E19 -47693393#2 -47693411#4 E2"/>
    </vehicle>
    <vehicle id="2277" depart="426.94">
        <route edges="-E2 47693411#4 47693393#2 -E5"/>
    </vehicle>
    <vehicle id="2278" depart="427.12">
        <route edges="-E2 E0 47621504#5"/>
    </vehicle>
    <vehicle id="2279" depart="427.31">
        <route edges="-E25 -E21 -E20 -E5"/>
    </vehicle>
    <vehicle id="2280" depart="427.50">
        <route edges="-E8 47693393#2 E20 E22 E1"/>
    </vehicle>
    <vehicle id="2281" depart="427.69">
        <route edges="-47693393#5 E15"/>
    </vehicle>
    <vehicle id="2282" depart="427.88">
        <route edges="-E13 -E23 -E22 -E20 -47693393#2 E10"/>
    </vehicle>
    <vehicle id="2283" depart="428.06">
        <route edges="-E6 -E0 E3 E22 47621504#4 E6"/>
    </vehicle>
    <vehicle id="2284" depart="428.25">
        <route edges="-E1 -E22 -E20 -E5"/>
    </vehicle>
    <vehicle id="2285" depart="428.44">
        <route edges="-E15 47693393#5"/>
    </vehicle>
    <vehicle id="2286" depart="428.62">
        <route edges="-47693411#4 E3 -E20 -47693393#2 E8"/>
    </vehicle>
    <vehicle id="2287" depart="428.81">
        <route edges="-E15 47693393#5"/>
    </vehicle>
    <vehicle id="2288" depart="429.00">
        <route edges="-E13 -E23 -E22 -E20 -47693393#2 E8"/>
    </vehicle>
    <vehicle id="2289" depart="429.19">
        <route edges="-E13 -E17 -E16 47693393#5"/>
    </vehicle>
    <vehicle id="2290" depart="429.38">
        <route edges="-E8 47693393#2 E20 E22 E1"/>
    </vehicle>
    <vehicle id="2291" depart="429.56">
        <route edges="-E8 47693393#2 E19 E15"/>
    </vehicle>
    <vehicle id="2292" depart="429.75">
        <route edges="-E25 -E21 -E20 -E5"/>
    </vehicle>
    <vehicle id="2293" depart="429.94">
        <route edges="-E8 -47693411#4 E0 E6"/>
    </vehicle>
    <vehicle id="2294" depart="430.12">
        <route edges="-E10 E8"/>
    </vehicle>
    <vehicle id="2295" depart="430.31">
        <route edges="-E16 -E19 E20 E22 E1"/>
    </vehicle>
    <vehicle id="2296" depart="430.50">
        <route edges="-E8 47693393#2 E20 -E3 47693411#4 E8"/>
    </vehicle>
    <vehicle id="2297" depart="430.69">
        <route edges="-E25 -E21 -E20 -47693393#2 E10"/>
    </vehicle>
    <vehicle id="2298" depart="430.88">
        <route edges="E5 E20 -E3 47693411#4 47693393#2"/>
    </vehicle>
    <vehicle id="2299" depart="431.06">
        <route edges="-E10 47693393#2 -E5"/>
    </vehicle>
    <vehicle id="2300" depart="431.25">
        <route edges="47693393#2 E20 E22 E23 -47621504#1"/>
    </vehicle>
    <vehicle id="2301" depart="431.44">
        <route edges="47621504#1 -E23 47621504#4 -E0 E2"/>
    </vehicle>
    <vehicle id="2302" depart="431.62">
        <route edges="-E10 47693393#2 E20 E21 E17 E13"/>
    </vehicle>
    <vehicle id="2303" depart="431.81">
        <route edges="-E23 47621504#4 E6"/>
    </vehicle>
    <vehicle id="2304" depart="432.00">
        <route edges="-47693411#4 E0 -47621504#4 E23 -47621504#1"/>
    </vehicle>
    <vehicle id="2305" depart="432.19">
        <route edges="-E13 -E23 -E22"/>
    </vehicle>
    <vehicle id="2306" depart="432.38">
        <route edges="-E13 -E23 -E22 E21 E17 E13"/>
    </vehicle>
    <vehicle id="2307" depart="432.56">
        <route edges="-E1 -E22 E21 E25"/>
    </vehicle>
    <vehicle id="2308" depart="432.75">
        <route edges="-47693393#5 E16 -E21 E22 E1"/>
    </vehicle>
    <vehicle id="2309" depart="432.94">
        <route edges="E23 -E17 -E21 -E3 E2"/>
    </vehicle>
    <vehicle id="2310" depart="433.12">
        <route edges="-E8 47693393#2 E20 E21 E25"/>
    </vehicle>
    <vehicle id="2311" depart="433.31">
        <route edges="-E1 -E22 E21 E25"/>
    </vehicle>
    <vehicle id="2312" depart="433.50">
        <route edges="-E6 -47621504#4 E23 E13"/>
    </vehicle>
    <vehicle id="2313" depart="433.69">
        <route edges="E21 E17 E13"/>
    </vehicle>
    <vehicle id="2314" depart="433.88">
        <route edges="-E10 -47693411#4 E2"/>
    </vehicle>
    <vehicle id="2315" depart="434.06">
        <route edges="-E25 -E21 -E20 -47693393#2"/>
    </vehicle>
    <vehicle id="2316" depart="434.25">
        <route edges="-47621504#5 -E0 E3 E22"/>
    </vehicle>
    <vehicle id="2317" depart="434.44">
        <route edges="-E13 -E17 E25"/>
    </vehicle>
    <vehicle id="2318" depart="434.62">
        <route edges="-E15 E16 -E21 E22 47621504#4 E6"/>
    </vehicle>
    <vehicle id="2319" depart="434.81">
        <route edges="E0 -47621504#4 -E22 E21 E17 -E23 47621504#4"/>
    </vehicle>
    <vehicle id="2320" depart="435.00">
        <route edges="-E6 -47621504#4 -E22 E21 -E16 E15"/>
    </vehicle>
    <vehicle id="2321" depart="435.19">
        <route edges="-47621504#5 -E0 E3 E22"/>
    </vehicle>
    <vehicle id="2322" depart="435.38">
        <route edges="-E15 E16 -E21 -E3 47693411#4 47693393#2"/>
    </vehicle>
    <vehicle id="2323" depart="435.56">
        <route edges="-47621504#5 -47621504#4 E23 E13"/>
    </vehicle>
    <vehicle id="2324" depart="435.75">
        <route edges="-47693393#5 -E19 -47693393#2 E10"/>
    </vehicle>
    <vehicle id="2325" depart="435.94">
        <route edges="-E1 E23 -47621504#1"/>
    </vehicle>
    <vehicle id="2326" depart="436.12">
        <route edges="-E8 47693393#2 E20 E22 E1"/>
    </vehicle>
    <vehicle id="2327" depart="436.31">
        <route edges="-E16 -E19 E20 E21 E17 E13"/>
    </vehicle>
    <vehicle id="2328" depart="436.50">
        <route edges="-E2 47693411#4 47693393#2 -E5"/>
    </vehicle>
    <vehicle id="2329" depart="436.69">
        <route edges="-E10 47693393#2 E20 E22 E1"/>
    </vehicle>
    <vehicle id="2330" depart="436.88">
        <route edges="-47693393#5 -E19 -47693393#2"/>
    </vehicle>
    <vehicle id="2331" depart="437.06">
        <route edges="-E25 E17 -47621504#1"/>
    </vehicle>
    <vehicle id="2332" depart="437.25">
        <route edges="-E15 -E19 -47693393#2 -47693411#4"/>
    </vehicle>
    <vehicle id="2333" depart="437.44">
        <route edges="-E2 E3 E22"/>
    </vehicle>
    <vehicle id="2334" depart="437.62">
        <route edges="-47693393#5 E16 E17 -E23 -E22"/>
    </vehicle>
    <vehicle id="2335" depart="437.81">
        <route edges="-E23 -E22 -E20 -47693393#2 E10"/>
    </vehicle>
    <vehicle id="2336" depart="438.00">
        <route edges="-E6 -47621504#4 -E22 -E20 -E5"/>
    </vehicle>
    <vehicle id="2337" depart="438.19">
        <route edges="-E25 -E21 -E3 E2"/>
    </vehicle>
    <vehicle id="2338" depart="438.38">
        <route edges="-E10 -47693411#4 E0 -47621504#4"/>
    </vehicle>
    <vehicle id="2339" depart="438.56">
        <route edges="-E8 47693393#2 E19 47693393#5"/>
    </vehicle>
    <vehicle id="2340" depart="438.75">
        <route edges="E3 -E20 -47693393#2 -47693411#4"/>
    </vehicle>
    <vehicle id="2341" depart="438.94">
        <route edges="-E6 -47621504#4 E1"/>
    </vehicle>
    <vehicle id="2342" depart="439.12">
        <route edges="-E13 -E17 -E16 47693393#5"/>
    </vehicle>
    <vehicle id="2343" depart="439.31">
        <route edges="-E25 E17 -47621504#1"/>
    </vehicle>
    <vehicle id="2344" depart="439.50">
        <route edges="-E10 E8"/>
    </vehicle>
    <vehicle id="2345" depart="439.69">
        <route edges="-E25 -E21 -E20 -47693393#2 E8"/>
    </vehicle>
    <vehicle id="2346" depart="439.88">
        <route edges="-E15 E16 E17 -E23"/>
    </vehicle>
    <vehicle id="2347" depart="440.06">
        <route edges="-47621504#5 -47621504#4 E23 -E17 E25"/>
    </vehicle>
    <vehicle id="2348" depart="440.25">
        <route edges="-E1 -E22 E21 -E16 47693393#5"/>
    </vehicle>
    <vehicle id="2349" depart="440.44">
        <route edges="-E8 47693393#2 E20 E21 E25"/>
    </vehicle>
    <vehicle id="2350" depart="440.62">
        <route edges="-47693393#5 E16 E17 -47621504#1"/>
    </vehicle>
    <vehicle id="2351" depart="440.81">
        <route edges="E5 E20 E22 47621504#4 E6"/>
    </vehicle>
    <vehicle id="2352" depart="441.00">
        <route edges="E0 -47621504#4 E23 -E17 E25"/>
    </vehicle>
    <vehicle id="2353" depart="441.19">
        <route edges="-47621504#5 -E0 E2"/>
    </vehicle>
    <vehicle id="2354" depart="441.38">
        <route edges="-47693393#5 E16 -E21 E22 E1"/>
    </vehicle>
    <vehicle id="2355" depart="441.56">
        <route edges="-47621504#5 -47621504#4 -E22 -E20 -E5"/>
    </vehicle>
    <vehicle id="2356" depart="441.75">
        <route edges="-E20 -E5"/>
    </vehicle>
    <vehicle id="2357" depart="441.94">
        <route edges="-E2 E0 47621504#5"/>
    </vehicle>
    <vehicle id="2358" depart="442.12">
        <route edges="-E2 E3 E22 47621504#4 -E0 E2"/>
    </vehicle>
    <vehicle id="2359" depart="442.31">
        <route edges="-47693393#5 -E19 -47693393#2 -47693411#4 E2"/>
    </vehicle>
    <vehicle id="2360" depart="442.50">
        <route edges="-47621504#5 -47621504#4 E23 E13"/>
    </vehicle>
    <vehicle id="2361" depart="442.69">
        <route edges="-E6 -47621504#4 E23 -47621504#1"/>
    </vehicle>
    <vehicle id="2362" depart="442.88">
        <route edges="-E1 47621504#4 47621504#5"/>
    </vehicle>
    <vehicle id="2363" depart="443.06">
        <route edges="47621504#1 -E17 -E16 E15"/>
    </vehicle>
    <vehicle id="2364" depart="443.25">
        <route edges="-47621504#5 -47621504#4 -E22 E21 -E16 E15"/>
    </vehicle>
    <vehicle id="2365" depart="443.44">
        <route edges="-47621504#5 -47621504#4 -E22 -E3 E0"/>
    </vehicle>
    <vehicle id="2366" depart="443.62">
        <route edges="-E10 47693393#2 E20 E21 E25"/>
    </vehicle>
    <vehicle id="2367" depart="443.81">
        <route edges="-E6 -E0 E3 E22 47621504#4 E6"/>
    </vehicle>
    <vehicle id="2368" depart="444.00">
        <route edges="-47621504#5 E6"/>
    </vehicle>
    <vehicle id="2369" depart="444.19">
        <route edges="-E6 47621504#5"/>
    </vehicle>
    <vehicle id="2370" depart="444.38">
        <route edges="-E15 -E19 -47693393#2 E8"/>
    </vehicle>
    <vehicle id="2371" depart="444.56">
        <route edges="-47693393#5 E16 -E21 -E20 E19 47693393#5"/>
    </vehicle>
    <vehicle id="2372" depart="444.75">
        <route edges="47693411#4 47693393#2 E20 E21 E17 E13"/>
    </vehicle>
    <vehicle id="2373" depart="444.94">
        <route edges="-E1 -E22 -E20 -47693393#2 E10"/>
    </vehicle>
    <vehicle id="2374" depart="445.12">
        <route edges="-E17 -E21 E22 47621504#4 E6"/>
    </vehicle>
    <vehicle id="2375" depart="445.31">
        <route edges="-47621504#5 -E0 E3 E22 47621504#4 47621504#5"/>
    </vehicle>
    <vehicle id="2376" depart="445.50">
        <route edges="-E2 47693411#4 47693393#2 E19 47693393#5"/>
    </vehicle>
    <vehicle id="2377" depart="445.69">
        <route edges="-E15 -E19 -E5"/>
    </vehicle>
    <vehicle id="2378" depart="445.88">
        <route edges="-E13 -E17 -E16 47693393#5"/>
    </vehicle>
    <vehicle id="2379" depart="446.06">
        <route edges="-E25 E17 -E23 47621504#4 47621504#5"/>
    </vehicle>
    <vehicle id="2380" depart="446.25">
        <route edges="E5 -47693393#2 E10"/>
    </vehicle>
    <vehicle id="2381" depart="446.44">
        <route edges="47621504#1 -E17 -E16 E15"/>
    </vehicle>
    <vehicle id="2382" depart="446.62">
        <route edges="E16 -E21 E22 47621504#4 E6"/>
    </vehicle>
    <vehicle id="2383" depart="446.81">
        <route edges="47621504#1 -E23 -E22 E21 E17 -47621504#1"/>
    </vehicle>
    <vehicle id="2384" depart="447.00">
        <route edges="-E22 -E3 E0 47621504#5"/>
    </vehicle>
    <vehicle id="2385" depart="447.19">
        <route edges="-47693393#5 E16 -E21 E22 47621504#4 E6"/>
    </vehicle>
    <vehicle id="2386" depart="447.38">
        <route edges="-E6 -47621504#4 -E22 -E20 -47693393#2 -47693411#4"/>
    </vehicle>
    <vehicle id="2387" depart="447.56">
        <route edges="-E15 -E19 -47693393#2 E8"/>
    </vehicle>
    <vehicle id="2388" depart="447.75">
        <route edges="-E25 -E16 E15"/>
    </vehicle>
    <vehicle id="2389" depart="447.94">
        <route edges="-E1 47621504#4 47621504#5"/>
    </vehicle>
    <vehicle id="2390" depart="448.12">
        <route edges="-47693393#5 -E19 -47693393#2 E8"/>
    </vehicle>
    <vehicle id="2391" depart="448.31">
        <route edges="E22 E23 -E17 -E16 47693393#5"/>
    </vehicle>
    <vehicle id="2392" depart="448.50">
        <route edges="-E21 -E20 -E5"/>
    </vehicle>
    <vehicle id="2393" depart="448.69">
        <route edges="-47693393#5 E16 E17 E13"/>
    </vehicle>
    <vehicle id="2394" depart="448.88">
        <route edges="47621504#1 -E23 47621504#4 E6"/>
    </vehicle>
    <vehicle id="2395" depart="449.06">
        <route edges="-E13 -E23 47621504#4 -E0 E2"/>
    </vehicle>
    <vehicle id="2396" depart="449.25">
        <route edges="-E2 E0 -47621504#4 -E22"/>
    </vehicle>
    <vehicle id="2397" depart="449.44">
        <route edges="E5 -47693393#2 E8"/>
    </vehicle>
    <vehicle id="2398" depart="449.62">
        <route edges="-47693393#5 -E19 -47693393#2 E8"/>
    </vehicle>
    <vehicle id="2399" depart="449.81">
        <route edges="E23 -E17 -E16 47693393#5"/>
    </vehicle>
    <vehicle id="2400" depart="450.00">
        <route edges="-E23 -E22 -E20 -47693393#2 E8"/>
    </vehicle>
    <vehicle id="2401" depart="450.19">
        <route edges="-47693393#5 E16 -E21 -E20 E19 47693393#5"/>
    </vehicle>
    <vehicle id="2402" depart="450.38">
        <route edges="E16 -E21 -E3 E2"/>
    </vehicle>
    <vehicle id="2403" depart="450.56">
        <route edges="-E8 -47693411#4 E0 E6"/>
    </vehicle>
    <vehicle id="2404" depart="450.75">
        <route edges="-E15 E16 -E21 E22 E1"/>
    </vehicle>
    <vehicle id="2405" depart="450.94">
        <route edges="-E15 -E19 -47693393#2 E8"/>
    </vehicle>
    <vehicle id="2406" depart="451.12">
        <route edges="E19 E16 -E21 -E20 -47693393#2 E8"/>
    </vehicle>
    <vehicle id="2407" depart="451.31">
        <route edges="-E10 47693393#2 E20 E22 E23"/>
    </vehicle>
    <vehicle id="2408" depart="451.50">
        <route edges="-47693393#5 -E19 -E5"/>
    </vehicle>
    <vehicle id="2409" depart="451.69">
        <route edges="-E8 47693393#2 E19 E15"/>
    </vehicle>
    <vehicle id="2410" depart="451.88">
        <route edges="-E10 47693393#2 E20 E21 E17 E13"/>
    </vehicle>
    <vehicle id="2411" depart="452.06">
        <route edges="-E1 47621504#4 47621504#5"/>
    </vehicle>
    <vehicle id="2412" depart="452.25">
        <route edges="-E6 -47621504#4 -E22 E21 -E16 47693393#5"/>
    </vehicle>
    <vehicle id="2413" depart="452.44">
        <route edges="-E6 -E0 47693411#4 E10"/>
    </vehicle>
    <vehicle id="2414" depart="452.62">
        <route edges="-E2 47693411#4 47693393#2 E19 E15"/>
    </vehicle>
    <vehicle id="2415" depart="452.81">
        <route edges="-E8 47693393#2 E19 47693393#5"/>
    </vehicle>
    <vehicle id="2416" depart="453.00">
        <route edges="47621504#4 -E0 47693411#4 E10"/>
    </vehicle>
    <vehicle id="2417" depart="453.19">
        <route edges="-47693393#5 -E19 -E5"/>
    </vehicle>
    <vehicle id="2418" depart="453.38">
        <route edges="-47621504#5 -47621504#4 -E22 E21"/>
    </vehicle>
    <vehicle id="2419" depart="453.56">
        <route edges="-47621504#5 -E0 E3 E22 47621504#4 47621504#5"/>
    </vehicle>
    <vehicle id="2420" depart="453.75">
        <route edges="-E15 -E19 -47693393#2 -47693411#4 E2"/>
    </vehicle>
    <vehicle id="2421" depart="453.94">
        <route edges="E5 E20"/>
    </vehicle>
    <vehicle id="2422" depart="454.12">
        <route edges="-47621504#5 E6"/>
    </vehicle>
    <vehicle id="2423" depart="454.31">
        <route edges="E5 E20 E22 47621504#4 E6"/>
    </vehicle>
    <vehicle id="2424" depart="454.50">
        <route edges="-E2 47693411#4 47693393#2 E19 47693393#5"/>
    </vehicle>
    <vehicle id="2425" depart="454.69">
        <route edges="-E17 -E21 E22 47621504#4 47621504#5"/>
    </vehicle>
    <vehicle id="2426" depart="454.88">
        <route edges="-E15 E16 E17 -47621504#1"/>
    </vehicle>
    <vehicle id="2427" depart="455.06">
        <route edges="-E8 47693393#2 E20 -E3 47693411#4"/>
    </vehicle>
    <vehicle id="2428" depart="455.25">
        <route edges="-E13 -E17 -E16 E15"/>
    </vehicle>
    <vehicle id="2429" depart="455.44">
        <route edges="-E8 47693393#2 E20 E21 E17 E13"/>
    </vehicle>
    <vehicle id="2430" depart="455.62">
        <route edges="-E2 E0 E6"/>
    </vehicle>
    <vehicle id="2431" depart="455.81">
        <route edges="47621504#1 -E23 -E22 -E20 -47693393#2 E10"/>
    </vehicle>
    <vehicle id="2432" depart="456.00">
        <route edges="-E17 E25"/>
    </vehicle>
    <vehicle id="2433" depart="456.19">
        <route edges="-47621504#5 -E0 47693411#4 E8"/>
    </vehicle>
    <vehicle id="2434" depart="456.38">
        <route edges="-E2 E0 -47621504#4 E1"/>
    </vehicle>
    <vehicle id="2435" depart="456.56">
        <route edges="-E8 47693393#2 E20 E21 E17 E13"/>
    </vehicle>
    <vehicle id="2436" depart="456.75">
        <route edges="-E2 47693411#4 47693393#2 E19 E15"/>
    </vehicle>
    <vehicle id="2437" depart="456.94">
        <route edges="-47621504#5 -E0 E3 E22 47621504#4 47621504#5"/>
    </vehicle>
    <vehicle id="2438" depart="457.12">
        <route edges="-E15 E16 -E21 -E3 47693411#4 47693393#2"/>
    </vehicle>
    <vehicle id="2439" depart="457.31">
        <route edges="47621504#1 -E23 -E22 -E20 -47693393#2 E10"/>
    </vehicle>
    <vehicle id="2440" depart="457.50">
        <route edges="-E15 E16 -E21 -E20 E19 E15"/>
    </vehicle>
    <vehicle id="2441" depart="457.69">
        <route edges="-47621504#5 -E0 47693411#4 E10"/>
    </vehicle>
    <vehicle id="2442" depart="457.88">
        <route edges="-47693393#5 E16 E25"/>
    </vehicle>
    <vehicle id="2443" depart="458.06">
        <route edges="-E17 -E21 -E3 E2"/>
    </vehicle>
    <vehicle id="2444" depart="458.25">
        <route edges="-47693393#5 E16 -E21 E22 E23"/>
    </vehicle>
    <vehicle id="2445" depart="458.44">
        <route edges="E5 -47693393#2 -47693411#4 E2"/>
    </vehicle>
    <vehicle id="2446" depart="458.62">
        <route edges="-47693393#5 E16 -E21 E22 E1"/>
    </vehicle>
    <vehicle id="2447" depart="458.81">
        <route edges="-E16 -E19 -E5"/>
    </vehicle>
    <vehicle id="2448" depart="459.00">
        <route edges="-E25 -E21 -E3 E2"/>
    </vehicle>
    <vehicle id="2449" depart="459.19">
        <route edges="-E1 47621504#4 -E0 E3 E22 E1"/>
    </vehicle>
    <vehicle id="2450" depart="459.38">
        <route edges="-E10 -47693411#4 E2"/>
    </vehicle>
    <vehicle id="2451" depart="459.56">
        <route edges="E21 E25"/>
    </vehicle>
    <vehicle id="2452" depart="459.75">
        <route edges="-E8 -47693411#4 E3 -E20"/>
    </vehicle>
    <vehicle id="2453" depart="459.94">
        <route edges="-47693393#5 E16 -E21 E22 E1"/>
    </vehicle>
    <vehicle id="2454" depart="460.12">
        <route edges="-E13 -E23 -E22 -E20 -47693393#2 E10"/>
    </vehicle>
    <vehicle id="2455" depart="460.31">
        <route edges="-E15 E16 E25"/>
    </vehicle>
    <vehicle id="2456" depart="460.50">
        <route edges="-E2 47693411#4 E8"/>
    </vehicle>
    <vehicle id="2457" depart="460.69">
        <route edges="-E15 E16 -E21 -E3 47693411#4"/>
    </vehicle>
    <vehicle id="2458" depart="460.88">
        <route edges="-E8 -47693411#4 E0 E6"/>
    </vehicle>
    <vehicle id="2459" depart="461.06">
        <route edges="-E25 -E16 E15"/>
    </vehicle>
    <vehicle id="2460" depart="461.25">
        <route edges="-47693393#5 E16 -E21 E22 47621504#4 E6"/>
    </vehicle>
    <vehicle id="2461" depart="461.44">
        <route edges="-E1 47621504#4 -E0 E2"/>
    </vehicle>
    <vehicle id="2462" depart="461.62">
        <route edges="-E15 47693393#5"/>
    </vehicle>
    <vehicle id="2463" depart="461.81">
        <route edges="-E8 47693393#2 E20 E22 E1"/>
    </vehicle>
    <vehicle id="2464" depart="462.00">
        <route edges="-E25 -E16 -E19"/>
    </vehicle>
    <vehicle id="2465" depart="462.19">
        <route edges="-47693393#5 -E19 -E5"/>
    </vehicle>
    <vehicle id="2466" depart="462.38">
        <route edges="-E25 E17 -E23 47621504#4 47621504#5"/>
    </vehicle>
    <vehicle id="2467" depart="462.56">
        <route edges="-E19 -47693393#2 -47693411#4 E3"/>
    </vehicle>
    <vehicle id="2468" depart="462.75">
        <route edges="-E21 E22 E23 -47621504#1"/>
    </vehicle>
    <vehicle id="2469" depart="462.94">
        <route edges="E17 -E23 47621504#4 47621504#5"/>
    </vehicle>
    <vehicle id="2470" depart="463.12">
        <route edges="-E25 -E21 -E20 -47693393#2 E10"/>
    </vehicle>
    <vehicle id="2471" depart="463.31">
        <route edges="-E15 -E19 -47693393#2"/>
    </vehicle>
    <vehicle id="2472" depart="463.50">
        <route edges="-E25 E17 -E23 47621504#4 47621504#5"/>
    </vehicle>
    <vehicle id="2473" depart="463.69">
        <route edges="-E21 -E20 E19 E15"/>
    </vehicle>
    <vehicle id="2474" depart="463.88">
        <route edges="-E23 -E22 E21 E25"/>
    </vehicle>
    <vehicle id="2475" depart="464.06">
        <route edges="-47621504#5 -47621504#4 -E22 -E3"/>
    </vehicle>
    <vehicle id="2476" depart="464.25">
        <route edges="-E6 -47621504#4 E23 -47621504#1"/>
    </vehicle>
    <vehicle id="2477" depart="464.44">
        <route edges="47621504#4 -E0 47693411#4 47693393#2 E19 E16"/>
    </vehicle>
    <vehicle id="2478" depart="464.62">
        <route edges="47621504#1 -E23 47621504#4 47621504#5"/>
    </vehicle>
    <vehicle id="2479" depart="464.81">
        <route edges="E23 -47621504#1"/>
    </vehicle>
    <vehicle id="2480" depart="465.00">
        <route edges="-E15 -E19 -E5"/>
    </vehicle>
    <vehicle id="2481" depart="465.19">
        <route edges="-E6 -47621504#4 -E22 E21 -E16 E15"/>
    </vehicle>
    <vehicle id="2482" depart="465.38">
        <route edges="-E6 -47621504#4 E23 E13"/>
    </vehicle>
    <vehicle id="2483" depart="465.56">
        <route edges="47621504#1 -E23 -E22 -E20 -E5"/>
    </vehicle>
    <vehicle id="2484" depart="465.75">
        <route edges="-E17 -E21 E22 E23 E13"/>
    </vehicle>
    <vehicle id="2485" depart="465.94">
        <route edges="E5 E20 E22 47621504#4 -E0"/>
    </vehicle>
    <vehicle id="2486" depart="466.12">
        <route edges="-E10 47693393#2 E19 47693393#5"/>
    </vehicle>
    <vehicle id="2487" depart="466.31">
        <route edges="-E15 E16 E17 -47621504#1"/>
    </vehicle>
    <vehicle id="2488" depart="466.50">
        <route edges="-E15 E16 E17 E13"/>
    </vehicle>
    <vehicle id="2489" depart="466.69">
        <route edges="-E10 -47693411#4 E0 -47621504#4 -E22"/>
    </vehicle>
    <vehicle id="2490" depart="466.88">
        <route edges="-E6 47621504#5"/>
    </vehicle>
    <vehicle id="2491" depart="467.06">
        <route edges="-E2 47693411#4 E10"/>
    </vehicle>
    <vehicle id="2492" depart="467.25">
        <route edges="-E6 -47621504#4 -E22 E21 -E16 E15"/>
    </vehicle>
    <vehicle id="2493" depart="467.44">
        <route edges="-47693393#5 -E19 -47693393#2 -47693411#4 E2"/>
    </vehicle>
    <vehicle id="2494" depart="467.62">
        <route edges="-E25 -E21 -E20 -47693393#2 E8"/>
    </vehicle>
    <vehicle id="2495" depart="467.81">
        <route edges="-E2 E3 E22 47621504#4 -E0 E2"/>
    </vehicle>
    <vehicle id="2496" depart="468.00">
        <route edges="E5 -47693393#2 E8"/>
    </vehicle>
    <vehicle id="2497" depart="468.19">
        <route edges="-E10 47693393#2 E19 E15"/>
    </vehicle>
    <vehicle id="2498" depart="468.38">
        <route edges="-E13 -E23 -E22 -E20 -47693393#2 E10"/>
    </vehicle>
    <vehicle id="2499" depart="468.56">
        <route edges="E5 E19 47693393#5"/>
    </vehicle>
    <vehicle id="2500" depart="468.75">
        <route edges="-47693393#5 E16 E17 E13"/>
    </vehicle>
    <vehicle id="2501" depart="468.94">
        <route edges="-E2 47693411#4 47693393#2 E19 E15"/>
    </vehicle>
    <vehicle id="2502" depart="469.12">
        <route edges="-E2 47693411#4 47693393#2 -E5"/>
    </vehicle>
    <vehicle id="2503" depart="469.31">
        <route edges="-E25 -E21 -E3 E2"/>
    </vehicle>
    <vehicle id="2504" depart="469.50">
        <route edges="E5 E20 E22 E23 -47621504#1"/>
    </vehicle>
    <vehicle id="2505" depart="469.69">
        <route edges="-47621504#5 -47621504#4 -E22 E21 -E16 E15"/>
    </vehicle>
    <vehicle id="2506" depart="469.88">
        <route edges="-47693393#5 E16 E25"/>
    </vehicle>
    <vehicle id="2507" depart="470.06">
        <route edges="47621504#1 -E23 -E22 -E20 -47693393#2 E8"/>
    </vehicle>
    <vehicle id="2508" depart="470.25">
        <route edges="-E15 47693393#5"/>
    </vehicle>
    <vehicle id="2509" depart="470.44">
        <route edges="-E23 -E22 E21 -E16 E15"/>
    </vehicle>
    <vehicle id="2510" depart="470.62">
        <route edges="-47621504#5 -47621504#4 -E22 -E20 -E5"/>
    </vehicle>
    <vehicle id="2511" depart="470.81">
        <route edges="-E10 47693393#2 E20 E21 E25"/>
    </vehicle>
    <vehicle id="2512" depart="471.00">
        <route edges="-E13 -E23 -E22 -E20 -47693393#2 E10"/>
    </vehicle>
    <vehicle id="2513" depart="471.19">
        <route edges="-E13 -47621504#1"/>
    </vehicle>
    <vehicle id="2514" depart="471.38">
        <route edges="-E6 -47621504#4 -E22 E21 -E16 47693393#5"/>
    </vehicle>
    <vehicle id="2515" depart="471.56">
        <route edges="-E8 47693393#2 E19 E15"/>
    </vehicle>
    <vehicle id="2516" depart="471.75">
        <route edges="-47621504#5 -47621504#4 -E22 -E20 -E5"/>
    </vehicle>
    <vehicle id="2517" depart="471.94">
        <route edges="-E13 -E17 -E16 47693393#5"/>
    </vehicle>
    <vehicle id="2518" depart="472.12">
        <route edges="-E6 -E0 E3 E22 47621504#4 E6"/>
    </vehicle>
    <vehicle id="2519" depart="472.31">
        <route edges="47621504#1 -E17 -E16 E15"/>
    </vehicle>
    <vehicle id="2520" depart="472.50">
        <route edges="-E2 47693411#4 47693393#2 E19 E15"/>
    </vehicle>
    <vehicle id="2521" depart="472.69">
        <route edges="E19 E16 E17 E13"/>
    </vehicle>
    <vehicle id="2522" depart="472.88">
        <route edges="-E13 -E17 -E21 E22 E23"/>
    </vehicle>
    <vehicle id="2523" depart="473.06">
        <route edges="-E15 -E19 -47693393#2 -47693411#4 E2"/>
    </vehicle>
    <vehicle id="2524" depart="473.25">
        <route edges="47621504#1 -E23 47621504#4 -E0 47693411#4 47693393#2"/>
    </vehicle>
    <vehicle id="2525" depart="473.44">
        <route edges="-E8 47693393#2 E19 47693393#5"/>
    </vehicle>
    <vehicle id="2526" depart="473.62">
        <route edges="-E20 -E5"/>
    </vehicle>
    <vehicle id="2527" depart="473.81">
        <route edges="-E6 -47621504#4 E23 -E17 E25"/>
    </vehicle>
    <vehicle id="2528" depart="474.00">
        <route edges="E17 -E23 -E22 E21 -E16 47693393#5"/>
    </vehicle>
    <vehicle id="2529" depart="474.19">
        <route edges="E5 E20 E22 47621504#4 47621504#5"/>
    </vehicle>
    <vehicle id="2530" depart="474.38">
        <route edges="-47621504#5 -E0 47693411#4 E8"/>
    </vehicle>
    <vehicle id="2531" depart="474.56">
        <route edges="-E25 -E21 -E20 E19 E16 E25"/>
    </vehicle>
    <vehicle id="2532" depart="474.75">
        <route edges="-E25 -E21 E22 E1"/>
    </vehicle>
    <vehicle id="2533" depart="474.94">
        <route edges="-E25 E17 -E23 47621504#4 E6"/>
    </vehicle>
    <vehicle id="2534" depart="475.12">
        <route edges="-E8 -47693411#4 E2"/>
    </vehicle>
    <vehicle id="2535" depart="475.31">
        <route edges="-E13 -47621504#1"/>
    </vehicle>
    <vehicle id="2536" depart="475.50">
        <route edges="-E15 -E19 -47693393#2 E10"/>
    </vehicle>
    <vehicle id="2537" depart="475.69">
        <route edges="-E10 47693393#2 E20 E22 E1"/>
    </vehicle>
    <vehicle id="2538" depart="475.88">
        <route edges="E5 E19 E16 -E21 -E20 -E5"/>
    </vehicle>
    <vehicle id="2539" depart="476.06">
        <route edges="-E10 47693393#2 E20 E21 -E16 -E19"/>
    </vehicle>
    <vehicle id="2540" depart="476.25">
        <route edges="47621504#1 -E17 -E21 E22 E23"/>
    </vehicle>
    <vehicle id="2541" depart="476.44">
        <route edges="E22 E1"/>
    </vehicle>
    <vehicle id="2542" depart="476.62">
        <route edges="-47621504#5 -E0 47693411#4 E10"/>
    </vehicle>
    <vehicle id="2543" depart="476.81">
        <route edges="-E2 47693411#4 47693393#2 -E5"/>
    </vehicle>
    <vehicle id="2544" depart="477.00">
        <route edges="E3 E22 47621504#4 -E0 E2"/>
    </vehicle>
    <vehicle id="2545" depart="477.19">
        <route edges="-E2 E3 E22"/>
    </vehicle>
    <vehicle id="2546" depart="477.38">
        <route edges="-47693393#5 E16 -E21 E22 47621504#4 E6"/>
    </vehicle>
    <vehicle id="2547" depart="477.56">
        <route edges="47621504#1 -E23 -E22 -E20 -47693393#2 E8"/>
    </vehicle>
    <vehicle id="2548" depart="477.75">
        <route edges="-E6 -47621504#4 -E22"/>
    </vehicle>
    <vehicle id="2549" depart="477.94">
        <route edges="-E8 E10"/>
    </vehicle>
    <vehicle id="2550" depart="478.12">
        <route edges="-E8 E10"/>
    </vehicle>
    <vehicle id="2551" depart="478.31">
        <route edges="-47621504#4 -E22 -E20 -47693393#2 E8"/>
    </vehicle>
    <vehicle id="2552" depart="478.50">
        <route edges="-E6 -47621504#4 E23 E13"/>
    </vehicle>
    <vehicle id="2553" depart="478.69">
        <route edges="-47693393#5 -E19 -47693393#2 E10"/>
    </vehicle>
    <vehicle id="2554" depart="478.88">
        <route edges="-47621504#5 -E0 47693411#4 E10"/>
    </vehicle>
    <vehicle id="2555" depart="479.06">
        <route edges="-E6 -47621504#4 -E22 E21 -E16 47693393#5"/>
    </vehicle>
    <vehicle id="2556" depart="479.25">
        <route edges="-E25 -E16 47693393#5"/>
    </vehicle>
    <vehicle id="2557" depart="479.44">
        <route edges="E19 47693393#5"/>
    </vehicle>
    <vehicle id="2558" depart="479.62">
        <route edges="-E1 47621504#4 47621504#5"/>
    </vehicle>
    <vehicle id="2559" depart="479.81">
        <route edges="-E13 -E23 E1"/>
    </vehicle>
    <vehicle id="2560" depart="480.00">
        <route edges="-47693393#5 E16 -E21 -E3"/>
    </vehicle>
    <vehicle id="2561" depart="480.19">
        <route edges="-E10 47693393#2 E20 E22 E23 -47621504#1"/>
    </vehicle>
    <vehicle id="2562" depart="480.38">
        <route edges="-E25 -E21 -E20 -47693393#2 E10"/>
    </vehicle>
    <vehicle id="2563" depart="480.56">
        <route edges="-E1 -E22 E21 -E16 47693393#5"/>
    </vehicle>
    <vehicle id="2564" depart="480.75">
        <route edges="-E13 -E23"/>
    </vehicle>
    <vehicle id="2565" depart="480.94">
        <route edges="-E6 47621504#5"/>
    </vehicle>
    <vehicle id="2566" depart="481.12">
        <route edges="-E10 -47693411#4 E0 -47621504#4"/>
    </vehicle>
    <vehicle id="2567" depart="481.31">
        <route edges="-E25 -E16 47693393#5"/>
    </vehicle>
    <vehicle id="2568" depart="481.50">
        <route edges="-E15 E16 -E21"/>
    </vehicle>
    <vehicle id="2569" depart="481.69">
        <route edges="-E2 E3 E21 E17"/>
    </vehicle>
    <vehicle id="2570" depart="481.88">
        <route edges="-47693393#5 E16 E17 -47621504#1"/>
    </vehicle>
    <vehicle id="2571" depart="482.06">
        <route edges="-E15 -E19 -E5"/>
    </vehicle>
    <vehicle id="2572" depart="482.25">
        <route edges="-E25 E17 E13"/>
    </vehicle>
    <vehicle id="2573" depart="482.44">
        <route edges="47621504#1 -E23 47621504#4 -E0 E2"/>
    </vehicle>
    <vehicle id="2574" depart="482.62">
        <route edges="-E25 -E16 47693393#5"/>
    </vehicle>
    <vehicle id="2575" depart="482.81">
        <route edges="47621504#1 -E23 47621504#4 -E0 E2"/>
    </vehicle>
    <vehicle id="2576" depart="483.00">
        <route edges="-E6 -47621504#4 E23 E13"/>
    </vehicle>
    <vehicle id="2577" depart="483.19">
        <route edges="E5 -47693393#2 -47693411#4 E2"/>
    </vehicle>
    <vehicle id="2578" depart="483.38">
        <route edges="-E2 E0 -47621504#4 E23 -E17 -E21"/>
    </vehicle>
    <vehicle id="2579" depart="483.56">
        <route edges="47621504#1 -E23 47621504#4 E6"/>
    </vehicle>
    <vehicle id="2580" depart="483.75">
        <route edges="-E2 E0 -47621504#4 E1"/>
    </vehicle>
    <vehicle id="2581" depart="483.94">
        <route edges="-E6 -E0 E2"/>
    </vehicle>
    <vehicle id="2582" depart="484.12">
        <route edges="-E2 E0 47621504#5"/>
    </vehicle>
    <vehicle id="2583" depart="484.31">
        <route edges="-E1 47621504#4 -E0 E3"/>
    </vehicle>
    <vehicle id="2584" depart="484.50">
        <route edges="-E25 E17 -E23 47621504#4 E6"/>
    </vehicle>
    <vehicle id="2585" depart="484.69">
        <route edges="-E15 -E19 -47693393#2 -47693411#4 E2"/>
    </vehicle>
    <vehicle id="2586" depart="484.88">
        <route edges="-E6 -47621504#4 E23 -E17 E25"/>
    </vehicle>
    <vehicle id="2587" depart="485.06">
        <route edges="E17 -E23 E1"/>
    </vehicle>
    <vehicle id="2588" depart="485.25">
        <route edges="-47621504#5 -E0 47693411#4 E10"/>
    </vehicle>
    <vehicle id="2589" depart="485.44">
        <route edges="-E13 -E23 -E22 -E20 -47693393#2 E10"/>
    </vehicle>
    <vehicle id="2590" depart="485.62">
        <route edges="-E1 -E22 E21"/>
    </vehicle>
    <vehicle id="2591" depart="485.81">
        <route edges="-E25 -E21"/>
    </vehicle>
    <vehicle id="2592" depart="486.00">
        <route edges="-47693393#5 E16 E25"/>
    </vehicle>
    <vehicle id="2593" depart="486.19">
        <route edges="47621504#1 -E17 -E16 47693393#5"/>
    </vehicle>
    <vehicle id="2594" depart="486.38">
        <route edges="-E6 -47621504#4 E23 -E17 E25"/>
    </vehicle>
    <vehicle id="2595" depart="486.56">
        <route edges="-E2 E0 -47621504#4 E1"/>
    </vehicle>
    <vehicle id="2596" depart="486.75">
        <route edges="-E15 E16 -E21 -E20 E19 E15"/>
    </vehicle>
    <vehicle id="2597" depart="486.94">
        <route edges="-E21 -E20 -47693393#2 E8"/>
    </vehicle>
    <vehicle id="2598" depart="487.12">
        <route edges="-E15 47693393#5"/>
    </vehicle>
    <vehicle id="2599" depart="487.31">
        <route edges="47621504#1 E13"/>
    </vehicle>
    <vehicle id="2600" depart="487.50">
        <route edges="47621504#1 -E23 E1"/>
    </vehicle>
    <vehicle id="2601" depart="487.69">
        <route edges="47621504#1 E13"/>
    </vehicle>
    <vehicle id="2602" depart="487.88">
        <route edges="-E10 47693393#2 E19 E15"/>
    </vehicle>
    <vehicle id="2603" depart="488.06">
        <route edges="-47693393#2 E8"/>
    </vehicle>
    <vehicle id="2604" depart="488.25">
        <route edges="-E25 -E21 -E20 -47693393#2 E10"/>
    </vehicle>
    <vehicle id="2605" depart="488.44">
        <route edges="-E25 -E21 -E20 -47693393#2 E10"/>
    </vehicle>
    <vehicle id="2606" depart="488.62">
        <route edges="-E22 E21 E25"/>
    </vehicle>
    <vehicle id="2607" depart="488.81">
        <route edges="-E1 -E22 -E20 -47693393#2 E8"/>
    </vehicle>
    <vehicle id="2608" depart="489.00">
        <route edges="-47621504#5 -47621504#4 E23 -E17"/>
    </vehicle>
    <vehicle id="2609" depart="489.19">
        <route edges="47621504#1 -E17 -E21 E22"/>
    </vehicle>
    <vehicle id="2610" depart="489.38">
        <route edges="-E15 -E19 -47693393#2 E10"/>
    </vehicle>
    <vehicle id="2611" depart="489.56">
        <route edges="-E6 -E0"/>
    </vehicle>
    <vehicle id="2612" depart="489.75">
        <route edges="47621504#1 -E23 47621504#4 E6"/>
    </vehicle>
    <vehicle id="2613" depart="489.94">
        <route edges="E21 -E16 E15"/>
    </vehicle>
    <vehicle id="2614" depart="490.12">
        <route edges="-47621504#4 -E22 -E3"/>
    </vehicle>
    <vehicle id="2615" depart="490.31">
        <route edges="-47693393#5 E16 E17 E13"/>
    </vehicle>
    <vehicle id="2616" depart="490.50">
        <route edges="-E15 E16 E17 E13"/>
    </vehicle>
    <vehicle id="2617" depart="490.69">
        <route edges="-E1 -E22 -E20 E19"/>
    </vehicle>
    <vehicle id="2618" depart="490.88">
        <route edges="-E13 -E23 -E22 E21 E17 E13"/>
    </vehicle>
    <vehicle id="2619" depart="491.06">
        <route edges="E22 47621504#4 -E0 47693411#4 47693393#2"/>
    </vehicle>
    <vehicle id="2620" depart="491.25">
        <route edges="E5 E20 E22 E1"/>
    </vehicle>
    <vehicle id="2621" depart="491.44">
        <route edges="E5 E19 47693393#5"/>
    </vehicle>
    <vehicle id="2622" depart="491.62">
        <route edges="-47693393#5 E16 E17 -47621504#1"/>
    </vehicle>
    <vehicle id="2623" depart="491.81">
        <route edges="E5 E20 E22 E1"/>
    </vehicle>
    <vehicle id="2624" depart="492.00">
        <route edges="-47693393#5 E16 -E21 E22 47621504#4 47621504#5"/>
    </vehicle>
    <vehicle id="2625" depart="492.19">
        <route edges="-E13 -E23 -E22 E21 E17 E13"/>
    </vehicle>
    <vehicle id="2626" depart="492.38">
        <route edges="-47621504#5 -E0 E2"/>
    </vehicle>
    <vehicle id="2627" depart="492.56">
        <route edges="47621504#1 -E17 -E16 47693393#5"/>
    </vehicle>
    <vehicle id="2628" depart="492.75">
        <route edges="47693411#4 47693393#2 E20 E22 47621504#4 E6"/>
    </vehicle>
    <vehicle id="2629" depart="492.94">
        <route edges="-E1 47621504#4 -E0 E2"/>
    </vehicle>
    <vehicle id="2630" depart="493.12">
        <route edges="-E15 47693393#5"/>
    </vehicle>
    <vehicle id="2631" depart="493.31">
        <route edges="-E15 E16 -E21 -E3 47693411#4"/>
    </vehicle>
    <vehicle id="2632" depart="493.50">
        <route edges="-E21 -E20 E19 E15"/>
    </vehicle>
    <vehicle id="2633" depart="493.69">
        <route edges="-E2 47693411#4 47693393#2 -E5"/>
    </vehicle>
    <vehicle id="2634" depart="493.88">
        <route edges="-E15 E16 -E21 E22 47621504#4 E6"/>
    </vehicle>
    <vehicle id="2635" depart="494.06">
        <route edges="47621504#1 -E23 -E22 -E20 -E5"/>
    </vehicle>
    <vehicle id="2636" depart="494.25">
        <route edges="E5 E19 E16"/>
    </vehicle>
    <vehicle id="2637" depart="494.44">
        <route edges="-47693393#5 -E19 -47693393#2 -47693411#4 E0 -47621504#4"/>
    </vehicle>
    <vehicle id="2638" depart="494.62">
        <route edges="-47621504#5 -E0 E2"/>
    </vehicle>
    <vehicle id="2639" depart="494.81">
        <route edges="-E2 E0 -47621504#4 E1"/>
    </vehicle>
    <vehicle id="2640" depart="495.00">
        <route edges="E5 -47693393#2 -47693411#4"/>
    </vehicle>
    <vehicle id="2641" depart="495.19">
        <route edges="-E6 -47621504#4 E1"/>
    </vehicle>
    <vehicle id="2642" depart="495.38">
        <route edges="-E17 E25"/>
    </vehicle>
    <vehicle id="2643" depart="495.56">
        <route edges="-E25 -E21 E22 E1"/>
    </vehicle>
    <vehicle id="2644" depart="495.75">
        <route edges="-E1 -E22 -E20 -47693393#2 E10"/>
    </vehicle>
    <vehicle id="2645" depart="495.94">
        <route edges="-E22 -E3 E0 -47621504#4 E1"/>
    </vehicle>
    <vehicle id="2646" depart="496.12">
        <route edges="-E13 -E23 -E22 -E20 -E5"/>
    </vehicle>
    <vehicle id="2647" depart="496.31">
        <route edges="-E25 E17 E13"/>
    </vehicle>
    <vehicle id="2648" depart="496.50">
        <route edges="47621504#1 -E23 47621504#4 47621504#5"/>
    </vehicle>
    <vehicle id="2649" depart="496.69">
        <route edges="-E2 E0 -47621504#4 E1"/>
    </vehicle>
    <vehicle id="2650" depart="496.88">
        <route edges="-E21 -E20 E19 47693393#5"/>
    </vehicle>
    <vehicle id="2651" depart="497.06">
        <route edges="E5 E20 E21 E17 E13"/>
    </vehicle>
    <vehicle id="2652" depart="497.25">
        <route edges="-E6 -47621504#4 -E22 E21 -E16 -E19"/>
    </vehicle>
    <vehicle id="2653" depart="497.44">
        <route edges="-E2 E3 E22 47621504#4 -E0 E2"/>
    </vehicle>
    <vehicle id="2654" depart="497.62">
        <route edges="-47693393#5 -E19 -47693393#2 -47693411#4 E2"/>
    </vehicle>
    <vehicle id="2655" depart="497.81">
        <route edges="E5 -47693393#2 E8"/>
    </vehicle>
    <vehicle id="2656" depart="498.00">
        <route edges="47621504#1 -E23 -E22 -E20 -47693393#2 E10"/>
    </vehicle>
    <vehicle id="2657" depart="498.19">
        <route edges="-47693393#2 -47693411#4 E0 E6"/>
    </vehicle>
    <vehicle id="2658" depart="498.38">
        <route edges="-47693393#5 -E19 -47693393#2 E10"/>
    </vehicle>
    <vehicle id="2659" depart="498.56">
        <route edges="-E8 47693393#2 E20 -E3 47693411#4 E8"/>
    </vehicle>
    <vehicle id="2660" depart="498.75">
        <route edges="-47693393#2 -47693411#4 E3 E21 -E16 E15"/>
    </vehicle>
    <vehicle id="2661" depart="498.94">
        <route edges="47621504#1 -E17 -E16 47693393#5"/>
    </vehicle>
    <vehicle id="2662" depart="499.12">
        <route edges="-47621504#5 -47621504#4 -E22 E21 -E16 47693393#5"/>
    </vehicle>
    <vehicle id="2663" depart="499.31">
        <route edges="47621504#1 -E23 -E22 -E20 -47693393#2 E10"/>
    </vehicle>
    <vehicle id="2664" depart="499.50">
        <route edges="-E2 47693411#4 E10"/>
    </vehicle>
    <vehicle id="2665" depart="499.69">
        <route edges="-E8 47693393#2 E20 E22 E1"/>
    </vehicle>
    <vehicle id="2666" depart="499.88">
        <route edges="E5 E20 E21 E25"/>
    </vehicle>
    <vehicle id="2667" depart="500.06">
        <route edges="-E10 47693393#2 E20 E22 E23 -47621504#1"/>
    </vehicle>
    <vehicle id="2668" depart="500.25">
        <route edges="E23 -E17 -E21 -E3 E2"/>
    </vehicle>
    <vehicle id="2669" depart="500.44">
        <route edges="-E8 47693393#2 E20 E21 E17 E13"/>
    </vehicle>
    <vehicle id="2670" depart="500.62">
        <route edges="-47621504#5 -E0 47693411#4 E10"/>
    </vehicle>
    <vehicle id="2671" depart="500.81">
        <route edges="-E1 E23 -47621504#1"/>
    </vehicle>
    <vehicle id="2672" depart="501.00">
        <route edges="E5 E20 E21 E25"/>
    </vehicle>
    <vehicle id="2673" depart="501.19">
        <route edges="-E25 E17 -E23 47621504#4 47621504#5"/>
    </vehicle>
    <vehicle id="2674" depart="501.38">
        <route edges="-47693393#2 E10"/>
    </vehicle>
    <vehicle id="2675" depart="501.56">
        <route edges="47621504#4 47621504#5"/>
    </vehicle>
    <vehicle id="2676" depart="501.75">
        <route edges="-47693393#5 E16 -E21 E22 47621504#4 47621504#5"/>
    </vehicle>
    <vehicle id="2677" depart="501.94">
        <route edges="47693393#2 E20 E22 E23 -47621504#1"/>
    </vehicle>
    <vehicle id="2678" depart="502.12">
        <route edges="-47693393#5 -E19 -E5"/>
    </vehicle>
    <vehicle id="2679" depart="502.31">
        <route edges="-E25 -E21 -E3"/>
    </vehicle>
    <vehicle id="2680" depart="502.50">
        <route edges="-E16 -E19 E20 E21 E25"/>
    </vehicle>
    <vehicle id="2681" depart="502.69">
        <route edges="-E10 -47693411#4 E2"/>
    </vehicle>
    <vehicle id="2682" depart="502.88">
        <route edges="-E2 E3 E21 E25"/>
    </vehicle>
    <vehicle id="2683" depart="503.06">
        <route edges="47693411#4 47693393#2 E19 47693393#5"/>
    </vehicle>
    <vehicle id="2684" depart="503.25">
        <route edges="-47693393#5 E16 E17 -E23"/>
    </vehicle>
    <vehicle id="2685" depart="503.44">
        <route edges="E5 E19 E16 -E21 -E20 -E5"/>
    </vehicle>
    <vehicle id="2686" depart="503.62">
        <route edges="-E2 47693411#4 E8"/>
    </vehicle>
    <vehicle id="2687" depart="503.81">
        <route edges="-E8 -47693411#4 E0 47621504#5"/>
    </vehicle>
    <vehicle id="2688" depart="504.00">
        <route edges="-E15 E16 -E21 -E20 E19 E15"/>
    </vehicle>
    <vehicle id="2689" depart="504.19">
        <route edges="-E1 47621504#4 -E0 E2"/>
    </vehicle>
    <vehicle id="2690" depart="504.38">
        <route edges="-E13 -E17 -E16 E15"/>
    </vehicle>
    <vehicle id="2691" depart="504.56">
        <route edges="-E8 47693393#2 E20 E21 -E16 -E19"/>
    </vehicle>
    <vehicle id="2692" depart="504.75">
        <route edges="-E1 47621504#4 -E0 E3 E22 E1"/>
    </vehicle>
    <vehicle id="2693" depart="504.94">
        <route edges="-E10 -47693411#4 E2"/>
    </vehicle>
    <vehicle id="2694" depart="505.12">
        <route edges="-E8 47693393#2 E20 E21 E17 E13"/>
    </vehicle>
    <vehicle id="2695" depart="505.31">
        <route edges="-E15 -E19 -47693393#2 -47693411#4 E2"/>
    </vehicle>
    <vehicle id="2696" depart="505.50">
        <route edges="-E2 E3 E21 E17 -E23"/>
    </vehicle>
    <vehicle id="2697" depart="505.69">
        <route edges="E0 -47621504#4 E23 -47621504#1"/>
    </vehicle>
    <vehicle id="2698" depart="505.88">
        <route edges="E3 E22 E1"/>
    </vehicle>
    <vehicle id="2699" depart="506.06">
        <route edges="-E6 -E0 47693411#4 E8"/>
    </vehicle>
    <vehicle id="2700" depart="506.25">
        <route edges="-E6 -47621504#4 E23 -47621504#1"/>
    </vehicle>
    <vehicle id="2701" depart="506.44">
        <route edges="E23 -E17 -E16 E15"/>
    </vehicle>
    <vehicle id="2702" depart="506.62">
        <route edges="E5 E20 E22 E1"/>
    </vehicle>
    <vehicle id="2703" depart="506.81">
        <route edges="E23 -E17 -E21 E22 47621504#4 -E0 E3"/>
    </vehicle>
    <vehicle id="2704" depart="507.00">
        <route edges="-E13 -E23 47621504#4 47621504#5"/>
    </vehicle>
    <vehicle id="2705" depart="507.19">
        <route edges="-47693393#5 E15"/>
    </vehicle>
    <vehicle id="2706" depart="507.38">
        <route edges="-E15 E16 -E21 E22"/>
    </vehicle>
    <vehicle id="2707" depart="507.56">
        <route edges="-E8 -47693411#4 E2"/>
    </vehicle>
    <vehicle id="2708" depart="507.75">
        <route edges="-E25 -E21 -E20 -E5"/>
    </vehicle>
    <vehicle id="2709" depart="507.94">
        <route edges="-E13 -E23 47621504#4 -E0 E2"/>
    </vehicle>
    <vehicle id="2710" depart="508.12">
        <route edges="-E1 E23 E13"/>
    </vehicle>
    <vehicle id="2711" depart="508.31">
        <route edges="-E6 -47621504#4 E23 -E17 E25"/>
    </vehicle>
    <vehicle id="2712" depart="508.50">
        <route edges="-47621504#5 -47621504#4 -E22 E21 -E16"/>
    </vehicle>
    <vehicle id="2713" depart="508.69">
        <route edges="-47693393#5 E16 -E21 E22 E1"/>
    </vehicle>
    <vehicle id="2714" depart="508.88">
        <route edges="-E1 47621504#4 47621504#5"/>
    </vehicle>
    <vehicle id="2715" depart="509.06">
        <route edges="-E1 E23 -47621504#1"/>
    </vehicle>
    <vehicle id="2716" depart="509.25">
        <route edges="-47693393#5 -E19 -47693393#2 E8"/>
    </vehicle>
    <vehicle id="2717" depart="509.44">
        <route edges="-E6 -47621504#4 E23 -E17 E25"/>
    </vehicle>
    <vehicle id="2718" depart="509.62">
        <route edges="E5 E19 E15"/>
    </vehicle>
    <vehicle id="2719" depart="509.81">
        <route edges="-E6 -47621504#4 -E22 -E20"/>
    </vehicle>
    <vehicle id="2720" depart="510.00">
        <route edges="47693393#2 E19 E16 -E21"/>
    </vehicle>
    <vehicle id="2721" depart="510.19">
        <route edges="-E6 -E0 E3 E22 47621504#4 E6"/>
    </vehicle>
    <vehicle id="2722" depart="510.38">
        <route edges="-E25 -E21 -E20 -47693393#2 E8"/>
    </vehicle>
    <vehicle id="2723" depart="510.56">
        <route edges="E20 -E3 E2"/>
    </vehicle>
    <vehicle id="2724" depart="510.75">
        <route edges="-E10 47693393#2 E20 -E3 47693411#4 E10"/>
    </vehicle>
    <vehicle id="2725" depart="510.94">
        <route edges="E5 E19 E15"/>
    </vehicle>
    <vehicle id="2726" depart="511.12">
        <route edges="E23 -E17 -E21 E22 47621504#4 47621504#5"/>
    </vehicle>
    <vehicle id="2727" depart="511.31">
        <route edges="-E15 E16 -E21 E22 47621504#4 E6"/>
    </vehicle>
    <vehicle id="2728" depart="511.50">
        <route edges="-E8 47693393#2 E19 47693393#5"/>
    </vehicle>
    <vehicle id="2729" depart="511.69">
        <route edges="-E0 47693411#4 47693393#2 E20 -E3 E0 -47621504#4"/>
    </vehicle>
    <vehicle id="2730" depart="511.88">
        <route edges="-E8 -47693411#4 E0"/>
    </vehicle>
    <vehicle id="2731" depart="512.06">
        <route edges="-E13 -47621504#1"/>
    </vehicle>
    <vehicle id="2732" depart="512.25">
        <route edges="E5 E20 E22 47621504#4 47621504#5"/>
    </vehicle>
    <vehicle id="2733" depart="512.44">
        <route edges="-E15 -E19 -47693393#2 E10"/>
    </vehicle>
    <vehicle id="2734" depart="512.62">
        <route edges="E3 E21 -E16 E15"/>
    </vehicle>
    <vehicle id="2735" depart="512.81">
        <route edges="-E1 -E22 -E20 -47693393#2 E10"/>
    </vehicle>
    <vehicle id="2736" depart="513.00">
        <route edges="-47693393#5 -E19 E20 E21"/>
    </vehicle>
    <vehicle id="2737" depart="513.19">
        <route edges="-E1 -E22 E21 -E16 E15"/>
    </vehicle>
    <vehicle id="2738" depart="513.38">
        <route edges="E22 47621504#4 -E0 E2"/>
    </vehicle>
    <vehicle id="2739" depart="513.56">
        <route edges="-47693393#5 -E19 -47693393#2 -47693411#4 E0 -47621504#4"/>
    </vehicle>
    <vehicle id="2740" depart="513.75">
        <route edges="-E25 E17 -E23 47621504#4 47621504#5"/>
    </vehicle>
    <vehicle id="2741" depart="513.94">
        <route edges="-E16 -E19 E20 E22 47621504#4 E6"/>
    </vehicle>
    <vehicle id="2742" depart="514.12">
        <route edges="-47693393#5 E15"/>
    </vehicle>
    <vehicle id="2743" depart="514.31">
        <route edges="E5 E19 E15"/>
    </vehicle>
    <vehicle id="2744" depart="514.50">
        <route edges="-E10 -47693411#4 E2"/>
    </vehicle>
    <vehicle id="2745" depart="514.69">
        <route edges="E21 E17 E13"/>
    </vehicle>
    <vehicle id="2746" depart="514.88">
        <route edges="-E2 47693411#4 E8"/>
    </vehicle>
    <vehicle id="2747" depart="515.06">
        <route edges="-E2 E0 -47621504#4 E1"/>
    </vehicle>
    <vehicle id="2748" depart="515.25">
        <route edges="47621504#1 -E17 -E21 E22 E23"/>
    </vehicle>
    <vehicle id="2749" depart="515.44">
        <route edges="47621504#1 E13"/>
    </vehicle>
    <vehicle id="2750" depart="515.62">
        <route edges="-47621504#4 -E22 -E20 -47693393#2 E8"/>
    </vehicle>
    <vehicle id="2751" depart="515.81">
        <route edges="47621504#1 -E23 -E22 -E20 -47693393#2 E10"/>
    </vehicle>
    <vehicle id="2752" depart="516.00">
        <route edges="-E25 -E21 -E20 -47693393#2 E8"/>
    </vehicle>
    <vehicle id="2753" depart="516.19">
        <route edges="-E13 -E23 -E22 -E20 E19"/>
    </vehicle>
    <vehicle id="2754" depart="516.38">
        <route edges="-E15 E16 -E21 -E20 E19 E15"/>
    </vehicle>
    <vehicle id="2755" depart="516.56">
        <route edges="E5 E20 E22 47621504#4 -E0"/>
    </vehicle>
    <vehicle id="2756" depart="516.75">
        <route edges="-E2 47693411#4 E8"/>
    </vehicle>
    <vehicle id="2757" depart="516.94">
        <route edges="-47693393#2 E10"/>
    </vehicle>
    <vehicle id="2758" depart="517.12">
        <route edges="-E8 47693393#2 E19 E15"/>
    </vehicle>
    <vehicle id="2759" depart="517.31">
        <route edges="-E1 E23 -47621504#1"/>
    </vehicle>
    <vehicle id="2760" depart="517.50">
        <route edges="-E15 -E19 -E5"/>
    </vehicle>
    <vehicle id="2761" depart="517.69">
        <route edges="-E6 -E0 E3 E22 47621504#4 E6"/>
    </vehicle>
    <vehicle id="2762" depart="517.88">
        <route edges="-E25 -E16 47693393#5"/>
    </vehicle>
    <vehicle id="2763" depart="518.06">
        <route edges="-47693393#5 E15"/>
    </vehicle>
    <vehicle id="2764" depart="518.25">
        <route edges="-E8 47693393#2 E20 E21 E17 -E23"/>
    </vehicle>
    <vehicle id="2765" depart="518.44">
        <route edges="-E1 47621504#4 -E0 E2"/>
    </vehicle>
    <vehicle id="2766" depart="518.62">
        <route edges="-E25 -E21 -E20 -47693393#2 E10"/>
    </vehicle>
    <vehicle id="2767" depart="518.81">
        <route edges="-47621504#5 -47621504#4 E23 E13"/>
    </vehicle>
    <vehicle id="2768" depart="519.00">
        <route edges="-E13 -E23 -E22 E21 E17 E13"/>
    </vehicle>
    <vehicle id="2769" depart="519.19">
        <route edges="47621504#1 -E23 E1"/>
    </vehicle>
    <vehicle id="2770" depart="519.38">
        <route edges="E5 E20 E22 E23 -47621504#1"/>
    </vehicle>
    <vehicle id="2771" depart="519.56">
        <route edges="-47621504#5 -47621504#4 E23 -E17 E25"/>
    </vehicle>
    <vehicle id="2772" depart="519.75">
        <route edges="-47621504#5 -47621504#4 -E22 -E20"/>
    </vehicle>
    <vehicle id="2773" depart="519.94">
        <route edges="47621504#1 -E23 -E22 -E20 E19 E16"/>
    </vehicle>
    <vehicle id="2774" depart="520.12">
        <route edges="-E19 E20 E21 E17"/>
    </vehicle>
    <vehicle id="2775" depart="520.31">
        <route edges="E0 -47621504#4 -E22 -E3"/>
    </vehicle>
    <vehicle id="2776" depart="520.50">
        <route edges="-E25 E17 -E23 47621504#4 E6"/>
    </vehicle>
    <vehicle id="2777" depart="520.69">
        <route edges="-47621504#5 -47621504#4 -E22 E21 E17 -E23"/>
    </vehicle>
    <vehicle id="2778" depart="520.88">
        <route edges="-E6 -E0 47693411#4 E10"/>
    </vehicle>
    <vehicle id="2779" depart="521.06">
        <route edges="E23 -47621504#1"/>
    </vehicle>
    <vehicle id="2780" depart="521.25">
        <route edges="-E6 -47621504#4 E23 -E17 -E21"/>
    </vehicle>
    <vehicle id="2781" depart="521.44">
        <route edges="-E1 E23 -47621504#1"/>
    </vehicle>
    <vehicle id="2782" depart="521.62">
        <route edges="-E13 -E17 E25"/>
    </vehicle>
    <vehicle id="2783" depart="521.81">
        <route edges="-E17 -E21 -E20 -E5"/>
    </vehicle>
    <vehicle id="2784" depart="522.00">
        <route edges="-E25 -E21 -E20 E19 E16 E25"/>
    </vehicle>
    <vehicle id="2785" depart="522.19">
        <route edges="-47693393#5 -E19 -47693393#2 E10"/>
    </vehicle>
    <vehicle id="2786" depart="522.38">
        <route edges="47621504#1 -E23 -E22 -E20 -E5"/>
    </vehicle>
    <vehicle id="2787" depart="522.56">
        <route edges="47621504#1 -E23 E1"/>
    </vehicle>
    <vehicle id="2788" depart="522.75">
        <route edges="47621504#1 -E23 -E22 -E20 -47693393#2 E8"/>
    </vehicle>
    <vehicle id="2789" depart="522.94">
        <route edges="-E6 -47621504#4 -E22 E21 -E16 47693393#5"/>
    </vehicle>
    <vehicle id="2790" depart="523.12">
        <route edges="E5 E20 E21 E17 E13"/>
    </vehicle>
    <vehicle id="2791" depart="523.31">
        <route edges="-47693393#5 E16 E25"/>
    </vehicle>
    <vehicle id="2792" depart="523.50">
        <route edges="47621504#1 -E23 -E22 E21"/>
    </vehicle>
    <vehicle id="2793" depart="523.69">
        <route edges="-E25 -E16 47693393#5"/>
    </vehicle>
    <vehicle id="2794" depart="523.88">
        <route edges="-47693393#5 E16 E17 -E23"/>
    </vehicle>
    <vehicle id="2795" depart="524.06">
        <route edges="-E15 -E19 -47693393#2 -47693411#4 E2"/>
    </vehicle>
    <vehicle id="2796" depart="524.25">
        <route edges="-E22 -E3 E0 -47621504#4 E1"/>
    </vehicle>
    <vehicle id="2797" depart="524.44">
        <route edges="E3 E22 E23 -47621504#1"/>
    </vehicle>
    <vehicle id="2798" depart="524.62">
        <route edges="-47693393#5 E16 E25"/>
    </vehicle>
    <vehicle id="2799" depart="524.81">
        <route edges="-E25 -E21 E22"/>
    </vehicle>
    <vehicle id="2800" depart="525.00">
        <route edges="-47621504#5 -E0 47693411#4 E10"/>
    </vehicle>
    <vehicle id="2801" depart="525.19">
        <route edges="-47621504#4 -E22 -E20 -E5"/>
    </vehicle>
    <vehicle id="2802" depart="525.38">
        <route edges="-47693393#5 E15"/>
    </vehicle>
    <vehicle id="2803" depart="525.56">
        <route edges="E17 -E23 E1"/>
    </vehicle>
    <vehicle id="2804" depart="525.75">
        <route edges="47621504#1 -E17 -E21 E22"/>
    </vehicle>
    <vehicle id="2805" depart="525.94">
        <route edges="-E6 -47621504#4 -E22 -E20 -E5"/>
    </vehicle>
    <vehicle id="2806" depart="526.12">
        <route edges="-E6 -E0 47693411#4 E10"/>
    </vehicle>
    <vehicle id="2807" depart="526.31">
        <route edges="-E15 -E19 -47693393#2 E8"/>
    </vehicle>
    <vehicle id="2808" depart="526.50">
        <route edges="-E25 E17 -47621504#1"/>
    </vehicle>
    <vehicle id="2809" depart="526.69">
        <route edges="-E1 -E22 -E20 -47693393#2 E10"/>
    </vehicle>
    <vehicle id="2810" depart="526.88">
        <route edges="E5 E19 E15"/>
    </vehicle>
    <vehicle id="2811" depart="527.06">
        <route edges="47621504#1 -E17 -E16 47693393#5"/>
    </vehicle>
    <vehicle id="2812" depart="527.25">
        <route edges="-47621504#4 -E22 -E3 E0 47621504#5"/>
    </vehicle>
    <vehicle id="2813" depart="527.44">
        <route edges="-47693393#5 E16 E17 E13"/>
    </vehicle>
    <vehicle id="2814" depart="527.62">
        <route edges="-47693393#5 E16 -E21 -E20 E19 47693393#5"/>
    </vehicle>
    <vehicle id="2815" depart="527.81">
        <route edges="-E8 47693393#2 E20 E21 E17 E13"/>
    </vehicle>
    <vehicle id="2816" depart="528.00">
        <route edges="-E1 -E22 E21"/>
    </vehicle>
    <vehicle id="2817" depart="528.19">
        <route edges="-E6 47621504#5"/>
    </vehicle>
    <vehicle id="2818" depart="528.38">
        <route edges="-E1 -E22 E21 E25"/>
    </vehicle>
    <vehicle id="2819" depart="528.56">
        <route edges="-E6 -E0 47693411#4 E8"/>
    </vehicle>
    <vehicle id="2820" depart="528.75">
        <route edges="-E2 47693411#4 47693393#2 -E5"/>
    </vehicle>
    <vehicle id="2821" depart="528.94">
        <route edges="-E6 -47621504#4 E23 -47621504#1"/>
    </vehicle>
    <vehicle id="2822" depart="529.12">
        <route edges="-E6 47621504#5"/>
    </vehicle>
    <vehicle id="2823" depart="529.31">
        <route edges="-E15 47693393#5"/>
    </vehicle>
    <vehicle id="2824" depart="529.50">
        <route edges="47621504#1 -E17 -E16 -E19 E20"/>
    </vehicle>
    <vehicle id="2825" depart="529.69">
        <route edges="-47621504#5 -E0 E2"/>
    </vehicle>
    <vehicle id="2826" depart="529.88">
        <route edges="E3 -E20 -E5"/>
    </vehicle>
    <vehicle id="2827" depart="530.06">
        <route edges="47621504#1 -E23 -E22 -E20 -47693393#2 E10"/>
    </vehicle>
    <vehicle id="2828" depart="530.25">
        <route edges="-47693393#5 E16 -E21 E22 47621504#4 E6"/>
    </vehicle>
    <vehicle id="2829" depart="530.44">
        <route edges="-E8 47693393#2 E20 E21 E17 E13"/>
    </vehicle>
    <vehicle id="2830" depart="530.62">
        <route edges="-E13 -E23 -E22 -E20 -E5"/>
    </vehicle>
    <vehicle id="2831" depart="530.81">
        <route edges="-E6 -47621504#4 -E22 E21 -E16 47693393#5"/>
    </vehicle>
    <vehicle id="2832" depart="531.00">
        <route edges="47621504#1 -E17 -E16 47693393#5"/>
    </vehicle>
    <vehicle id="2833" depart="531.19">
        <route edges="-47693393#5 -E19 -47693393#2 -47693411#4 E2"/>
    </vehicle>
    <vehicle id="2834" depart="531.38">
        <route edges="E0 -47621504#4 -E22 -E3 47693411#4"/>
    </vehicle>
    <vehicle id="2835" depart="531.56">
        <route edges="-E1 -E22 -E20 -47693393#2 E10"/>
    </vehicle>
    <vehicle id="2836" depart="531.75">
        <route edges="-E2 E0 E6"/>
    </vehicle>
    <vehicle id="2837" depart="531.94">
        <route edges="-47693393#5 E16 -E21 E22 47621504#4 E6"/>
    </vehicle>
    <vehicle id="2838" depart="532.12">
        <route edges="-E17 -E21 -E3 E0"/>
    </vehicle>
    <vehicle id="2839" depart="532.31">
        <route edges="-47693393#5 -E19 -47693393#2 -47693411#4 E2"/>
    </vehicle>
    <vehicle id="2840" depart="532.50">
        <route edges="-E3 47693411#4 E8"/>
    </vehicle>
    <vehicle id="2841" depart="532.69">
        <route edges="-E1 E23 -E17 -E21"/>
    </vehicle>
    <vehicle id="2842" depart="532.88">
        <route edges="-E6 -47621504#4 E23 -47621504#1"/>
    </vehicle>
    <vehicle id="2843" depart="533.06">
        <route edges="-47693393#5 E16 E25"/>
    </vehicle>
    <vehicle id="2844" depart="533.25">
        <route edges="-E19 -E5"/>
    </vehicle>
    <vehicle id="2845" depart="533.44">
        <route edges="-E13 -E23 47621504#4 E6"/>
    </vehicle>
    <vehicle id="2846" depart="533.62">
        <route edges="-E25 -E21 -E20 E19 E16 E25"/>
    </vehicle>
    <vehicle id="2847" depart="533.81">
        <route edges="-E3 47693411#4 47693393#2 E19 E15"/>
    </vehicle>
    <vehicle id="2848" depart="534.00">
        <route edges="-E1 -E22 -E20 -47693393#2 E8"/>
    </vehicle>
    <vehicle id="2849" depart="534.19">
        <route edges="47693393#2 E19 E16 -E21 -E20 -47693393#2 -47693411#4"/>
    </vehicle>
    <vehicle id="2850" depart="534.38">
        <route edges="47693393#2 E20 -E3 47693411#4 E10"/>
    </vehicle>
    <vehicle id="2851" depart="534.56">
        <route edges="E5 E20 E21 E17 E13"/>
    </vehicle>
    <vehicle id="2852" depart="534.75">
        <route edges="47621504#1 -E23 47621504#4 47621504#5"/>
    </vehicle>
    <vehicle id="2853" depart="534.94">
        <route edges="-E8 -47693411#4 E2"/>
    </vehicle>
    <vehicle id="2854" depart="535.12">
        <route edges="-E10 47693393#2 E19 47693393#5"/>
    </vehicle>
    <vehicle id="2855" depart="535.31">
        <route edges="-E25 E17 -E23 47621504#4 E6"/>
    </vehicle>
    <vehicle id="2856" depart="535.50">
        <route edges="-E25 -E21 -E3"/>
    </vehicle>
    <vehicle id="2857" depart="535.69">
        <route edges="-E25 E17 -47621504#1"/>
    </vehicle>
    <vehicle id="2858" depart="535.88">
        <route edges="E5 E20 E22 E23 -47621504#1"/>
    </vehicle>
    <vehicle id="2859" depart="536.06">
        <route edges="-E2 E3 E21"/>
    </vehicle>
    <vehicle id="2860" depart="536.25">
        <route edges="-47621504#5 -47621504#4 E23 E13"/>
    </vehicle>
    <vehicle id="2861" depart="536.44">
        <route edges="-E2 E3 E21 E25"/>
    </vehicle>
    <vehicle id="2862" depart="536.62">
        <route edges="47621504#1 -E23 E1"/>
    </vehicle>
    <vehicle id="2863" depart="536.81">
        <route edges="-E10 47693393#2 E20 E21 E17 E13"/>
    </vehicle>
    <vehicle id="2864" depart="537.00">
        <route edges="-47621504#5 -E0 E2"/>
    </vehicle>
    <vehicle id="2865" depart="537.19">
        <route edges="E5 -47693393#2 -47693411#4 E0 -47621504#4 -E22"/>
    </vehicle>
    <vehicle id="2866" depart="537.38">
        <route edges="-E10 47693393#2 E19 E15"/>
    </vehicle>
    <vehicle id="2867" depart="537.56">
        <route edges="-47693393#5 -E19 -47693393#2 E10"/>
    </vehicle>
    <vehicle id="2868" depart="537.75">
        <route edges="-E10 -47693411#4 E2"/>
    </vehicle>
    <vehicle id="2869" depart="537.94">
        <route edges="47693393#2 E20 -E3 E2"/>
    </vehicle>
    <vehicle id="2870" depart="538.12">
        <route edges="-47621504#5 -47621504#4 E1"/>
    </vehicle>
    <vehicle id="2871" depart="538.31">
        <route edges="-E8 -47693411#4 E0 E6"/>
    </vehicle>
    <vehicle id="2872" depart="538.50">
        <route edges="-E15 E16 E25"/>
    </vehicle>
    <vehicle id="2873" depart="538.69">
        <route edges="-E13 -E23 -E22 -E20 -47693393#2 E10"/>
    </vehicle>
    <vehicle id="2874" depart="538.88">
        <route edges="-E3 47693411#4 47693393#2 E20 E22 47621504#4 -E0 E3"/>
    </vehicle>
    <vehicle id="2875" depart="539.06">
        <route edges="-47621504#5 E6"/>
    </vehicle>
    <vehicle id="2876" depart="539.25">
        <route edges="-E13 -47621504#1"/>
    </vehicle>
    <vehicle id="2877" depart="539.44">
        <route edges="-E15 E16 -E21 E22 47621504#4 47621504#5"/>
    </vehicle>
    <vehicle id="2878" depart="539.62">
        <route edges="E5 E20 E21 E17 E13"/>
    </vehicle>
    <vehicle id="2879" depart="539.81">
        <route edges="47621504#1 -E17 E25"/>
    </vehicle>
    <vehicle id="2880" depart="540.00">
        <route edges="-47693393#2 -47693411#4 E0 E6"/>
    </vehicle>
    <vehicle id="2881" depart="540.19">
        <route edges="-E8 47693393#2 E20 E22 E23 -47621504#1"/>
    </vehicle>
    <vehicle id="2882" depart="540.38">
        <route edges="E5 E20 E21 E17"/>
    </vehicle>
    <vehicle id="2883" depart="540.56">
        <route edges="E17 -E23 47621504#4 -E0 E3 E22 E23 -E17"/>
    </vehicle>
    <vehicle id="2884" depart="540.75">
        <route edges="-E13 -E17 -E16 E15"/>
    </vehicle>
    <vehicle id="2885" depart="540.94">
        <route edges="-E13 -E23 -E22 -E20 -E5"/>
    </vehicle>
    <vehicle id="2886" depart="541.12">
        <route edges="-E23 -E22 E21 E17 -47621504#1"/>
    </vehicle>
    <vehicle id="2887" depart="541.31">
        <route edges="-E8 47693393#2 -E5"/>
    </vehicle>
    <vehicle id="2888" depart="541.50">
        <route edges="E5 E20 E22 47621504#4 47621504#5"/>
    </vehicle>
    <vehicle id="2889" depart="541.69">
        <route edges="-47693393#5 -E19 -47693393#2 E10"/>
    </vehicle>
    <vehicle id="2890" depart="541.88">
        <route edges="E5 E20 E21 E17 E13"/>
    </vehicle>
    <vehicle id="2891" depart="542.06">
        <route edges="E5 E19 E16 -E21 -E20 -E5"/>
    </vehicle>
    <vehicle id="2892" depart="542.25">
        <route edges="-E8 47693393#2 E20 E22 47621504#4"/>
    </vehicle>
    <vehicle id="2893" depart="542.44">
        <route edges="-E13 -E23 47621504#4 47621504#5"/>
    </vehicle>
    <vehicle id="2894" depart="542.62">
        <route edges="-E6 47621504#5"/>
    </vehicle>
    <vehicle id="2895" depart="542.81">
        <route edges="-47621504#5 -47621504#4 -E22 E21 -E16 47693393#5"/>
    </vehicle>
    <vehicle id="2896" depart="543.00">
        <route edges="-E2 47693411#4 E10"/>
    </vehicle>
    <vehicle id="2897" depart="543.19">
        <route edges="-47693393#5 -E19 -47693393#2 -47693411#4 E2"/>
    </vehicle>
    <vehicle id="2898" depart="543.38">
        <route edges="-E6 -47621504#4 E23 E13"/>
    </vehicle>
    <vehicle id="2899" depart="543.56">
        <route edges="-E10 47693393#2 E19 E15"/>
    </vehicle>
    <vehicle id="2900" depart="543.75">
        <route edges="47621504#1 -E23 -E22 -E20 -47693393#2 E8"/>
    </vehicle>
    <vehicle id="2901" depart="543.94">
        <route edges="47621504#1 -E23 -E22 -E20 -47693393#2 E8"/>
    </vehicle>
    <vehicle id="2902" depart="544.12">
        <route edges="-47621504#5 E6"/>
    </vehicle>
    <vehicle id="2903" depart="544.31">
        <route edges="-E17 -E21 -E20 -47693393#2"/>
    </vehicle>
    <vehicle id="2904" depart="544.50">
        <route edges="E20 E22 47621504#4 47621504#5"/>
    </vehicle>
    <vehicle id="2905" depart="544.69">
        <route edges="E5 E20 E22 E23 -E17"/>
    </vehicle>
    <vehicle id="2906" depart="544.88">
        <route edges="-E10 -47693411#4 E2"/>
    </vehicle>
    <vehicle id="2907" depart="545.06">
        <route edges="-E2 E0 E6"/>
    </vehicle>
    <vehicle id="2908" depart="545.25">
        <route edges="-E2 47693411#4 47693393#2 E19 E15"/>
    </vehicle>
    <vehicle id="2909" depart="545.44">
        <route edges="-E10 E8"/>
    </vehicle>
    <vehicle id="2910" depart="545.62">
        <route edges="-E20 -47693393#2 -47693411#4 E0 -47621504#4 -E22"/>
    </vehicle>
    <vehicle id="2911" depart="545.81">
        <route edges="-E13 -E23 E1"/>
    </vehicle>
    <vehicle id="2912" depart="546.00">
        <route edges="-E6 47621504#5"/>
    </vehicle>
    <vehicle id="2913" depart="546.19">
        <route edges="-47621504#5 E6"/>
    </vehicle>
    <vehicle id="2914" depart="546.38">
        <route edges="-E1 -E22 -E20 -47693393#2 E8"/>
    </vehicle>
    <vehicle id="2915" depart="546.56">
        <route edges="-E6 -47621504#4 E1"/>
    </vehicle>
    <vehicle id="2916" depart="546.75">
        <route edges="-E13 -E17 -E16 E15"/>
    </vehicle>
    <vehicle id="2917" depart="546.94">
        <route edges="-E13 -E23 -E22 E21 E17 E13"/>
    </vehicle>
    <vehicle id="2918" depart="547.12">
        <route edges="-E6 -47621504#4 E23 -E17 E25"/>
    </vehicle>
    <vehicle id="2919" depart="547.31">
        <route edges="-E16 -E19 E20 -E3 47693411#4 47693393#2"/>
    </vehicle>
    <vehicle id="2920" depart="547.50">
        <route edges="-47693393#5 E16 E25"/>
    </vehicle>
    <vehicle id="2921" depart="547.69">
        <route edges="-E1 47621504#4 47621504#5"/>
    </vehicle>
    <vehicle id="2922" depart="547.88">
        <route edges="-E2 47693411#4 E8"/>
    </vehicle>
    <vehicle id="2923" depart="548.06">
        <route edges="-E8 47693393#2 E20 E22 E23 -47621504#1"/>
    </vehicle>
    <vehicle id="2924" depart="548.25">
        <route edges="-E13 -E23 E1"/>
    </vehicle>
    <vehicle id="2925" depart="548.44">
        <route edges="-E0 E3 E22 47621504#4 E6"/>
    </vehicle>
    <vehicle id="2926" depart="548.62">
        <route edges="-E8 -47693411#4 E0 47621504#5"/>
    </vehicle>
    <vehicle id="2927" depart="548.81">
        <route edges="E5 E20 E21 E25"/>
    </vehicle>
    <vehicle id="2928" depart="549.00">
        <route edges="-E6 -47621504#4 -E22 E21 -E16 E15"/>
    </vehicle>
    <vehicle id="2929" depart="549.19">
        <route edges="-47693411#4 E0 47621504#5"/>
    </vehicle>
    <vehicle id="2930" depart="549.38">
        <route edges="-47621504#5 -47621504#4 -E22 E21 -E16 47693393#5"/>
    </vehicle>
    <vehicle id="2931" depart="549.56">
        <route edges="-47693393#5 E16 -E21 E22 47621504#4 47621504#5"/>
    </vehicle>
    <vehicle id="2932" depart="549.75">
        <route edges="-E1 E23 E13"/>
    </vehicle>
    <vehicle id="2933" depart="549.94">
        <route edges="-47621504#5 -47621504#4 -E22 E21 -E16 47693393#5"/>
    </vehicle>
    <vehicle id="2934" depart="550.12">
        <route edges="-E13 -E17 -E16 47693393#5"/>
    </vehicle>
    <vehicle id="2935" depart="550.31">
        <route edges="-E20 -E5"/>
    </vehicle>
    <vehicle id="2936" depart="550.50">
        <route edges="-E10 -47693411#4 E0 E6"/>
    </vehicle>
    <vehicle id="2937" depart="550.69">
        <route edges="-E15 -E19 -47693393#2 E10"/>
    </vehicle>
    <vehicle id="2938" depart="550.88">
        <route edges="-47693393#5 E16 -E21 E22 E1"/>
    </vehicle>
    <vehicle id="2939" depart="551.06">
        <route edges="-E13 -47621504#1"/>
    </vehicle>
    <vehicle id="2940" depart="551.25">
        <route edges="-E8 47693393#2 E20 -E3 47693411#4 E8"/>
    </vehicle>
    <vehicle id="2941" depart="551.44">
        <route edges="-E13 -E23 47621504#4 -E0 E2"/>
    </vehicle>
    <vehicle id="2942" depart="551.62">
        <route edges="-E2 E0 47621504#5"/>
    </vehicle>
    <vehicle id="2943" depart="551.81">
        <route edges="E5 -47693393#2 E8"/>
    </vehicle>
    <vehicle id="2944" depart="552.00">
        <route edges="-E25 -E21 -E3"/>
    </vehicle>
    <vehicle id="2945" depart="552.19">
        <route edges="-E25 E17 -E23 47621504#4 E6"/>
    </vehicle>
    <vehicle id="2946" depart="552.38">
        <route edges="-E15 -E19 -47693393#2 -47693411#4 E2"/>
    </vehicle>
    <vehicle id="2947" depart="552.56">
        <route edges="-E8 -47693411#4 E0 E6"/>
    </vehicle>
    <vehicle id="2948" depart="552.75">
        <route edges="-47693393#5 E16 E17 E13"/>
    </vehicle>
    <vehicle id="2949" depart="552.94">
        <route edges="-E13 -E23 E1"/>
    </vehicle>
    <vehicle id="2950" depart="553.12">
        <route edges="47621504#1 -E23 E1"/>
    </vehicle>
    <vehicle id="2951" depart="553.31">
        <route edges="-47693393#5 E16 E17 -47621504#1"/>
    </vehicle>
    <vehicle id="2952" depart="553.50">
        <route edges="-E6 -47621504#4 E23 E13"/>
    </vehicle>
    <vehicle id="2953" depart="553.69">
        <route edges="-E1 -E22 -E20 -47693393#2 E8"/>
    </vehicle>
    <vehicle id="2954" depart="553.88">
        <route edges="-E10 47693393#2 E20 E22 E23 -47621504#1"/>
    </vehicle>
    <vehicle id="2955" depart="554.06">
        <route edges="-E20 -47693393#2 -47693411#4 E0 -47621504#4 E1"/>
    </vehicle>
    <vehicle id="2956" depart="554.25">
        <route edges="-E6 -47621504#4 -E22 -E20 -47693393#2 -47693411#4"/>
    </vehicle>
    <vehicle id="2957" depart="554.44">
        <route edges="-E2 47693411#4 47693393#2 -E5"/>
    </vehicle>
    <vehicle id="2958" depart="554.62">
        <route edges="-E13 -E17 -E16 E15"/>
    </vehicle>
    <vehicle id="2959" depart="554.81">
        <route edges="E5 E20 E22 47621504#4 E6"/>
    </vehicle>
    <vehicle id="2960" depart="555.00">
        <route edges="-E13 -E23 -E22 -E3"/>
    </vehicle>
    <vehicle id="2961" depart="555.19">
        <route edges="47621504#4 -E0 47693411#4 47693393#2 E19 47693393#5"/>
    </vehicle>
    <vehicle id="2962" depart="555.38">
        <route edges="-E13 -E23 47621504#4 47621504#5"/>
    </vehicle>
    <vehicle id="2963" depart="555.56">
        <route edges="-E13 -E23 -E22 -E20 -47693393#2 E8"/>
    </vehicle>
    <vehicle id="2964" depart="555.75">
        <route edges="E0 -47621504#4 -E22 -E20 -47693393#2 -47693411#4"/>
    </vehicle>
    <vehicle id="2965" depart="555.94">
        <route edges="-E8 47693393#2 E20 E22 E1"/>
    </vehicle>
    <vehicle id="2966" depart="556.12">
        <route edges="E5 E20 E21 E25"/>
    </vehicle>
    <vehicle id="2967" depart="556.31">
        <route edges="-E10 47693393#2 E20 E21 E25"/>
    </vehicle>
    <vehicle id="2968" depart="556.50">
        <route edges="E5 E20 E22 E1"/>
    </vehicle>
    <vehicle id="2969" depart="556.69">
        <route edges="E20 E21 E17 -E23"/>
    </vehicle>
    <vehicle id="2970" depart="556.88">
        <route edges="-E25 -E21 -E20 -47693393#2 -47693411#4"/>
    </vehicle>
    <vehicle id="2971" depart="557.06">
        <route edges="-E1 -E22 -E20 -47693393#2 E10"/>
    </vehicle>
    <vehicle id="2972" depart="557.25">
        <route edges="47693411#4 E8"/>
    </vehicle>
    <vehicle id="2973" depart="557.44">
        <route edges="-47621504#5 -E0 47693411#4 E8"/>
    </vehicle>
    <vehicle id="2974" depart="557.62">
        <route edges="-E8 -47693411#4"/>
    </vehicle>
    <vehicle id="2975" depart="557.81">
        <route edges="-E15 E16 -E21 E22 47621504#4 E6"/>
    </vehicle>
    <vehicle id="2976" depart="558.00">
        <route edges="-E15 E16 E17 E13"/>
    </vehicle>
    <vehicle id="2977" depart="558.19">
        <route edges="-E8 -47693411#4 E2"/>
    </vehicle>
    <vehicle id="2978" depart="558.38">
        <route edges="-47693393#5 -E19 -E5"/>
    </vehicle>
    <vehicle id="2979" depart="558.56">
        <route edges="-E15 E16 E17 E13"/>
    </vehicle>
    <vehicle id="2980" depart="558.75">
        <route edges="-47621504#5 -47621504#4 E23 -E17 E25"/>
    </vehicle>
    <vehicle id="2981" depart="558.94">
        <route edges="47621504#1 -E23 47621504#4 -E0 47693411#4 47693393#2"/>
    </vehicle>
    <vehicle id="2982" depart="559.12">
        <route edges="-E23 -E22 -E20 -47693393#2 E10"/>
    </vehicle>
    <vehicle id="2983" depart="559.31">
        <route edges="-47621504#5 -47621504#4 E23 -47621504#1"/>
    </vehicle>
    <vehicle id="2984" depart="559.50">
        <route edges="-E10 E8"/>
    </vehicle>
    <vehicle id="2985" depart="559.69">
        <route edges="47621504#1 -E23 -E22 -E20 -47693393#2 E10"/>
    </vehicle>
    <vehicle id="2986" depart="559.88">
        <route edges="-E6 -E0 E3 E22 47621504#4 E6"/>
    </vehicle>
    <vehicle id="2987" depart="560.06">
        <route edges="-E15 -E19 -47693393#2 E10"/>
    </vehicle>
    <vehicle id="2988" depart="560.25">
        <route edges="-E6 47621504#5"/>
    </vehicle>
    <vehicle id="2989" depart="560.44">
        <route edges="-47693393#5 E16 -E21 E22 47621504#4 47621504#5"/>
    </vehicle>
    <vehicle id="2990" depart="560.62">
        <route edges="E5 E20 E22 E23 -47621504#1"/>
    </vehicle>
    <vehicle id="2991" depart="560.81">
        <route edges="-E8 47693393#2 E20 E21 E17 E13"/>
    </vehicle>
    <vehicle id="2992" depart="561.00">
        <route edges="-E25 E17 -E23 47621504#4 E6"/>
    </vehicle>
    <vehicle id="2993" depart="561.19">
        <route edges="-E25 -E21 -E20 -47693393#2 E10"/>
    </vehicle>
    <vehicle id="2994" depart="561.38">
        <route edges="-E6 -47621504#4 -E22 -E20"/>
    </vehicle>
    <vehicle id="2995" depart="561.56">
        <route edges="-E2 E0 -47621504#4 E23 E13"/>
    </vehicle>
    <vehicle id="2996" depart="561.75">
        <route edges="47621504#1 -E23 -E22 -E20 -E5"/>
    </vehicle>
    <vehicle id="2997" depart="561.94">
        <route edges="-47621504#5 -47621504#4 -E22 E21 -E16 47693393#5"/>
    </vehicle>
    <vehicle id="2998" depart="562.12">
        <route edges="E16 E17 -E23 -E22"/>
    </vehicle>
    <vehicle id="2999" depart="562.31">
        <route edges="-E0 E3 E22 47621504#4 47621504#5"/>
    </vehicle>
    <vehicle id="3000" depart="562.50">
        <route edges="-E15 E16 -E21 E22 47621504#4 E6"/>
    </vehicle>
    <vehicle id="3001" depart="562.69">
        <route edges="-E13 -E23 47621504#4 47621504#5"/>
    </vehicle>
    <vehicle id="3002" depart="562.88">
        <route edges="-E2 47693411#4 E8"/>
    </vehicle>
    <vehicle id="3003" depart="563.06">
        <route edges="-E2 E3 E21"/>
    </vehicle>
    <vehicle id="3004" depart="563.25">
        <route edges="-E1 47621504#4 -E0"/>
    </vehicle>
    <vehicle id="3005" depart="563.44">
        <route edges="-E8 47693393#2 E20 E21 E17 E13"/>
    </vehicle>
    <vehicle id="3006" depart="563.62">
        <route edges="E0 -47621504#4 E23 -E17 E25"/>
    </vehicle>
    <vehicle id="3007" depart="563.81">
        <route edges="-E6 -E0 47693411#4 47693393#2"/>
    </vehicle>
    <vehicle id="3008" depart="564.00">
        <route edges="-E6 -E0 E2"/>
    </vehicle>
    <vehicle id="3009" depart="564.19">
        <route edges="-47693393#5 E16 E17 E13"/>
    </vehicle>
    <vehicle id="3010" depart="564.38">
        <route edges="47621504#1 -E23 -E22 E21 E17 -47621504#1"/>
    </vehicle>
    <vehicle id="3011" depart="564.56">
        <route edges="-E2 47693411#4 47693393#2 E19 47693393#5"/>
    </vehicle>
    <vehicle id="3012" depart="564.75">
        <route edges="-E2 47693411#4 47693393#2 E19 47693393#5"/>
    </vehicle>
    <vehicle id="3013" depart="564.94">
        <route edges="E22 E23 -E17 -E16"/>
    </vehicle>
    <vehicle id="3014" depart="565.12">
        <route edges="-47693411#4 E3 -E20 -E5"/>
    </vehicle>
    <vehicle id="3015" depart="565.31">
        <route edges="-E1 47621504#4 E6"/>
    </vehicle>
    <vehicle id="3016" depart="565.50">
        <route edges="-E25 -E21 -E20 E19 E16 E25"/>
    </vehicle>
    <vehicle id="3017" depart="565.69">
        <route edges="-E2 E0 -47621504#4 E23 E13"/>
    </vehicle>
    <vehicle id="3018" depart="565.88">
        <route edges="-E22 -E3 E2"/>
    </vehicle>
    <vehicle id="3019" depart="566.06">
        <route edges="-47693393#5 -E19 -47693393#2 E10"/>
    </vehicle>
    <vehicle id="3020" depart="566.25">
        <route edges="-47693393#2 -47693411#4 E3 E21 E25"/>
    </vehicle>
    <vehicle id="3021" depart="566.44">
        <route edges="E23 -E17 -E21 -E20 -47693393#2 E10"/>
    </vehicle>
    <vehicle id="3022" depart="566.62">
        <route edges="-E13 -E17 -E16 47693393#5"/>
    </vehicle>
    <vehicle id="3023" depart="566.81">
        <route edges="47621504#1 -E23 47621504#4 E6"/>
    </vehicle>
    <vehicle id="3024" depart="567.00">
        <route edges="-E25 -E16 -E19 E20"/>
    </vehicle>
    <vehicle id="3025" depart="567.19">
        <route edges="-E13 -E23 47621504#4 -E0 E2"/>
    </vehicle>
    <vehicle id="3026" depart="567.38">
        <route edges="-47621504#5 -47621504#4 E23 -E17 E25"/>
    </vehicle>
    <vehicle id="3027" depart="567.56">
        <route edges="-E1 47621504#4 -E0 E3"/>
    </vehicle>
    <vehicle id="3028" depart="567.75">
        <route edges="-47693393#5 E16 -E21 E22 47621504#4"/>
    </vehicle>
    <vehicle id="3029" depart="567.94">
        <route edges="-47693393#5 E16 -E21"/>
    </vehicle>
    <vehicle id="3030" depart="568.12">
        <route edges="-47693393#2 -47693411#4 E2"/>
    </vehicle>
    <vehicle id="3031" depart="568.31">
        <route edges="47621504#1 -E23 -E22 -E20 -47693393#2"/>
    </vehicle>
    <vehicle id="3032" depart="568.50">
        <route edges="-E8 47693393#2 E20"/>
    </vehicle>
    <vehicle id="3033" depart="568.69">
        <route edges="-47621504#5 -47621504#4 E23 -E17"/>
    </vehicle>
    <vehicle id="3034" depart="568.88">
        <route edges="47621504#1 -E23 -E22 -E20 -47693393#2 E10"/>
    </vehicle>
    <vehicle id="3035" depart="569.06">
        <route edges="-47621504#5 -47621504#4 -E22 -E20"/>
    </vehicle>
    <vehicle id="3036" depart="569.25">
        <route edges="-E10 47693393#2 E20 E22 E23 -47621504#1"/>
    </vehicle>
    <vehicle id="3037" depart="569.44">
        <route edges="-E6 -E0 E2"/>
    </vehicle>
    <vehicle id="3038" depart="569.62">
        <route edges="47621504#1 -E23 47621504#4 E6"/>
    </vehicle>
    <vehicle id="3039" depart="569.81">
        <route edges="-E1 47621504#4 E6"/>
    </vehicle>
    <vehicle id="3040" depart="570.00">
        <route edges="-E1 -E22 E21 -E16 47693393#5"/>
    </vehicle>
    <vehicle id="3041" depart="570.19">
        <route edges="-47693393#5 E16 E25"/>
    </vehicle>
    <vehicle id="3042" depart="570.38">
        <route edges="E5 -47693393#2 E8"/>
    </vehicle>
    <vehicle id="3043" depart="570.56">
        <route edges="-E13 -E23 -E22 -E20 -E5"/>
    </vehicle>
    <vehicle id="3044" depart="570.75">
        <route edges="-E2 E3 E22 47621504#4 -E0 E2"/>
    </vehicle>
    <vehicle id="3045" depart="570.94">
        <route edges="-E10 47693393#2 E20 E21 E17 E13"/>
    </vehicle>
    <vehicle id="3046" depart="571.12">
        <route edges="-47693393#5 E16 E17 E13"/>
    </vehicle>
    <vehicle id="3047" depart="571.31">
        <route edges="-47621504#5 -47621504#4 -E22 -E20 -E5"/>
    </vehicle>
    <vehicle id="3048" depart="571.50">
        <route edges="-E1 47621504#4 47621504#5"/>
    </vehicle>
    <vehicle id="3049" depart="571.69">
        <route edges="E20 E21 E17 E13"/>
    </vehicle>
    <vehicle id="3050" depart="571.88">
        <route edges="E5 E20 E21 -E16"/>
    </vehicle>
    <vehicle id="3051" depart="572.06">
        <route edges="-E1 -E22 -E20 -47693393#2 E10"/>
    </vehicle>
    <vehicle id="3052" depart="572.25">
        <route edges="-E6 -47621504#4 -E22 E21 -E16 47693393#5"/>
    </vehicle>
    <vehicle id="3053" depart="572.44">
        <route edges="-E25 -E21 E22 E1"/>
    </vehicle>
    <vehicle id="3054" depart="572.62">
        <route edges="E5 E19 E16 -E21 -E20 -E5"/>
    </vehicle>
    <vehicle id="3055" depart="572.81">
        <route edges="-E13 -E23 47621504#4 -E0 47693411#4"/>
    </vehicle>
    <vehicle id="3056" depart="573.00">
        <route edges="-E1 47621504#4"/>
    </vehicle>
    <vehicle id="3057" depart="573.19">
        <route edges="-47693393#5 -E19 -47693393#2 E8"/>
    </vehicle>
    <vehicle id="3058" depart="573.38">
        <route edges="-47693393#5 E16 -E21 E22 E23 -E17"/>
    </vehicle>
    <vehicle id="3059" depart="573.56">
        <route edges="-47693393#5 -E19 E20"/>
    </vehicle>
    <vehicle id="3060" depart="573.75">
        <route edges="-E6 -47621504#4 E23 E13"/>
    </vehicle>
    <vehicle id="3061" depart="573.94">
        <route edges="-47621504#5 -47621504#4 -E22 E21 -E16 47693393#5"/>
    </vehicle>
    <vehicle id="3062" depart="574.12">
        <route edges="-47693393#5 E16 -E21 E22 47621504#4 47621504#5"/>
    </vehicle>
    <vehicle id="3063" depart="574.31">
        <route edges="-E25 -E16 47693393#5"/>
    </vehicle>
    <vehicle id="3064" depart="574.50">
        <route edges="E5 E20 E22 E1"/>
    </vehicle>
    <vehicle id="3065" depart="574.69">
        <route edges="-E22 -E3 E0 47621504#5"/>
    </vehicle>
    <vehicle id="3066" depart="574.88">
        <route edges="47693393#2 -E5"/>
    </vehicle>
    <vehicle id="3067" depart="575.06">
        <route edges="-47621504#5 -47621504#4 E23 -E17 E25"/>
    </vehicle>
    <vehicle id="3068" depart="575.25">
        <route edges="-E2 E3 E21 E17"/>
    </vehicle>
    <vehicle id="3069" depart="575.44">
        <route edges="-E1 -E22 -E20 -47693393#2 E8"/>
    </vehicle>
    <vehicle id="3070" depart="575.62">
        <route edges="-E2 E0 -47621504#4 E23 -E17"/>
    </vehicle>
    <vehicle id="3071" depart="575.81">
        <route edges="-E15 E16 -E21 -E20 E19 E15"/>
    </vehicle>
    <vehicle id="3072" depart="576.00">
        <route edges="-47693393#5 E16 E17 -E23"/>
    </vehicle>
    <vehicle id="3073" depart="576.19">
        <route edges="-E15 E16 E17 E13"/>
    </vehicle>
    <vehicle id="3074" depart="576.38">
        <route edges="-47693393#5 E16 -E21 E22 47621504#4 E6"/>
    </vehicle>
    <vehicle id="3075" depart="576.56">
        <route edges="E5 E20 E22 E23 -47621504#1"/>
    </vehicle>
    <vehicle id="3076" depart="576.75">
        <route edges="E5 E19 47693393#5"/>
    </vehicle>
    <vehicle id="3077" depart="576.94">
        <route edges="-E25 -E21 -E20 -47693393#2 E8"/>
    </vehicle>
    <vehicle id="3078" depart="577.12">
        <route edges="-47693393#5 E16 E25"/>
    </vehicle>
    <vehicle id="3079" depart="577.31">
        <route edges="-E8 -47693411#4 E0 47621504#5"/>
    </vehicle>
    <vehicle id="3080" depart="577.50">
        <route edges="-E8 47693393#2 E20 E21 E17 E13"/>
    </vehicle>
    <vehicle id="3081" depart="577.69">
        <route edges="-E10 47693393#2 E20 E21 E25"/>
    </vehicle>
    <vehicle id="3082" depart="577.88">
        <route edges="-E6 -47621504#4 E1"/>
    </vehicle>
    <vehicle id="3083" depart="578.06">
        <route edges="-E2 47693411#4 47693393#2 E19 E15"/>
    </vehicle>
    <vehicle id="3084" depart="578.25">
        <route edges="-E15 -E19 -47693393#2 E10"/>
    </vehicle>
    <vehicle id="3085" depart="578.44">
        <route edges="-E10 47693393#2 E20 E21"/>
    </vehicle>
    <vehicle id="3086" depart="578.62">
        <route edges="-47693393#5 E16 -E21 E22 47621504#4 47621504#5"/>
    </vehicle>
    <vehicle id="3087" depart="578.81">
        <route edges="-E2 47693411#4 47693393#2 E19 E15"/>
    </vehicle>
    <vehicle id="3088" depart="579.00">
        <route edges="-47693393#5 -E19 E20 E21 -E16"/>
    </vehicle>
    <vehicle id="3089" depart="579.19">
        <route edges="-47621504#5 -47621504#4 E23 -47621504#1"/>
    </vehicle>
    <vehicle id="3090" depart="579.38">
        <route edges="-E6 -E0 47693411#4 E8"/>
    </vehicle>
    <vehicle id="3091" depart="579.56">
        <route edges="-E15 E16 E17"/>
    </vehicle>
    <vehicle id="3092" depart="579.75">
        <route edges="-47693393#5 E15"/>
    </vehicle>
    <vehicle id="3093" depart="579.94">
        <route edges="-47693393#5 -E19 -47693393#2"/>
    </vehicle>
    <vehicle id="3094" depart="580.12">
        <route edges="-E8 47693393#2 E20 E21"/>
    </vehicle>
    <vehicle id="3095" depart="580.31">
        <route edges="47621504#1 -E23 -E22 -E20 -E5"/>
    </vehicle>
    <vehicle id="3096" depart="580.50">
        <route edges="-E6 -E0 47693411#4 E10"/>
    </vehicle>
    <vehicle id="3097" depart="580.69">
        <route edges="-E10 47693393#2 E19 47693393#5"/>
    </vehicle>
    <vehicle id="3098" depart="580.88">
        <route edges="47693393#2 E20 E21 E17 E13"/>
    </vehicle>
    <vehicle id="3099" depart="581.06">
        <route edges="E5 E20 E22 E23 -47621504#1"/>
    </vehicle>
    <vehicle id="3100" depart="581.25">
        <route edges="-E15 E16 -E21 E22 47621504#4 E6"/>
    </vehicle>
    <vehicle id="3101" depart="581.44">
        <route edges="-E15 47693393#5"/>
    </vehicle>
    <vehicle id="3102" depart="581.62">
        <route edges="-E15 -E19 -47693393#2 E10"/>
    </vehicle>
    <vehicle id="3103" depart="581.81">
        <route edges="-47621504#5 -47621504#4 E23 E13"/>
    </vehicle>
    <vehicle id="3104" depart="582.00">
        <route edges="47693393#2"/>
    </vehicle>
    <vehicle id="3105" depart="582.19">
        <route edges="-E6 -E0 47693411#4 E10"/>
    </vehicle>
    <vehicle id="3106" depart="582.38">
        <route edges="-47693393#5 -E19 -47693393#2 -47693411#4 E2"/>
    </vehicle>
    <vehicle id="3107" depart="582.56">
        <route edges="-E2 E0 -47621504#4 E23 -E17"/>
    </vehicle>
    <vehicle id="3108" depart="582.75">
        <route edges="-E6 -47621504#4 -E22 E21 -E16 E15"/>
    </vehicle>
    <vehicle id="3109" depart="582.94">
        <route edges="-E6 -47621504#4 E23 E13"/>
    </vehicle>
    <vehicle id="3110" depart="583.12">
        <route edges="-E2 E3"/>
    </vehicle>
    <vehicle id="3111" depart="583.31">
        <route edges="-E2 E0 -47621504#4 E1"/>
    </vehicle>
    <vehicle id="3112" depart="583.50">
        <route edges="-E2 47693411#4 E8"/>
    </vehicle>
    <vehicle id="3113" depart="583.69">
        <route edges="-E25 -E16 47693393#5"/>
    </vehicle>
    <vehicle id="3114" depart="583.88">
        <route edges="E5 E19 47693393#5"/>
    </vehicle>
    <vehicle id="3115" depart="584.06">
        <route edges="-47621504#5 -47621504#4 E23 -47621504#1"/>
    </vehicle>
    <vehicle id="3116" depart="584.25">
        <route edges="47621504#1 -E17 -E16 47693393#5"/>
    </vehicle>
    <vehicle id="3117" depart="584.44">
        <route edges="-E8 47693393#2 E20 E22 E23 -47621504#1"/>
    </vehicle>
    <vehicle id="3118" depart="584.62">
        <route edges="E19 47693393#5"/>
    </vehicle>
    <vehicle id="3119" depart="584.81">
        <route edges="-47693393#5 E16 -E21 -E20 E19 47693393#5"/>
    </vehicle>
    <vehicle id="3120" depart="585.00">
        <route edges="-E13 -E17 -E16 47693393#5"/>
    </vehicle>
    <vehicle id="3121" depart="585.19">
        <route edges="-E6 47621504#5"/>
    </vehicle>
    <vehicle id="3122" depart="585.38">
        <route edges="-E6 -47621504#4 E23 E13"/>
    </vehicle>
    <vehicle id="3123" depart="585.56">
        <route edges="E22 E23 -47621504#1"/>
    </vehicle>
    <vehicle id="3124" depart="585.75">
        <route edges="-E10 47693393#2 E19 47693393#5"/>
    </vehicle>
    <vehicle id="3125" depart="585.94">
        <route edges="-47621504#5 -47621504#4 -E22 E21 -E16 47693393#5"/>
    </vehicle>
    <vehicle id="3126" depart="586.12">
        <route edges="-E19 E20 E22 47621504#4 E6"/>
    </vehicle>
    <vehicle id="3127" depart="586.31">
        <route edges="-E25 E17 -E23 47621504#4 E6"/>
    </vehicle>
    <vehicle id="3128" depart="586.50">
        <route edges="-E10 -47693411#4 E2"/>
    </vehicle>
    <vehicle id="3129" depart="586.69">
        <route edges="-E25 -E21 -E20 -47693393#2 E8"/>
    </vehicle>
    <vehicle id="3130" depart="586.88">
        <route edges="-E15 E16 -E21 E22 E1"/>
    </vehicle>
    <vehicle id="3131" depart="587.06">
        <route edges="-E25 -E21 -E20 E19 E16 E25"/>
    </vehicle>
    <vehicle id="3132" depart="587.25">
        <route edges="-47693393#5 E16 E17"/>
    </vehicle>
    <vehicle id="3133" depart="587.44">
        <route edges="-E13 -E23 -E22 -E20 -47693393#2 E10"/>
    </vehicle>
    <vehicle id="3134" depart="587.62">
        <route edges="-E8 47693393#2 E19 47693393#5"/>
    </vehicle>
    <vehicle id="3135" depart="587.81">
        <route edges="-E25 -E16 47693393#5"/>
    </vehicle>
    <vehicle id="3136" depart="588.00">
        <route edges="-E15 -E19 -47693393#2 E10"/>
    </vehicle>
    <vehicle id="3137" depart="588.19">
        <route edges="47621504#4 -E0 E3 E21 E25"/>
    </vehicle>
    <vehicle id="3138" depart="588.38">
        <route edges="47621504#1 E13"/>
    </vehicle>
    <vehicle id="3139" depart="588.56">
        <route edges="-E10 47693393#2 E20 E22 E23 -47621504#1"/>
    </vehicle>
    <vehicle id="3140" depart="588.75">
        <route edges="E5 E20 E22 E1"/>
    </vehicle>
    <vehicle id="3141" depart="588.94">
        <route edges="-E1 47621504#4 -E0 E2"/>
    </vehicle>
    <vehicle id="3142" depart="589.12">
        <route edges="-47693393#5 E16 E25"/>
    </vehicle>
    <vehicle id="3143" depart="589.31">
        <route edges="-47693393#5 E16 -E21 -E20 E19 47693393#5"/>
    </vehicle>
    <vehicle id="3144" depart="589.50">
        <route edges="-47621504#5 -47621504#4 E23 -E17 E25"/>
    </vehicle>
    <vehicle id="3145" depart="589.69">
        <route edges="-E2 47693411#4 47693393#2 -E5"/>
    </vehicle>
    <vehicle id="3146" depart="589.88">
        <route edges="47621504#1 -E17 -E16 E15"/>
    </vehicle>
    <vehicle id="3147" depart="590.06">
        <route edges="-E10 47693393#2 E20 E21 E25"/>
    </vehicle>
    <vehicle id="3148" depart="590.25">
        <route edges="-E15 E16 E17 E13"/>
    </vehicle>
    <vehicle id="3149" depart="590.44">
        <route edges="-E1 47621504#4 -E0 E3 E22 E1"/>
    </vehicle>
    <vehicle id="3150" depart="590.62">
        <route edges="-E25 -E21 E22 E1"/>
    </vehicle>
    <vehicle id="3151" depart="590.81">
        <route edges="-E8 47693393#2 -E5"/>
    </vehicle>
    <vehicle id="3152" depart="591.00">
        <route edges="-47621504#5 -E0 E2"/>
    </vehicle>
    <vehicle id="3153" depart="591.19">
        <route edges="47693411#4 47693393#2 E20 E21 E17 E13"/>
    </vehicle>
    <vehicle id="3154" depart="591.38">
        <route edges="-E1 -E22 -E20 -47693393#2 E8"/>
    </vehicle>
    <vehicle id="3155" depart="591.56">
        <route edges="-E8 E10"/>
    </vehicle>
    <vehicle id="3156" depart="591.75">
        <route edges="E5 E20 E21 E17 E13"/>
    </vehicle>
    <vehicle id="3157" depart="591.94">
        <route edges="-E25 -E16 -E19 E20 E21"/>
    </vehicle>
    <vehicle id="3158" depart="592.12">
        <route edges="-E15 E16 E17 E13"/>
    </vehicle>
    <vehicle id="3159" depart="592.31">
        <route edges="-E25 -E21 -E20 -47693393#2 E10"/>
    </vehicle>
    <vehicle id="3160" depart="592.50">
        <route edges="-E13 -E23 -E22 -E3"/>
    </vehicle>
    <vehicle id="3161" depart="592.69">
        <route edges="-47693393#5 E16 -E21 -E20 E19"/>
    </vehicle>
    <vehicle id="3162" depart="592.88">
        <route edges="-E10 47693393#2 E20 E22 E1"/>
    </vehicle>
    <vehicle id="3163" depart="593.06">
        <route edges="-E13 -E17 E25"/>
    </vehicle>
    <vehicle id="3164" depart="593.25">
        <route edges="-47621504#5 -47621504#4 -E22 -E20 -E5"/>
    </vehicle>
    <vehicle id="3165" depart="593.44">
        <route edges="-E15 E16 E25"/>
    </vehicle>
    <vehicle id="3166" depart="593.62">
        <route edges="-E6 47621504#5"/>
    </vehicle>
    <vehicle id="3167" depart="593.81">
        <route edges="-E25 -E21 E22 E1"/>
    </vehicle>
    <vehicle id="3168" depart="594.00">
        <route edges="-47693393#5 -E19 -E5"/>
    </vehicle>
    <vehicle id="3169" depart="594.19">
        <route edges="-E10 47693393#2 E20 E21 E25"/>
    </vehicle>
    <vehicle id="3170" depart="594.38">
        <route edges="-E19 E20 E21 E17 E13"/>
    </vehicle>
    <vehicle id="3171" depart="594.56">
        <route edges="-E15 E16 -E21 -E20 E19 E15"/>
    </vehicle>
    <vehicle id="3172" depart="594.75">
        <route edges="-47621504#5 -47621504#4 -E22 -E20 -E5"/>
    </vehicle>
    <vehicle id="3173" depart="594.94">
        <route edges="-47693393#5 E16 -E21 E22 47621504#4 47621504#5"/>
    </vehicle>
    <vehicle id="3174" depart="595.12">
        <route edges="47621504#1 -E17 -E16 E15"/>
    </vehicle>
    <vehicle id="3175" depart="595.31">
        <route edges="-E1 -E22 E21 E25"/>
    </vehicle>
    <vehicle id="3176" depart="595.50">
        <route edges="E5 -47693393#2 E10"/>
    </vehicle>
    <vehicle id="3177" depart="595.69">
        <route edges="-47621504#5 -E0 E3"/>
    </vehicle>
    <vehicle id="3178" depart="595.88">
        <route edges="-47693393#5 E15"/>
    </vehicle>
    <vehicle id="3179" depart="596.06">
        <route edges="47693411#4 47693393#2 E20 E22 47621504#4 E6"/>
    </vehicle>
    <vehicle id="3180" depart="596.25">
        <route edges="-E15 47693393#5"/>
    </vehicle>
    <vehicle id="3181" depart="596.44">
        <route edges="-E6 -E0"/>
    </vehicle>
    <vehicle id="3182" depart="596.62">
        <route edges="E5 -47693393#2 -47693411#4 E2"/>
    </vehicle>
    <vehicle id="3183" depart="596.81">
        <route edges="-47693393#5 -E19"/>
    </vehicle>
    <vehicle id="3184" depart="597.00">
        <route edges="-E8 47693393#2 E20 -E3 47693411#4 E8"/>
    </vehicle>
    <vehicle id="3185" depart="597.19">
        <route edges="-E2 E3 E21 E25"/>
    </vehicle>
    <vehicle id="3186" depart="597.38">
        <route edges="E5 -47693393#2 E8"/>
    </vehicle>
    <vehicle id="3187" depart="597.56">
        <route edges="-E10 -47693411#4 E0 E6"/>
    </vehicle>
    <vehicle id="3188" depart="597.75">
        <route edges="-E10 -47693411#4 E3 -E20"/>
    </vehicle>
    <vehicle id="3189" depart="597.94">
        <route edges="47621504#1 -E17 -E16 47693393#5"/>
    </vehicle>
    <vehicle id="3190" depart="598.12">
        <route edges="-E25 -E21 E22 E1"/>
    </vehicle>
    <vehicle id="3191" depart="598.31">
        <route edges="-E8 -47693411#4 E0 47621504#5"/>
    </vehicle>
    <vehicle id="3192" depart="598.50">
        <route edges="-E15 E16 E17 -E23"/>
    </vehicle>
    <vehicle id="3193" depart="598.69">
        <route edges="-E1 -E22 -E20 -47693393#2 E8"/>
    </vehicle>
    <vehicle id="3194" depart="598.88">
        <route edges="-E15 E16 -E21 E22 47621504#4 47621504#5"/>
    </vehicle>
    <vehicle id="3195" depart="599.06">
        <route edges="-E25 -E21 -E20 -47693393#2 E10"/>
    </vehicle>
    <vehicle id="3196" depart="599.25">
        <route edges="-E13 -E23 -E22 -E20 -47693393#2 E8"/>
    </vehicle>
    <vehicle id="3197" depart="599.44">
        <route edges="-E13 -E23 E1"/>
    </vehicle>
    <vehicle id="3198" depart="599.62">
        <route edges="-E6 -E0 47693411#4 E8"/>
    </vehicle>
    <vehicle id="3199" depart="599.81">
        <route edges="E16 -E21 -E20 -47693393#2 E8"/>
    </vehicle>
    <vehicle id="3200" depart="600.00">
        <route edges="-E13 -E23 47621504#4 -E0 E2"/>
    </vehicle>
    <vehicle id="3201" depart="600.19">
        <route edges="47621504#1 -E23 -E22 E21 E17 -47621504#1"/>
    </vehicle>
    <vehicle id="3202" depart="600.38">
        <route edges="E5 E19 E15"/>
    </vehicle>
    <vehicle id="3203" depart="600.56">
        <route edges="47621504#1 -E17 -E16 E15"/>
    </vehicle>
    <vehicle id="3204" depart="600.75">
        <route edges="E5 -47693393#2 -47693411#4 E2"/>
    </vehicle>
    <vehicle id="3205" depart="600.94">
        <route edges="47621504#1 -E23 47621504#4 47621504#5"/>
    </vehicle>
    <vehicle id="3206" depart="601.12">
        <route edges="-E22 E21 -E16 47693393#5"/>
    </vehicle>
    <vehicle id="3207" depart="601.31">
        <route edges="E5 E19 47693393#5"/>
    </vehicle>
    <vehicle id="3208" depart="601.50">
        <route edges="47621504#1 -E23 -E22 -E20"/>
    </vehicle>
    <vehicle id="3209" depart="601.69">
        <route edges="47693411#4 47693393#2 E20 E22 47621504#4 -E0 E3"/>
    </vehicle>
    <vehicle id="3210" depart="601.88">
        <route edges="-E15 E16 -E21 E22 47621504#4 E6"/>
    </vehicle>
    <vehicle id="3211" depart="602.06">
        <route edges="-E15 -E19 -47693393#2 E8"/>
    </vehicle>
    <vehicle id="3212" depart="602.25">
        <route edges="-E10 -47693411#4"/>
    </vehicle>
    <vehicle id="3213" depart="602.44">
        <route edges="47621504#1 -E23 47621504#4 47621504#5"/>
    </vehicle>
    <vehicle id="3214" depart="602.62">
        <route edges="-E1 47621504#4 E6"/>
    </vehicle>
    <vehicle id="3215" depart="602.81">
        <route edges="E22 E23 -E17 -E16 E15"/>
    </vehicle>
    <vehicle id="3216" depart="603.00">
        <route edges="E16 E17 -E23 -E22 E21"/>
    </vehicle>
    <vehicle id="3217" depart="603.19">
        <route edges="-E15 E16 E17 -47621504#1"/>
    </vehicle>
    <vehicle id="3218" depart="603.38">
        <route edges="47693411#4 47693393#2 E20 E21 E25"/>
    </vehicle>
    <vehicle id="3219" depart="603.56">
        <route edges="E5 -47693393#2 E10"/>
    </vehicle>
    <vehicle id="3220" depart="603.75">
        <route edges="-E15 E16 E25"/>
    </vehicle>
    <vehicle id="3221" depart="603.94">
        <route edges="-E8 -47693411#4 E0 E6"/>
    </vehicle>
    <vehicle id="3222" depart="604.12">
        <route edges="47621504#1 -E17 E25"/>
    </vehicle>
    <vehicle id="3223" depart="604.31">
        <route edges="-E6 -E0 47693411#4 E10"/>
    </vehicle>
    <vehicle id="3224" depart="604.50">
        <route edges="-E13 -E17 -E16 E15"/>
    </vehicle>
    <vehicle id="3225" depart="604.69">
        <route edges="47621504#1 -E23 47621504#4 -E0 E2"/>
    </vehicle>
    <vehicle id="3226" depart="604.88">
        <route edges="-E17 -E21 E22 E23 -47621504#1"/>
    </vehicle>
    <vehicle id="3227" depart="605.06">
        <route edges="-47621504#5 -47621504#4 -E22 E21 -E16 E15"/>
    </vehicle>
    <vehicle id="3228" depart="605.25">
        <route edges="-E25 -E21 -E20 E19 E16 E25"/>
    </vehicle>
    <vehicle id="3229" depart="605.44">
        <route edges="-47693393#5 E16 -E21 E22 E1"/>
    </vehicle>
    <vehicle id="3230" depart="605.62">
        <route edges="-E25 -E16 47693393#5"/>
    </vehicle>
    <vehicle id="3231" depart="605.81">
        <route edges="-47693393#2 -47693411#4 E3 -E20 -E5"/>
    </vehicle>
    <vehicle id="3232" depart="606.00">
        <route edges="-E2 47693411#4 E8"/>
    </vehicle>
    <vehicle id="3233" depart="606.19">
        <route edges="47621504#1 -E17 -E16 -E19 E20"/>
    </vehicle>
    <vehicle id="3234" depart="606.38">
        <route edges="47621504#1 -E23 -E22 -E20 E19"/>
    </vehicle>
    <vehicle id="3235" depart="606.56">
        <route edges="47621504#1 -E17 -E16 47693393#5"/>
    </vehicle>
    <vehicle id="3236" depart="606.75">
        <route edges="-E2 E3 E22 47621504#4 -E0 E2"/>
    </vehicle>
    <vehicle id="3237" depart="606.94">
        <route edges="-E10 47693393#2 E19"/>
    </vehicle>
    <vehicle id="3238" depart="607.12">
        <route edges="47621504#1 -E17 E25"/>
    </vehicle>
    <vehicle id="3239" depart="607.31">
        <route edges="-E1 47621504#4 -E0 E3 E22 E1"/>
    </vehicle>
    <vehicle id="3240" depart="607.50">
        <route edges="-E1 47621504#4 E6"/>
    </vehicle>
    <vehicle id="3241" depart="607.69">
        <route edges="E5 E20 E22 47621504#4 E6"/>
    </vehicle>
    <vehicle id="3242" depart="607.88">
        <route edges="-E1 -E22 -E20 -47693393#2 E8"/>
    </vehicle>
    <vehicle id="3243" depart="608.06">
        <route edges="E23 -E17 -E16 E15"/>
    </vehicle>
    <vehicle id="3244" depart="608.25">
        <route edges="-E25 E17 -E23 47621504#4 E6"/>
    </vehicle>
    <vehicle id="3245" depart="608.44">
        <route edges="E5 E19 E16 -E21 -E20 -E5"/>
    </vehicle>
    <vehicle id="3246" depart="608.62">
        <route edges="-E6 -47621504#4 -E22 -E20 -E5"/>
    </vehicle>
    <vehicle id="3247" depart="608.81">
        <route edges="-E15 E16 -E21 E22 E1"/>
    </vehicle>
    <vehicle id="3248" depart="609.00">
        <route edges="-E10 -47693411#4"/>
    </vehicle>
    <vehicle id="3249" depart="609.19">
        <route edges="-E13 -E23 -E22 -E20 -47693393#2 E8"/>
    </vehicle>
    <vehicle id="3250" depart="609.38">
        <route edges="-47693393#5 -E19 -47693393#2 -47693411#4 E2"/>
    </vehicle>
    <vehicle id="3251" depart="609.56">
        <route edges="-E15 E16 -E21 E22 47621504#4 E6"/>
    </vehicle>
    <vehicle id="3252" depart="609.75">
        <route edges="-E17 -E21 -E20 E19 E16"/>
    </vehicle>
    <vehicle id="3253" depart="609.94">
        <route edges="-47693393#5 -E19 -47693393#2 -47693411#4 E2"/>
    </vehicle>
    <vehicle id="3254" depart="610.12">
        <route edges="-E1 47621504#4 E6"/>
    </vehicle>
    <vehicle id="3255" depart="610.31">
        <route edges="47621504#1 -E23 47621504#4 47621504#5"/>
    </vehicle>
    <vehicle id="3256" depart="610.50">
        <route edges="-E2 E0 -47621504#4 E23 -E17 -E21"/>
    </vehicle>
    <vehicle id="3257" depart="610.69">
        <route edges="47693393#2 E19 E15"/>
    </vehicle>
    <vehicle id="3258" depart="610.88">
        <route edges="E5 E20 E22 47621504#4 47621504#5"/>
    </vehicle>
    <vehicle id="3259" depart="611.06">
        <route edges="-E6 -47621504#4 E1"/>
    </vehicle>
    <vehicle id="3260" depart="611.25">
        <route edges="-E15 E16 -E21 -E3"/>
    </vehicle>
    <vehicle id="3261" depart="611.44">
        <route edges="-E10 -47693411#4 E0 47621504#5"/>
    </vehicle>
    <vehicle id="3262" depart="611.62">
        <route edges="-E25 E17 -E23 47621504#4 E6"/>
    </vehicle>
    <vehicle id="3263" depart="611.81">
        <route edges="-E13 -E23 -E22 -E20 E19"/>
    </vehicle>
    <vehicle id="3264" depart="612.00">
        <route edges="-E17 -E21 E22 E23 -47621504#1"/>
    </vehicle>
    <vehicle id="3265" depart="612.19">
        <route edges="-47693393#5 E16 -E21 -E20 E19 47693393#5"/>
    </vehicle>
    <vehicle id="3266" depart="612.38">
        <route edges="-E6 -47621504#4 -E22 -E20 E19"/>
    </vehicle>
    <vehicle id="3267" depart="612.56">
        <route edges="-E8 -47693411#4 E2"/>
    </vehicle>
    <vehicle id="3268" depart="612.75">
        <route edges="-E8 -47693411#4 E0 47621504#5"/>
    </vehicle>
    <vehicle id="3269" depart="612.94">
        <route edges="-47693393#5 E16 E17 -47621504#1"/>
    </vehicle>
    <vehicle id="3270" depart="613.12">
        <route edges="-E13 -E23 47621504#4 47621504#5"/>
    </vehicle>
    <vehicle id="3271" depart="613.31">
        <route edges="E21 -E16 -E19 -47693393#2 E8"/>
    </vehicle>
    <vehicle id="3272" depart="613.50">
        <route edges="E5 -47693393#2 E8"/>
    </vehicle>
    <vehicle id="3273" depart="613.69">
        <route edges="-E25 -E21 -E3 E2"/>
    </vehicle>
    <vehicle id="3274" depart="613.88">
        <route edges="-47621504#5 -E0 E3 E22 47621504#4 47621504#5"/>
    </vehicle>
    <vehicle id="3275" depart="614.06">
        <route edges="-E25 -E21 -E3 47693411#4 47693393#2"/>
    </vehicle>
    <vehicle id="3276" depart="614.25">
        <route edges="-E15 47693393#5"/>
    </vehicle>
    <vehicle id="3277" depart="614.44">
        <route edges="E5 E20 E21 E17 E13"/>
    </vehicle>
    <vehicle id="3278" depart="614.62">
        <route edges="-E25 E17 -E23 47621504#4 47621504#5"/>
    </vehicle>
    <vehicle id="3279" depart="614.81">
        <route edges="-E2 E0 E6"/>
    </vehicle>
    <vehicle id="3280" depart="615.00">
        <route edges="E16 -E21"/>
    </vehicle>
    <vehicle id="3281" depart="615.19">
        <route edges="-E13 -E23 -E22 E21 E17 E13"/>
    </vehicle>
    <vehicle id="3282" depart="615.38">
        <route edges="-47693393#5 -E19"/>
    </vehicle>
    <vehicle id="3283" depart="615.56">
        <route edges="-47621504#5 -47621504#4 E23 -E17 -E21"/>
    </vehicle>
    <vehicle id="3284" depart="615.75">
        <route edges="E0 -47621504#4 E23 -E17 E25"/>
    </vehicle>
    <vehicle id="3285" depart="615.94">
        <route edges="-E8 -47693411#4 E0 E6"/>
    </vehicle>
    <vehicle id="3286" depart="616.12">
        <route edges="-E10 -47693411#4 E0 E6"/>
    </vehicle>
    <vehicle id="3287" depart="616.31">
        <route edges="-E25 -E16 -E19 E20"/>
    </vehicle>
    <vehicle id="3288" depart="616.50">
        <route edges="-E10 47693393#2 E19 47693393#5"/>
    </vehicle>
    <vehicle id="3289" depart="616.69">
        <route edges="E19 47693393#5"/>
    </vehicle>
    <vehicle id="3290" depart="616.88">
        <route edges="E5 E20"/>
    </vehicle>
    <vehicle id="3291" depart="617.06">
        <route edges="-47693393#5 E16 E25"/>
    </vehicle>
    <vehicle id="3292" depart="617.25">
        <route edges="-E6 -47621504#4 E23 -E17 E25"/>
    </vehicle>
    <vehicle id="3293" depart="617.44">
        <route edges="-47621504#5 -47621504#4 -E22 -E3"/>
    </vehicle>
    <vehicle id="3294" depart="617.62">
        <route edges="-E1 E23 -47621504#1"/>
    </vehicle>
    <vehicle id="3295" depart="617.81">
        <route edges="-E10 -47693411#4 E2"/>
    </vehicle>
    <vehicle id="3296" depart="618.00">
        <route edges="-E15 -E19 -47693393#2 E8"/>
    </vehicle>
    <vehicle id="3297" depart="618.19">
        <route edges="E3 E22 E23 -47621504#1"/>
    </vehicle>
    <vehicle id="3298" depart="618.38">
        <route edges="-E13 -E23 47621504#4 -E0 E2"/>
    </vehicle>
    <vehicle id="3299" depart="618.56">
        <route edges="-E2 47693411#4 E10"/>
    </vehicle>
    <vehicle id="3300" depart="618.75">
        <route edges="47621504#1 -E23 47621504#4 E6"/>
    </vehicle>
    <vehicle id="3301" depart="618.94">
        <route edges="-47693393#5 E16 -E21 E22 47621504#4 -E0"/>
    </vehicle>
    <vehicle id="3302" depart="619.12">
        <route edges="E0 -47621504#4 -E22 -E20 -E5"/>
    </vehicle>
    <vehicle id="3303" depart="619.31">
        <route edges="-E1 -E22 -E20 -47693393#2 E10"/>
    </vehicle>
    <vehicle id="3304" depart="619.50">
        <route edges="-E10 -47693411#4 E0 E6"/>
    </vehicle>
    <vehicle id="3305" depart="619.69">
        <route edges="-E25 E17 E13"/>
    </vehicle>
    <vehicle id="3306" depart="619.88">
        <route edges="E5 -47693393#2 E10"/>
    </vehicle>
    <vehicle id="3307" depart="620.06">
        <route edges="-E25 -E21 E22 E1"/>
    </vehicle>
    <vehicle id="3308" depart="620.25">
        <route edges="-47693393#2 -47693411#4 E3 E21"/>
    </vehicle>
    <vehicle id="3309" depart="620.44">
        <route edges="-E6 -E0 E3 E22 47621504#4 E6"/>
    </vehicle>
    <vehicle id="3310" depart="620.62">
        <route edges="-47621504#5 -47621504#4 -E22 -E20 E19"/>
    </vehicle>
    <vehicle id="3311" depart="620.81">
        <route edges="-E6 -47621504#4 E1"/>
    </vehicle>
    <vehicle id="3312" depart="621.00">
        <route edges="-E25 -E21 -E20 -47693393#2 E8"/>
    </vehicle>
    <vehicle id="3313" depart="621.19">
        <route edges="47621504#1 -E23 -E22 -E20 -E5"/>
    </vehicle>
    <vehicle id="3314" depart="621.38">
        <route edges="-47693393#2 -47693411#4 E3 E21 E25"/>
    </vehicle>
    <vehicle id="3315" depart="621.56">
        <route edges="-E6 -47621504#4 E1"/>
    </vehicle>
    <vehicle id="3316" depart="621.75">
        <route edges="E5 E20 E21 E17 E13"/>
    </vehicle>
    <vehicle id="3317" depart="621.94">
        <route edges="-47621504#4 -E22 -E20 -47693393#2 E8"/>
    </vehicle>
    <vehicle id="3318" depart="622.12">
        <route edges="-E6 -E0 47693411#4 E8"/>
    </vehicle>
    <vehicle id="3319" depart="622.31">
        <route edges="-E13 -E23 47621504#4 -E0 E2"/>
    </vehicle>
    <vehicle id="3320" depart="622.50">
        <route edges="-E8 47693393#2 E20 -E3 47693411#4 E8"/>
    </vehicle>
    <vehicle id="3321" depart="622.69">
        <route edges="-E25 -E21 -E20 -E5"/>
    </vehicle>
    <vehicle id="3322" depart="622.88">
        <route edges="-47621504#5 -47621504#4 -E22 E21 -E16 E15"/>
    </vehicle>
    <vehicle id="3323" depart="623.06">
        <route edges="-E13 -47621504#1"/>
    </vehicle>
    <vehicle id="3324" depart="623.25">
        <route edges="-47621504#5 -E0 47693411#4 E8"/>
    </vehicle>
    <vehicle id="3325" depart="623.44">
        <route edges="-E15 E16 -E21 E22 E1"/>
    </vehicle>
    <vehicle id="3326" depart="623.62">
        <route edges="-E1 -E22 -E20 -47693393#2 E8"/>
    </vehicle>
    <vehicle id="3327" depart="623.81">
        <route edges="47693411#4 47693393#2 E19 E16 -E21 -E20 -47693393#2 -47693411#4"/>
    </vehicle>
    <vehicle id="3328" depart="624.00">
        <route edges="47621504#4 -E0 47693411#4 47693393#2 -E5"/>
    </vehicle>
    <vehicle id="3329" depart="624.19">
        <route edges="47621504#1 -E23 47621504#4 47621504#5"/>
    </vehicle>
    <vehicle id="3330" depart="624.38">
        <route edges="-E8 47693393#2 E19 E15"/>
    </vehicle>
    <vehicle id="3331" depart="624.56">
        <route edges="-47693393#5 -E19 -47693393#2 E10"/>
    </vehicle>
    <vehicle id="3332" depart="624.75">
        <route edges="-E15 E16 E25"/>
    </vehicle>
    <vehicle id="3333" depart="624.94">
        <route edges="-E13 -E23 -E22 -E20 E19"/>
    </vehicle>
    <vehicle id="3334" depart="625.12">
        <route edges="-47693393#5 E15"/>
    </vehicle>
    <vehicle id="3335" depart="625.31">
        <route edges="47621504#1 -E23 -E22 -E20 -47693393#2 E10"/>
    </vehicle>
    <vehicle id="3336" depart="625.50">
        <route edges="-E2 E0 E6"/>
    </vehicle>
    <vehicle id="3337" depart="625.69">
        <route edges="-E2 E0 -47621504#4 E23 E13"/>
    </vehicle>
    <vehicle id="3338" depart="625.88">
        <route edges="-E15 -E19 -47693393#2 -47693411#4 E2"/>
    </vehicle>
    <vehicle id="3339" depart="626.06">
        <route edges="47621504#1 -E17 -E16 E15"/>
    </vehicle>
    <vehicle id="3340" depart="626.25">
        <route edges="-E15 E16 -E21 E22 E1"/>
    </vehicle>
    <vehicle id="3341" depart="626.44">
        <route edges="-47621504#5 -47621504#4 -E22 E21 -E16 47693393#5"/>
    </vehicle>
    <vehicle id="3342" depart="626.62">
        <route edges="-E19 E20 E22 47621504#4"/>
    </vehicle>
    <vehicle id="3343" depart="626.81">
        <route edges="-E6 -47621504#4 -E22 -E20 -E5"/>
    </vehicle>
    <vehicle id="3344" depart="627.00">
        <route edges="-E2 47693411#4 47693393#2 E19 E15"/>
    </vehicle>
    <vehicle id="3345" depart="627.19">
        <route edges="-E2 E0 47621504#5"/>
    </vehicle>
    <vehicle id="3346" depart="627.38">
        <route edges="-E15 E16 -E21 E22 47621504#4 E6"/>
    </vehicle>
    <vehicle id="3347" depart="627.56">
        <route edges="-E2 E0 -47621504#4 -E22 -E3"/>
    </vehicle>
    <vehicle id="3348" depart="627.75">
        <route edges="-47693393#5 E16 -E21 E22 47621504#4 E6"/>
    </vehicle>
    <vehicle id="3349" depart="627.94">
        <route edges="47621504#1 -E23 -E22 -E20 -47693393#2 E10"/>
    </vehicle>
    <vehicle id="3350" depart="628.12">
        <route edges="-E10 47693393#2 E20 E22 E23 -47621504#1"/>
    </vehicle>
    <vehicle id="3351" depart="628.31">
        <route edges="-47693393#2 -47693411#4 E0 -47621504#4 E23 -47621504#1"/>
    </vehicle>
    <vehicle id="3352" depart="628.50">
        <route edges="-47693393#5 E16 -E21 E22 E1"/>
    </vehicle>
    <vehicle id="3353" depart="628.69">
        <route edges="-47693393#5 E15"/>
    </vehicle>
    <vehicle id="3354" depart="628.88">
        <route edges="-E25 E17 -E23 47621504#4 47621504#5"/>
    </vehicle>
    <vehicle id="3355" depart="629.06">
        <route edges="-E10 -47693411#4 E3 -E20 -47693393#2"/>
    </vehicle>
    <vehicle id="3356" depart="629.25">
        <route edges="-E2 E3 E21 -E16 -E19"/>
    </vehicle>
    <vehicle id="3357" depart="629.44">
        <route edges="-E6 -47621504#4 -E22 -E20 -E5"/>
    </vehicle>
    <vehicle id="3358" depart="629.62">
        <route edges="-E1 47621504#4 -E0 E3 E22 E1"/>
    </vehicle>
    <vehicle id="3359" depart="629.81">
        <route edges="-47693393#2 -47693411#4 E0 E6"/>
    </vehicle>
    <vehicle id="3360" depart="630.00">
        <route edges="-E10 47693393#2 E20 E21 E17 E13"/>
    </vehicle>
    <vehicle id="3361" depart="630.19">
        <route edges="-E17 -E21 -E20 E19 E16"/>
    </vehicle>
    <vehicle id="3362" depart="630.38">
        <route edges="-E25 E17 -E23 47621504#4 47621504#5"/>
    </vehicle>
    <vehicle id="3363" depart="630.56">
        <route edges="E5 E20 E22 47621504#4 E6"/>
    </vehicle>
    <vehicle id="3364" depart="630.75">
        <route edges="-E1 -E22 -E20 -E5"/>
    </vehicle>
    <vehicle id="3365" depart="630.94">
        <route edges="-E8 47693393#2 E19 E15"/>
    </vehicle>
    <vehicle id="3366" depart="631.12">
        <route edges="E0 -47621504#4 E23 -E17"/>
    </vehicle>
    <vehicle id="3367" depart="631.31">
        <route edges="-E2 E0 -47621504#4 E23 -47621504#1"/>
    </vehicle>
    <vehicle id="3368" depart="631.50">
        <route edges="-47693393#5 -E19 -E5"/>
    </vehicle>
    <vehicle id="3369" depart="631.69">
        <route edges="-E2 E3 E22 47621504#4 -E0 E2"/>
    </vehicle>
    <vehicle id="3370" depart="631.88">
        <route edges="E0 -47621504#4 -E22 -E20 -47693393#2 E8"/>
    </vehicle>
    <vehicle id="3371" depart="632.06">
        <route edges="-E25 -E21 -E20 -47693393#2 E10"/>
    </vehicle>
    <vehicle id="3372" depart="632.25">
        <route edges="-E25 -E21 -E20 -47693393#2 E8"/>
    </vehicle>
    <vehicle id="3373" depart="632.44">
        <route edges="-E13 -E23 -E22 E21 E17"/>
    </vehicle>
    <vehicle id="3374" depart="632.62">
        <route edges="-E6 -47621504#4 E1"/>
    </vehicle>
    <vehicle id="3375" depart="632.81">
        <route edges="-E10 47693393#2 E19 E16 -E21"/>
    </vehicle>
    <vehicle id="3376" depart="633.00">
        <route edges="-47621504#5 -47621504#4 -E22 E21 -E16 -E19"/>
    </vehicle>
    <vehicle id="3377" depart="633.19">
        <route edges="-47621504#5 -E0 47693411#4 E8"/>
    </vehicle>
    <vehicle id="3378" depart="633.38">
        <route edges="47693393#2 -E5"/>
    </vehicle>
    <vehicle id="3379" depart="633.56">
        <route edges="-E6 -47621504#4 -E22 E21 -E16 E15"/>
    </vehicle>
    <vehicle id="3380" depart="633.75">
        <route edges="-E15 E16 -E21 -E20 E19 E15"/>
    </vehicle>
    <vehicle id="3381" depart="633.94">
        <route edges="47621504#1 -E23 -E22 -E20 -E5"/>
    </vehicle>
    <vehicle id="3382" depart="634.12">
        <route edges="-E10 47693393#2 E20 -E3 47693411#4 E10"/>
    </vehicle>
    <vehicle id="3383" depart="634.31">
        <route edges="-E2 E0 -47621504#4 E23 -47621504#1"/>
    </vehicle>
    <vehicle id="3384" depart="634.50">
        <route edges="-E0 47693411#4 47693393#2 E20 -E3"/>
    </vehicle>
    <vehicle id="3385" depart="634.69">
        <route edges="-E6 -E0 47693411#4 E8"/>
    </vehicle>
    <vehicle id="3386" depart="634.88">
        <route edges="-E2 E3"/>
    </vehicle>
    <vehicle id="3387" depart="635.06">
        <route edges="-E25 -E21 -E20 -E5"/>
    </vehicle>
    <vehicle id="3388" depart="635.25">
        <route edges="-E25 -E21 -E20 E19 E16 E25"/>
    </vehicle>
    <vehicle id="3389" depart="635.44">
        <route edges="-47621504#5 -47621504#4 E23 -47621504#1"/>
    </vehicle>
    <vehicle id="3390" depart="635.62">
        <route edges="-E25 -E21 -E3 E2"/>
    </vehicle>
    <vehicle id="3391" depart="635.81">
        <route edges="E5 E20 E21 E25"/>
    </vehicle>
    <vehicle id="3392" depart="636.00">
        <route edges="-E8 47693393#2 E20 E21 E17 E13"/>
    </vehicle>
    <vehicle id="3393" depart="636.19">
        <route edges="-E22 -E3 E0 47621504#5"/>
    </vehicle>
    <vehicle id="3394" depart="636.38">
        <route edges="-E2 47693411#4 E10"/>
    </vehicle>
    <vehicle id="3395" depart="636.56">
        <route edges="-E25 -E16 E15"/>
    </vehicle>
    <vehicle id="3396" depart="636.75">
        <route edges="-E6 -47621504#4 E23 -E17 E25"/>
    </vehicle>
    <vehicle id="3397" depart="636.94">
        <route edges="-E2 E3 E22 47621504#4 -E0 E2"/>
    </vehicle>
    <vehicle id="3398" depart="637.12">
        <route edges="-E2 E0 -47621504#4 E1"/>
    </vehicle>
    <vehicle id="3399" depart="637.31">
        <route edges="-E13 -47621504#1"/>
    </vehicle>
    <vehicle id="3400" depart="637.50">
        <route edges="E19 E16 -E21 E22 E1"/>
    </vehicle>
    <vehicle id="3401" depart="637.69">
        <route edges="-E2 47693411#4 E10"/>
    </vehicle>
    <vehicle id="3402" depart="637.88">
        <route edges="E5 E19 47693393#5"/>
    </vehicle>
    <vehicle id="3403" depart="638.06">
        <route edges="-E6 -47621504#4 E23 -47621504#1"/>
    </vehicle>
    <vehicle id="3404" depart="638.25">
        <route edges="-E10 47693393#2 -E5"/>
    </vehicle>
    <vehicle id="3405" depart="638.44">
        <route edges="-E13 -E23 47621504#4 47621504#5"/>
    </vehicle>
    <vehicle id="3406" depart="638.62">
        <route edges="-E1 47621504#4 E6"/>
    </vehicle>
    <vehicle id="3407" depart="638.81">
        <route edges="-E13 -E17 -E16 E15"/>
    </vehicle>
    <vehicle id="3408" depart="639.00">
        <route edges="47621504#1 -E17 -E16 E15"/>
    </vehicle>
    <vehicle id="3409" depart="639.19">
        <route edges="-47693393#5 E16 -E21 E22 47621504#4 47621504#5"/>
    </vehicle>
    <vehicle id="3410" depart="639.38">
        <route edges="-E8 47693393#2 E20 -E3 47693411#4 E8"/>
    </vehicle>
    <vehicle id="3411" depart="639.56">
        <route edges="47621504#1 -E23 -E22 -E20 E19 E16"/>
    </vehicle>
    <vehicle id="3412" depart="639.75">
        <route edges="-E8 47693393#2 E20 E21 E25"/>
    </vehicle>
    <vehicle id="3413" depart="639.94">
        <route edges="47621504#1 -E17 E25"/>
    </vehicle>
    <vehicle id="3414" depart="640.12">
        <route edges="-E25 E17 -E23 47621504#4 47621504#5"/>
    </vehicle>
    <vehicle id="3415" depart="640.31">
        <route edges="-E8 47693393#2 E19 E16"/>
    </vehicle>
    <vehicle id="3416" depart="640.50">
        <route edges="-47693393#5 -E19 -E5"/>
    </vehicle>
    <vehicle id="3417" depart="640.69">
        <route edges="-E25 -E16"/>
    </vehicle>
    <vehicle id="3418" depart="640.88">
        <route edges="-E15 -E19 -47693393#2 E8"/>
    </vehicle>
    <vehicle id="3419" depart="641.06">
        <route edges="-E10 47693393#2 -E5"/>
    </vehicle>
    <vehicle id="3420" depart="641.25">
        <route edges="-47621504#5 -47621504#4 E23 -47621504#1"/>
    </vehicle>
    <vehicle id="3421" depart="641.44">
        <route edges="E16 -E21 -E20 E19 47693393#5"/>
    </vehicle>
    <vehicle id="3422" depart="641.62">
        <route edges="-47693411#4 E3 E21 E25"/>
    </vehicle>
    <vehicle id="3423" depart="641.81">
        <route edges="E19 E16 E17 -47621504#1"/>
    </vehicle>
    <vehicle id="3424" depart="642.00">
        <route edges="-47621504#5 -47621504#4 E1"/>
    </vehicle>
    <vehicle id="3425" depart="642.19">
        <route edges="-E25 -E21 -E20"/>
    </vehicle>
    <vehicle id="3426" depart="642.38">
        <route edges="-E1 47621504#4 47621504#5"/>
    </vehicle>
    <vehicle id="3427" depart="642.56">
        <route edges="-E13 -E17 -E16 47693393#5"/>
    </vehicle>
    <vehicle id="3428" depart="642.75">
        <route edges="-47621504#5 E6"/>
    </vehicle>
    <vehicle id="3429" depart="642.94">
        <route edges="-E10 47693393#2 E20 -E3"/>
    </vehicle>
    <vehicle id="3430" depart="643.12">
        <route edges="-E6 -E0 47693411#4 E10"/>
    </vehicle>
    <vehicle id="3431" depart="643.31">
        <route edges="-E6 -E0 E2"/>
    </vehicle>
    <vehicle id="3432" depart="643.50">
        <route edges="E3 E22 E1"/>
    </vehicle>
    <vehicle id="3433" depart="643.69">
        <route edges="-E17 E25"/>
    </vehicle>
    <vehicle id="3434" depart="643.88">
        <route edges="-47693393#5 E16 -E21 E22 E23 -E17"/>
    </vehicle>
    <vehicle id="3435" depart="644.06">
        <route edges="-E25 -E21 E22 E23"/>
    </vehicle>
    <vehicle id="3436" depart="644.25">
        <route edges="E5 E20 E21 E25"/>
    </vehicle>
    <vehicle id="3437" depart="644.44">
        <route edges="-47621504#5 -47621504#4 E23 -E17"/>
    </vehicle>
    <vehicle id="3438" depart="644.62">
        <route edges="-E25 E17 -E23 47621504#4 E6"/>
    </vehicle>
    <vehicle id="3439" depart="644.81">
        <route edges="E22 47621504#4 -E0 47693411#4 47693393#2 -E5"/>
    </vehicle>
    <vehicle id="3440" depart="645.00">
        <route edges="-E10 47693393#2 E20 E22 E1"/>
    </vehicle>
    <vehicle id="3441" depart="645.19">
        <route edges="-E2 E3 E22 47621504#4 -E0 E2"/>
    </vehicle>
    <vehicle id="3442" depart="645.38">
        <route edges="-47693393#5 E15"/>
    </vehicle>
    <vehicle id="3443" depart="645.56">
        <route edges="-E13 -E23 -E22"/>
    </vehicle>
    <vehicle id="3444" depart="645.75">
        <route edges="47621504#4 -E0 E3 E22 E1"/>
    </vehicle>
    <vehicle id="3445" depart="645.94">
        <route edges="-E15 -E19 E20 E21"/>
    </vehicle>
    <vehicle id="3446" depart="646.12">
        <route edges="-E10 47693393#2 E20 E21 E25"/>
    </vehicle>
    <vehicle id="3447" depart="646.31">
        <route edges="-E13 -E23 -E22 -E20 -47693393#2 E10"/>
    </vehicle>
    <vehicle id="3448" depart="646.50">
        <route edges="-47693393#5 E16 -E21 -E20 E19 47693393#5"/>
    </vehicle>
    <vehicle id="3449" depart="646.69">
        <route edges="-E8 47693393#2 E19 47693393#5"/>
    </vehicle>
    <vehicle id="3450" depart="646.88">
        <route edges="-E6 -47621504#4 -E22 -E3"/>
    </vehicle>
    <vehicle id="3451" depart="647.06">
        <route edges="-E8 47693393#2 E20 E22 E1"/>
    </vehicle>
    <vehicle id="3452" depart="647.25">
        <route edges="-E1 -E22 E21 E25"/>
    </vehicle>
    <vehicle id="3453" depart="647.44">
        <route edges="-E15 E16 -E21 E22 E1"/>
    </vehicle>
    <vehicle id="3454" depart="647.62">
        <route edges="-E19 E20 E21 E25"/>
    </vehicle>
    <vehicle id="3455" depart="647.81">
        <route edges="47621504#1 -E17 -E16 47693393#5"/>
    </vehicle>
    <vehicle id="3456" depart="648.00">
        <route edges="-47621504#5 -47621504#4 -E22 E21 E17 -E23"/>
    </vehicle>
    <vehicle id="3457" depart="648.19">
        <route edges="-47621504#5 -47621504#4 E23 -E17 E25"/>
    </vehicle>
    <vehicle id="3458" depart="648.38">
        <route edges="E5 -47693393#2 -47693411#4"/>
    </vehicle>
    <vehicle id="3459" depart="648.56">
        <route edges="-E13 -E23 -E22 -E20 -47693393#2 E8"/>
    </vehicle>
    <vehicle id="3460" depart="648.75">
        <route edges="-E0 E3 E22 E23 -47621504#1"/>
    </vehicle>
    <vehicle id="3461" depart="648.94">
        <route edges="-E8 47693393#2 E19 E15"/>
    </vehicle>
    <vehicle id="3462" depart="649.12">
        <route edges="-E6 -E0 E3 E22 47621504#4 E6"/>
    </vehicle>
    <vehicle id="3463" depart="649.31">
        <route edges="-47621504#5 -47621504#4 -E22 E21 -E16 E15"/>
    </vehicle>
    <vehicle id="3464" depart="649.50">
        <route edges="-E8 47693393#2 E19 E15"/>
    </vehicle>
    <vehicle id="3465" depart="649.69">
        <route edges="-E2 E0 47621504#5"/>
    </vehicle>
    <vehicle id="3466" depart="649.88">
        <route edges="-E15 E16 -E21 -E20 E19"/>
    </vehicle>
    <vehicle id="3467" depart="650.06">
        <route edges="-E22 -E3 47693411#4 47693393#2"/>
    </vehicle>
    <vehicle id="3468" depart="650.25">
        <route edges="-E8 -47693411#4 E0 E6"/>
    </vehicle>
    <vehicle id="3469" depart="650.44">
        <route edges="-47621504#5 -E0 E3 E22 47621504#4 47621504#5"/>
    </vehicle>
    <vehicle id="3470" depart="650.62">
        <route edges="-E2 E0 E6"/>
    </vehicle>
    <vehicle id="3471" depart="650.81">
        <route edges="-E6 -47621504#4 E1"/>
    </vehicle>
    <vehicle id="3472" depart="651.00">
        <route edges="-E1 E23 E13"/>
    </vehicle>
    <vehicle id="3473" depart="651.19">
        <route edges="47621504#1 -E17 -E16 E15"/>
    </vehicle>
    <vehicle id="3474" depart="651.38">
        <route edges="-E6 -E0 E3 E22 47621504#4 E6"/>
    </vehicle>
    <vehicle id="3475" depart="651.56">
        <route edges="47621504#1 -E23 E1"/>
    </vehicle>
    <vehicle id="3476" depart="651.75">
        <route edges="-E1 47621504#4 -E0 47693411#4 47693393#2"/>
    </vehicle>
    <vehicle id="3477" depart="651.94">
        <route edges="-47621504#5 -47621504#4 -E22 E21 -E16 47693393#5"/>
    </vehicle>
    <vehicle id="3478" depart="652.12">
        <route edges="-E8 -47693411#4 E2"/>
    </vehicle>
    <vehicle id="3479" depart="652.31">
        <route edges="-47693393#5 -E19 -47693393#2 E8"/>
    </vehicle>
    <vehicle id="3480" depart="652.50">
        <route edges="-E10 47693393#2 E20 E22 47621504#4 -E0"/>
    </vehicle>
    <vehicle id="3481" depart="652.69">
        <route edges="-E22 -E20 -47693393#2 E10"/>
    </vehicle>
    <vehicle id="3482" depart="652.88">
        <route edges="-E8 47693393#2 -E5"/>
    </vehicle>
    <vehicle id="3483" depart="653.06">
        <route edges="-47621504#5 -47621504#4 E23 -E17 E25"/>
    </vehicle>
    <vehicle id="3484" depart="653.25">
        <route edges="-E25 E17 -E23 47621504#4 47621504#5"/>
    </vehicle>
    <vehicle id="3485" depart="653.44">
        <route edges="-E8 -47693411#4 E2"/>
    </vehicle>
    <vehicle id="3486" depart="653.62">
        <route edges="E5 E20 E22 E23 -E17"/>
    </vehicle>
    <vehicle id="3487" depart="653.81">
        <route edges="-47621504#5 -47621504#4 -E22 E21 -E16 47693393#5"/>
    </vehicle>
    <vehicle id="3488" depart="654.00">
        <route edges="-E25 -E16 47693393#5"/>
    </vehicle>
    <vehicle id="3489" depart="654.19">
        <route edges="-47621504#5 -47621504#4 -E22 E21 -E16 E15"/>
    </vehicle>
    <vehicle id="3490" depart="654.38">
        <route edges="-47693393#5 E16 -E21 E22 47621504#4 47621504#5"/>
    </vehicle>
    <vehicle id="3491" depart="654.56">
        <route edges="-E8 47693393#2 E20 E22 E1"/>
    </vehicle>
    <vehicle id="3492" depart="654.75">
        <route edges="E5 E20 E21 E25"/>
    </vehicle>
    <vehicle id="3493" depart="654.94">
        <route edges="E5 E20 E21 E17 E13"/>
    </vehicle>
    <vehicle id="3494" depart="655.12">
        <route edges="E19 E15"/>
    </vehicle>
    <vehicle id="3495" depart="655.31">
        <route edges="-E2 E0 -47621504#4 E23 E13"/>
    </vehicle>
    <vehicle id="3496" depart="655.50">
        <route edges="-E13 -E23 47621504#4 47621504#5"/>
    </vehicle>
    <vehicle id="3497" depart="655.69">
        <route edges="47621504#1 -E23 47621504#4 -E0 E2"/>
    </vehicle>
    <vehicle id="3498" depart="655.88">
        <route edges="-E6 -E0 E2"/>
    </vehicle>
    <vehicle id="3499" depart="656.06">
        <route edges="-E2 E0 47621504#5"/>
    </vehicle>
    <vehicle id="3500" depart="656.25">
        <route edges="-E13 -E23 -E22 E21 E17 E13"/>
    </vehicle>
    <vehicle id="3501" depart="656.44">
        <route edges="47621504#1 -E17 -E16 47693393#5"/>
    </vehicle>
    <vehicle id="3502" depart="656.62">
        <route edges="-47693393#5 -E19 -47693393#2 -47693411#4 E2"/>
    </vehicle>
    <vehicle id="3503" depart="656.81">
        <route edges="47621504#1 -E23 -E22 -E20 -47693393#2"/>
    </vehicle>
    <vehicle id="3504" depart="657.00">
        <route edges="-47621504#5 E6"/>
    </vehicle>
    <vehicle id="3505" depart="657.19">
        <route edges="-E2 E0 -47621504#4 E1"/>
    </vehicle>
    <vehicle id="3506" depart="657.38">
        <route edges="-E13 -E23 -E22 -E20 -47693393#2 E10"/>
    </vehicle>
    <vehicle id="3507" depart="657.56">
        <route edges="-E25 -E21 -E20 -47693393#2 E10"/>
    </vehicle>
    <vehicle id="3508" depart="657.75">
        <route edges="-E15 E16 -E21 E22 47621504#4 47621504#5"/>
    </vehicle>
    <vehicle id="3509" depart="657.94">
        <route edges="-E2 E0 -47621504#4 E1"/>
    </vehicle>
    <vehicle id="3510" depart="658.12">
        <route edges="-E15 -E19 -47693393#2 E8"/>
    </vehicle>
    <vehicle id="3511" depart="658.31">
        <route edges="-E2 47693411#4 E8"/>
    </vehicle>
    <vehicle id="3512" depart="658.50">
        <route edges="47621504#1 -E23"/>
    </vehicle>
    <vehicle id="3513" depart="658.69">
        <route edges="-47693393#5 -E19 -47693393#2 -47693411#4 E2"/>
    </vehicle>
    <vehicle id="3514" depart="658.88">
        <route edges="-47693393#5 -E19 -47693393#2 -47693411#4 E2"/>
    </vehicle>
    <vehicle id="3515" depart="659.06">
        <route edges="47693411#4 47693393#2 E19 E16 -E21 -E20"/>
    </vehicle>
    <vehicle id="3516" depart="659.25">
        <route edges="-E1 -E22 -E20 -47693393#2 E10"/>
    </vehicle>
    <vehicle id="3517" depart="659.44">
        <route edges="-E8 47693393#2 E20 -E3 47693411#4 E8"/>
    </vehicle>
    <vehicle id="3518" depart="659.62">
        <route edges="-E13 -E23 -E22 -E20 -47693393#2 E8"/>
    </vehicle>
    <vehicle id="3519" depart="659.81">
        <route edges="-E25 -E21 E22 E1"/>
    </vehicle>
    <vehicle id="3520" depart="660.00">
        <route edges="-47693393#5 E16 E17 E13"/>
    </vehicle>
    <vehicle id="3521" depart="660.19">
        <route edges="-47621504#5 -47621504#4 -E22 -E20 -E5"/>
    </vehicle>
    <vehicle id="3522" depart="660.38">
        <route edges="-E13 -E23 -E22 -E20 -47693393#2 E8"/>
    </vehicle>
    <vehicle id="3523" depart="660.56">
        <route edges="-E10 47693393#2 E20 -E3 47693411#4 E10"/>
    </vehicle>
    <vehicle id="3524" depart="660.75">
        <route edges="47621504#1 -E23"/>
    </vehicle>
    <vehicle id="3525" depart="660.94">
        <route edges="-E25 E17 -47621504#1"/>
    </vehicle>
    <vehicle id="3526" depart="661.12">
        <route edges="E19 E16 -E21 E22 47621504#4 E6"/>
    </vehicle>
    <vehicle id="3527" depart="661.31">
        <route edges="-E1 -E22 E21 E25"/>
    </vehicle>
    <vehicle id="3528" depart="661.50">
        <route edges="-E2 E3 -E20"/>
    </vehicle>
    <vehicle id="3529" depart="661.69">
        <route edges="-E13 -E23 47621504#4 E6"/>
    </vehicle>
    <vehicle id="3530" depart="661.88">
        <route edges="-E15 E16 E17 E13"/>
    </vehicle>
    <vehicle id="3531" depart="662.06">
        <route edges="-E25 E17 -E23 47621504#4 E6"/>
    </vehicle>
    <vehicle id="3532" depart="662.25">
        <route edges="47621504#1 -E23 -E22 -E20 -47693393#2 E10"/>
    </vehicle>
    <vehicle id="3533" depart="662.44">
        <route edges="-E8 47693393#2 E19 E15"/>
    </vehicle>
    <vehicle id="3534" depart="662.62">
        <route edges="-E8 E10"/>
    </vehicle>
    <vehicle id="3535" depart="662.81">
        <route edges="-E19 E20 E22 E1"/>
    </vehicle>
    <vehicle id="3536" depart="663.00">
        <route edges="-E16 -E19 E20 E22 47621504#4 E6"/>
    </vehicle>
    <vehicle id="3537" depart="663.19">
        <route edges="-E13 -E17 E25"/>
    </vehicle>
    <vehicle id="3538" depart="663.38">
        <route edges="-E6 -47621504#4 E1"/>
    </vehicle>
    <vehicle id="3539" depart="663.56">
        <route edges="-E1 47621504#4 -E0 E3 E22 E1"/>
    </vehicle>
    <vehicle id="3540" depart="663.75">
        <route edges="-E20 -47693393#2 E8"/>
    </vehicle>
    <vehicle id="3541" depart="663.94">
        <route edges="E19 E16 -E21 -E3 E2"/>
    </vehicle>
    <vehicle id="3542" depart="664.12">
        <route edges="-E6 -E0 E3 E22 47621504#4 E6"/>
    </vehicle>
    <vehicle id="3543" depart="664.31">
        <route edges="-E6 -47621504#4 E23 E13"/>
    </vehicle>
    <vehicle id="3544" depart="664.50">
        <route edges="47621504#1 -E23 47621504#4 -E0 E2"/>
    </vehicle>
    <vehicle id="3545" depart="664.69">
        <route edges="-E23 -E22 -E20"/>
    </vehicle>
    <vehicle id="3546" depart="664.88">
        <route edges="-E23 -E22 -E20 -E5"/>
    </vehicle>
    <vehicle id="3547" depart="665.06">
        <route edges="-E25 E17 E13"/>
    </vehicle>
    <vehicle id="3548" depart="665.25">
        <route edges="-47621504#5 -47621504#4 E23 E13"/>
    </vehicle>
    <vehicle id="3549" depart="665.44">
        <route edges="-E1 -E22 -E20 -47693393#2 E10"/>
    </vehicle>
    <vehicle id="3550" depart="665.62">
        <route edges="E20 E22 47621504#4 -E0 E3 -E20"/>
    </vehicle>
    <vehicle id="3551" depart="665.81">
        <route edges="E5 E19 E16 -E21 -E20 -E5"/>
    </vehicle>
    <vehicle id="3552" depart="666.00">
        <route edges="-47621504#5 -47621504#4 E23 -E17 E25"/>
    </vehicle>
    <vehicle id="3553" depart="666.19">
        <route edges="-E10 -47693411#4 E2"/>
    </vehicle>
    <vehicle id="3554" depart="666.38">
        <route edges="E17 -E23 E1"/>
    </vehicle>
    <vehicle id="3555" depart="666.56">
        <route edges="47621504#1 -E17 -E16 E15"/>
    </vehicle>
    <vehicle id="3556" depart="666.75">
        <route edges="-E15 E16 E17 -47621504#1"/>
    </vehicle>
    <vehicle id="3557" depart="666.94">
        <route edges="47693411#4 47693393#2 E20 E22 E23 -47621504#1"/>
    </vehicle>
    <vehicle id="3558" depart="667.12">
        <route edges="-E15 E16 -E21 E22 E1"/>
    </vehicle>
    <vehicle id="3559" depart="667.31">
        <route edges="47693393#2 E19 47693393#5"/>
    </vehicle>
    <vehicle id="3560" depart="667.50">
        <route edges="-E10 47693393#2 E20 E21 -E16 -E19"/>
    </vehicle>
    <vehicle id="3561" depart="667.69">
        <route edges="-47693393#5 -E19 -E5"/>
    </vehicle>
    <vehicle id="3562" depart="667.88">
        <route edges="-47693393#5 E16 -E21 E22 47621504#4 47621504#5"/>
    </vehicle>
    <vehicle id="3563" depart="668.06">
        <route edges="-47693393#5 E16 -E21 -E20 E19 47693393#5"/>
    </vehicle>
    <vehicle id="3564" depart="668.25">
        <route edges="-E15 -E19 -E5"/>
    </vehicle>
    <vehicle id="3565" depart="668.44">
        <route edges="-E25 -E16 47693393#5"/>
    </vehicle>
    <vehicle id="3566" depart="668.62">
        <route edges="-47621504#5 -47621504#4 E23 -47621504#1"/>
    </vehicle>
    <vehicle id="3567" depart="668.81">
        <route edges="-E15 47693393#5"/>
    </vehicle>
    <vehicle id="3568" depart="669.00">
        <route edges="-E15 47693393#5"/>
    </vehicle>
    <vehicle id="3569" depart="669.19">
        <route edges="-E15 E16 E25"/>
    </vehicle>
    <vehicle id="3570" depart="669.38">
        <route edges="-47693393#5 -E19 -E5"/>
    </vehicle>
    <vehicle id="3571" depart="669.56">
        <route edges="-E8 47693393#2 E20 E21 E17 E13"/>
    </vehicle>
    <vehicle id="3572" depart="669.75">
        <route edges="-E2 E3 E22 47621504#4 -E0 E2"/>
    </vehicle>
    <vehicle id="3573" depart="669.94">
        <route edges="-E15 -E19"/>
    </vehicle>
    <vehicle id="3574" depart="670.12">
        <route edges="-47621504#5 -E0 47693411#4 E10"/>
    </vehicle>
    <vehicle id="3575" depart="670.31">
        <route edges="-E15 -E19 -47693393#2 E10"/>
    </vehicle>
    <vehicle id="3576" depart="670.50">
        <route edges="-E15 E16 -E21 E22 47621504#4 47621504#5"/>
    </vehicle>
    <vehicle id="3577" depart="670.69">
        <route edges="E17 -E23 47621504#4 47621504#5"/>
    </vehicle>
    <vehicle id="3578" depart="670.88">
        <route edges="E5 E20 E21 E17"/>
    </vehicle>
    <vehicle id="3579" depart="671.06">
        <route edges="-E10 47693393#2 E20 E21 E17 E13"/>
    </vehicle>
    <vehicle id="3580" depart="671.25">
        <route edges="47621504#1 -E23 47621504#4 -E0 47693411#4 47693393#2"/>
    </vehicle>
    <vehicle id="3581" depart="671.44">
        <route edges="-E15 -E19 -47693393#2 -47693411#4"/>
    </vehicle>
    <vehicle id="3582" depart="671.62">
        <route edges="-E3 47693411#4 47693393#2 -E5"/>
    </vehicle>
    <vehicle id="3583" depart="671.81">
        <route edges="E5 E19 47693393#5"/>
    </vehicle>
    <vehicle id="3584" depart="672.00">
        <route edges="E5 E20 E22 E23"/>
    </vehicle>
    <vehicle id="3585" depart="672.19">
        <route edges="-E20 -47693393#2 -47693411#4 E0 -47621504#4 E1"/>
    </vehicle>
    <vehicle id="3586" depart="672.38">
        <route edges="E22 E1"/>
    </vehicle>
    <vehicle id="3587" depart="672.56">
        <route edges="-47621504#4 -E22 -E20 -47693393#2 E10"/>
    </vehicle>
    <vehicle id="3588" depart="672.75">
        <route edges="47621504#1 -E23 47621504#4 47621504#5"/>
    </vehicle>
    <vehicle id="3589" depart="672.94">
        <route edges="E5 E20 E22 E23 -47621504#1"/>
    </vehicle>
    <vehicle id="3590" depart="673.12">
        <route edges="E5 -47693393#2 E10"/>
    </vehicle>
    <vehicle id="3591" depart="673.31">
        <route edges="-E25 -E21 -E20 E19 E16 E25"/>
    </vehicle>
    <vehicle id="3592" depart="673.50">
        <route edges="-E15 47693393#5"/>
    </vehicle>
    <vehicle id="3593" depart="673.69">
        <route edges="-E3 E0 -47621504#4 E23 E13"/>
    </vehicle>
    <vehicle id="3594" depart="673.88">
        <route edges="-E2 E0 -47621504#4 E23 -47621504#1"/>
    </vehicle>
    <vehicle id="3595" depart="674.06">
        <route edges="-E8 47693393#2 E20 E21 E17 E13"/>
    </vehicle>
    <vehicle id="3596" depart="674.25">
        <route edges="-E10 47693393#2 E20 E22 E1"/>
    </vehicle>
    <vehicle id="3597" depart="674.44">
        <route edges="-47693393#5 E16 E17 -E23"/>
    </vehicle>
    <vehicle id="3598" depart="674.62">
        <route edges="-E23 47621504#4 47621504#5"/>
    </vehicle>
    <vehicle id="3599" depart="674.81">
        <route edges="-E15 E16 -E21 -E20 E19 E15"/>
    </vehicle>
    <vehicle id="3600" depart="675.00">
        <route edges="E5 E19 47693393#5"/>
    </vehicle>
    <vehicle id="3601" depart="675.19">
        <route edges="-E6 -47621504#4 -E22 E21 -E16 47693393#5"/>
    </vehicle>
    <vehicle id="3602" depart="675.38">
        <route edges="-E10 -47693411#4 E2"/>
    </vehicle>
    <vehicle id="3603" depart="675.56">
        <route edges="-E17 -E21 E22 47621504#4 47621504#5"/>
    </vehicle>
    <vehicle id="3604" depart="675.75">
        <route edges="E5 E19 47693393#5"/>
    </vehicle>
    <vehicle id="3605" depart="675.94">
        <route edges="-E19 E20 E21 -E16 E15"/>
    </vehicle>
    <vehicle id="3606" depart="676.12">
        <route edges="-47621504#5 -E0 E2"/>
    </vehicle>
    <vehicle id="3607" depart="676.31">
        <route edges="-E6 -47621504#4 E23 -47621504#1"/>
    </vehicle>
    <vehicle id="3608" depart="676.50">
        <route edges="-E2 E0 E6"/>
    </vehicle>
    <vehicle id="3609" depart="676.69">
        <route edges="-E6 -47621504#4 E1"/>
    </vehicle>
    <vehicle id="3610" depart="676.88">
        <route edges="E19 E16 -E21 -E3 E2"/>
    </vehicle>
    <vehicle id="3611" depart="677.06">
        <route edges="-E8 47693393#2 E20 E21 E17 E13"/>
    </vehicle>
    <vehicle id="3612" depart="677.25">
        <route edges="47621504#1 -E17 -E16 E15"/>
    </vehicle>
    <vehicle id="3613" depart="677.44">
        <route edges="-47693393#2 -47693411#4 E0 -47621504#4 E23 -47621504#1"/>
    </vehicle>
    <vehicle id="3614" depart="677.62">
        <route edges="47621504#1 -E23 -E22 -E20 E19 E16"/>
    </vehicle>
    <vehicle id="3615" depart="677.81">
        <route edges="-E6 -47621504#4 -E22 E21 -E16 47693393#5"/>
    </vehicle>
    <vehicle id="3616" depart="678.00">
        <route edges="47621504#1 -E17 E25"/>
    </vehicle>
    <vehicle id="3617" depart="678.19">
        <route edges="-E13 -E23 -E22 -E20 -E5"/>
    </vehicle>
    <vehicle id="3618" depart="678.38">
        <route edges="-E8 -47693411#4 E2"/>
    </vehicle>
    <vehicle id="3619" depart="678.56">
        <route edges="-47621504#5 -E0 47693411#4 E10"/>
    </vehicle>
    <vehicle id="3620" depart="678.75">
        <route edges="E5 E20 E22 E1"/>
    </vehicle>
    <vehicle id="3621" depart="678.94">
        <route edges="-E1 E23 -47621504#1"/>
    </vehicle>
    <vehicle id="3622" depart="679.12">
        <route edges="-E10 -47693411#4 E0 E6"/>
    </vehicle>
    <vehicle id="3623" depart="679.31">
        <route edges="-E13 -E23 -E22 -E20 -47693393#2 -47693411#4"/>
    </vehicle>
    <vehicle id="3624" depart="679.50">
        <route edges="-E25 -E21 -E3 47693411#4 47693393#2"/>
    </vehicle>
    <vehicle id="3625" depart="679.69">
        <route edges="-E8 -47693411#4 E0 47621504#5"/>
    </vehicle>
    <vehicle id="3626" depart="679.88">
        <route edges="-E2 47693411#4 47693393#2 E19 47693393#5"/>
    </vehicle>
    <vehicle id="3627" depart="680.06">
        <route edges="-E10 -47693411#4 E0 E6"/>
    </vehicle>
    <vehicle id="3628" depart="680.25">
        <route edges="-E6 -47621504#4 -E22 -E20 -E5"/>
    </vehicle>
    <vehicle id="3629" depart="680.44">
        <route edges="-E1 -E22 E21 E25"/>
    </vehicle>
    <vehicle id="3630" depart="680.62">
        <route edges="-E15 E16 -E21 E22 47621504#4 E6"/>
    </vehicle>
    <vehicle id="3631" depart="680.81">
        <route edges="-E25 -E21 -E20 -47693393#2 E10"/>
    </vehicle>
    <vehicle id="3632" depart="681.00">
        <route edges="-E22 E21 -E16 E15"/>
    </vehicle>
    <vehicle id="3633" depart="681.19">
        <route edges="-E25 -E21 -E20 E19"/>
    </vehicle>
    <vehicle id="3634" depart="681.38">
        <route edges="-E25 E17 -47621504#1"/>
    </vehicle>
    <vehicle id="3635" depart="681.56">
        <route edges="-47693393#5 E16 E17 -47621504#1"/>
    </vehicle>
    <vehicle id="3636" depart="681.75">
        <route edges="-E10 47693393#2 E20 E21 E17 E13"/>
    </vehicle>
    <vehicle id="3637" depart="681.94">
        <route edges="-E1 -E22 -E20 -47693393#2 E10"/>
    </vehicle>
    <vehicle id="3638" depart="682.12">
        <route edges="47621504#1 -E23 -E22 -E20 -E5"/>
    </vehicle>
    <vehicle id="3639" depart="682.31">
        <route edges="-E6 -E0 47693411#4 E8"/>
    </vehicle>
    <vehicle id="3640" depart="682.50">
        <route edges="-E6 -47621504#4 E23 E13"/>
    </vehicle>
    <vehicle id="3641" depart="682.69">
        <route edges="-E10 47693393#2 E20 E21 E17 E13"/>
    </vehicle>
    <vehicle id="3642" depart="682.88">
        <route edges="-E17 -E21 -E20 -47693393#2 E8"/>
    </vehicle>
    <vehicle id="3643" depart="683.06">
        <route edges="-E6 -E0 47693411#4 E8"/>
    </vehicle>
    <vehicle id="3644" depart="683.25">
        <route edges="-47621504#5 -E0 47693411#4 E8"/>
    </vehicle>
    <vehicle id="3645" depart="683.44">
        <route edges="-E15 -E19 -47693393#2 E8"/>
    </vehicle>
    <vehicle id="3646" depart="683.62">
        <route edges="-E10 47693393#2 E20 E21 E17"/>
    </vehicle>
    <vehicle id="3647" depart="683.81">
        <route edges="-E2 47693411#4 47693393#2 E19 47693393#5"/>
    </vehicle>
    <vehicle id="3648" depart="684.00">
        <route edges="-E8 -47693411#4 E0 E6"/>
    </vehicle>
    <vehicle id="3649" depart="684.19">
        <route edges="-E1 47621504#4 47621504#5"/>
    </vehicle>
    <vehicle id="3650" depart="684.38">
        <route edges="-E15 E16 -E21 E22 E1"/>
    </vehicle>
    <vehicle id="3651" depart="684.56">
        <route edges="-47621504#4 -E22 -E20 -E5"/>
    </vehicle>
    <vehicle id="3652" depart="684.75">
        <route edges="-47693393#2 -47693411#4 E0 -47621504#4 E23 E13"/>
    </vehicle>
    <vehicle id="3653" depart="684.94">
        <route edges="-47621504#5 -E0 E2"/>
    </vehicle>
    <vehicle id="3654" depart="685.12">
        <route edges="E5 E20 E22 E1"/>
    </vehicle>
    <vehicle id="3655" depart="685.31">
        <route edges="-47621504#5 -E0 E3 E22 47621504#4 47621504#5"/>
    </vehicle>
    <vehicle id="3656" depart="685.50">
        <route edges="-E0 47693411#4 47693393#2 E19 47693393#5"/>
    </vehicle>
    <vehicle id="3657" depart="685.69">
        <route edges="-E25 E17 -E23 47621504#4 -E0"/>
    </vehicle>
    <vehicle id="3658" depart="685.88">
        <route edges="-E2 E3 E21 E25"/>
    </vehicle>
    <vehicle id="3659" depart="686.06">
        <route edges="-E25 -E16 E15"/>
    </vehicle>
    <vehicle id="3660" depart="686.25">
        <route edges="-E13 -E23 47621504#4 47621504#5"/>
    </vehicle>
    <vehicle id="3661" depart="686.44">
        <route edges="-47693393#5 E16 -E21 E22 47621504#4 47621504#5"/>
    </vehicle>
    <vehicle id="3662" depart="686.62">
        <route edges="-E13 -47621504#1"/>
    </vehicle>
    <vehicle id="3663" depart="686.81">
        <route edges="-E13 -E17 E25"/>
    </vehicle>
    <vehicle id="3664" depart="687.00">
        <route edges="E5 E20 E22"/>
    </vehicle>
    <vehicle id="3665" depart="687.19">
        <route edges="-E25 -E16 -E19 E20 E21"/>
    </vehicle>
    <vehicle id="3666" depart="687.38">
        <route edges="-E25 E17 E13"/>
    </vehicle>
    <vehicle id="3667" depart="687.56">
        <route edges="-47693393#5 E16 E17 -47621504#1"/>
    </vehicle>
    <vehicle id="3668" depart="687.75">
        <route edges="-47621504#5 -47621504#4 -E22 E21 -E16 47693393#5"/>
    </vehicle>
    <vehicle id="3669" depart="687.94">
        <route edges="47621504#4 -E0 E3 E22 E23 -47621504#1"/>
    </vehicle>
    <vehicle id="3670" depart="688.12">
        <route edges="-47693393#5 E16 -E21 E22 47621504#4 E6"/>
    </vehicle>
    <vehicle id="3671" depart="688.31">
        <route edges="-E15 E16 -E21 -E3 47693411#4 47693393#2"/>
    </vehicle>
    <vehicle id="3672" depart="688.50">
        <route edges="-E25 E17 -47621504#1"/>
    </vehicle>
    <vehicle id="3673" depart="688.69">
        <route edges="-E6 -47621504#4 E23 E13"/>
    </vehicle>
    <vehicle id="3674" depart="688.88">
        <route edges="-E10 47693393#2 E20 -E3 47693411#4"/>
    </vehicle>
    <vehicle id="3675" depart="689.06">
        <route edges="-47693393#5 -E19 -47693393#2 -47693411#4 E2"/>
    </vehicle>
    <vehicle id="3676" depart="689.25">
        <route edges="-E1 -E22 E21 -E16 E15"/>
    </vehicle>
    <vehicle id="3677" depart="689.44">
        <route edges="-E6 -47621504#4 E23 -47621504#1"/>
    </vehicle>
    <vehicle id="3678" depart="689.62">
        <route edges="-E15 E16 E25"/>
    </vehicle>
    <vehicle id="3679" depart="689.81">
        <route edges="E16 -E21 -E20 E19 E15"/>
    </vehicle>
    <vehicle id="3680" depart="690.00">
        <route edges="-E13 -E23 -E22 -E20 -47693393#2 E8"/>
    </vehicle>
    <vehicle id="3681" depart="690.19">
        <route edges="47621504#1 -E23 E1"/>
    </vehicle>
    <vehicle id="3682" depart="690.38">
        <route edges="-E13 -E23 -E22 -E20 -E5"/>
    </vehicle>
    <vehicle id="3683" depart="690.56">
        <route edges="-47693393#5 E16 E17 E13"/>
    </vehicle>
    <vehicle id="3684" depart="690.75">
        <route edges="-47621504#5 -47621504#4 E23 -E17 E25"/>
    </vehicle>
    <vehicle id="3685" depart="690.94">
        <route edges="-E1 E23 E13"/>
    </vehicle>
    <vehicle id="3686" depart="691.12">
        <route edges="-E3 E0 47621504#5"/>
    </vehicle>
    <vehicle id="3687" depart="691.31">
        <route edges="-E15 -E19 -47693393#2 -47693411#4 E2"/>
    </vehicle>
    <vehicle id="3688" depart="691.50">
        <route edges="-E16 -E19 E20 E22 47621504#4 47621504#5"/>
    </vehicle>
    <vehicle id="3689" depart="691.69">
        <route edges="47621504#1 -E23 -E22 E21 E17 -47621504#1"/>
    </vehicle>
    <vehicle id="3690" depart="691.88">
        <route edges="-E13 -E23 E1"/>
    </vehicle>
    <vehicle id="3691" depart="692.06">
        <route edges="E5 -47693393#2 -47693411#4 E2"/>
    </vehicle>
    <vehicle id="3692" depart="692.25">
        <route edges="-E13 -E23 47621504#4 E6"/>
    </vehicle>
    <vehicle id="3693" depart="692.44">
        <route edges="-E8 47693393#2 E20 -E3"/>
    </vehicle>
    <vehicle id="3694" depart="692.62">
        <route edges="-E13 -E17 -E16 47693393#5"/>
    </vehicle>
    <vehicle id="3695" depart="692.81">
        <route edges="-E13 -47621504#1"/>
    </vehicle>
    <vehicle id="3696" depart="693.00">
        <route edges="-E25 E17"/>
    </vehicle>
    <vehicle id="3697" depart="693.19">
        <route edges="-47621504#5 -E0 47693411#4 E10"/>
    </vehicle>
    <vehicle id="3698" depart="693.38">
        <route edges="47621504#1 -E23 47621504#4 -E0 E3"/>
    </vehicle>
    <vehicle id="3699" depart="693.56">
        <route edges="-E15 -E19 -E5"/>
    </vehicle>
    <vehicle id="3700" depart="693.75">
        <route edges="-E1 47621504#4 E6"/>
    </vehicle>
    <vehicle id="3701" depart="693.94">
        <route edges="47621504#1 -E17 -E16 47693393#5"/>
    </vehicle>
    <vehicle id="3702" depart="694.12">
        <route edges="-E6 -E0 E2"/>
    </vehicle>
    <vehicle id="3703" depart="694.31">
        <route edges="E5 E19 E15"/>
    </vehicle>
    <vehicle id="3704" depart="694.50">
        <route edges="-E13 -E23 -E22 E21 E17 E13"/>
    </vehicle>
    <vehicle id="3705" depart="694.69">
        <route edges="E5 E19 E15"/>
    </vehicle>
    <vehicle id="3706" depart="694.88">
        <route edges="-E15 -E19 -E5"/>
    </vehicle>
    <vehicle id="3707" depart="695.06">
        <route edges="-E17 E25"/>
    </vehicle>
    <vehicle id="3708" depart="695.25">
        <route edges="-47621504#5 -47621504#4 -E22 -E20 -E5"/>
    </vehicle>
    <vehicle id="3709" depart="695.44">
        <route edges="-47621504#4 -E22 E21 E17 -E23 47621504#4"/>
    </vehicle>
    <vehicle id="3710" depart="695.62">
        <route edges="-E1 -E22 E21 -E16 E15"/>
    </vehicle>
    <vehicle id="3711" depart="695.81">
        <route edges="-E10 -47693411#4 E2"/>
    </vehicle>
    <vehicle id="3712" depart="696.00">
        <route edges="E5 E19 47693393#5"/>
    </vehicle>
    <vehicle id="3713" depart="696.19">
        <route edges="-E8 47693393#2 -E5"/>
    </vehicle>
    <vehicle id="3714" depart="696.38">
        <route edges="-E1 -E22 -E20 -47693393#2 E8"/>
    </vehicle>
    <vehicle id="3715" depart="696.56">
        <route edges="-E13 -E23 -E22 -E3 E0 -47621504#4"/>
    </vehicle>
    <vehicle id="3716" depart="696.75">
        <route edges="-47621504#5 -47621504#4 -E22 E21 -E16 -E19"/>
    </vehicle>
    <vehicle id="3717" depart="696.94">
        <route edges="-E10 47693393#2 -E5"/>
    </vehicle>
    <vehicle id="3718" depart="697.12">
        <route edges="-E25 -E16 -E19 E20 E21"/>
    </vehicle>
    <vehicle id="3719" depart="697.31">
        <route edges="-47621504#5 -47621504#4 E23 -47621504#1"/>
    </vehicle>
    <vehicle id="3720" depart="697.50">
        <route edges="-E1 -E22 -E20 -E5"/>
    </vehicle>
    <vehicle id="3721" depart="697.69">
        <route edges="E17 -E23 47621504#4 -E0 E2"/>
    </vehicle>
    <vehicle id="3722" depart="697.88">
        <route edges="-E13 -E23 -E22 E21 E17 E13"/>
    </vehicle>
    <vehicle id="3723" depart="698.06">
        <route edges="-E1 E23 -47621504#1"/>
    </vehicle>
    <vehicle id="3724" depart="698.25">
        <route edges="47621504#1 -E23 47621504#4 E6"/>
    </vehicle>
    <vehicle id="3725" depart="698.44">
        <route edges="-47621504#5 -47621504#4 -E22 E21 E17"/>
    </vehicle>
    <vehicle id="3726" depart="698.62">
        <route edges="-E15 E16 E25"/>
    </vehicle>
    <vehicle id="3727" depart="698.81">
        <route edges="-47693393#5 -E19 -47693393#2 E8"/>
    </vehicle>
    <vehicle id="3728" depart="699.00">
        <route edges="-E10 -47693411#4 E0 47621504#5"/>
    </vehicle>
    <vehicle id="3729" depart="699.19">
        <route edges="47621504#1 -E17 -E16 E15"/>
    </vehicle>
    <vehicle id="3730" depart="699.38">
        <route edges="E5 -47693393#2 E8"/>
    </vehicle>
    <vehicle id="3731" depart="699.56">
        <route edges="E5 E20 E22 47621504#4 E6"/>
    </vehicle>
    <vehicle id="3732" depart="699.75">
        <route edges="E16 E17 -47621504#1"/>
    </vehicle>
    <vehicle id="3733" depart="699.94">
        <route edges="-47693393#5 E16 -E21 E22 47621504#4 E6"/>
    </vehicle>
    <vehicle id="3734" depart="700.12">
        <route edges="47621504#1 -E23 -E22 -E20 -E5"/>
    </vehicle>
    <vehicle id="3735" depart="700.31">
        <route edges="-E15 47693393#5"/>
    </vehicle>
    <vehicle id="3736" depart="700.50">
        <route edges="-E25 -E21 -E20 -47693393#2 E8"/>
    </vehicle>
    <vehicle id="3737" depart="700.69">
        <route edges="-E10 47693393#2 E20 E22 E23 -47621504#1"/>
    </vehicle>
    <vehicle id="3738" depart="700.88">
        <route edges="-E25 -E21 -E20 -E5"/>
    </vehicle>
    <vehicle id="3739" depart="701.06">
        <route edges="-E20 E19 E16 E25"/>
    </vehicle>
    <vehicle id="3740" depart="701.25">
        <route edges="-E13 -47621504#1"/>
    </vehicle>
    <vehicle id="3741" depart="701.44">
        <route edges="47621504#1 -E23 47621504#4 E6"/>
    </vehicle>
    <vehicle id="3742" depart="701.62">
        <route edges="47621504#4 -E0 47693411#4 E8"/>
    </vehicle>
    <vehicle id="3743" depart="701.81">
        <route edges="E17 -E23 -E22 -E20 -E5"/>
    </vehicle>
    <vehicle id="3744" depart="702.00">
        <route edges="-47693393#2 E10"/>
    </vehicle>
    <vehicle id="3745" depart="702.19">
        <route edges="-E6 -47621504#4 E23 -47621504#1"/>
    </vehicle>
    <vehicle id="3746" depart="702.38">
        <route edges="-E2 E3 E22 47621504#4 -E0 E2"/>
    </vehicle>
    <vehicle id="3747" depart="702.56">
        <route edges="-E6 -E0 47693411#4 E10"/>
    </vehicle>
    <vehicle id="3748" depart="702.75">
        <route edges="-E2 47693411#4 E10"/>
    </vehicle>
    <vehicle id="3749" depart="702.94">
        <route edges="-E13 -E17 -E16 47693393#5"/>
    </vehicle>
    <vehicle id="3750" depart="703.12">
        <route edges="-E6 -E0 E2"/>
    </vehicle>
    <vehicle id="3751" depart="703.31">
        <route edges="-E2 E0 47621504#5"/>
    </vehicle>
    <vehicle id="3752" depart="703.50">
        <route edges="-E15 E16 -E21 E22 47621504#4 E6"/>
    </vehicle>
    <vehicle id="3753" depart="703.69">
        <route edges="-E25 E17 -47621504#1"/>
    </vehicle>
    <vehicle id="3754" depart="703.88">
        <route edges="-E1 -E22 -E20 -E5"/>
    </vehicle>
    <vehicle id="3755" depart="704.06">
        <route edges="47693411#4 47693393#2 E20 E22 E1"/>
    </vehicle>
    <vehicle id="3756" depart="704.25">
        <route edges="-E13 -E23 47621504#4 E6"/>
    </vehicle>
    <vehicle id="3757" depart="704.44">
        <route edges="-E25 -E21 -E20 -47693393#2 E8"/>
    </vehicle>
    <vehicle id="3758" depart="704.62">
        <route edges="-E13 -E23 -E22 E21 E17 E13"/>
    </vehicle>
    <vehicle id="3759" depart="704.81">
        <route edges="-47693393#5 -E19 -47693393#2 -47693411#4"/>
    </vehicle>
    <vehicle id="3760" depart="705.00">
        <route edges="-E16 47693393#5"/>
    </vehicle>
    <vehicle id="3761" depart="705.19">
        <route edges="-E25 -E21 -E20 -47693393#2 E10"/>
    </vehicle>
    <vehicle id="3762" depart="705.38">
        <route edges="-E25 -E21 E22 E1"/>
    </vehicle>
    <vehicle id="3763" depart="705.56">
        <route edges="-E2 E0 -47621504#4 E1"/>
    </vehicle>
    <vehicle id="3764" depart="705.75">
        <route edges="47621504#1 -E17 -E16 47693393#5"/>
    </vehicle>
    <vehicle id="3765" depart="705.94">
        <route edges="-E15 -E19 -E5"/>
    </vehicle>
    <vehicle id="3766" depart="706.12">
        <route edges="-E1 -E22 E21 -E16 E15"/>
    </vehicle>
    <vehicle id="3767" depart="706.31">
        <route edges="-E13 -E23 -E22 -E20 -47693393#2"/>
    </vehicle>
    <vehicle id="3768" depart="706.50">
        <route edges="47621504#1 -E23 -E22 -E20 -47693393#2 E10"/>
    </vehicle>
    <vehicle id="3769" depart="706.69">
        <route edges="-E6 -47621504#4 E23 -E17 E25"/>
    </vehicle>
    <vehicle id="3770" depart="706.88">
        <route edges="E3 E21 -E16"/>
    </vehicle>
[truncated: 1,659,764 more chars]
