# Supplementary material for: Resilient distributed model-free adaptive traffic signal control via controller dynamic linearization under DoS attacks
Source: PLoS One. 2026 Feb 12;21(2):e0342069. doi: 10.1371/journal.pone.0342069 (PMC12900337; doi:10.1371/journal.pone.0342069)
Supplement: S2 RAR — (ZIP) [file pone.0342069.s002.zip › luwang4800_e1.rou.xml]

<?xml version="1.0" encoding="UTF-8"?>

<!-- generated on 2025-08-30 11:56:08.279155 by randomTrips.py v1_22_0+0002-63e50f52594
<configuration>
    <net-file value="luwang7.net.xml"/>
    <route-file value="luwang4800_e1.rou.xml"/>
    <fringe-factor value="10"/>
    <insertion-rate value="4800.0"/>
</configuration>
-->

<!-- generated on 2025-08-30 11:56:08 by Eclipse SUMO duarouter Version 1.22.0
<duarouterConfiguration xmlns:xsi="http://www.w3.org/2001/XMLSchema-instance" xsi:noNamespaceSchemaLocation="http://sumo.dlr.de/xsd/duarouterConfiguration.xsd">

    <input>
        <net-file value="luwang7.net.xml"/>
        <route-files value="trips.trips.xml"/>
    </input>

    <output>
        <output-file value="luwang4800_e1.rou.xml"/>
        <alternatives-output value="NUL"/>
    </output>

    <time>
        <begin value="0.0"/>
        <end value="3600.0"/>
    </time>

    <report>
        <no-warnings value="true"/>
        <ignore-errors value="true"/>
        <no-step-log value="true"/>
    </report>

</duarouterConfiguration>
-->

<routes xmlns:xsi="http://www.w3.org/2001/XMLSchema-instance" xsi:noNamespaceSchemaLocation="http://sumo.dlr.de/xsd/routes_file.xsd">
    <vehicle id="0" depart="0.00">
        <route edges="-E6 -47621504#4 E23 -47621504#1"/>
    </vehicle>
    <vehicle id="1" depart="0.75">
        <route edges="-E10 47693393#2 E20 E22 47621504#4"/>
    </vehicle>
    <vehicle id="2" depart="1.50">
        <route edges="-E8 47693393#2 E20 E21 E17"/>
    </vehicle>
    <vehicle id="3" depart="2.25">
        <route edges="E19 E16 -E21 -E20 -47693393#2 -47693411#4"/>
    </vehicle>
    <vehicle id="4" depart="3.00">
        <route edges="-E15 E16 E17 -47621504#1"/>
    </vehicle>
    <vehicle id="5" depart="3.75">
        <route edges="-E1 -E22 -E20 -47693393#2 E10"/>
    </vehicle>
    <vehicle id="6" depart="4.50">
        <route edges="-47621504#5 -47621504#4 -E22 -E20 -E5"/>
    </vehicle>
    <vehicle id="7" depart="5.25">
        <route edges="-E6 -47621504#4 E23 E13"/>
    </vehicle>
    <vehicle id="8" depart="6.00">
        <route edges="-E1 E23 E13"/>
    </vehicle>
    <vehicle id="9" depart="6.75">
        <route edges="47621504#1 -E23 -E22 E21 E17 -47621504#1"/>
    </vehicle>
    <vehicle id="10" depart="7.50">
        <route edges="47621504#1 -E23 47621504#4 -E0 E2"/>
    </vehicle>
    <vehicle id="11" depart="8.25">
        <route edges="-E13 -E23 -E22 -E20 -E5"/>
    </vehicle>
    <vehicle id="12" depart="9.00">
        <route edges="E5 E19 47693393#5"/>
    </vehicle>
    <vehicle id="13" depart="9.75">
        <route edges="-47693393#5 E16 -E21 E22 47621504#4 -E0"/>
    </vehicle>
    <vehicle id="14" depart="10.50">
        <route edges="47621504#4 -E0 47693411#4 47693393#2 E19 E15"/>
    </vehicle>
    <vehicle id="15" depart="11.25">
        <route edges="47621504#1 -E23 47621504#4 -E0 E2"/>
    </vehicle>
    <vehicle id="16" depart="12.00">
        <route edges="-E20 -47693393#2 E8"/>
    </vehicle>
    <vehicle id="17" depart="12.75">
        <route edges="-E15 E16 E17 E13"/>
    </vehicle>
    <vehicle id="18" depart="13.50">
        <route edges="47621504#1 -E17 -E16 E15"/>
    </vehicle>
    <vehicle id="19" depart="14.25">
        <route edges="47693411#4 47693393#2 E20 E21 E17 E13"/>
    </vehicle>
    <vehicle id="20" depart="15.00">
        <route edges="-E6 -47621504#4 E23 -47621504#1"/>
    </vehicle>
    <vehicle id="21" depart="15.75">
        <route edges="-E1 47621504#4 47621504#5"/>
    </vehicle>
    <vehicle id="22" depart="16.50">
        <route edges="-47693393#2 -47693411#4 E0 47621504#5"/>
    </vehicle>
    <vehicle id="23" depart="17.25">
        <route edges="-47693393#5 E16 -E21 E22 47621504#4 47621504#5"/>
    </vehicle>
    <vehicle id="24" depart="18.00">
        <route edges="-E3 47693411#4 47693393#2 E19 47693393#5"/>
    </vehicle>
    <vehicle id="25" depart="18.75">
        <route edges="-E13 -E23 -E22 -E20 -E5"/>
    </vehicle>
    <vehicle id="26" depart="19.50">
        <route edges="-E10 E8"/>
    </vehicle>
    <vehicle id="27" depart="20.25">
        <route edges="-E6 -47621504#4 -E22 E21 -E16 E15"/>
    </vehicle>
    <vehicle id="28" depart="21.00">
        <route edges="-E1 47621504#4 -E0 E2"/>
    </vehicle>
    <vehicle id="29" depart="21.75">
        <route edges="-E0 47693411#4"/>
    </vehicle>
    <vehicle id="30" depart="22.50">
        <route edges="E5 E19 E15"/>
    </vehicle>
    <vehicle id="31" depart="23.25">
        <route edges="-E23 -E22 -E20 E19"/>
    </vehicle>
    <vehicle id="32" depart="24.00">
        <route edges="47621504#1 -E17 -E21 E22"/>
    </vehicle>
    <vehicle id="33" depart="24.75">
        <route edges="-E1 E23 -47621504#1"/>
    </vehicle>
    <vehicle id="34" depart="25.50">
        <route edges="-E13 -E23 47621504#4 47621504#5"/>
    </vehicle>
    <vehicle id="35" depart="26.25">
        <route edges="-E1 -E22 -E20 -47693393#2 E8"/>
    </vehicle>
    <vehicle id="36" depart="27.00">
        <route edges="E16 -E21 -E20 E19 47693393#5"/>
    </vehicle>
    <vehicle id="37" depart="27.75">
        <route edges="-E6 -47621504#4 E1"/>
    </vehicle>
    <vehicle id="38" depart="28.50">
        <route edges="E22 47621504#4 -E0 47693411#4 E10"/>
    </vehicle>
    <vehicle id="39" depart="29.25">
        <route edges="-E10 -47693411#4 E0 47621504#5"/>
    </vehicle>
    <vehicle id="40" depart="30.00">
        <route edges="-E23 47621504#4 47621504#5"/>
    </vehicle>
    <vehicle id="41" depart="30.75">
        <route edges="-E25 E17 -E23 47621504#4 E6"/>
    </vehicle>
    <vehicle id="42" depart="31.50">
        <route edges="-E15 -E19 -E5"/>
    </vehicle>
    <vehicle id="43" depart="32.25">
        <route edges="E5 -47693393#2 E10"/>
    </vehicle>
    <vehicle id="44" depart="33.00">
        <route edges="-47693393#5 E16 E17 -47621504#1"/>
    </vehicle>
    <vehicle id="45" depart="33.75">
        <route edges="-47693393#5 E15"/>
    </vehicle>
    <vehicle id="46" depart="34.50">
        <route edges="47621504#1 -E23 E1"/>
    </vehicle>
    <vehicle id="47" depart="35.25">
        <route edges="-47621504#5 -E0 47693411#4"/>
    </vehicle>
    <vehicle id="48" depart="36.00">
        <route edges="E5 E20 E21 E17 E13"/>
    </vehicle>
    <vehicle id="49" depart="36.75">
        <route edges="E5 -47693393#2 -47693411#4 E3"/>
    </vehicle>
    <vehicle id="50" depart="37.50">
        <route edges="-47621504#5 -E0 E2"/>
    </vehicle>
    <vehicle id="51" depart="38.25">
        <route edges="-E6 -47621504#4 E23 E13"/>
    </vehicle>
    <vehicle id="52" depart="39.00">
        <route edges="-E10 47693393#2 E19 E15"/>
    </vehicle>
    <vehicle id="53" depart="39.75">
        <route edges="-47693393#5 E16 -E21 E22 E1"/>
    </vehicle>
    <vehicle id="54" depart="40.50">
        <route edges="-E17 -E21 -E20 -47693393#2 E8"/>
    </vehicle>
    <vehicle id="55" depart="41.25">
        <route edges="E16 -E21 E22 47621504#4 47621504#5"/>
    </vehicle>
    <vehicle id="56" depart="42.00">
        <route edges="-E2 47693411#4 47693393#2 -E5"/>
    </vehicle>
    <vehicle id="57" depart="42.75">
        <route edges="E22 47621504#4 E6"/>
    </vehicle>
    <vehicle id="58" depart="43.50">
        <route edges="-E10 47693393#2 E19 E15"/>
    </vehicle>
    <vehicle id="59" depart="44.25">
        <route edges="-E25 -E21 -E20 -E5"/>
    </vehicle>
    <vehicle id="60" depart="45.00">
        <route edges="-E8 47693393#2 E20 E21 E17 E13"/>
    </vehicle>
    <vehicle id="61" depart="45.75">
        <route edges="47621504#1 E13"/>
    </vehicle>
    <vehicle id="62" depart="46.50">
        <route edges="-47621504#4 -E22 E21 -E16 47693393#5"/>
    </vehicle>
    <vehicle id="63" depart="47.25">
        <route edges="-47621504#5 E6"/>
    </vehicle>
    <vehicle id="64" depart="48.00">
        <route edges="E16 E25"/>
    </vehicle>
    <vehicle id="65" depart="48.75">
        <route edges="-E13 -47621504#1"/>
    </vehicle>
    <vehicle id="66" depart="49.50">
        <route edges="E16 -E21 -E20 -47693393#2 E8"/>
    </vehicle>
    <vehicle id="67" depart="50.25">
        <route edges="-47693393#5 -E19 -47693393#2 E10"/>
    </vehicle>
    <vehicle id="68" depart="51.00">
        <route edges="-47621504#5 -E0 47693411#4 47693393#2 E20"/>
    </vehicle>
    <vehicle id="69" depart="51.75">
        <route edges="-E8 47693393#2 E19 E16 -E21"/>
    </vehicle>
    <vehicle id="70" depart="52.50">
        <route edges="-E2 E0 -47621504#4 E23 E13"/>
    </vehicle>
    <vehicle id="71" depart="53.25">
        <route edges="-E10 -47693411#4 E0 E6"/>
    </vehicle>
    <vehicle id="72" depart="54.00">
        <route edges="-E15 -E19 -E5"/>
    </vehicle>
    <vehicle id="73" depart="54.75">
        <route edges="-E20 -47693393#2 -47693411#4 E2"/>
    </vehicle>
    <vehicle id="74" depart="55.50">
        <route edges="-E1 -E22 E21 -E16 47693393#5"/>
    </vehicle>
    <vehicle id="75" depart="56.25">
        <route edges="E5 E19 E15"/>
    </vehicle>
    <vehicle id="76" depart="57.00">
        <route edges="-E15 -E19 -47693393#2 E10"/>
    </vehicle>
    <vehicle id="77" depart="57.75">
        <route edges="-47693393#5 E16 -E21 E22 47621504#4"/>
    </vehicle>
    <vehicle id="78" depart="58.50">
        <route edges="-E13 -E23 -E22 E21 E17 E13"/>
    </vehicle>
    <vehicle id="79" depart="59.25">
        <route edges="-E1 -E22 -E20 -E5"/>
    </vehicle>
    <vehicle id="80" depart="60.00">
        <route edges="-47621504#5 -47621504#4 -E22 E21 -E16 E15"/>
    </vehicle>
    <vehicle id="81" depart="60.75">
        <route edges="-E1 47621504#4 E6"/>
    </vehicle>
    <vehicle id="82" depart="61.50">
        <route edges="47693393#2 E20 -E3 E0 -47621504#4"/>
    </vehicle>
    <vehicle id="83" depart="62.25">
        <route edges="-E10 47693393#2 E19 E16"/>
    </vehicle>
    <vehicle id="84" depart="63.00">
        <route edges="-E1 -E22"/>
    </vehicle>
    <vehicle id="85" depart="63.75">
        <route edges="E5 E20 E21 E17 E13"/>
    </vehicle>
    <vehicle id="86" depart="64.50">
        <route edges="-E2 E0 -47621504#4 E23"/>
    </vehicle>
    <vehicle id="87" depart="65.25">
        <route edges="47621504#1 -E23 -E22 -E20 -E5"/>
    </vehicle>
    <vehicle id="88" depart="66.00">
        <route edges="-47693393#5 E16 -E21 E22 E1"/>
    </vehicle>
    <vehicle id="89" depart="66.75">
        <route edges="-E15 -E19 -47693393#2 E10"/>
    </vehicle>
    <vehicle id="90" depart="67.50">
        <route edges="-E8 47693393#2 E19 E16"/>
    </vehicle>
    <vehicle id="91" depart="68.25">
        <route edges="E5 E20 E21 -E16"/>
    </vehicle>
    <vehicle id="92" depart="69.00">
        <route edges="-E15 47693393#5"/>
    </vehicle>
    <vehicle id="93" depart="69.75">
        <route edges="47693411#4 47693393#2 E20 E22 47621504#4 47621504#5"/>
    </vehicle>
    <vehicle id="94" depart="70.50">
        <route edges="-E1 47621504#4 -E0 E3 E22 E1"/>
    </vehicle>
    <vehicle id="95" depart="71.25">
        <route edges="-E15 E16 -E21 E22 47621504#4 47621504#5"/>
    </vehicle>
    <vehicle id="96" depart="72.00">
        <route edges="-E10 -47693411#4 E0 E6"/>
    </vehicle>
    <vehicle id="97" depart="72.75">
        <route edges="-E15 E16 -E21 E22 47621504#4 E6"/>
    </vehicle>
    <vehicle id="98" depart="73.50">
        <route edges="-E22 E21 E17 -47621504#1"/>
    </vehicle>
    <vehicle id="99" depart="74.25">
        <route edges="E5 E20 E21 E25"/>
    </vehicle>
    <vehicle id="100" depart="75.00">
        <route edges="E5 E20 E22 47621504#4 E6"/>
    </vehicle>
    <vehicle id="101" depart="75.75">
        <route edges="47621504#4 -E0 47693411#4 47693393#2 -E5"/>
    </vehicle>
    <vehicle id="102" depart="76.50">
        <route edges="-E2 47693411#4 47693393#2 -E5"/>
    </vehicle>
    <vehicle id="103" depart="77.25">
        <route edges="-E15 E16 E17 -47621504#1"/>
    </vehicle>
    <vehicle id="104" depart="78.00">
        <route edges="-E15 -E19 -47693393#2 E8"/>
    </vehicle>
    <vehicle id="105" depart="78.75">
        <route edges="-E10 47693393#2 E20 E22 E23"/>
    </vehicle>
    <vehicle id="106" depart="79.50">
        <route edges="-E17 -E21 E22 E1"/>
    </vehicle>
    <vehicle id="107" depart="80.25">
        <route edges="E5 -47693393#2 E8"/>
    </vehicle>
    <vehicle id="108" depart="81.00">
        <route edges="-E23 47621504#4 -E0 E2"/>
    </vehicle>
    <vehicle id="109" depart="81.75">
        <route edges="-47693411#4 E0 47621504#5"/>
    </vehicle>
    <vehicle id="110" depart="82.50">
        <route edges="E5 E20 E21 E17 E13"/>
    </vehicle>
    <vehicle id="111" depart="83.25">
        <route edges="-E21 -E3 E2"/>
    </vehicle>
    <vehicle id="112" depart="84.00">
        <route edges="-47621504#5 -47621504#4 E23 E13"/>
    </vehicle>
    <vehicle id="113" depart="84.75">
        <route edges="-E2 E3 E21 E25"/>
    </vehicle>
    <vehicle id="114" depart="85.50">
        <route edges="-47693411#4 E3 -E20 -47693393#2 E8"/>
    </vehicle>
    <vehicle id="115" depart="86.25">
        <route edges="-47693393#2 -47693411#4 E3 -E20 -E5"/>
    </vehicle>
    <vehicle id="116" depart="87.00">
        <route edges="-E25 E17"/>
    </vehicle>
    <vehicle id="117" depart="87.75">
        <route edges="-E1 -E22 -E20"/>
    </vehicle>
    <vehicle id="118" depart="88.50">
        <route edges="E19 E16 -E21 E22 47621504#4 47621504#5"/>
    </vehicle>
    <vehicle id="119" depart="89.25">
        <route edges="-E25 -E16 E15"/>
    </vehicle>
    <vehicle id="120" depart="90.00">
        <route edges="-E15 E16 E17 E13"/>
    </vehicle>
    <vehicle id="121" depart="90.75">
        <route edges="-E2 47693411#4 E8"/>
    </vehicle>
    <vehicle id="122" depart="91.50">
        <route edges="-E1 47621504#4 -E0 E2"/>
    </vehicle>
    <vehicle id="123" depart="92.25">
        <route edges="-E10 47693393#2 E20 E22 E1"/>
    </vehicle>
    <vehicle id="124" depart="93.00">
        <route edges="-E6 -E0 47693411#4 47693393#2"/>
    </vehicle>
    <vehicle id="125" depart="93.75">
        <route edges="-E13 -E23 47621504#4 -E0 E2"/>
    </vehicle>
    <vehicle id="126" depart="94.50">
        <route edges="-47621504#5 -47621504#4 E1"/>
    </vehicle>
    <vehicle id="127" depart="95.25">
        <route edges="E5 -47693393#2 E8"/>
    </vehicle>
    <vehicle id="128" depart="96.00">
        <route edges="-47621504#5 -47621504#4 -E22 -E20 -E5"/>
    </vehicle>
    <vehicle id="129" depart="96.75">
        <route edges="-E10 E8"/>
    </vehicle>
    <vehicle id="130" depart="97.50">
        <route edges="E16 -E21 E22 47621504#4 E6"/>
    </vehicle>
    <vehicle id="131" depart="98.25">
        <route edges="-E13 -E23 -E22 -E20 -E5"/>
    </vehicle>
    <vehicle id="132" depart="99.00">
        <route edges="47621504#1 -E23 47621504#4 -E0 E2"/>
    </vehicle>
    <vehicle id="133" depart="99.75">
        <route edges="-E25 -E21 -E20 -47693393#2 E8"/>
    </vehicle>
    <vehicle id="134" depart="100.50">
        <route edges="-E6 -47621504#4 E23 -47621504#1"/>
    </vehicle>
    <vehicle id="135" depart="101.25">
        <route edges="47621504#1 -E23 47621504#4 -E0 47693411#4 47693393#2"/>
    </vehicle>
    <vehicle id="136" depart="102.00">
        <route edges="-E6 -E0 47693411#4 E8"/>
    </vehicle>
    <vehicle id="137" depart="102.75">
        <route edges="-47693393#5 -E19"/>
    </vehicle>
    <vehicle id="138" depart="103.50">
        <route edges="-47693393#5 E16 E17 E13"/>
    </vehicle>
    <vehicle id="139" depart="104.25">
        <route edges="-E10 47693393#2 E19 E15"/>
    </vehicle>
    <vehicle id="140" depart="105.00">
        <route edges="-E8 47693393#2 -E5"/>
    </vehicle>
    <vehicle id="141" depart="105.75">
        <route edges="-E3 E0 47621504#5"/>
    </vehicle>
    <vehicle id="142" depart="106.50">
        <route edges="-E2 E0 E6"/>
    </vehicle>
    <vehicle id="143" depart="107.25">
        <route edges="47621504#1 -E23 47621504#4 -E0"/>
    </vehicle>
    <vehicle id="144" depart="108.00">
        <route edges="-E15 E16 -E21 E22 47621504#4 47621504#5"/>
    </vehicle>
    <vehicle id="145" depart="108.75">
        <route edges="-47621504#4 E23 -E17 -E21 E22"/>
    </vehicle>
    <vehicle id="146" depart="109.50">
        <route edges="-E3 E0 47621504#5"/>
    </vehicle>
    <vehicle id="147" depart="110.25">
        <route edges="-E8 47693393#2 E20 E21 E17 E13"/>
    </vehicle>
    <vehicle id="148" depart="111.00">
        <route edges="-E15 E16 E17 -47621504#1"/>
    </vehicle>
    <vehicle id="149" depart="111.75">
        <route edges="-47621504#5 E6"/>
    </vehicle>
    <vehicle id="150" depart="112.50">
        <route edges="E21 E17 E13"/>
    </vehicle>
    <vehicle id="151" depart="113.25">
        <route edges="47621504#1 E13"/>
    </vehicle>
    <vehicle id="152" depart="114.00">
        <route edges="-47693393#5 E16 -E21"/>
    </vehicle>
    <vehicle id="153" depart="114.75">
        <route edges="-E13 -E23 47621504#4 E6"/>
    </vehicle>
    <vehicle id="154" depart="115.50">
        <route edges="47621504#1 -E23 47621504#4 -E0 E3"/>
    </vehicle>
    <vehicle id="155" depart="116.25">
        <route edges="E20 E21 -E16 -E19 -E5"/>
    </vehicle>
    <vehicle id="156" depart="117.00">
        <route edges="-E10 47693393#2 E20 E21 -E16"/>
    </vehicle>
    <vehicle id="157" depart="117.75">
        <route edges="47621504#1 -E23 47621504#4 E6"/>
    </vehicle>
    <vehicle id="158" depart="118.50">
        <route edges="-E15 E16 -E21 -E20 E19 E15"/>
    </vehicle>
    <vehicle id="159" depart="119.25">
        <route edges="-47693411#4 E0 E6"/>
    </vehicle>
    <vehicle id="160" depart="120.00">
        <route edges="47693411#4 E8"/>
    </vehicle>
    <vehicle id="161" depart="120.75">
        <route edges="47621504#1 -E23 47621504#4 E6"/>
    </vehicle>
    <vehicle id="162" depart="121.50">
        <route edges="-47621504#5 -E0 E2"/>
    </vehicle>
    <vehicle id="163" depart="122.25">
        <route edges="-E13 -E23 -E22 -E20 -47693393#2 E8"/>
    </vehicle>
    <vehicle id="164" depart="123.00">
        <route edges="47621504#1 -E23 47621504#4 E6"/>
    </vehicle>
    <vehicle id="165" depart="123.75">
        <route edges="47621504#1 -E23 47621504#4 47621504#5"/>
    </vehicle>
    <vehicle id="166" depart="124.50">
        <route edges="47621504#1 -E17"/>
    </vehicle>
    <vehicle id="167" depart="125.25">
        <route edges="E0 -47621504#4 -E22 -E20 -47693393#2 -47693411#4 E3"/>
    </vehicle>
    <vehicle id="168" depart="126.00">
        <route edges="-E1 -E22 E21 E25"/>
    </vehicle>
    <vehicle id="169" depart="126.75">
        <route edges="-E19 E20 -E3 47693411#4 47693393#2"/>
    </vehicle>
    <vehicle id="170" depart="127.50">
        <route edges="47621504#1 -E23 47621504#4"/>
    </vehicle>
    <vehicle id="171" depart="128.25">
        <route edges="-47621504#5 -47621504#4 -E22 -E20 -E5"/>
    </vehicle>
    <vehicle id="172" depart="129.00">
        <route edges="-E13 -E23 47621504#4 E6"/>
    </vehicle>
    <vehicle id="173" depart="129.75">
        <route edges="E5 E20 E22 47621504#4 47621504#5"/>
    </vehicle>
    <vehicle id="174" depart="130.50">
        <route edges="-E6 -47621504#4 E1"/>
    </vehicle>
    <vehicle id="175" depart="131.25">
        <route edges="E5 E20 E21 E17 E13"/>
    </vehicle>
    <vehicle id="176" depart="132.00">
        <route edges="E5 E20 E21 -E16 -E19"/>
    </vehicle>
    <vehicle id="177" depart="132.75">
        <route edges="E5 E19 E16 -E21 -E20 -E5"/>
    </vehicle>
    <vehicle id="178" depart="133.50">
        <route edges="E5 E20 E22 47621504#4 47621504#5"/>
    </vehicle>
    <vehicle id="179" depart="134.25">
        <route edges="-47693393#5 E16 -E21 E22 E1"/>
    </vehicle>
    <vehicle id="180" depart="135.00">
        <route edges="-E8 47693393#2 E19 47693393#5"/>
    </vehicle>
    <vehicle id="181" depart="135.75">
        <route edges="-E25 -E21 -E20 -47693393#2 E10"/>
    </vehicle>
    <vehicle id="182" depart="136.50">
        <route edges="-E15 E16 E17 E13"/>
    </vehicle>
    <vehicle id="183" depart="137.25">
        <route edges="-E10 -47693411#4 E2"/>
    </vehicle>
    <vehicle id="184" depart="138.00">
        <route edges="-47621504#4 -E22 -E3 E0 E6"/>
    </vehicle>
    <vehicle id="185" depart="138.75">
        <route edges="-E20 -47693393#2 -47693411#4 E2"/>
    </vehicle>
    <vehicle id="186" depart="139.50">
        <route edges="-E8 47693393#2 E19 E16"/>
    </vehicle>
    <vehicle id="187" depart="140.25">
        <route edges="-E13 -E23 -E22 -E3 E0 -47621504#4"/>
    </vehicle>
    <vehicle id="188" depart="141.00">
        <route edges="-E6 -47621504#4 -E22 E21 -E16 47693393#5"/>
    </vehicle>
    <vehicle id="189" depart="141.75">
        <route edges="-E13 -E17 E25"/>
    </vehicle>
    <vehicle id="190" depart="142.50">
        <route edges="-E8 47693393#2"/>
    </vehicle>
    <vehicle id="191" depart="143.25">
        <route edges="-E13 -E23 E1"/>
    </vehicle>
    <vehicle id="192" depart="144.00">
        <route edges="-E15 E16 -E21 E22 47621504#4 47621504#5"/>
    </vehicle>
    <vehicle id="193" depart="144.75">
        <route edges="-47693393#5 E16 -E21 E22 E1"/>
    </vehicle>
    <vehicle id="194" depart="145.50">
        <route edges="E5 E20 E21 E17"/>
    </vehicle>
    <vehicle id="195" depart="146.25">
        <route edges="E21 -E16 E15"/>
    </vehicle>
    <vehicle id="196" depart="147.00">
        <route edges="-E10 47693393#2 E20 E21 E17 E13"/>
    </vehicle>
    <vehicle id="197" depart="147.75">
        <route edges="-47621504#4 -E22 -E3 E0 47621504#5"/>
    </vehicle>
    <vehicle id="198" depart="148.50">
        <route edges="-E15 E16 E17 E13"/>
    </vehicle>
    <vehicle id="199" depart="149.25">
        <route edges="-E6 -E0 47693411#4 E10"/>
    </vehicle>
    <vehicle id="200" depart="150.00">
        <route edges="-E15 -E19 -E5"/>
    </vehicle>
    <vehicle id="201" depart="150.75">
        <route edges="-E2 E0 E6"/>
    </vehicle>
    <vehicle id="202" depart="151.50">
        <route edges="47621504#1 -E23 -E22 -E20 -E5"/>
    </vehicle>
    <vehicle id="203" depart="152.25">
        <route edges="-47693393#5 -E19 -47693393#2 E10"/>
    </vehicle>
    <vehicle id="204" depart="153.00">
        <route edges="-E3 47693411#4 47693393#2 E19 47693393#5"/>
    </vehicle>
    <vehicle id="205" depart="153.75">
        <route edges="47621504#1 -E23 47621504#4 -E0 E2"/>
    </vehicle>
    <vehicle id="206" depart="154.50">
        <route edges="-E6 -E0 E3 E22 47621504#4"/>
    </vehicle>
    <vehicle id="207" depart="155.25">
        <route edges="-E1 E23 -47621504#1"/>
    </vehicle>
    <vehicle id="208" depart="156.00">
        <route edges="-E10 47693393#2 E20 -E3 47693411#4 E10"/>
    </vehicle>
    <vehicle id="209" depart="156.75">
        <route edges="47621504#4 -E0 47693411#4 47693393#2 E20 -E3 E0 -47621504#4"/>
    </vehicle>
    <vehicle id="210" depart="157.50">
        <route edges="-E15 E16 -E21 -E20 E19 E15"/>
    </vehicle>
    <vehicle id="211" depart="158.25">
        <route edges="-E1 47621504#4 -E0 E2"/>
    </vehicle>
    <vehicle id="212" depart="159.00">
        <route edges="-E2 E0 47621504#5"/>
    </vehicle>
    <vehicle id="213" depart="159.75">
        <route edges="-E6 -47621504#4 E23 -47621504#1"/>
    </vehicle>
    <vehicle id="214" depart="160.50">
        <route edges="-E8 47693393#2 E20 E21"/>
    </vehicle>
    <vehicle id="215" depart="161.25">
        <route edges="-47693393#5 E16 -E21 E22 E1"/>
    </vehicle>
    <vehicle id="216" depart="162.00">
        <route edges="-E1 -E22 -E20 -47693393#2 E8"/>
    </vehicle>
    <vehicle id="217" depart="162.75">
        <route edges="-E2 E0 -47621504#4 E23 -47621504#1"/>
    </vehicle>
    <vehicle id="218" depart="163.50">
        <route edges="-E10 47693393#2 E20 E21 E25"/>
    </vehicle>
    <vehicle id="219" depart="164.25">
        <route edges="-E17 E25"/>
    </vehicle>
    <vehicle id="220" depart="165.00">
        <route edges="-E6 -E0 47693411#4 E8"/>
    </vehicle>
    <vehicle id="221" depart="165.75">
        <route edges="-E25 -E21 -E20 -47693393#2 E8"/>
    </vehicle>
    <vehicle id="222" depart="166.50">
        <route edges="E19 E15"/>
    </vehicle>
    <vehicle id="223" depart="167.25">
        <route edges="-E8 E10"/>
    </vehicle>
    <vehicle id="224" depart="168.00">
        <route edges="47621504#1 E13"/>
    </vehicle>
    <vehicle id="225" depart="168.75">
        <route edges="E20 -E3 E2"/>
    </vehicle>
    <vehicle id="226" depart="169.50">
        <route edges="-E2 E0 47621504#5"/>
    </vehicle>
    <vehicle id="227" depart="170.25">
        <route edges="-E10 47693393#2 E19 E15"/>
    </vehicle>
    <vehicle id="228" depart="171.00">
        <route edges="-E8 E10"/>
    </vehicle>
    <vehicle id="229" depart="171.75">
        <route edges="-E25 E17 -E23 47621504#4 47621504#5"/>
    </vehicle>
    <vehicle id="230" depart="172.50">
        <route edges="-47693393#2 -47693411#4 E0 47621504#5"/>
    </vehicle>
    <vehicle id="231" depart="173.25">
        <route edges="-E10 47693393#2 E19 47693393#5"/>
    </vehicle>
    <vehicle id="232" depart="174.00">
        <route edges="-E20 -47693393#2 -47693411#4 E0 -47621504#4 -E22"/>
    </vehicle>
    <vehicle id="233" depart="174.75">
        <route edges="-E1 47621504#4 -E0 E2"/>
    </vehicle>
    <vehicle id="234" depart="175.50">
        <route edges="-E6 -47621504#4 E23 -47621504#1"/>
    </vehicle>
    <vehicle id="235" depart="176.25">
        <route edges="-E15 E16 E17 E13"/>
    </vehicle>
    <vehicle id="236" depart="177.00">
        <route edges="-E15 -E19 -E5"/>
    </vehicle>
    <vehicle id="237" depart="177.75">
        <route edges="-E15 E16 -E21 E22 47621504#4 E6"/>
    </vehicle>
    <vehicle id="238" depart="178.50">
        <route edges="-E25 -E21 -E3 E2"/>
    </vehicle>
    <vehicle id="239" depart="179.25">
        <route edges="47693393#2 E20 E21"/>
    </vehicle>
    <vehicle id="240" depart="180.00">
        <route edges="-E15 E16 E17 -47621504#1"/>
    </vehicle>
    <vehicle id="241" depart="180.75">
        <route edges="-E13 -E23 47621504#4 -E0 E2"/>
    </vehicle>
    <vehicle id="242" depart="181.50">
        <route edges="47621504#4 -E0 47693411#4 E8"/>
    </vehicle>
    <vehicle id="243" depart="182.25">
        <route edges="-E15 -E19 -47693393#2 -47693411#4 E2"/>
    </vehicle>
    <vehicle id="244" depart="183.00">
        <route edges="-E21 -E20 E19 E15"/>
    </vehicle>
    <vehicle id="245" depart="183.75">
        <route edges="-E1 -E22 -E20 -E5"/>
    </vehicle>
    <vehicle id="246" depart="184.50">
        <route edges="-E15 E16 E17 -47621504#1"/>
    </vehicle>
    <vehicle id="247" depart="185.25">
        <route edges="-E13 -E23 -E22 E21 E17"/>
    </vehicle>
    <vehicle id="248" depart="186.00">
        <route edges="-E15 -E19 -E5"/>
    </vehicle>
    <vehicle id="249" depart="186.75">
        <route edges="-E2 E0 -47621504#4 E23 -E17 -E21"/>
    </vehicle>
    <vehicle id="250" depart="187.50">
        <route edges="-E25 E17 -47621504#1"/>
    </vehicle>
    <vehicle id="251" depart="188.25">
        <route edges="-E15 E16 E17 E13"/>
    </vehicle>
    <vehicle id="252" depart="189.00">
        <route edges="-47621504#5 -47621504#4 -E22 E21 -E16 E15"/>
    </vehicle>
    <vehicle id="253" depart="189.75">
        <route edges="-47693393#5 -E19 -47693393#2 E10"/>
    </vehicle>
    <vehicle id="254" depart="190.50">
        <route edges="-47621504#5 -E0 47693411#4"/>
    </vehicle>
    <vehicle id="255" depart="191.25">
        <route edges="-E1 -E22 E21 -E16 47693393#5"/>
    </vehicle>
    <vehicle id="256" depart="192.00">
        <route edges="-E8 47693393#2 E20 -E3 47693411#4"/>
    </vehicle>
    <vehicle id="257" depart="192.75">
        <route edges="-E8 47693393#2 E20 E21 E25"/>
    </vehicle>
    <vehicle id="258" depart="193.50">
        <route edges="-E10 -47693411#4 E3 -E20 -47693393#2"/>
    </vehicle>
    <vehicle id="259" depart="194.25">
        <route edges="-47621504#5 -47621504#4 E23 E13"/>
    </vehicle>
    <vehicle id="260" depart="195.00">
        <route edges="E5 E19 47693393#5"/>
    </vehicle>
    <vehicle id="261" depart="195.75">
        <route edges="-E6 -47621504#4 E23"/>
    </vehicle>
    <vehicle id="262" depart="196.50">
        <route edges="-E6 -E0 E2"/>
    </vehicle>
    <vehicle id="263" depart="197.25">
        <route edges="E5 E19 E16 -E21 -E20 -E5"/>
    </vehicle>
    <vehicle id="264" depart="198.00">
        <route edges="-47621504#5 -47621504#4 -E22 -E3"/>
    </vehicle>
    <vehicle id="265" depart="198.75">
        <route edges="-47693393#5 E16"/>
    </vehicle>
    <vehicle id="266" depart="199.50">
        <route edges="-E25 -E21 -E20 -E5"/>
    </vehicle>
    <vehicle id="267" depart="200.25">
        <route edges="-E6 -47621504#4 -E22 E21"/>
    </vehicle>
    <vehicle id="268" depart="201.00">
        <route edges="-E1 -E22 E21 -E16 E15"/>
    </vehicle>
    <vehicle id="269" depart="201.75">
        <route edges="-E8 47693393#2 E20 E21 -E16 -E19"/>
    </vehicle>
    <vehicle id="270" depart="202.50">
        <route edges="47621504#1 -E23 -E22 -E20 -47693393#2 E8"/>
    </vehicle>
    <vehicle id="271" depart="203.25">
        <route edges="-47693393#5 E16 E17 -47621504#1"/>
    </vehicle>
    <vehicle id="272" depart="204.00">
        <route edges="-E13 -E23 -E22 E21 E17"/>
    </vehicle>
    <vehicle id="273" depart="204.75">
        <route edges="E5 E20 E22 E1"/>
    </vehicle>
    <vehicle id="274" depart="205.50">
        <route edges="-E8 -47693411#4 E0 -47621504#4"/>
    </vehicle>
    <vehicle id="275" depart="206.25">
        <route edges="-E6 -47621504#4 -E22 E21 -E16 E15"/>
    </vehicle>
    <vehicle id="276" depart="207.00">
        <route edges="-47693393#5 E16 -E21 E22"/>
    </vehicle>
    <vehicle id="277" depart="207.75">
        <route edges="47621504#4 -E0 47693411#4 47693393#2 E19 E15"/>
    </vehicle>
    <vehicle id="278" depart="208.50">
        <route edges="-47693393#5 -E19 -47693393#2 E8"/>
    </vehicle>
    <vehicle id="279" depart="209.25">
        <route edges="47621504#1 -E17 -E16 47693393#5"/>
    </vehicle>
    <vehicle id="280" depart="210.00">
        <route edges="-E15 47693393#5"/>
    </vehicle>
    <vehicle id="281" depart="210.75">
        <route edges="-E2 47693411#4 47693393#2 E19 47693393#5"/>
    </vehicle>
    <vehicle id="282" depart="211.50">
        <route edges="47621504#4 -E0 E3 E21 E25"/>
    </vehicle>
    <vehicle id="283" depart="212.25">
        <route edges="-47693393#5 -E19 -47693393#2 E8"/>
    </vehicle>
    <vehicle id="284" depart="213.00">
        <route edges="-E3 E0 -47621504#4 E23 -E17 E25"/>
    </vehicle>
    <vehicle id="285" depart="213.75">
        <route edges="-E6 -47621504#4 E1"/>
    </vehicle>
    <vehicle id="286" depart="214.50">
        <route edges="-E8 47693393#2 E20 -E3 47693411#4 E8"/>
    </vehicle>
    <vehicle id="287" depart="215.25">
        <route edges="-E10 47693393#2 E20 E21 E25"/>
    </vehicle>
    <vehicle id="288" depart="216.00">
        <route edges="-E20 -47693393#2 E10"/>
    </vehicle>
    <vehicle id="289" depart="216.75">
        <route edges="-E15 -E19 -47693393#2 -47693411#4 E2"/>
    </vehicle>
    <vehicle id="290" depart="217.50">
        <route edges="-E10 47693393#2 E20 E21 E25"/>
    </vehicle>
    <vehicle id="291" depart="218.25">
        <route edges="47621504#1 -E23 -E22 -E20 -47693393#2 -47693411#4"/>
    </vehicle>
    <vehicle id="292" depart="219.00">
        <route edges="E16 -E21 E22 47621504#4 47621504#5"/>
    </vehicle>
    <vehicle id="293" depart="219.75">
        <route edges="-E19 E20 E21 -E16 E15"/>
    </vehicle>
    <vehicle id="294" depart="220.50">
        <route edges="-E15 E16 E17 -47621504#1"/>
    </vehicle>
    <vehicle id="295" depart="221.25">
        <route edges="47621504#4 -E0 47693411#4 47693393#2 -E5"/>
    </vehicle>
    <vehicle id="296" depart="222.00">
        <route edges="-E1 -E22 E21 E25"/>
    </vehicle>
    <vehicle id="297" depart="222.75">
        <route edges="-E13 -E23 47621504#4 E6"/>
    </vehicle>
    <vehicle id="298" depart="223.50">
        <route edges="-E6 47621504#5"/>
    </vehicle>
    <vehicle id="299" depart="224.25">
        <route edges="-47621504#5 -E0 47693411#4 E8"/>
    </vehicle>
    <vehicle id="300" depart="225.00">
        <route edges="-47693393#5 -E19 -47693393#2 -47693411#4 E2"/>
    </vehicle>
    <vehicle id="301" depart="225.75">
        <route edges="-E2 47693411#4 47693393#2 E20"/>
    </vehicle>
    <vehicle id="302" depart="226.50">
        <route edges="-E6 -47621504#4 -E22 E21 -E16 E15"/>
    </vehicle>
    <vehicle id="303" depart="227.25">
        <route edges="-E2 E3 E21 E25"/>
    </vehicle>
    <vehicle id="304" depart="228.00">
        <route edges="-47693393#5 -E19 -E5"/>
    </vehicle>
    <vehicle id="305" depart="228.75">
        <route edges="-E6 -47621504#4 -E22 E21 -E16 47693393#5"/>
    </vehicle>
    <vehicle id="306" depart="229.50">
        <route edges="-E25 -E21 -E20 -47693393#2 E10"/>
    </vehicle>
    <vehicle id="307" depart="230.25">
        <route edges="-E2 E0 -47621504#4 E1"/>
    </vehicle>
    <vehicle id="308" depart="231.00">
        <route edges="-E8 47693393#2 E19 47693393#5"/>
    </vehicle>
    <vehicle id="309" depart="231.75">
        <route edges="-E6 47621504#5"/>
    </vehicle>
    <vehicle id="310" depart="232.50">
        <route edges="-E10 -47693411#4 E3 -E20"/>
    </vehicle>
    <vehicle id="311" depart="233.25">
        <route edges="-E1 -E22 -E20"/>
    </vehicle>
    <vehicle id="312" depart="234.00">
        <route edges="-E20 E19 E16 -E21 -E3 47693411#4 47693393#2 E20"/>
    </vehicle>
    <vehicle id="313" depart="234.75">
        <route edges="-E1 -E22 -E20 -E5"/>
    </vehicle>
    <vehicle id="314" depart="235.50">
        <route edges="-E2 E3 E22 47621504#4 -E0 E2"/>
    </vehicle>
    <vehicle id="315" depart="236.25">
        <route edges="E5 -47693393#2 E10"/>
    </vehicle>
    <vehicle id="316" depart="237.00">
        <route edges="-E10 47693393#2 E20 E21 -E16"/>
    </vehicle>
    <vehicle id="317" depart="237.75">
        <route edges="-E1 47621504#4"/>
    </vehicle>
    <vehicle id="318" depart="238.50">
        <route edges="-E1 E23 -47621504#1"/>
    </vehicle>
    <vehicle id="319" depart="239.25">
        <route edges="-E2 E0 47621504#5"/>
    </vehicle>
    <vehicle id="320" depart="240.00">
        <route edges="E5 E20 E21 E17 E13"/>
    </vehicle>
    <vehicle id="321" depart="240.75">
        <route edges="-E6 -47621504#4 E23 -E17 -E21"/>
    </vehicle>
    <vehicle id="322" depart="241.50">
        <route edges="E0 -47621504#4 -E22 -E20 -47693393#2 E10"/>
    </vehicle>
    <vehicle id="323" depart="242.25">
        <route edges="E0 -47621504#4 E23 E13"/>
    </vehicle>
    <vehicle id="324" depart="243.00">
        <route edges="-E2 E0 -47621504#4 E1"/>
    </vehicle>
    <vehicle id="325" depart="243.75">
        <route edges="-E1 E23 -47621504#1"/>
    </vehicle>
    <vehicle id="326" depart="244.50">
        <route edges="E5 -47693393#2 E10"/>
    </vehicle>
    <vehicle id="327" depart="245.25">
        <route edges="47621504#1 -E23 E1"/>
    </vehicle>
    <vehicle id="328" depart="246.00">
        <route edges="-47621504#5 -47621504#4 -E22 E21 -E16 E15"/>
    </vehicle>
    <vehicle id="329" depart="246.75">
        <route edges="-47621504#5 -47621504#4 -E22 -E3"/>
    </vehicle>
    <vehicle id="330" depart="247.50">
        <route edges="-E25 -E21 -E3 47693411#4 47693393#2"/>
    </vehicle>
    <vehicle id="331" depart="248.25">
        <route edges="E5 E19 E16 -E21 -E20"/>
    </vehicle>
    <vehicle id="332" depart="249.00">
        <route edges="-E8 47693393#2 E19 E15"/>
    </vehicle>
    <vehicle id="333" depart="249.75">
        <route edges="47621504#1 -E23 47621504#4"/>
    </vehicle>
    <vehicle id="334" depart="250.50">
        <route edges="-E2 E0 -47621504#4 E1"/>
    </vehicle>
    <vehicle id="335" depart="251.25">
        <route edges="-E15 -E19 -47693393#2 -47693411#4 E3"/>
    </vehicle>
    <vehicle id="336" depart="252.00">
        <route edges="E5 E20 -E3 47693411#4 47693393#2"/>
    </vehicle>
    <vehicle id="337" depart="252.75">
        <route edges="-E25 -E16 E15"/>
    </vehicle>
    <vehicle id="338" depart="253.50">
        <route edges="-E8 47693393#2 E20 -E3 47693411#4 E8"/>
    </vehicle>
    <vehicle id="339" depart="254.25">
        <route edges="-E1 -E22 -E20 -E5"/>
    </vehicle>
    <vehicle id="340" depart="255.00">
        <route edges="-E6 -47621504#4 -E22 -E20 -E5"/>
    </vehicle>
    <vehicle id="341" depart="255.75">
        <route edges="-E1 -E22 -E3 E0 -47621504#4"/>
    </vehicle>
    <vehicle id="342" depart="256.50">
        <route edges="-47621504#4 E1"/>
    </vehicle>
    <vehicle id="343" depart="257.25">
        <route edges="-E25 E17 -E23 47621504#4 47621504#5"/>
    </vehicle>
    <vehicle id="344" depart="258.00">
        <route edges="-E1 47621504#4 -E0 E2"/>
    </vehicle>
    <vehicle id="345" depart="258.75">
        <route edges="-E6 -47621504#4 E1"/>
    </vehicle>
    <vehicle id="346" depart="259.50">
        <route edges="-E6 -E0 E3 E22 47621504#4 E6"/>
    </vehicle>
    <vehicle id="347" depart="260.25">
        <route edges="47621504#1 -E17 -E16 E15"/>
    </vehicle>
    <vehicle id="348" depart="261.00">
        <route edges="-E6 -E0 47693411#4 E8"/>
    </vehicle>
    <vehicle id="349" depart="261.75">
        <route edges="-E15 E16 E17 E13"/>
    </vehicle>
    <vehicle id="350" depart="262.50">
        <route edges="-E6 -E0 E3 E22 47621504#4 E6"/>
    </vehicle>
    <vehicle id="351" depart="263.25">
        <route edges="47621504#1 -E23 -E22 -E3 E0 -47621504#4"/>
    </vehicle>
    <vehicle id="352" depart="264.00">
        <route edges="-E0 47693411#4 47693393#2 E19 47693393#5"/>
    </vehicle>
    <vehicle id="353" depart="264.75">
        <route edges="-E8 47693393#2 E20 E21 E17 E13"/>
    </vehicle>
    <vehicle id="354" depart="265.50">
        <route edges="-E10 -47693411#4 E3 -E20"/>
    </vehicle>
    <vehicle id="355" depart="266.25">
        <route edges="-E6 -E0 E2"/>
    </vehicle>
    <vehicle id="356" depart="267.00">
        <route edges="E5 -47693393#2 E10"/>
    </vehicle>
    <vehicle id="357" depart="267.75">
        <route edges="-E2 E3 -E20 -47693393#2"/>
    </vehicle>
    <vehicle id="358" depart="268.50">
        <route edges="-47621504#5 -47621504#4 E1"/>
    </vehicle>
    <vehicle id="359" depart="269.25">
        <route edges="-E13 -E23 47621504#4 47621504#5"/>
    </vehicle>
    <vehicle id="360" depart="270.00">
        <route edges="-47693393#5 -E19 -47693393#2 E8"/>
    </vehicle>
    <vehicle id="361" depart="270.75">
        <route edges="47621504#1 E13"/>
    </vehicle>
    <vehicle id="362" depart="271.50">
        <route edges="E5 -47693393#2 E8"/>
    </vehicle>
    <vehicle id="363" depart="272.25">
        <route edges="-E6 47621504#5"/>
    </vehicle>
    <vehicle id="364" depart="273.00">
        <route edges="-47621504#5 -E0 E2"/>
    </vehicle>
    <vehicle id="365" depart="273.75">
        <route edges="-E2 47693411#4 47693393#2 E19 E15"/>
    </vehicle>
    <vehicle id="366" depart="274.50">
        <route edges="E22 47621504#4 -E0 47693411#4 47693393#2 -E5"/>
    </vehicle>
    <vehicle id="367" depart="275.25">
        <route edges="-E25 -E16 E15"/>
    </vehicle>
    <vehicle id="368" depart="276.00">
        <route edges="-E2 E3 E22 47621504#4 -E0"/>
    </vehicle>
    <vehicle id="369" depart="276.75">
        <route edges="-E13 -E17 -E16 47693393#5"/>
    </vehicle>
    <vehicle id="370" depart="277.50">
        <route edges="-E6 -E0 E3"/>
    </vehicle>
    <vehicle id="371" depart="278.25">
        <route edges="-E13 -E23 47621504#4 -E0 E2"/>
    </vehicle>
    <vehicle id="372" depart="279.00">
        <route edges="-E10 E8"/>
    </vehicle>
    <vehicle id="373" depart="279.75">
        <route edges="47621504#1 E13"/>
    </vehicle>
    <vehicle id="374" depart="280.50">
        <route edges="-E17 -E16 47693393#5"/>
    </vehicle>
    <vehicle id="375" depart="281.25">
        <route edges="-E13 -E23 -E22 -E20 -47693393#2 E8"/>
    </vehicle>
    <vehicle id="376" depart="282.00">
        <route edges="-E15 -E19 -47693393#2 E10"/>
    </vehicle>
    <vehicle id="377" depart="282.75">
        <route edges="E5 E19 E15"/>
    </vehicle>
    <vehicle id="378" depart="283.50">
        <route edges="-E21 E22 E1"/>
    </vehicle>
    <vehicle id="379" depart="284.25">
        <route edges="-E1 -E22 E21 -E16 47693393#5"/>
    </vehicle>
    <vehicle id="380" depart="285.00">
        <route edges="-E8 47693393#2 E19 E15"/>
    </vehicle>
    <vehicle id="381" depart="285.75">
        <route edges="-E8 47693393#2 -E5"/>
    </vehicle>
    <vehicle id="382" depart="286.50">
        <route edges="-E22 -E3 E0 E6"/>
    </vehicle>
    <vehicle id="383" depart="287.25">
        <route edges="-E15 -E19 -47693393#2 -47693411#4 E2"/>
    </vehicle>
    <vehicle id="384" depart="288.00">
        <route edges="-47693393#5 -E19 -47693393#2 E8"/>
    </vehicle>
    <vehicle id="385" depart="288.75">
        <route edges="-E25 E17 -E23 47621504#4 47621504#5"/>
    </vehicle>
    <vehicle id="386" depart="289.50">
        <route edges="-47693411#4 E0 -47621504#4 E23 E13"/>
    </vehicle>
    <vehicle id="387" depart="290.25">
        <route edges="-E22 E21 E17 -E23 47621504#4 -E0"/>
    </vehicle>
    <vehicle id="388" depart="291.00">
        <route edges="E5 E20 E22 47621504#4 E6"/>
    </vehicle>
    <vehicle id="389" depart="291.75">
        <route edges="-E19"/>
    </vehicle>
    <vehicle id="390" depart="292.50">
        <route edges="47621504#1 -E23 -E22 -E20 -47693393#2 E10"/>
    </vehicle>
    <vehicle id="391" depart="293.25">
        <route edges="-E8 E10"/>
    </vehicle>
    <vehicle id="392" depart="294.00">
        <route edges="-E10 47693393#2 E20 E21 E25"/>
    </vehicle>
    <vehicle id="393" depart="294.75">
        <route edges="E5 E20 E22 47621504#4 47621504#5"/>
    </vehicle>
    <vehicle id="394" depart="295.50">
        <route edges="-E22 -E3 E0"/>
    </vehicle>
    <vehicle id="395" depart="296.25">
        <route edges="E23 -E17 -E21 -E20 -47693393#2 E10"/>
    </vehicle>
    <vehicle id="396" depart="297.00">
        <route edges="E16 -E21 E22 47621504#4 E6"/>
    </vehicle>
    <vehicle id="397" depart="297.75">
        <route edges="-E10 47693393#2 E20 E21 E25"/>
    </vehicle>
    <vehicle id="398" depart="298.50">
        <route edges="-E15 -E19 -47693393#2 E8"/>
    </vehicle>
    <vehicle id="399" depart="299.25">
        <route edges="-E2 E3 E21 E25"/>
    </vehicle>
    <vehicle id="400" depart="300.00">
        <route edges="-E10 -47693411#4 E0 47621504#5"/>
    </vehicle>
    <vehicle id="401" depart="300.75">
        <route edges="-E25 -E21 -E20 -47693393#2 E8"/>
    </vehicle>
    <vehicle id="402" depart="301.50">
        <route edges="-E2 E0 -47621504#4 -E22 -E3"/>
    </vehicle>
    <vehicle id="403" depart="302.25">
        <route edges="-E20 E19 47693393#5"/>
    </vehicle>
    <vehicle id="404" depart="303.00">
        <route edges="-E22 E21 E17 E13"/>
    </vehicle>
    <vehicle id="405" depart="303.75">
        <route edges="-E17 -E16 47693393#5"/>
    </vehicle>
    <vehicle id="406" depart="304.50">
        <route edges="-E1 47621504#4 -E0 E2"/>
    </vehicle>
    <vehicle id="407" depart="305.25">
        <route edges="-E25 E17 -E23 47621504#4 47621504#5"/>
    </vehicle>
    <vehicle id="408" depart="306.00">
        <route edges="-E8 47693393#2 E20 E22 E23 -47621504#1"/>
    </vehicle>
    <vehicle id="409" depart="306.75">
        <route edges="-E8 -47693411#4 E2"/>
    </vehicle>
    <vehicle id="410" depart="307.50">
        <route edges="47621504#1 -E23 -E22 -E3 E0"/>
    </vehicle>
    <vehicle id="411" depart="308.25">
        <route edges="-E6 -47621504#4 E23 -E17 E25"/>
    </vehicle>
    <vehicle id="412" depart="309.00">
        <route edges="E5 -47693393#2 E10"/>
    </vehicle>
    <vehicle id="413" depart="309.75">
        <route edges="-47621504#5 -E0 47693411#4 E10"/>
    </vehicle>
    <vehicle id="414" depart="310.50">
        <route edges="-E25 E17 -E23 47621504#4 E6"/>
    </vehicle>
    <vehicle id="415" depart="311.25">
        <route edges="E0 -47621504#4 E1"/>
    </vehicle>
    <vehicle id="416" depart="312.00">
        <route edges="-E2 E0 -47621504#4 E1"/>
    </vehicle>
    <vehicle id="417" depart="312.75">
        <route edges="-E8 47693393#2 E20 E22 E1"/>
    </vehicle>
    <vehicle id="418" depart="313.50">
        <route edges="-E6 -47621504#4 -E22 -E20 -E5"/>
    </vehicle>
    <vehicle id="419" depart="314.25">
        <route edges="-E2 47693411#4 E8"/>
    </vehicle>
    <vehicle id="420" depart="315.00">
        <route edges="-E13 -E23 47621504#4 -E0 E2"/>
    </vehicle>
    <vehicle id="421" depart="315.75">
        <route edges="-E6 -47621504#4 E23 -E17 E25"/>
    </vehicle>
    <vehicle id="422" depart="316.50">
        <route edges="47621504#4 -E0 E3"/>
    </vehicle>
    <vehicle id="423" depart="317.25">
        <route edges="-E15 47693393#5"/>
    </vehicle>
    <vehicle id="424" depart="318.00">
        <route edges="-E8 47693393#2 E20"/>
    </vehicle>
    <vehicle id="425" depart="318.75">
        <route edges="E0 -47621504#4 E23 -47621504#1"/>
    </vehicle>
    <vehicle id="426" depart="319.50">
        <route edges="-47621504#5 -47621504#4 -E22 E21 -E16 E15"/>
    </vehicle>
    <vehicle id="427" depart="320.25">
        <route edges="E23 -E17 -E21 -E20 -47693393#2 E8"/>
    </vehicle>
    <vehicle id="428" depart="321.00">
        <route edges="-E8 47693393#2 E20 E22 E1"/>
    </vehicle>
    <vehicle id="429" depart="321.75">
        <route edges="-47693393#5 E15"/>
    </vehicle>
    <vehicle id="430" depart="322.50">
        <route edges="E0 -47621504#4 E1"/>
    </vehicle>
    <vehicle id="431" depart="323.25">
        <route edges="-E6 -E0 E3 E22 47621504#4 E6"/>
    </vehicle>
    <vehicle id="432" depart="324.00">
        <route edges="-47621504#5 -47621504#4 E23 -E17 E25"/>
    </vehicle>
    <vehicle id="433" depart="324.75">
        <route edges="-E10 47693393#2 E19 47693393#5"/>
    </vehicle>
    <vehicle id="434" depart="325.50">
        <route edges="-47693393#5 E16 E17 E13"/>
    </vehicle>
    <vehicle id="435" depart="326.25">
        <route edges="-E25 -E21 -E20 E19 E16 E25"/>
    </vehicle>
    <vehicle id="436" depart="327.00">
        <route edges="-E1 -E22 -E20 -47693393#2"/>
    </vehicle>
    <vehicle id="437" depart="327.75">
        <route edges="E0 -47621504#4 -E22 E21 -E16 E15"/>
    </vehicle>
    <vehicle id="438" depart="328.50">
        <route edges="-E10 -47693411#4 E0 E6"/>
    </vehicle>
    <vehicle id="439" depart="329.25">
        <route edges="-47693393#5 -E19 -47693393#2 E10"/>
    </vehicle>
    <vehicle id="440" depart="330.00">
        <route edges="-E10 -47693411#4 E0 47621504#5"/>
    </vehicle>
    <vehicle id="441" depart="330.75">
        <route edges="-47621504#5 -47621504#4 E23 -E17 E25"/>
    </vehicle>
    <vehicle id="442" depart="331.50">
        <route edges="E20 E21 E17"/>
    </vehicle>
    <vehicle id="443" depart="332.25">
        <route edges="-47693411#4 E0 -47621504#4 E1"/>
    </vehicle>
    <vehicle id="444" depart="333.00">
        <route edges="-E13 -E23 -E22 E21 E17 E13"/>
    </vehicle>
    <vehicle id="445" depart="333.75">
        <route edges="-E6 -47621504#4 E1"/>
    </vehicle>
    <vehicle id="446" depart="334.50">
        <route edges="-E10 47693393#2 E20 E21 E25"/>
    </vehicle>
    <vehicle id="447" depart="335.25">
        <route edges="-E1 -E22 -E3 E0"/>
    </vehicle>
    <vehicle id="448" depart="336.00">
        <route edges="-E2 E0 47621504#5"/>
    </vehicle>
    <vehicle id="449" depart="336.75">
        <route edges="-E25 E17 E13"/>
    </vehicle>
    <vehicle id="450" depart="337.50">
        <route edges="E5 E20 E22 47621504#4 47621504#5"/>
    </vehicle>
    <vehicle id="451" depart="338.25">
        <route edges="E5 E19 E15"/>
    </vehicle>
    <vehicle id="452" depart="339.00">
        <route edges="-E10 47693393#2 E20 E21 E17 E13"/>
    </vehicle>
    <vehicle id="453" depart="339.75">
        <route edges="-E6 -E0 E2"/>
    </vehicle>
    <vehicle id="454" depart="340.50">
        <route edges="-47621504#5 -47621504#4 -E22 E21 -E16 E15"/>
    </vehicle>
    <vehicle id="455" depart="341.25">
        <route edges="-E2 E0 E6"/>
    </vehicle>
    <vehicle id="456" depart="342.00">
        <route edges="-E10 47693393#2 E20 E21 E25"/>
    </vehicle>
    <vehicle id="457" depart="342.75">
        <route edges="-E25 -E16 47693393#5"/>
    </vehicle>
    <vehicle id="458" depart="343.50">
        <route edges="-E3 47693411#4 47693393#2 E19 E15"/>
    </vehicle>
    <vehicle id="459" depart="344.25">
        <route edges="-E6 -E0 E2"/>
    </vehicle>
    <vehicle id="460" depart="345.00">
        <route edges="-E6 -47621504#4 E23 -E17 E25"/>
    </vehicle>
    <vehicle id="461" depart="345.75">
        <route edges="-E25 E17 -E23 47621504#4 E6"/>
    </vehicle>
    <vehicle id="462" depart="346.50">
        <route edges="-E6 -47621504#4 -E22 E21 -E16 47693393#5"/>
    </vehicle>
    <vehicle id="463" depart="347.25">
        <route edges="-E15 E16 E17 E13"/>
    </vehicle>
    <vehicle id="464" depart="348.00">
        <route edges="-E8 -47693411#4"/>
    </vehicle>
    <vehicle id="465" depart="348.75">
        <route edges="-E10 -47693411#4 E2"/>
    </vehicle>
    <vehicle id="466" depart="349.50">
        <route edges="-E1 -E22"/>
    </vehicle>
    <vehicle id="467" depart="350.25">
        <route edges="-E20 -47693393#2 E8"/>
    </vehicle>
    <vehicle id="468" depart="351.00">
        <route edges="-E2 E0 E6"/>
    </vehicle>
    <vehicle id="469" depart="351.75">
        <route edges="47621504#1 -E23 47621504#4 47621504#5"/>
    </vehicle>
    <vehicle id="470" depart="352.50">
        <route edges="47621504#1 -E23 -E22 -E20 -47693393#2 E10"/>
    </vehicle>
    <vehicle id="471" depart="353.25">
        <route edges="47621504#1 -E23 47621504#4 -E0 E2"/>
    </vehicle>
    <vehicle id="472" depart="354.00">
        <route edges="-E13 -E17 -E16 -E19"/>
    </vehicle>
    <vehicle id="473" depart="354.75">
        <route edges="E5 E20 E21 E17 -E23"/>
    </vehicle>
    <vehicle id="474" depart="355.50">
        <route edges="E5 -47693393#2 -47693411#4 E3"/>
    </vehicle>
    <vehicle id="475" depart="356.25">
        <route edges="-E8 47693393#2 E20 -E3 47693411#4 E8"/>
    </vehicle>
    <vehicle id="476" depart="357.00">
        <route edges="E5 E20 E21 E25"/>
    </vehicle>
    <vehicle id="477" depart="357.75">
        <route edges="-E13 -E17 E25"/>
    </vehicle>
    <vehicle id="478" depart="358.50">
        <route edges="-47621504#5 -47621504#4 E23 E13"/>
    </vehicle>
    <vehicle id="479" depart="359.25">
        <route edges="-E17 -E21 -E20 E19 E16"/>
    </vehicle>
    <vehicle id="480" depart="360.00">
        <route edges="-E6 -47621504#4 E23 E13"/>
    </vehicle>
    <vehicle id="481" depart="360.75">
        <route edges="47621504#1 -E23 -E22 -E20 -47693393#2 E8"/>
    </vehicle>
    <vehicle id="482" depart="361.50">
        <route edges="-47693393#5 E16 -E21 E22 47621504#4 47621504#5"/>
    </vehicle>
    <vehicle id="483" depart="362.25">
        <route edges="-47621504#5 E6"/>
    </vehicle>
    <vehicle id="484" depart="363.00">
        <route edges="-E23 47621504#4 E6"/>
    </vehicle>
    <vehicle id="485" depart="363.75">
        <route edges="-E1 E23 -47621504#1"/>
    </vehicle>
    <vehicle id="486" depart="364.50">
        <route edges="47621504#1 -E23 47621504#4 E6"/>
    </vehicle>
    <vehicle id="487" depart="365.25">
        <route edges="-E10 47693393#2 E20 E22 E1"/>
    </vehicle>
    <vehicle id="488" depart="366.00">
        <route edges="-47693393#5 -E19 -47693393#2 E8"/>
    </vehicle>
    <vehicle id="489" depart="366.75">
        <route edges="-E10 47693393#2 E20 -E3 47693411#4 E10"/>
    </vehicle>
    <vehicle id="490" depart="367.50">
        <route edges="-47693393#5 E16 -E21 E22 47621504#4 E6"/>
    </vehicle>
    <vehicle id="491" depart="368.25">
        <route edges="-47693393#5 E16 -E21 E22 E1"/>
    </vehicle>
    <vehicle id="492" depart="369.00">
        <route edges="-E6 -E0 E2"/>
    </vehicle>
    <vehicle id="493" depart="369.75">
        <route edges="E5 E20 E22 E1"/>
    </vehicle>
    <vehicle id="494" depart="370.50">
        <route edges="-E8 47693393#2 -E5"/>
    </vehicle>
    <vehicle id="495" depart="371.25">
        <route edges="-E15 -E19 E20 E21 -E16"/>
    </vehicle>
    <vehicle id="496" depart="372.00">
        <route edges="-E2 E0 -47621504#4 E1"/>
    </vehicle>
    <vehicle id="497" depart="372.75">
        <route edges="E5 E20 E22 E23 -47621504#1"/>
    </vehicle>
    <vehicle id="498" depart="373.50">
        <route edges="-E13 -E23 E1"/>
    </vehicle>
    <vehicle id="499" depart="374.25">
        <route edges="E5 -47693393#2 -47693411#4 E3"/>
    </vehicle>
    <vehicle id="500" depart="375.00">
        <route edges="-47693393#5 E16 -E21 -E20 E19"/>
    </vehicle>
    <vehicle id="501" depart="375.75">
        <route edges="-E21 -E20 -47693393#2 E8"/>
    </vehicle>
    <vehicle id="502" depart="376.50">
        <route edges="-E13 -E23 E1"/>
    </vehicle>
    <vehicle id="503" depart="377.25">
        <route edges="-E1 -E22 -E20"/>
    </vehicle>
    <vehicle id="504" depart="378.00">
        <route edges="47621504#4 -E0 E3 E22 E1"/>
    </vehicle>
    <vehicle id="505" depart="378.75">
        <route edges="-E6 -47621504#4 -E22 E21 -E16 E15"/>
    </vehicle>
    <vehicle id="506" depart="379.50">
        <route edges="-E25 E17 -47621504#1"/>
    </vehicle>
    <vehicle id="507" depart="380.25">
        <route edges="47621504#1 -E23 47621504#4 47621504#5"/>
    </vehicle>
    <vehicle id="508" depart="381.00">
        <route edges="-47693393#5 E16 E17 E13"/>
    </vehicle>
    <vehicle id="509" depart="381.75">
        <route edges="-47621504#5 -47621504#4 -E22 E21"/>
    </vehicle>
    <vehicle id="510" depart="382.50">
        <route edges="-E1 -E22 -E20 -E5"/>
    </vehicle>
    <vehicle id="511" depart="383.25">
        <route edges="E0 -47621504#4 -E22 E21 -E16 47693393#5"/>
    </vehicle>
    <vehicle id="512" depart="384.00">
        <route edges="-47693393#5 E16 -E21 E22 47621504#4 E6"/>
    </vehicle>
    <vehicle id="513" depart="384.75">
        <route edges="-47621504#4 -E22 -E20 -47693393#2 -47693411#4 E3"/>
    </vehicle>
    <vehicle id="514" depart="385.50">
        <route edges="-47693393#5 E16 -E21"/>
    </vehicle>
    <vehicle id="515" depart="386.25">
        <route edges="-E10 47693393#2 -E5"/>
    </vehicle>
    <vehicle id="516" depart="387.00">
        <route edges="-E6 -47621504#4 E23 -47621504#1"/>
    </vehicle>
    <vehicle id="517" depart="387.75">
        <route edges="-47621504#5 -47621504#4 E23 -E17 E25"/>
    </vehicle>
    <vehicle id="518" depart="388.50">
        <route edges="-E10 47693393#2 E19 47693393#5"/>
    </vehicle>
    <vehicle id="519" depart="389.25">
        <route edges="-E1 E23 -47621504#1"/>
    </vehicle>
    <vehicle id="520" depart="390.00">
        <route edges="-E8 E10"/>
    </vehicle>
    <vehicle id="521" depart="390.75">
        <route edges="-E8 E10"/>
    </vehicle>
    <vehicle id="522" depart="391.50">
        <route edges="47621504#1 -E23 -E22 -E20 -47693393#2 E10"/>
    </vehicle>
    <vehicle id="523" depart="392.25">
        <route edges="-47693393#5 -E19 -47693393#2 E10"/>
    </vehicle>
    <vehicle id="524" depart="393.00">
        <route edges="E5 E20 E22 E23 -47621504#1"/>
    </vehicle>
    <vehicle id="525" depart="393.75">
        <route edges="47621504#1 -E23 47621504#4 E6"/>
    </vehicle>
    <vehicle id="526" depart="394.50">
        <route edges="-E2 E0 -47621504#4 E1"/>
    </vehicle>
    <vehicle id="527" depart="395.25">
        <route edges="E5 E20 E22 E23 -47621504#1"/>
    </vehicle>
    <vehicle id="528" depart="396.00">
        <route edges="-E2 E0 -47621504#4 E1"/>
    </vehicle>
    <vehicle id="529" depart="396.75">
        <route edges="-E6 -E0 47693411#4 E10"/>
    </vehicle>
    <vehicle id="530" depart="397.50">
        <route edges="E21 -E16 -E19 -47693393#2 -47693411#4 E0 -47621504#4"/>
    </vehicle>
    <vehicle id="531" depart="398.25">
        <route edges="-47693393#2 -47693411#4 E3 E21 -E16 E15"/>
    </vehicle>
    <vehicle id="532" depart="399.00">
        <route edges="-47621504#5 -E0 E3 E22 47621504#4 47621504#5"/>
    </vehicle>
    <vehicle id="533" depart="399.75">
        <route edges="-E3 E0 -47621504#4 E23 E13"/>
    </vehicle>
    <vehicle id="534" depart="400.50">
        <route edges="-E13 -E23 -E22 -E20 -47693393#2 E8"/>
    </vehicle>
    <vehicle id="535" depart="401.25">
        <route edges="-E2 E0 -47621504#4 E1"/>
    </vehicle>
    <vehicle id="536" depart="402.00">
        <route edges="-E25 -E16"/>
    </vehicle>
    <vehicle id="537" depart="402.75">
        <route edges="-E6 -47621504#4 E23 -E17 E25"/>
    </vehicle>
    <vehicle id="538" depart="403.50">
        <route edges="-E6 -47621504#4 -E22 E21"/>
    </vehicle>
    <vehicle id="539" depart="404.25">
        <route edges="-E8 47693393#2 -E5"/>
    </vehicle>
    <vehicle id="540" depart="405.00">
        <route edges="-E17 -E21 E22 47621504#4"/>
    </vehicle>
    <vehicle id="541" depart="405.75">
        <route edges="-E13 -E23 E1"/>
    </vehicle>
    <vehicle id="542" depart="406.50">
        <route edges="-E15 E16 -E21 E22 47621504#4 -E0"/>
    </vehicle>
    <vehicle id="543" depart="407.25">
        <route edges="-E15 E16 -E21 -E20 E19 E15"/>
    </vehicle>
    <vehicle id="544" depart="408.00">
        <route edges="-E13 -E23 -E22 -E3"/>
    </vehicle>
    <vehicle id="545" depart="408.75">
        <route edges="E23 -47621504#1"/>
    </vehicle>
    <vehicle id="546" depart="409.50">
        <route edges="47621504#1 -E23 47621504#4 -E0"/>
    </vehicle>
    <vehicle id="547" depart="410.25">
        <route edges="-47693393#5 -E19 -47693393#2 -47693411#4 E2"/>
    </vehicle>
    <vehicle id="548" depart="411.00">
        <route edges="47621504#1 E13"/>
    </vehicle>
    <vehicle id="549" depart="411.75">
        <route edges="-E25 E17 E13"/>
    </vehicle>
    <vehicle id="550" depart="412.50">
        <route edges="-E13 -E23 -E22 -E20"/>
    </vehicle>
    <vehicle id="551" depart="413.25">
        <route edges="-E13 -E17 -E16 E15"/>
    </vehicle>
    <vehicle id="552" depart="414.00">
        <route edges="-E8 -47693411#4 E0 E6"/>
    </vehicle>
    <vehicle id="553" depart="414.75">
        <route edges="-E8 47693393#2 E20 -E3 47693411#4 E8"/>
    </vehicle>
    <vehicle id="554" depart="415.50">
        <route edges="-E25 -E16 47693393#5"/>
    </vehicle>
    <vehicle id="555" depart="416.25">
        <route edges="-E25 -E21 -E20 -E5"/>
    </vehicle>
    <vehicle id="556" depart="417.00">
        <route edges="-E6 -E0 E3 E22 47621504#4"/>
    </vehicle>
    <vehicle id="557" depart="417.75">
        <route edges="-47693393#5 E16 E25"/>
    </vehicle>
    <vehicle id="558" depart="418.50">
        <route edges="-E13 -E17 -E16 -E19 E20"/>
    </vehicle>
    <vehicle id="559" depart="419.25">
        <route edges="-E25 -E21 -E20 E19 E16 E25"/>
    </vehicle>
    <vehicle id="560" depart="420.00">
        <route edges="47621504#1 -E23 -E22 -E20 -47693393#2 E8"/>
    </vehicle>
    <vehicle id="561" depart="420.75">
        <route edges="47621504#1 -E17 -E16 E15"/>
    </vehicle>
    <vehicle id="562" depart="421.50">
        <route edges="-E6 -47621504#4 E23 -47621504#1"/>
    </vehicle>
    <vehicle id="563" depart="422.25">
        <route edges="E3 E21 E25"/>
    </vehicle>
    <vehicle id="564" depart="423.00">
        <route edges="-E10 47693393#2 -E5"/>
    </vehicle>
    <vehicle id="565" depart="423.75">
        <route edges="-E6 -47621504#4 -E22 E21 -E16 47693393#5"/>
    </vehicle>
    <vehicle id="566" depart="424.50">
        <route edges="-E13 -47621504#1"/>
    </vehicle>
    <vehicle id="567" depart="425.25">
        <route edges="E0 -47621504#4 E23 E13"/>
    </vehicle>
    <vehicle id="568" depart="426.00">
        <route edges="-E15 E16 E17 -E23"/>
    </vehicle>
    <vehicle id="569" depart="426.75">
        <route edges="-E3 E0 -47621504#4 E23 -47621504#1"/>
    </vehicle>
    <vehicle id="570" depart="427.50">
        <route edges="-E8 47693393#2 -E5"/>
    </vehicle>
    <vehicle id="571" depart="428.25">
        <route edges="-E15 47693393#5"/>
    </vehicle>
    <vehicle id="572" depart="429.00">
        <route edges="-E13 -E23 47621504#4 -E0 E2"/>
    </vehicle>
    <vehicle id="573" depart="429.75">
        <route edges="-E8 47693393#2 E20 E21 E17 E13"/>
    </vehicle>
    <vehicle id="574" depart="430.50">
        <route edges="-47693393#5 E16 E17 -47621504#1"/>
    </vehicle>
    <vehicle id="575" depart="431.25">
        <route edges="-47693411#4 E3 E21 -E16 E15"/>
    </vehicle>
    <vehicle id="576" depart="432.00">
        <route edges="-E6 47621504#5"/>
    </vehicle>
    <vehicle id="577" depart="432.75">
        <route edges="-E6 -E0 47693411#4 E10"/>
    </vehicle>
    <vehicle id="578" depart="433.50">
        <route edges="-E15 E16 -E21 E22 47621504#4 47621504#5"/>
    </vehicle>
    <vehicle id="579" depart="434.25">
        <route edges="-E8 47693393#2 E20 E21 -E16 -E19"/>
    </vehicle>
    <vehicle id="580" depart="435.00">
        <route edges="-E15 E16 -E21 E22 47621504#4 47621504#5"/>
    </vehicle>
    <vehicle id="581" depart="435.75">
        <route edges="-E6 -E0 47693411#4 E10"/>
    </vehicle>
    <vehicle id="582" depart="436.50">
        <route edges="-E6 -47621504#4 E23 -47621504#1"/>
    </vehicle>
    <vehicle id="583" depart="437.25">
        <route edges="-E15 E16 -E21 -E20 E19 E15"/>
    </vehicle>
    <vehicle id="584" depart="438.00">
        <route edges="-47621504#5 -E0 47693411#4 47693393#2"/>
    </vehicle>
    <vehicle id="585" depart="438.75">
        <route edges="-E1 -E22"/>
    </vehicle>
    <vehicle id="586" depart="439.50">
        <route edges="-E10 47693393#2 E19 47693393#5"/>
    </vehicle>
    <vehicle id="587" depart="440.25">
        <route edges="-47621504#5 -E0 E2"/>
    </vehicle>
    <vehicle id="588" depart="441.00">
        <route edges="-E1 47621504#4 -E0 47693411#4"/>
    </vehicle>
    <vehicle id="589" depart="441.75">
        <route edges="-E6 -E0 47693411#4 E10"/>
    </vehicle>
    <vehicle id="590" depart="442.50">
        <route edges="47621504#1 -E17 E25"/>
    </vehicle>
    <vehicle id="591" depart="443.25">
        <route edges="-47621504#5 E6"/>
    </vehicle>
    <vehicle id="592" depart="444.00">
        <route edges="-47621504#5 -47621504#4 E23 -47621504#1"/>
    </vehicle>
    <vehicle id="593" depart="444.75">
        <route edges="E23 -E17 -E21 E22 47621504#4 E6"/>
    </vehicle>
    <vehicle id="594" depart="445.50">
        <route edges="-E25 E17 E13"/>
    </vehicle>
    <vehicle id="595" depart="446.25">
        <route edges="-E8 47693393#2 E20 E22 E1"/>
    </vehicle>
    <vehicle id="596" depart="447.00">
        <route edges="-47693393#5 E16 E17 -47621504#1"/>
    </vehicle>
    <vehicle id="597" depart="447.75">
        <route edges="-E13 -E17 E25"/>
    </vehicle>
    <vehicle id="598" depart="448.50">
        <route edges="-E25 -E21 -E20 E19 E16 E25"/>
    </vehicle>
    <vehicle id="599" depart="449.25">
        <route edges="E23 -E17 -E21 -E20 -47693393#2 -47693411#4"/>
    </vehicle>
    <vehicle id="600" depart="450.00">
        <route edges="47621504#1 -E23 47621504#4 47621504#5"/>
    </vehicle>
    <vehicle id="601" depart="450.75">
        <route edges="-E25 -E21 -E20 -47693393#2 E10"/>
    </vehicle>
    <vehicle id="602" depart="451.50">
        <route edges="-E15 47693393#5"/>
    </vehicle>
    <vehicle id="603" depart="452.25">
        <route edges="-E13 -E17 -E16 47693393#5"/>
    </vehicle>
    <vehicle id="604" depart="453.00">
        <route edges="-E1 -E22 -E20 -47693393#2 E10"/>
    </vehicle>
    <vehicle id="605" depart="453.75">
        <route edges="-47693393#5 -E19 -47693393#2 E10"/>
    </vehicle>
    <vehicle id="606" depart="454.50">
        <route edges="E21 -E16 47693393#5"/>
    </vehicle>
    <vehicle id="607" depart="455.25">
        <route edges="-E8 47693393#2 E20 E21 E25"/>
    </vehicle>
    <vehicle id="608" depart="456.00">
        <route edges="47621504#1 -E23 47621504#4 47621504#5"/>
    </vehicle>
    <vehicle id="609" depart="456.75">
        <route edges="-47693393#5 -E19 -E5"/>
    </vehicle>
    <vehicle id="610" depart="457.50">
        <route edges="-E25 -E16 -E19 E20"/>
    </vehicle>
    <vehicle id="611" depart="458.25">
        <route edges="-E6 -47621504#4 -E22 -E20 -E5"/>
    </vehicle>
    <vehicle id="612" depart="459.00">
        <route edges="-E8 E10"/>
    </vehicle>
    <vehicle id="613" depart="459.75">
        <route edges="-E8 47693393#2 E20"/>
    </vehicle>
    <vehicle id="614" depart="460.50">
        <route edges="-E16 -E19 E20 E22 47621504#4 E6"/>
    </vehicle>
    <vehicle id="615" depart="461.25">
        <route edges="-E25 -E16 E15"/>
    </vehicle>
    <vehicle id="616" depart="462.00">
        <route edges="-E25 E17 -E23 47621504#4 E6"/>
    </vehicle>
    <vehicle id="617" depart="462.75">
        <route edges="-E25 -E21 -E3"/>
    </vehicle>
    <vehicle id="618" depart="463.50">
        <route edges="-47621504#5 -47621504#4 E1"/>
    </vehicle>
    <vehicle id="619" depart="464.25">
        <route edges="-E10 -47693411#4 E0 47621504#5"/>
    </vehicle>
    <vehicle id="620" depart="465.00">
        <route edges="-47621504#5 -E0 47693411#4 E10"/>
    </vehicle>
    <vehicle id="621" depart="465.75">
        <route edges="-E13 -E23 E1"/>
    </vehicle>
    <vehicle id="622" depart="466.50">
        <route edges="-47621504#5 -47621504#4 E23 -E17 E25"/>
    </vehicle>
    <vehicle id="623" depart="467.25">
        <route edges="-47693393#2 -47693411#4 E0 E6"/>
    </vehicle>
    <vehicle id="624" depart="468.00">
        <route edges="47693393#2 E19 E15"/>
    </vehicle>
    <vehicle id="625" depart="468.75">
        <route edges="-E2 47693411#4 E10"/>
    </vehicle>
    <vehicle id="626" depart="469.50">
        <route edges="-E22 E21 E25"/>
    </vehicle>
    <vehicle id="627" depart="470.25">
        <route edges="E20 E22 E1"/>
    </vehicle>
    <vehicle id="628" depart="471.00">
        <route edges="47621504#1 -E17 -E16 E15"/>
    </vehicle>
    <vehicle id="629" depart="471.75">
        <route edges="-E13 -E23 -E22 -E20 -47693393#2 E10"/>
    </vehicle>
    <vehicle id="630" depart="472.50">
        <route edges="-47693393#5 E16 E17 -47621504#1"/>
    </vehicle>
    <vehicle id="631" depart="473.25">
        <route edges="-47693393#5 E16 -E21 E22 47621504#4 E6"/>
    </vehicle>
    <vehicle id="632" depart="474.00">
        <route edges="-E13 -E23 47621504#4 -E0 E2"/>
    </vehicle>
    <vehicle id="633" depart="474.75">
        <route edges="-E2 47693411#4 47693393#2 -E5"/>
    </vehicle>
    <vehicle id="634" depart="475.50">
        <route edges="-E10 47693393#2 E20 E22 E1"/>
    </vehicle>
    <vehicle id="635" depart="476.25">
        <route edges="-E15 -E19 -47693393#2 E10"/>
    </vehicle>
    <vehicle id="636" depart="477.00">
        <route edges="-47693411#4 E3 E21 -E16 47693393#5"/>
    </vehicle>
    <vehicle id="637" depart="477.75">
        <route edges="-E10 47693393#2 E20 E22 E1"/>
    </vehicle>
    <vehicle id="638" depart="478.50">
        <route edges="-E13 -E17 -E16 E15"/>
    </vehicle>
    <vehicle id="639" depart="479.25">
        <route edges="47621504#1 -E17 -E16 E15"/>
    </vehicle>
    <vehicle id="640" depart="480.00">
        <route edges="-47621504#5 -E0"/>
    </vehicle>
    <vehicle id="641" depart="480.75">
        <route edges="-E6 47621504#5"/>
    </vehicle>
    <vehicle id="642" depart="481.50">
        <route edges="-E8 47693393#2 E19 E15"/>
    </vehicle>
    <vehicle id="643" depart="482.25">
        <route edges="E21 E17 -E23 47621504#4 E6"/>
    </vehicle>
    <vehicle id="644" depart="483.00">
        <route edges="-E13 -E23 -E22 E21 E17 E13"/>
    </vehicle>
    <vehicle id="645" depart="483.75">
        <route edges="-47693393#5 E16 -E21 -E20 E19 47693393#5"/>
    </vehicle>
    <vehicle id="646" depart="484.50">
        <route edges="E5 -47693393#2 -47693411#4 E2"/>
    </vehicle>
    <vehicle id="647" depart="485.25">
        <route edges="-E15 E16 E17 E13"/>
    </vehicle>
    <vehicle id="648" depart="486.00">
        <route edges="E5 E19 47693393#5"/>
    </vehicle>
    <vehicle id="649" depart="486.75">
        <route edges="-E15 E16 E25"/>
    </vehicle>
    <vehicle id="650" depart="487.50">
        <route edges="47621504#1 -E23 -E22 -E20 E19 E16"/>
    </vehicle>
    <vehicle id="651" depart="488.25">
        <route edges="47621504#1 -E23 47621504#4 -E0 E2"/>
    </vehicle>
    <vehicle id="652" depart="489.00">
        <route edges="-E6 -E0 47693411#4 E10"/>
    </vehicle>
    <vehicle id="653" depart="489.75">
        <route edges="-E6 -47621504#4 E1"/>
    </vehicle>
    <vehicle id="654" depart="490.50">
        <route edges="-E13 -E17 -E16 47693393#5"/>
    </vehicle>
    <vehicle id="655" depart="491.25">
        <route edges="-E1 -E22 -E20 -E5"/>
    </vehicle>
    <vehicle id="656" depart="492.00">
        <route edges="E5 -47693393#2 E10"/>
    </vehicle>
    <vehicle id="657" depart="492.75">
        <route edges="-E1 -E22"/>
    </vehicle>
    <vehicle id="658" depart="493.50">
        <route edges="-47693393#2 -47693411#4 E3 E21 E25"/>
    </vehicle>
    <vehicle id="659" depart="494.25">
        <route edges="-47693393#5 E16 -E21 E22"/>
    </vehicle>
    <vehicle id="660" depart="495.00">
        <route edges="47621504#1 -E23 47621504#4 E6"/>
    </vehicle>
    <vehicle id="661" depart="495.75">
        <route edges="-47621504#5 -47621504#4 -E22 E21 -E16 47693393#5"/>
    </vehicle>
    <vehicle id="662" depart="496.50">
        <route edges="-E8 47693393#2 E19 E16 -E21"/>
    </vehicle>
    <vehicle id="663" depart="497.25">
        <route edges="-E15 -E19 -E5"/>
    </vehicle>
    <vehicle id="664" depart="498.00">
        <route edges="47621504#1 -E17 -E21 E22"/>
    </vehicle>
    <vehicle id="665" depart="498.75">
        <route edges="47621504#1 -E23 -E22 -E20 -E5"/>
    </vehicle>
    <vehicle id="666" depart="499.50">
        <route edges="-E15 E16 -E21 E22 E1"/>
    </vehicle>
    <vehicle id="667" depart="500.25">
        <route edges="-E6 47621504#5"/>
    </vehicle>
    <vehicle id="668" depart="501.00">
        <route edges="-E15 E16 -E21 E22 47621504#4 47621504#5"/>
    </vehicle>
    <vehicle id="669" depart="501.75">
        <route edges="-E8 47693393#2 E20 E22 E1"/>
    </vehicle>
    <vehicle id="670" depart="502.50">
        <route edges="-E2 47693411#4 47693393#2 E19 47693393#5"/>
    </vehicle>
    <vehicle id="671" depart="503.25">
        <route edges="47621504#1 -E23 -E22 -E20 -47693393#2 E10"/>
    </vehicle>
    <vehicle id="672" depart="504.00">
        <route edges="47621504#1 -E17 -E16 47693393#5"/>
    </vehicle>
    <vehicle id="673" depart="504.75">
        <route edges="E5 -47693393#2 E8"/>
    </vehicle>
    <vehicle id="674" depart="505.50">
        <route edges="-E19 E20 E22 47621504#4 47621504#5"/>
    </vehicle>
    <vehicle id="675" depart="506.25">
        <route edges="-E15 -E19 -47693393#2 E10"/>
    </vehicle>
    <vehicle id="676" depart="507.00">
        <route edges="E5 E20 E21 E25"/>
    </vehicle>
    <vehicle id="677" depart="507.75">
        <route edges="47621504#1 -E23 -E22"/>
    </vehicle>
    <vehicle id="678" depart="508.50">
        <route edges="-E10 47693393#2 E19 E15"/>
    </vehicle>
    <vehicle id="679" depart="509.25">
        <route edges="E0 -47621504#4 E23 E13"/>
    </vehicle>
    <vehicle id="680" depart="510.00">
        <route edges="-47693393#5 E16 E25"/>
    </vehicle>
    <vehicle id="681" depart="510.75">
        <route edges="47621504#4 47621504#5"/>
    </vehicle>
    <vehicle id="682" depart="511.50">
        <route edges="-E8 -47693411#4 E0 47621504#5"/>
    </vehicle>
    <vehicle id="683" depart="512.25">
        <route edges="E21 -E16 -E19 E20 -E3"/>
    </vehicle>
    <vehicle id="684" depart="513.00">
        <route edges="-E15 -E19 -47693393#2 E8"/>
    </vehicle>
    <vehicle id="685" depart="513.75">
        <route edges="-E1 47621504#4 -E0 E3 E22 E1"/>
    </vehicle>
    <vehicle id="686" depart="514.50">
        <route edges="-E13 -47621504#1"/>
    </vehicle>
    <vehicle id="687" depart="515.25">
        <route edges="-47621504#5 -E0 47693411#4 E10"/>
    </vehicle>
    <vehicle id="688" depart="516.00">
        <route edges="-E1 -E22 -E20 -47693393#2 E8"/>
    </vehicle>
    <vehicle id="689" depart="516.75">
        <route edges="-E13 -47621504#1"/>
    </vehicle>
    <vehicle id="690" depart="517.50">
        <route edges="E5 E20 E21 E25"/>
    </vehicle>
    <vehicle id="691" depart="518.25">
        <route edges="-E6 -47621504#4 E23 -E17 E25"/>
    </vehicle>
    <vehicle id="692" depart="519.00">
        <route edges="-47693393#5 E16 -E21 E22 47621504#4 47621504#5"/>
    </vehicle>
    <vehicle id="693" depart="519.75">
        <route edges="47621504#1 -E23 47621504#4 -E0 E2"/>
    </vehicle>
    <vehicle id="694" depart="520.50">
        <route edges="-47693393#5 -E19 -47693393#2 -47693411#4 E2"/>
    </vehicle>
    <vehicle id="695" depart="521.25">
        <route edges="-E16 -E19 E20 E22 E23 -47621504#1"/>
    </vehicle>
    <vehicle id="696" depart="522.00">
        <route edges="-47693393#2 -47693411#4 E0 47621504#5"/>
    </vehicle>
    <vehicle id="697" depart="522.75">
        <route edges="47621504#1 E13"/>
    </vehicle>
    <vehicle id="698" depart="523.50">
        <route edges="-E8 E10"/>
    </vehicle>
    <vehicle id="699" depart="524.25">
        <route edges="-47693393#5 E16 -E21 E22 47621504#4 47621504#5"/>
    </vehicle>
    <vehicle id="700" depart="525.00">
        <route edges="-E10 47693393#2 E20 E22 E23 -47621504#1"/>
    </vehicle>
    <vehicle id="701" depart="525.75">
        <route edges="-E15 E16 E25"/>
    </vehicle>
    <vehicle id="702" depart="526.50">
        <route edges="-E17"/>
    </vehicle>
    <vehicle id="703" depart="527.25">
        <route edges="E21 E17 E13"/>
    </vehicle>
    <vehicle id="704" depart="528.00">
        <route edges="-47621504#5 -E0 47693411#4 E10"/>
    </vehicle>
    <vehicle id="705" depart="528.75">
        <route edges="-E10 47693393#2 E20 E21 E17 -E23"/>
    </vehicle>
    <vehicle id="706" depart="529.50">
        <route edges="-E15 E16 -E21 -E20 E19 E15"/>
    </vehicle>
    <vehicle id="707" depart="530.25">
        <route edges="-E10 47693393#2 E20 E22 E1"/>
    </vehicle>
    <vehicle id="708" depart="531.00">
        <route edges="-E6 -47621504#4 -E22 -E20 -47693393#2 -47693411#4"/>
    </vehicle>
    <vehicle id="709" depart="531.75">
        <route edges="E5 E20 E22 E23 -47621504#1"/>
    </vehicle>
    <vehicle id="710" depart="532.50">
        <route edges="-E2 47693411#4 E10"/>
    </vehicle>
    <vehicle id="711" depart="533.25">
        <route edges="E5 E20 E21 E17 E13"/>
    </vehicle>
    <vehicle id="712" depart="534.00">
        <route edges="-E15 -E19 -47693393#2 E10"/>
    </vehicle>
    <vehicle id="713" depart="534.75">
        <route edges="-E3 47693411#4 E8"/>
    </vehicle>
    <vehicle id="714" depart="535.50">
        <route edges="-E10 47693393#2 E20 E22 E23 -47621504#1"/>
    </vehicle>
    <vehicle id="715" depart="536.25">
        <route edges="47621504#1 -E17 -E16 47693393#5"/>
    </vehicle>
    <vehicle id="716" depart="537.00">
        <route edges="-E8 47693393#2 E19 E15"/>
    </vehicle>
    <vehicle id="717" depart="537.75">
        <route edges="-E8 -47693411#4 E2"/>
    </vehicle>
    <vehicle id="718" depart="538.50">
        <route edges="-E13 -47621504#1"/>
    </vehicle>
    <vehicle id="719" depart="539.25">
        <route edges="-E21 -E20 E19 E16 E25"/>
    </vehicle>
    <vehicle id="720" depart="540.00">
        <route edges="-E1 E23"/>
    </vehicle>
    <vehicle id="721" depart="540.75">
        <route edges="-E19 -47693393#2 -47693411#4 E2"/>
    </vehicle>
    <vehicle id="722" depart="541.50">
        <route edges="-E25 -E21 -E20 E19 E16 E25"/>
    </vehicle>
    <vehicle id="723" depart="542.25">
        <route edges="-47621504#5 -E0 E3 E22"/>
    </vehicle>
    <vehicle id="724" depart="543.00">
        <route edges="-E17 -E21 E22 47621504#4 47621504#5"/>
    </vehicle>
    <vehicle id="725" depart="543.75">
        <route edges="-47621504#5 -47621504#4 -E22 -E20 -E5"/>
    </vehicle>
    <vehicle id="726" depart="544.50">
        <route edges="-47621504#5 -E0 47693411#4 E8"/>
    </vehicle>
    <vehicle id="727" depart="545.25">
        <route edges="-E2 47693411#4 E8"/>
    </vehicle>
    <vehicle id="728" depart="546.00">
        <route edges="-E21 E22 47621504#4 47621504#5"/>
    </vehicle>
    <vehicle id="729" depart="546.75">
        <route edges="-E8 47693393#2 -E5"/>
    </vehicle>
    <vehicle id="730" depart="547.50">
        <route edges="-E13 -E17 -E21 E22 E23"/>
    </vehicle>
    <vehicle id="731" depart="548.25">
        <route edges="47693411#4 47693393#2 E19 47693393#5"/>
    </vehicle>
    <vehicle id="732" depart="549.00">
        <route edges="-47693393#5 E16 -E21 -E20 E19 47693393#5"/>
    </vehicle>
    <vehicle id="733" depart="549.75">
        <route edges="E19 E16 -E21 -E3 E2"/>
    </vehicle>
    <vehicle id="734" depart="550.50">
        <route edges="E19 E16 -E21 -E3 E0"/>
    </vehicle>
    <vehicle id="735" depart="551.25">
        <route edges="E5 -47693393#2 E10"/>
    </vehicle>
    <vehicle id="736" depart="552.00">
        <route edges="-E2 E0 E6"/>
    </vehicle>
    <vehicle id="737" depart="552.75">
        <route edges="-E2 E3 E21 E25"/>
    </vehicle>
    <vehicle id="738" depart="553.50">
        <route edges="-E8 -47693411#4 E3 -E20 -47693393#2"/>
    </vehicle>
    <vehicle id="739" depart="554.25">
        <route edges="-E25 -E21 -E20 E19 E16 E25"/>
    </vehicle>
    <vehicle id="740" depart="555.00">
        <route edges="-E21 -E20 E19 47693393#5"/>
    </vehicle>
    <vehicle id="741" depart="555.75">
        <route edges="-47693393#2 -47693411#4 E3 E21 -E16 E15"/>
    </vehicle>
    <vehicle id="742" depart="556.50">
        <route edges="-E13 -E17 -E16 E15"/>
    </vehicle>
    <vehicle id="743" depart="557.25">
        <route edges="-E15 -E19 -47693393#2 -47693411#4 E2"/>
    </vehicle>
    <vehicle id="744" depart="558.00">
        <route edges="-E13 -47621504#1"/>
    </vehicle>
    <vehicle id="745" depart="558.75">
        <route edges="E0 -47621504#4 -E22 E21 -E16 47693393#5"/>
    </vehicle>
    <vehicle id="746" depart="559.50">
        <route edges="E5 E20 E22 47621504#4 47621504#5"/>
    </vehicle>
    <vehicle id="747" depart="560.25">
        <route edges="E5 -47693393#2 E8"/>
    </vehicle>
    <vehicle id="748" depart="561.00">
        <route edges="-47621504#5 -47621504#4 -E22 E21 -E16 E15"/>
    </vehicle>
    <vehicle id="749" depart="561.75">
        <route edges="-E13 -E17 E25"/>
    </vehicle>
    <vehicle id="750" depart="562.50">
        <route edges="-E6 -E0 47693411#4 E8"/>
    </vehicle>
    <vehicle id="751" depart="563.25">
        <route edges="-47693393#5 E15"/>
    </vehicle>
    <vehicle id="752" depart="564.00">
        <route edges="47621504#1 -E23 -E22 E21 E17 -47621504#1"/>
    </vehicle>
    <vehicle id="753" depart="564.75">
        <route edges="-47621504#5 -47621504#4 E23"/>
    </vehicle>
    <vehicle id="754" depart="565.50">
        <route edges="-E13 -E23 -E22 -E3 E0"/>
    </vehicle>
    <vehicle id="755" depart="566.25">
        <route edges="-E25 -E16 E15"/>
    </vehicle>
    <vehicle id="756" depart="567.00">
        <route edges="-E6 -E0 47693411#4 E8"/>
    </vehicle>
    <vehicle id="757" depart="567.75">
        <route edges="-E13 -E17 -E16 -E19 E20"/>
    </vehicle>
    <vehicle id="758" depart="568.50">
        <route edges="-E25 E17 E13"/>
    </vehicle>
    <vehicle id="759" depart="569.25">
        <route edges="-E15 E16 -E21 -E20 E19 E15"/>
    </vehicle>
    <vehicle id="760" depart="570.00">
        <route edges="-E10 47693393#2 E20 E21 -E16 -E19"/>
    </vehicle>
    <vehicle id="761" depart="570.75">
        <route edges="-E8 E10"/>
    </vehicle>
    <vehicle id="762" depart="571.50">
        <route edges="-E15 E16 E17 E13"/>
    </vehicle>
    <vehicle id="763" depart="572.25">
        <route edges="-E10 -47693411#4 E0 47621504#5"/>
    </vehicle>
    <vehicle id="764" depart="573.00">
        <route edges="-E16 -E19 -47693393#2 E8"/>
    </vehicle>
    <vehicle id="765" depart="573.75">
        <route edges="-E10 -47693411#4 E0 E6"/>
    </vehicle>
    <vehicle id="766" depart="574.50">
        <route edges="-E2 E3 -E20"/>
    </vehicle>
    <vehicle id="767" depart="575.25">
        <route edges="47621504#4 -E0 E3 E22 E1"/>
    </vehicle>
    <vehicle id="768" depart="576.00">
        <route edges="E20 E22 E1"/>
    </vehicle>
    <vehicle id="769" depart="576.75">
        <route edges="-47693393#5 E16 -E21 -E20 E19"/>
    </vehicle>
    <vehicle id="770" depart="577.50">
        <route edges="47621504#1 -E17 -E16 47693393#5"/>
    </vehicle>
    <vehicle id="771" depart="578.25">
        <route edges="-E13 -47621504#1"/>
    </vehicle>
    <vehicle id="772" depart="579.00">
        <route edges="-E21 E22 47621504#4 E6"/>
    </vehicle>
    <vehicle id="773" depart="579.75">
        <route edges="47621504#4 -E0 E2"/>
    </vehicle>
    <vehicle id="774" depart="580.50">
        <route edges="E3 E21 -E16 E15"/>
    </vehicle>
    <vehicle id="775" depart="581.25">
        <route edges="47621504#1 -E23 -E22 -E20 -47693393#2 E10"/>
    </vehicle>
    <vehicle id="776" depart="582.00">
        <route edges="-47693393#5 -E19 -E5"/>
    </vehicle>
    <vehicle id="777" depart="582.75">
        <route edges="-47693393#5 E16 E25"/>
    </vehicle>
    <vehicle id="778" depart="583.50">
        <route edges="-47621504#5 -47621504#4 E23 E13"/>
    </vehicle>
    <vehicle id="779" depart="584.25">
        <route edges="-E13 -E17 E25"/>
    </vehicle>
    <vehicle id="780" depart="585.00">
        <route edges="-E22 E21 -E16 E15"/>
    </vehicle>
    <vehicle id="781" depart="585.75">
        <route edges="-47693393#5 E16 -E21 -E20 E19 47693393#5"/>
    </vehicle>
    <vehicle id="782" depart="586.50">
        <route edges="E5 -47693393#2 -47693411#4 E2"/>
    </vehicle>
    <vehicle id="783" depart="587.25">
        <route edges="-E2 E3 E21"/>
    </vehicle>
    <vehicle id="784" depart="588.00">
        <route edges="47621504#1 -E23 -E22 -E3 E0 -47621504#4"/>
    </vehicle>
    <vehicle id="785" depart="588.75">
        <route edges="E5 E19 E15"/>
    </vehicle>
    <vehicle id="786" depart="589.50">
        <route edges="-E16 -E19 E20 E21 E17"/>
    </vehicle>
    <vehicle id="787" depart="590.25">
        <route edges="-E13 -E23 47621504#4 E6"/>
    </vehicle>
    <vehicle id="788" depart="591.00">
        <route edges="47621504#1 -E17 -E16 E15"/>
    </vehicle>
    <vehicle id="789" depart="591.75">
        <route edges="-E1 -E22 -E20 -47693393#2 E8"/>
    </vehicle>
    <vehicle id="790" depart="592.50">
        <route edges="-E15 E16 -E21 E22 47621504#4 E6"/>
    </vehicle>
    <vehicle id="791" depart="593.25">
        <route edges="-47621504#5 -47621504#4 -E22 -E20"/>
    </vehicle>
    <vehicle id="792" depart="594.00">
        <route edges="-47693411#4 E3 -E20 -E5"/>
    </vehicle>
    <vehicle id="793" depart="594.75">
        <route edges="-E13 -E23 47621504#4 -E0 E2"/>
    </vehicle>
    <vehicle id="794" depart="595.50">
        <route edges="-E13 -E23 -E22 -E20 -47693393#2 E8"/>
    </vehicle>
    <vehicle id="795" depart="596.25">
        <route edges="E19 E16 E25"/>
    </vehicle>
    <vehicle id="796" depart="597.00">
        <route edges="-E10 47693393#2 E19 E15"/>
    </vehicle>
    <vehicle id="797" depart="597.75">
        <route edges="-E22 -E20 E19 E16 -E21"/>
    </vehicle>
    <vehicle id="798" depart="598.50">
        <route edges="-E10 47693393#2 E20 E21 E17 E13"/>
    </vehicle>
    <vehicle id="799" depart="599.25">
        <route edges="-E2 47693411#4 47693393#2 -E5"/>
    </vehicle>
    <vehicle id="800" depart="600.00">
        <route edges="E5 E19 E16 -E21 -E20 -E5"/>
    </vehicle>
    <vehicle id="801" depart="600.75">
        <route edges="-E6 -E0 E2"/>
    </vehicle>
    <vehicle id="802" depart="601.50">
        <route edges="-E25 -E21 -E20 E19 E16 E25"/>
    </vehicle>
    <vehicle id="803" depart="602.25">
        <route edges="-E25 -E21 -E20 E19 E16 E25"/>
    </vehicle>
    <vehicle id="804" depart="603.00">
        <route edges="-47621504#5 -47621504#4 E23 -47621504#1"/>
    </vehicle>
    <vehicle id="805" depart="603.75">
        <route edges="-E6 -47621504#4 E23 E13"/>
    </vehicle>
    <vehicle id="806" depart="604.50">
        <route edges="-E6 -47621504#4 -E22 E21"/>
    </vehicle>
    <vehicle id="807" depart="605.25">
        <route edges="-E15 E16 -E21 -E20 E19 E15"/>
    </vehicle>
    <vehicle id="808" depart="606.00">
        <route edges="-E2 47693411#4 47693393#2 E19 E15"/>
    </vehicle>
    <vehicle id="809" depart="606.75">
        <route edges="-E10 E8"/>
    </vehicle>
    <vehicle id="810" depart="607.50">
        <route edges="-E2 E3 E21 E25"/>
    </vehicle>
    <vehicle id="811" depart="608.25">
        <route edges="-E6 47621504#5"/>
    </vehicle>
    <vehicle id="812" depart="609.00">
        <route edges="-47621504#5 -47621504#4 E23 -47621504#1"/>
    </vehicle>
    <vehicle id="813" depart="609.75">
        <route edges="-E15 -E19 -47693393#2 E10"/>
    </vehicle>
    <vehicle id="814" depart="610.50">
        <route edges="-E1 -E22 E21 -E16 E15"/>
    </vehicle>
    <vehicle id="815" depart="611.25">
        <route edges="-E13 -E23 47621504#4 -E0 E2"/>
    </vehicle>
    <vehicle id="816" depart="612.00">
        <route edges="-E8 -47693411#4 E3"/>
    </vehicle>
    <vehicle id="817" depart="612.75">
        <route edges="E5 E19 E16 -E21"/>
    </vehicle>
    <vehicle id="818" depart="613.50">
        <route edges="-E13 -E23 -E22 E21 E17 E13"/>
    </vehicle>
    <vehicle id="819" depart="614.25">
        <route edges="-E13 -E23 -E22 -E20 -47693393#2 E10"/>
    </vehicle>
    <vehicle id="820" depart="615.00">
        <route edges="-E10 -47693411#4 E0 47621504#5"/>
    </vehicle>
    <vehicle id="821" depart="615.75">
        <route edges="-47693393#5 E16 -E21 E22 47621504#4 47621504#5"/>
    </vehicle>
    <vehicle id="822" depart="616.50">
        <route edges="-E15 E16 -E21 -E20 E19 E15"/>
    </vehicle>
    <vehicle id="823" depart="617.25">
        <route edges="-E10 -47693411#4 E0 E6"/>
    </vehicle>
    <vehicle id="824" depart="618.00">
        <route edges="-47693411#4 E3 E21 -E16 47693393#5"/>
    </vehicle>
    <vehicle id="825" depart="618.75">
        <route edges="-E25 -E16 47693393#5"/>
    </vehicle>
    <vehicle id="826" depart="619.50">
        <route edges="-E8 E10"/>
    </vehicle>
    <vehicle id="827" depart="620.25">
        <route edges="-E2 47693411#4 E10"/>
    </vehicle>
    <vehicle id="828" depart="621.00">
        <route edges="-E13 -47621504#1"/>
    </vehicle>
    <vehicle id="829" depart="621.75">
        <route edges="E5 -47693393#2 E10"/>
    </vehicle>
    <vehicle id="830" depart="622.50">
        <route edges="E5 E19 E16 -E21 -E20 -E5"/>
    </vehicle>
    <vehicle id="831" depart="623.25">
        <route edges="-E13 -47621504#1"/>
    </vehicle>
    <vehicle id="832" depart="624.00">
        <route edges="-E2 E0 E6"/>
    </vehicle>
    <vehicle id="833" depart="624.75">
        <route edges="-E6 -E0 47693411#4 E10"/>
    </vehicle>
    <vehicle id="834" depart="625.50">
        <route edges="-E20 E19 E16 E25"/>
    </vehicle>
    <vehicle id="835" depart="626.25">
        <route edges="-E15 E16 -E21 E22 47621504#4 E6"/>
    </vehicle>
    <vehicle id="836" depart="627.00">
        <route edges="-E8 47693393#2 E20"/>
    </vehicle>
    <vehicle id="837" depart="627.75">
        <route edges="-E13 -E23 E1"/>
    </vehicle>
    <vehicle id="838" depart="628.50">
        <route edges="-E25 -E21 -E20 -E5"/>
    </vehicle>
    <vehicle id="839" depart="629.25">
        <route edges="-E22 -E3 E0 -47621504#4"/>
    </vehicle>
    <vehicle id="840" depart="630.00">
        <route edges="-E2 E3 E21"/>
    </vehicle>
    <vehicle id="841" depart="630.75">
        <route edges="-E10 E8"/>
    </vehicle>
    <vehicle id="842" depart="631.50">
        <route edges="-E6 -47621504#4 -E22 -E20"/>
    </vehicle>
    <vehicle id="843" depart="632.25">
        <route edges="E5 E20 E22 E1"/>
    </vehicle>
    <vehicle id="844" depart="633.00">
        <route edges="47621504#1 -E17 -E16 47693393#5"/>
    </vehicle>
    <vehicle id="845" depart="633.75">
        <route edges="E5 -47693393#2 -47693411#4 E2"/>
    </vehicle>
    <vehicle id="846" depart="634.50">
        <route edges="-E1 -E22 -E20 -47693393#2 E10"/>
    </vehicle>
    <vehicle id="847" depart="635.25">
        <route edges="-E2 E0 -47621504#4 E23 -47621504#1"/>
    </vehicle>
    <vehicle id="848" depart="636.00">
        <route edges="-47693393#5 E16 -E21 -E20 E19 47693393#5"/>
    </vehicle>
    <vehicle id="849" depart="636.75">
        <route edges="-E2 E0 -47621504#4 E1"/>
    </vehicle>
    <vehicle id="850" depart="637.50">
        <route edges="-E25 -E21 -E20 -47693393#2 E10"/>
    </vehicle>
    <vehicle id="851" depart="638.25">
        <route edges="-E13 -E17 -E16 E15"/>
    </vehicle>
    <vehicle id="852" depart="639.00">
        <route edges="-E0 47693411#4 E8"/>
    </vehicle>
    <vehicle id="853" depart="639.75">
        <route edges="-E8 47693393#2"/>
    </vehicle>
    <vehicle id="854" depart="640.50">
        <route edges="-E13 -E17 E25"/>
    </vehicle>
    <vehicle id="855" depart="641.25">
        <route edges="-E2 E3 E22 47621504#4 -E0 E2"/>
    </vehicle>
    <vehicle id="856" depart="642.00">
        <route edges="-E10 47693393#2 E20 E21 E25"/>
    </vehicle>
    <vehicle id="857" depart="642.75">
        <route edges="-E13 -E23 -E22 E21 E17"/>
    </vehicle>
    <vehicle id="858" depart="643.50">
        <route edges="E5 E20 E21 E17 E13"/>
    </vehicle>
    <vehicle id="859" depart="644.25">
        <route edges="47621504#1 -E23 47621504#4 -E0 E2"/>
    </vehicle>
    <vehicle id="860" depart="645.00">
        <route edges="-E6 -47621504#4 E23 -47621504#1"/>
    </vehicle>
    <vehicle id="861" depart="645.75">
        <route edges="-E2 47693411#4 E8"/>
    </vehicle>
    <vehicle id="862" depart="646.50">
        <route edges="47621504#1 -E17 -E21 E22"/>
    </vehicle>
    <vehicle id="863" depart="647.25">
        <route edges="-E25 -E21 -E3 E2"/>
    </vehicle>
    <vehicle id="864" depart="648.00">
        <route edges="-E25 -E21 -E20 -E5"/>
    </vehicle>
    <vehicle id="865" depart="648.75">
        <route edges="-E25 -E16 E15"/>
    </vehicle>
    <vehicle id="866" depart="649.50">
        <route edges="47621504#1 -E23 -E22 -E3"/>
    </vehicle>
    <vehicle id="867" depart="650.25">
        <route edges="-E6 -47621504#4 E23 -47621504#1"/>
    </vehicle>
    <vehicle id="868" depart="651.00">
        <route edges="E5 E20 E22 E23 -E17"/>
    </vehicle>
    <vehicle id="869" depart="651.75">
        <route edges="-47621504#5 -47621504#4 -E22 E21 -E16 47693393#5"/>
    </vehicle>
    <vehicle id="870" depart="652.50">
        <route edges="-47693393#5 -E19 -47693393#2 -47693411#4 E2"/>
    </vehicle>
    <vehicle id="871" depart="653.25">
        <route edges="-E15 E16 -E21 E22"/>
    </vehicle>
    <vehicle id="872" depart="654.00">
        <route edges="E23 -E17 -E21 E22 47621504#4 E6"/>
    </vehicle>
    <vehicle id="873" depart="654.75">
        <route edges="-E8 47693393#2 E20 E22 E23 -47621504#1"/>
    </vehicle>
    <vehicle id="874" depart="655.50">
        <route edges="-47693393#5 -E19 -E5"/>
    </vehicle>
    <vehicle id="875" depart="656.25">
        <route edges="-E13 -E17 -E16 E15"/>
    </vehicle>
    <vehicle id="876" depart="657.00">
        <route edges="-E2 47693411#4 47693393#2 E19 47693393#5"/>
    </vehicle>
    <vehicle id="877" depart="657.75">
        <route edges="-E1 47621504#4 E6"/>
    </vehicle>
    <vehicle id="878" depart="658.50">
        <route edges="-E13 -E17 -E16 47693393#5"/>
    </vehicle>
    <vehicle id="879" depart="659.25">
        <route edges="-E8 -47693411#4 E2"/>
    </vehicle>
    <vehicle id="880" depart="660.00">
        <route edges="-E6 -E0 E2"/>
    </vehicle>
    <vehicle id="881" depart="660.75">
        <route edges="-E25 -E21 -E20 -E5"/>
    </vehicle>
    <vehicle id="882" depart="661.50">
        <route edges="-E10 47693393#2 E20 E21 E17 E13"/>
    </vehicle>
    <vehicle id="883" depart="662.25">
        <route edges="-E1 -E22 -E20 -47693393#2 E8"/>
    </vehicle>
    <vehicle id="884" depart="663.00">
        <route edges="-E10 -47693411#4 E0 47621504#5"/>
    </vehicle>
    <vehicle id="885" depart="663.75">
        <route edges="-E1 47621504#4 -E0 E2"/>
    </vehicle>
    <vehicle id="886" depart="664.50">
        <route edges="-E13 -E17 -E16 47693393#5"/>
    </vehicle>
    <vehicle id="887" depart="665.25">
        <route edges="E5 E20 E21 E25"/>
    </vehicle>
    <vehicle id="888" depart="666.00">
        <route edges="-E10 -47693411#4 E3 -E20"/>
    </vehicle>
    <vehicle id="889" depart="666.75">
        <route edges="-E6 -E0 47693411#4"/>
    </vehicle>
    <vehicle id="890" depart="667.50">
        <route edges="E5 E20 E21 E25"/>
    </vehicle>
    <vehicle id="891" depart="668.25">
        <route edges="E5 E20 E21 E25"/>
    </vehicle>
    <vehicle id="892" depart="669.00">
        <route edges="-E10 -47693411#4 E0 47621504#5"/>
    </vehicle>
    <vehicle id="893" depart="669.75">
        <route edges="-E8 47693393#2 E19 47693393#5"/>
    </vehicle>
    <vehicle id="894" depart="670.50">
        <route edges="-E15 E16 -E21 E22 47621504#4 47621504#5"/>
    </vehicle>
    <vehicle id="895" depart="671.25">
        <route edges="-E2 47693411#4 47693393#2 -E5"/>
    </vehicle>
    <vehicle id="896" depart="672.00">
        <route edges="-E20 -47693393#2 E8"/>
    </vehicle>
    <vehicle id="897" depart="672.75">
        <route edges="-E6 -47621504#4 -E22"/>
    </vehicle>
    <vehicle id="898" depart="673.50">
        <route edges="-E25 E17 E13"/>
    </vehicle>
    <vehicle id="899" depart="674.25">
        <route edges="-E10 47693393#2 E19 E16"/>
    </vehicle>
    <vehicle id="900" depart="675.00">
        <route edges="-E2 47693411#4 47693393#2 E19 E15"/>
    </vehicle>
    <vehicle id="901" depart="675.75">
        <route edges="-47621504#5 -47621504#4 E1"/>
    </vehicle>
    <vehicle id="902" depart="676.50">
        <route edges="-E8 47693393#2 E20 E21 -E16"/>
    </vehicle>
    <vehicle id="903" depart="677.25">
        <route edges="-E8 47693393#2 E20 E22 E23 -47621504#1"/>
    </vehicle>
    <vehicle id="904" depart="678.00">
        <route edges="-E22 -E3 E0 E6"/>
    </vehicle>
    <vehicle id="905" depart="678.75">
        <route edges="-E15 -E19 -47693393#2 E8"/>
    </vehicle>
    <vehicle id="906" depart="679.50">
        <route edges="E16 -E21 -E20 -47693393#2 E10"/>
    </vehicle>
    <vehicle id="907" depart="680.25">
        <route edges="-E1 -E22 -E20 -47693393#2 E8"/>
    </vehicle>
    <vehicle id="908" depart="681.00">
        <route edges="-E13 -E17 -E16 E15"/>
    </vehicle>
    <vehicle id="909" depart="681.75">
        <route edges="E21 -E16 -E19 -47693393#2 -47693411#4"/>
    </vehicle>
    <vehicle id="910" depart="682.50">
        <route edges="-E25 E17 E13"/>
    </vehicle>
    <vehicle id="911" depart="683.25">
        <route edges="-E8 47693393#2 E20 -E3 47693411#4 E8"/>
    </vehicle>
    <vehicle id="912" depart="684.00">
        <route edges="E22 47621504#4 -E0 47693411#4 47693393#2 -E5"/>
    </vehicle>
    <vehicle id="913" depart="684.75">
        <route edges="E17 -E23 -E22 -E20 -E5"/>
    </vehicle>
    <vehicle id="914" depart="685.50">
        <route edges="E23 -E17 -E21 -E20 -47693393#2 E8"/>
    </vehicle>
    <vehicle id="915" depart="686.25">
        <route edges="-E15 -E19 -47693393#2 E10"/>
    </vehicle>
    <vehicle id="916" depart="687.00">
        <route edges="E5 -47693393#2 E8"/>
    </vehicle>
    <vehicle id="917" depart="687.75">
        <route edges="E3 E22 47621504#4 E6"/>
    </vehicle>
    <vehicle id="918" depart="688.50">
        <route edges="-47621504#5 -47621504#4 E23 E13"/>
    </vehicle>
    <vehicle id="919" depart="689.25">
        <route edges="-47693393#5 -E19 -47693393#2 E8"/>
    </vehicle>
    <vehicle id="920" depart="690.00">
        <route edges="-E10 E8"/>
    </vehicle>
    <vehicle id="921" depart="690.75">
        <route edges="-E21 -E20 -47693393#2 E10"/>
    </vehicle>
    <vehicle id="922" depart="691.50">
        <route edges="E5 E20 E21 E25"/>
    </vehicle>
    <vehicle id="923" depart="692.25">
        <route edges="-E2 47693411#4 47693393#2 -E5"/>
    </vehicle>
    <vehicle id="924" depart="693.00">
        <route edges="-47693393#5 -E19 -E5"/>
    </vehicle>
    <vehicle id="925" depart="693.75">
        <route edges="-E19 E20 E22 47621504#4 47621504#5"/>
    </vehicle>
    <vehicle id="926" depart="694.50">
        <route edges="-E1 47621504#4 -E0 E2"/>
    </vehicle>
    <vehicle id="927" depart="695.25">
        <route edges="47621504#1 E13"/>
    </vehicle>
    <vehicle id="928" depart="696.00">
        <route edges="-E8 47693393#2 -E5"/>
    </vehicle>
    <vehicle id="929" depart="696.75">
        <route edges="47693393#2 E20 E22 47621504#4 E6"/>
    </vehicle>
    <vehicle id="930" depart="697.50">
        <route edges="47621504#1 -E23 -E22 -E20 -47693393#2 E10"/>
    </vehicle>
    <vehicle id="931" depart="698.25">
        <route edges="-47693393#5 E16"/>
    </vehicle>
    <vehicle id="932" depart="699.00">
        <route edges="-E1 -E22 E21 E17 -E23"/>
    </vehicle>
    <vehicle id="933" depart="699.75">
        <route edges="-E13 -E23 47621504#4 47621504#5"/>
    </vehicle>
    <vehicle id="934" depart="700.50">
        <route edges="-E10 -47693411#4 E0 47621504#5"/>
    </vehicle>
    <vehicle id="935" depart="701.25">
        <route edges="-E8 47693393#2 E20 -E3 47693411#4 E8"/>
    </vehicle>
    <vehicle id="936" depart="702.00">
        <route edges="-E10 -47693411#4 E2"/>
    </vehicle>
    <vehicle id="937" depart="702.75">
        <route edges="-47621504#5 -47621504#4 -E22 E21 -E16 E15"/>
    </vehicle>
    <vehicle id="938" depart="703.50">
        <route edges="-E6 -47621504#4 E23 -47621504#1"/>
    </vehicle>
    <vehicle id="939" depart="704.25">
        <route edges="-47693393#5 E16 -E21 -E20 E19 47693393#5"/>
    </vehicle>
    <vehicle id="940" depart="705.00">
        <route edges="-E15 -E19 -47693393#2 E10"/>
    </vehicle>
    <vehicle id="941" depart="705.75">
        <route edges="E19 E16 -E21 -E3 E2"/>
    </vehicle>
    <vehicle id="942" depart="706.50">
        <route edges="-E13 -E17 -E16 -E19"/>
    </vehicle>
    <vehicle id="943" depart="707.25">
        <route edges="E22 47621504#4 47621504#5"/>
    </vehicle>
    <vehicle id="944" depart="708.00">
        <route edges="-E25 -E21 -E20 -E5"/>
    </vehicle>
    <vehicle id="945" depart="708.75">
        <route edges="-47693393#5 -E19 -E5"/>
    </vehicle>
    <vehicle id="946" depart="709.50">
        <route edges="-E8 47693393#2 E19 E15"/>
    </vehicle>
    <vehicle id="947" depart="710.25">
        <route edges="-E15 E16 E17 E13"/>
    </vehicle>
    <vehicle id="948" depart="711.00">
        <route edges="-E2 E0 -47621504#4 E23 E13"/>
    </vehicle>
    <vehicle id="949" depart="711.75">
        <route edges="-E6 -47621504#4 -E22 -E20 -E5"/>
    </vehicle>
    <vehicle id="950" depart="712.50">
        <route edges="-E10 -47693411#4 E2"/>
    </vehicle>
    <vehicle id="951" depart="713.25">
        <route edges="E0 -47621504#4 -E22 -E20 -47693393#2"/>
    </vehicle>
    <vehicle id="952" depart="714.00">
        <route edges="-E16 -E19 -47693393#2 -47693411#4 E2"/>
    </vehicle>
    <vehicle id="953" depart="714.75">
        <route edges="-47693393#2 -47693411#4 E0 -47621504#4 E23 E13"/>
    </vehicle>
    <vehicle id="954" depart="715.50">
        <route edges="-47621504#5 -47621504#4 E23 E13"/>
    </vehicle>
    <vehicle id="955" depart="716.25">
        <route edges="-E2 E0 -47621504#4 E23 E13"/>
    </vehicle>
    <vehicle id="956" depart="717.00">
        <route edges="-47693393#5 E16 -E21 -E20 E19 47693393#5"/>
    </vehicle>
    <vehicle id="957" depart="717.75">
        <route edges="-E2 E3 E21 -E16 -E19"/>
    </vehicle>
    <vehicle id="958" depart="718.50">
        <route edges="-E1 E23 E13"/>
    </vehicle>
    <vehicle id="959" depart="719.25">
        <route edges="-47693393#5 -E19 -47693393#2 E10"/>
    </vehicle>
    <vehicle id="960" depart="720.00">
        <route edges="47621504#1 -E23 E1"/>
    </vehicle>
    <vehicle id="961" depart="720.75">
        <route edges="-E2 E0 -47621504#4 E1"/>
    </vehicle>
    <vehicle id="962" depart="721.50">
        <route edges="-47621504#5 -E0 47693411#4 E10"/>
    </vehicle>
    <vehicle id="963" depart="722.25">
        <route edges="47621504#1 -E23 47621504#4 -E0 E2"/>
    </vehicle>
    <vehicle id="964" depart="723.00">
        <route edges="-E15 E16 E25"/>
    </vehicle>
    <vehicle id="965" depart="723.75">
        <route edges="-E8 47693393#2 E20 E21 E17 E13"/>
    </vehicle>
    <vehicle id="966" depart="724.50">
        <route edges="-47621504#5 -47621504#4 -E22 E21 -E16 47693393#5"/>
    </vehicle>
    <vehicle id="967" depart="725.25">
        <route edges="-47621504#5 -E0 47693411#4 E8"/>
    </vehicle>
    <vehicle id="968" depart="726.00">
        <route edges="E5 E20 E22 E23 -47621504#1"/>
    </vehicle>
    <vehicle id="969" depart="726.75">
        <route edges="E5 E20 E22 E23 -47621504#1"/>
    </vehicle>
    <vehicle id="970" depart="727.50">
        <route edges="-E15 -E19 E20 E21"/>
    </vehicle>
    <vehicle id="971" depart="728.25">
        <route edges="-E8 47693393#2 E20 -E3 47693411#4 E8"/>
    </vehicle>
    <vehicle id="972" depart="729.00">
        <route edges="-E6 -47621504#4 E1"/>
    </vehicle>
    <vehicle id="973" depart="729.75">
        <route edges="E5 -47693393#2 -47693411#4 E0"/>
    </vehicle>
    <vehicle id="974" depart="730.50">
        <route edges="E0 E6"/>
    </vehicle>
    <vehicle id="975" depart="731.25">
        <route edges="-E15 E16 -E21 -E20 E19"/>
    </vehicle>
    <vehicle id="976" depart="732.00">
        <route edges="-E6 -47621504#4 E23 E13"/>
    </vehicle>
    <vehicle id="977" depart="732.75">
        <route edges="-E6 -47621504#4 -E22 E21 -E16 47693393#5"/>
    </vehicle>
    <vehicle id="978" depart="733.50">
        <route edges="-E1 E23 E13"/>
    </vehicle>
    <vehicle id="979" depart="734.25">
        <route edges="-E2 E3 E22 47621504#4 -E0 E2"/>
    </vehicle>
    <vehicle id="980" depart="735.00">
        <route edges="-E1 E23 -47621504#1"/>
    </vehicle>
    <vehicle id="981" depart="735.75">
        <route edges="-47621504#5 -E0 E3 E22 47621504#4 47621504#5"/>
    </vehicle>
    <vehicle id="982" depart="736.50">
        <route edges="-E6 -47621504#4 E23 E13"/>
    </vehicle>
    <vehicle id="983" depart="737.25">
        <route edges="-E2 E3 E21 E25"/>
    </vehicle>
    <vehicle id="984" depart="738.00">
        <route edges="-E10 47693393#2 E19 47693393#5"/>
    </vehicle>
    <vehicle id="985" depart="738.75">
        <route edges="-E10 E8"/>
    </vehicle>
    <vehicle id="986" depart="739.50">
        <route edges="-E8 47693393#2 E20 E21 -E16 -E19"/>
    </vehicle>
    <vehicle id="987" depart="740.25">
        <route edges="47621504#1 -E23 E1"/>
    </vehicle>
    <vehicle id="988" depart="741.00">
        <route edges="-E8 -47693411#4 E0 E6"/>
    </vehicle>
    <vehicle id="989" depart="741.75">
        <route edges="-47621504#5 -47621504#4 -E22 -E20 -E5"/>
    </vehicle>
    <vehicle id="990" depart="742.50">
        <route edges="-47693393#5 E16 E17 -47621504#1"/>
    </vehicle>
    <vehicle id="991" depart="743.25">
        <route edges="-E25 -E21 -E3 E2"/>
    </vehicle>
    <vehicle id="992" depart="744.00">
        <route edges="-47621504#5 -E0 E2"/>
    </vehicle>
    <vehicle id="993" depart="744.75">
        <route edges="-E15 E16 -E21 E22 47621504#4 47621504#5"/>
    </vehicle>
    <vehicle id="994" depart="745.50">
        <route edges="-E1 47621504#4 E6"/>
    </vehicle>
    <vehicle id="995" depart="746.25">
        <route edges="-47621504#5 -E0 47693411#4 E10"/>
    </vehicle>
    <vehicle id="996" depart="747.00">
        <route edges="-E10 47693393#2 E20 E21 E25"/>
    </vehicle>
    <vehicle id="997" depart="747.75">
        <route edges="-E8 47693393#2 E19 47693393#5"/>
    </vehicle>
    <vehicle id="998" depart="748.50">
        <route edges="-E25 -E21 -E20 E19 E16"/>
    </vehicle>
    <vehicle id="999" depart="749.25">
        <route edges="-E13 -E23 47621504#4 -E0 47693411#4 47693393#2"/>
    </vehicle>
    <vehicle id="1000" depart="750.00">
        <route edges="-47693393#5 E15"/>
    </vehicle>
    <vehicle id="1001" depart="750.75">
        <route edges="-E1 47621504#4 -E0 47693411#4 47693393#2"/>
    </vehicle>
    <vehicle id="1002" depart="751.50">
        <route edges="-47621504#5 -E0 47693411#4 E8"/>
    </vehicle>
    <vehicle id="1003" depart="752.25">
        <route edges="E16 -E21 E22 47621504#4 E6"/>
    </vehicle>
    <vehicle id="1004" depart="753.00">
        <route edges="-E25 -E21 E22 E1"/>
    </vehicle>
    <vehicle id="1005" depart="753.75">
        <route edges="-E2 47693411#4 E8"/>
    </vehicle>
    <vehicle id="1006" depart="754.50">
        <route edges="E5 E19 E16"/>
    </vehicle>
    <vehicle id="1007" depart="755.25">
        <route edges="47621504#1 -E17 -E16 47693393#5"/>
    </vehicle>
    <vehicle id="1008" depart="756.00">
        <route edges="-E15 E16 -E21 -E3"/>
    </vehicle>
    <vehicle id="1009" depart="756.75">
        <route edges="-E15 -E19 -47693393#2 -47693411#4 E2"/>
    </vehicle>
    <vehicle id="1010" depart="757.50">
        <route edges="-E2 E3 E21 E25"/>
    </vehicle>
    <vehicle id="1011" depart="758.25">
        <route edges="-E10 -47693411#4 E2"/>
    </vehicle>
    <vehicle id="1012" depart="759.00">
        <route edges="47621504#1 -E23 47621504#4 E6"/>
    </vehicle>
    <vehicle id="1013" depart="759.75">
        <route edges="-E23 -E22 -E20 -47693393#2 E8"/>
    </vehicle>
    <vehicle id="1014" depart="760.50">
        <route edges="-E23 -E22"/>
    </vehicle>
    <vehicle id="1015" depart="761.25">
        <route edges="-E10 47693393#2 -E5"/>
    </vehicle>
    <vehicle id="1016" depart="762.00">
        <route edges="-E6 -E0 E3 E22 47621504#4 E6"/>
    </vehicle>
    <vehicle id="1017" depart="762.75">
        <route edges="47621504#1 -E23 47621504#4 -E0"/>
    </vehicle>
    <vehicle id="1018" depart="763.50">
        <route edges="-E8 47693393#2 -E5"/>
    </vehicle>
    <vehicle id="1019" depart="764.25">
        <route edges="-E10 47693393#2 E20 E21 E17"/>
    </vehicle>
    <vehicle id="1020" depart="765.00">
        <route edges="-E25 E17 -E23 47621504#4 E6"/>
    </vehicle>
    <vehicle id="1021" depart="765.75">
        <route edges="-E1 47621504#4 -E0 47693411#4 47693393#2 E20"/>
    </vehicle>
    <vehicle id="1022" depart="766.50">
        <route edges="-E8 47693393#2 E20 E21 E17 E13"/>
    </vehicle>
    <vehicle id="1023" depart="767.25">
        <route edges="-E2 E0 E6"/>
    </vehicle>
    <vehicle id="1024" depart="768.00">
        <route edges="-E13 -E23 -E22 -E20 -47693393#2 E8"/>
    </vehicle>
    <vehicle id="1025" depart="768.75">
        <route edges="-47621504#5 -E0 47693411#4 E8"/>
    </vehicle>
    <vehicle id="1026" depart="769.50">
        <route edges="E5 E20 E21 -E16 -E19"/>
    </vehicle>
    <vehicle id="1027" depart="770.25">
        <route edges="E5 -47693393#2 E10"/>
    </vehicle>
    <vehicle id="1028" depart="771.00">
        <route edges="-E10 47693393#2 E19 E15"/>
    </vehicle>
    <vehicle id="1029" depart="771.75">
        <route edges="-E1 47621504#4 E6"/>
    </vehicle>
    <vehicle id="1030" depart="772.50">
        <route edges="-E22 -E20 E19 E16 -E21 E22"/>
    </vehicle>
    <vehicle id="1031" depart="773.25">
        <route edges="-E15 E16 E17 E13"/>
    </vehicle>
    <vehicle id="1032" depart="774.00">
        <route edges="-E13 -E23 47621504#4 47621504#5"/>
    </vehicle>
    <vehicle id="1033" depart="774.75">
        <route edges="-E2 47693411#4 E10"/>
    </vehicle>
    <vehicle id="1034" depart="775.50">
        <route edges="-47693393#5 -E19 -47693393#2 E8"/>
    </vehicle>
    <vehicle id="1035" depart="776.25">
        <route edges="-E2 E3 E21 E25"/>
    </vehicle>
    <vehicle id="1036" depart="777.00">
        <route edges="E22 E23 -E17 -E16 47693393#5"/>
    </vehicle>
    <vehicle id="1037" depart="777.75">
        <route edges="-E15 E16 E17 E13"/>
    </vehicle>
    <vehicle id="1038" depart="778.50">
        <route edges="-E1 -E22 -E3"/>
    </vehicle>
    <vehicle id="1039" depart="779.25">
        <route edges="-E10 E8"/>
    </vehicle>
    <vehicle id="1040" depart="780.00">
        <route edges="-E25 -E21 E22 E1"/>
    </vehicle>
    <vehicle id="1041" depart="780.75">
        <route edges="-47693393#5 E16 -E21 -E20 E19 47693393#5"/>
    </vehicle>
    <vehicle id="1042" depart="781.50">
        <route edges="-E15 E16 E25"/>
    </vehicle>
    <vehicle id="1043" depart="782.25">
        <route edges="-E2 47693411#4 47693393#2 E19 E15"/>
    </vehicle>
    <vehicle id="1044" depart="783.00">
        <route edges="-E6 47621504#5"/>
    </vehicle>
    <vehicle id="1045" depart="783.75">
        <route edges="47621504#1 -E23 -E22 -E20 -47693393#2 E8"/>
    </vehicle>
    <vehicle id="1046" depart="784.50">
        <route edges="-E6 -E0 47693411#4 E10"/>
    </vehicle>
    <vehicle id="1047" depart="785.25">
        <route edges="-E1 -E22 E21 E25"/>
    </vehicle>
    <vehicle id="1048" depart="786.00">
        <route edges="-E1 47621504#4 -E0 E2"/>
    </vehicle>
    <vehicle id="1049" depart="786.75">
        <route edges="-E2 E0 E6"/>
    </vehicle>
    <vehicle id="1050" depart="787.50">
        <route edges="-E21 -E20 E19 E15"/>
    </vehicle>
    <vehicle id="1051" depart="788.25">
        <route edges="-47621504#5 -47621504#4 E23 -47621504#1"/>
    </vehicle>
    <vehicle id="1052" depart="789.00">
        <route edges="47621504#1 -E23 -E22 -E20 -47693393#2 E8"/>
    </vehicle>
    <vehicle id="1053" depart="789.75">
        <route edges="-E6 -47621504#4 -E22 E21"/>
    </vehicle>
    <vehicle id="1054" depart="790.50">
        <route edges="-E15 E16 E25"/>
    </vehicle>
    <vehicle id="1055" depart="791.25">
        <route edges="-E1 47621504#4 -E0 E2"/>
    </vehicle>
    <vehicle id="1056" depart="792.00">
        <route edges="-47621504#5 -E0 47693411#4 E10"/>
    </vehicle>
    <vehicle id="1057" depart="792.75">
        <route edges="-E13 -E17 -E16 E15"/>
    </vehicle>
    <vehicle id="1058" depart="793.50">
        <route edges="-E6 -47621504#4 -E22 E21 -E16 E15"/>
    </vehicle>
    <vehicle id="1059" depart="794.25">
        <route edges="-E2 47693411#4 E10"/>
    </vehicle>
    <vehicle id="1060" depart="795.00">
        <route edges="-47621504#4 E23 E13"/>
    </vehicle>
    <vehicle id="1061" depart="795.75">
        <route edges="-47621504#5 -47621504#4 E23 E13"/>
    </vehicle>
    <vehicle id="1062" depart="796.50">
        <route edges="-E10 E8"/>
    </vehicle>
    <vehicle id="1063" depart="797.25">
        <route edges="-47621504#5 -47621504#4 E23 -E17 E25"/>
    </vehicle>
    <vehicle id="1064" depart="798.00">
        <route edges="-E6 -47621504#4 E23 -E17 E25"/>
    </vehicle>
    <vehicle id="1065" depart="798.75">
        <route edges="E22 E23 -E17"/>
    </vehicle>
    <vehicle id="1066" depart="799.50">
        <route edges="-47693393#5 E16 -E21 -E3"/>
    </vehicle>
    <vehicle id="1067" depart="800.25">
        <route edges="-E1 -E22 -E20 -47693393#2 E10"/>
    </vehicle>
    <vehicle id="1068" depart="801.00">
        <route edges="47621504#1 -E23 47621504#4 47621504#5"/>
    </vehicle>
    <vehicle id="1069" depart="801.75">
        <route edges="-E15 47693393#5"/>
    </vehicle>
    <vehicle id="1070" depart="802.50">
        <route edges="-E15 E16 E17 E13"/>
    </vehicle>
    <vehicle id="1071" depart="803.25">
        <route edges="E5 E20 E22 47621504#4"/>
    </vehicle>
    <vehicle id="1072" depart="804.00">
        <route edges="-E6 -47621504#4 E23 -E17 E25"/>
    </vehicle>
    <vehicle id="1073" depart="804.75">
        <route edges="-E6 -E0 E3"/>
    </vehicle>
    <vehicle id="1074" depart="805.50">
        <route edges="-E8 47693393#2 E20 E22 47621504#4 -E0"/>
    </vehicle>
    <vehicle id="1075" depart="806.25">
        <route edges="-E15 E16 E17 E13"/>
    </vehicle>
    <vehicle id="1076" depart="807.00">
        <route edges="-47621504#5 -47621504#4 E23 -47621504#1"/>
    </vehicle>
    <vehicle id="1077" depart="807.75">
        <route edges="-E1 -E22 -E20 -47693393#2 E10"/>
    </vehicle>
    <vehicle id="1078" depart="808.50">
        <route edges="-E15 E16 -E21 E22 E23"/>
    </vehicle>
    <vehicle id="1079" depart="809.25">
        <route edges="-E25 E17 -E23 47621504#4 -E0 E3"/>
    </vehicle>
    <vehicle id="1080" depart="810.00">
        <route edges="-47693393#5 E16 E17 E13"/>
    </vehicle>
    <vehicle id="1081" depart="810.75">
        <route edges="-47621504#5 -47621504#4 -E22 -E20 -E5"/>
    </vehicle>
    <vehicle id="1082" depart="811.50">
        <route edges="E0 E6"/>
    </vehicle>
    <vehicle id="1083" depart="812.25">
        <route edges="-E2 E0 -47621504#4 E23 -47621504#1"/>
    </vehicle>
    <vehicle id="1084" depart="813.00">
        <route edges="-47621504#5 E6"/>
    </vehicle>
    <vehicle id="1085" depart="813.75">
        <route edges="E20 E21 E17 E13"/>
    </vehicle>
    <vehicle id="1086" depart="814.50">
        <route edges="-47621504#5 E6"/>
    </vehicle>
    <vehicle id="1087" depart="815.25">
        <route edges="-E13 -E23 -E22 -E20 -47693393#2 E8"/>
    </vehicle>
    <vehicle id="1088" depart="816.00">
        <route edges="-E25 -E21 -E3 E2"/>
    </vehicle>
    <vehicle id="1089" depart="816.75">
        <route edges="-E8 47693393#2 E20 E22 E1"/>
    </vehicle>
    <vehicle id="1090" depart="817.50">
        <route edges="-47693393#2 -47693411#4 E3 -E20 -E5"/>
    </vehicle>
    <vehicle id="1091" depart="818.25">
        <route edges="-E10 47693393#2 E20 E21 E25"/>
    </vehicle>
    <vehicle id="1092" depart="819.00">
        <route edges="-E15 E16 -E21 E22 47621504#4 E6"/>
    </vehicle>
    <vehicle id="1093" depart="819.75">
        <route edges="-E13 -E23 47621504#4 -E0 E2"/>
    </vehicle>
    <vehicle id="1094" depart="820.50">
        <route edges="-47693393#5 -E19 -47693393#2 E8"/>
    </vehicle>
    <vehicle id="1095" depart="821.25">
        <route edges="-E8 E10"/>
    </vehicle>
    <vehicle id="1096" depart="822.00">
        <route edges="E5 E20 E22 E23 -47621504#1"/>
    </vehicle>
    <vehicle id="1097" depart="822.75">
        <route edges="-E15 E16 E25"/>
    </vehicle>
    <vehicle id="1098" depart="823.50">
        <route edges="-E13 -E23 -E22 E21"/>
    </vehicle>
    <vehicle id="1099" depart="824.25">
        <route edges="E5 E20 E22 E1"/>
    </vehicle>
    <vehicle id="1100" depart="825.00">
        <route edges="-E8 47693393#2 E20 E22 E23 -47621504#1"/>
    </vehicle>
    <vehicle id="1101" depart="825.75">
        <route edges="-E10 E8"/>
    </vehicle>
    <vehicle id="1102" depart="826.50">
        <route edges="-E2 47693411#4 47693393#2 E19 47693393#5"/>
    </vehicle>
    <vehicle id="1103" depart="827.25">
        <route edges="E5 E20 E22 E1"/>
    </vehicle>
    <vehicle id="1104" depart="828.00">
        <route edges="-E6 -47621504#4 -E22 E21 -E16 E15"/>
    </vehicle>
    <vehicle id="1105" depart="828.75">
        <route edges="-47693393#5 E15"/>
    </vehicle>
    <vehicle id="1106" depart="829.50">
        <route edges="47621504#1 -E23 47621504#4 -E0 E2"/>
    </vehicle>
    <vehicle id="1107" depart="830.25">
        <route edges="-47693393#2 -47693411#4 E3 -E20 -E5"/>
    </vehicle>
    <vehicle id="1108" depart="831.00">
        <route edges="-E8 47693393#2 E19 E15"/>
    </vehicle>
    <vehicle id="1109" depart="831.75">
        <route edges="-E8 47693393#2 E19 47693393#5"/>
    </vehicle>
    <vehicle id="1110" depart="832.50">
        <route edges="-47693393#5 E16 E17 -47621504#1"/>
    </vehicle>
    <vehicle id="1111" depart="833.25">
        <route edges="-E13 -E17 -E16 47693393#5"/>
    </vehicle>
    <vehicle id="1112" depart="834.00">
        <route edges="-E10 -47693411#4 E0 -47621504#4 -E22"/>
    </vehicle>
    <vehicle id="1113" depart="834.75">
        <route edges="-E1 47621504#4 -E0 E3 E22 E1"/>
    </vehicle>
    <vehicle id="1114" depart="835.50">
        <route edges="-E22 -E3 E0 -47621504#4 E1"/>
    </vehicle>
    <vehicle id="1115" depart="836.25">
        <route edges="-47621504#5 -47621504#4 -E22 E21 -E16 47693393#5"/>
    </vehicle>
    <vehicle id="1116" depart="837.00">
        <route edges="-47693393#5 E15"/>
    </vehicle>
    <vehicle id="1117" depart="837.75">
        <route edges="-E13 -E23 -E22 -E3 E0"/>
    </vehicle>
    <vehicle id="1118" depart="838.50">
        <route edges="-E10 -47693411#4 E0"/>
    </vehicle>
    <vehicle id="1119" depart="839.25">
        <route edges="-47693393#5 E16 -E21 E22 47621504#4 E6"/>
    </vehicle>
    <vehicle id="1120" depart="840.00">
        <route edges="E21 -E16 -E19 -47693393#2 E8"/>
    </vehicle>
    <vehicle id="1121" depart="840.75">
        <route edges="-E25 -E21 -E20 -E5"/>
    </vehicle>
    <vehicle id="1122" depart="841.50">
        <route edges="-E15 E16 E17 -E23 -E22"/>
    </vehicle>
    <vehicle id="1123" depart="842.25">
        <route edges="-E10 47693393#2 E20 -E3 47693411#4 E10"/>
    </vehicle>
    <vehicle id="1124" depart="843.00">
        <route edges="-47621504#5 -47621504#4 E1"/>
    </vehicle>
    <vehicle id="1125" depart="843.75">
        <route edges="-E15 -E19 -47693393#2 E10"/>
    </vehicle>
    <vehicle id="1126" depart="844.50">
        <route edges="-47693393#2 -47693411#4 E0 47621504#5"/>
    </vehicle>
    <vehicle id="1127" depart="845.25">
        <route edges="-E10 47693393#2 E19 E15"/>
    </vehicle>
    <vehicle id="1128" depart="846.00">
        <route edges="-E25 -E21 -E20 -E5"/>
    </vehicle>
    <vehicle id="1129" depart="846.75">
        <route edges="-47693393#5 E16 -E21 -E3 47693411#4 47693393#2"/>
    </vehicle>
    <vehicle id="1130" depart="847.50">
        <route edges="E5 E19 47693393#5"/>
    </vehicle>
    <vehicle id="1131" depart="848.25">
        <route edges="-E25 -E21 -E20 E19 E16 E25"/>
    </vehicle>
    <vehicle id="1132" depart="849.00">
        <route edges="-E13 -E17 -E16 47693393#5"/>
    </vehicle>
    <vehicle id="1133" depart="849.75">
        <route edges="47621504#1 -E23 47621504#4 -E0 E3"/>
    </vehicle>
    <vehicle id="1134" depart="850.50">
        <route edges="E5 -47693393#2 -47693411#4 E0 -47621504#4 -E22"/>
    </vehicle>
    <vehicle id="1135" depart="851.25">
        <route edges="-E13 -E23 -E22 -E20 -47693393#2 E8"/>
    </vehicle>
    <vehicle id="1136" depart="852.00">
        <route edges="-E1 -E22 E21 -E16 47693393#5"/>
    </vehicle>
    <vehicle id="1137" depart="852.75">
        <route edges="E5 -47693393#2 E8"/>
    </vehicle>
    <vehicle id="1138" depart="853.50">
        <route edges="-E10 -47693411#4 E2"/>
    </vehicle>
    <vehicle id="1139" depart="854.25">
        <route edges="-E2 E0 -47621504#4 E23 E13"/>
    </vehicle>
    <vehicle id="1140" depart="855.00">
        <route edges="-E10 47693393#2 E20 -E3 47693411#4"/>
    </vehicle>
    <vehicle id="1141" depart="855.75">
        <route edges="47621504#1 -E23 E1"/>
    </vehicle>
    <vehicle id="1142" depart="856.50">
        <route edges="-47693393#5 E16 E17 E13"/>
    </vehicle>
    <vehicle id="1143" depart="857.25">
        <route edges="-E25 E17 E13"/>
    </vehicle>
    <vehicle id="1144" depart="858.00">
        <route edges="-E6 -47621504#4 E23 E13"/>
    </vehicle>
    <vehicle id="1145" depart="858.75">
        <route edges="E5 -47693393#2 E10"/>
    </vehicle>
    <vehicle id="1146" depart="859.50">
        <route edges="-E8 47693393#2 E20 E22 E1"/>
    </vehicle>
    <vehicle id="1147" depart="860.25">
        <route edges="-E10 -47693411#4 E2"/>
    </vehicle>
    <vehicle id="1148" depart="861.00">
        <route edges="47621504#1 -E17 E25"/>
    </vehicle>
    <vehicle id="1149" depart="861.75">
        <route edges="-E15 -E19 -47693393#2 E10"/>
    </vehicle>
    <vehicle id="1150" depart="862.50">
        <route edges="-E3 E0 47621504#5"/>
    </vehicle>
    <vehicle id="1151" depart="863.25">
        <route edges="-E6 -E0 E2"/>
    </vehicle>
    <vehicle id="1152" depart="864.00">
        <route edges="47621504#1 -E23 -E22 -E3 E0 -47621504#4"/>
    </vehicle>
    <vehicle id="1153" depart="864.75">
        <route edges="E5 -47693393#2 E10"/>
    </vehicle>
    <vehicle id="1154" depart="865.50">
        <route edges="-E15 -E19 -47693393#2 E10"/>
    </vehicle>
    <vehicle id="1155" depart="866.25">
        <route edges="E23 -E17 -E21 -E3 E2"/>
    </vehicle>
    <vehicle id="1156" depart="867.00">
        <route edges="-E21 -E20 E19 E16 E25"/>
    </vehicle>
    <vehicle id="1157" depart="867.75">
        <route edges="-E13 -E23 47621504#4 E6"/>
    </vehicle>
    <vehicle id="1158" depart="868.50">
        <route edges="-E20 E19 E15"/>
    </vehicle>
    <vehicle id="1159" depart="869.25">
        <route edges="-47693393#5 -E19 E20 E21"/>
    </vehicle>
    <vehicle id="1160" depart="870.00">
        <route edges="-E6 -47621504#4 -E22 E21 -E16 47693393#5"/>
    </vehicle>
    <vehicle id="1161" depart="870.75">
        <route edges="-E6 -47621504#4 E23 -47621504#1"/>
    </vehicle>
    <vehicle id="1162" depart="871.50">
        <route edges="E5 E20 E21 E17"/>
    </vehicle>
    <vehicle id="1163" depart="872.25">
        <route edges="-E15 -E19 -47693393#2 -47693411#4 E2"/>
    </vehicle>
    <vehicle id="1164" depart="873.00">
        <route edges="E5 E20 E22 E1"/>
    </vehicle>
    <vehicle id="1165" depart="873.75">
        <route edges="-47621504#5 -E0 E3 E22 47621504#4 47621504#5"/>
    </vehicle>
    <vehicle id="1166" depart="874.50">
        <route edges="-E2 47693411#4 E10"/>
    </vehicle>
    <vehicle id="1167" depart="875.25">
        <route edges="-E25 E17 E13"/>
    </vehicle>
    <vehicle id="1168" depart="876.00">
        <route edges="-E16 -E19 E20 E22 E1"/>
    </vehicle>
    <vehicle id="1169" depart="876.75">
        <route edges="-E8 47693393#2 E20 E21 E17 E13"/>
    </vehicle>
    <vehicle id="1170" depart="877.50">
        <route edges="-E2 47693411#4 47693393#2 E19 47693393#5"/>
    </vehicle>
    <vehicle id="1171" depart="878.25">
        <route edges="-47621504#5 -47621504#4 E23 -E17"/>
    </vehicle>
    <vehicle id="1172" depart="879.00">
        <route edges="-E15 -E19 -47693393#2 E8"/>
    </vehicle>
    <vehicle id="1173" depart="879.75">
        <route edges="-47693393#5 -E19 -47693393#2 E8"/>
    </vehicle>
    <vehicle id="1174" depart="880.50">
        <route edges="-47693393#5 E16 -E21 -E20 E19 47693393#5"/>
    </vehicle>
    <vehicle id="1175" depart="881.25">
        <route edges="-E17 -E21 -E20 -E5"/>
    </vehicle>
    <vehicle id="1176" depart="882.00">
        <route edges="-E2 47693411#4 E10"/>
    </vehicle>
    <vehicle id="1177" depart="882.75">
        <route edges="-E15 -E19 -47693393#2 -47693411#4 E2"/>
    </vehicle>
    <vehicle id="1178" depart="883.50">
        <route edges="-E13 -E23 47621504#4 -E0 47693411#4 47693393#2"/>
    </vehicle>
    <vehicle id="1179" depart="884.25">
        <route edges="47621504#1 -E17 -E16 -E19"/>
    </vehicle>
    <vehicle id="1180" depart="885.00">
        <route edges="47621504#4 -E0 47693411#4 47693393#2 E19 E15"/>
    </vehicle>
    <vehicle id="1181" depart="885.75">
        <route edges="-E6 -47621504#4 -E22 -E20 -E5"/>
    </vehicle>
    <vehicle id="1182" depart="886.50">
        <route edges="E5 E20 E22 47621504#4 47621504#5"/>
    </vehicle>
    <vehicle id="1183" depart="887.25">
        <route edges="-E1 -E22 -E20 -E5"/>
    </vehicle>
    <vehicle id="1184" depart="888.00">
        <route edges="-E23 -E22 -E20 -47693393#2 E8"/>
    </vehicle>
    <vehicle id="1185" depart="888.75">
        <route edges="-E1 47621504#4 -E0 E3 E22 E1"/>
    </vehicle>
    <vehicle id="1186" depart="889.50">
        <route edges="-E1 -E22 E21 -E16 E15"/>
    </vehicle>
    <vehicle id="1187" depart="890.25">
        <route edges="-E15 E16 E17 -47621504#1"/>
    </vehicle>
    <vehicle id="1188" depart="891.00">
        <route edges="-E25 -E21 -E20 -E5"/>
    </vehicle>
    <vehicle id="1189" depart="891.75">
        <route edges="-E25 -E21 -E3 E0"/>
    </vehicle>
    <vehicle id="1190" depart="892.50">
        <route edges="-E6 -47621504#4 -E22 -E20 -E5"/>
    </vehicle>
    <vehicle id="1191" depart="893.25">
        <route edges="-E8 47693393#2 E20 E21 E25"/>
    </vehicle>
    <vehicle id="1192" depart="894.00">
        <route edges="-47621504#5 -47621504#4 -E22 E21 -E16"/>
    </vehicle>
    <vehicle id="1193" depart="894.75">
        <route edges="E0 -47621504#4 -E22 -E20 -E5"/>
    </vehicle>
    <vehicle id="1194" depart="895.50">
        <route edges="-E13 -E23 E1"/>
    </vehicle>
    <vehicle id="1195" depart="896.25">
        <route edges="-E10 -47693411#4 E0 E6"/>
    </vehicle>
    <vehicle id="1196" depart="897.00">
        <route edges="-E2 47693411#4 47693393#2 E19 E15"/>
    </vehicle>
    <vehicle id="1197" depart="897.75">
        <route edges="-E25 -E16 E15"/>
    </vehicle>
    <vehicle id="1198" depart="898.50">
        <route edges="-E25 -E16 47693393#5"/>
    </vehicle>
    <vehicle id="1199" depart="899.25">
        <route edges="47621504#1 -E17 -E16 E15"/>
    </vehicle>
    <vehicle id="1200" depart="900.00">
        <route edges="47621504#1 -E23 47621504#4 -E0 E2"/>
    </vehicle>
    <vehicle id="1201" depart="900.75">
        <route edges="-E10 47693393#2 E19 E15"/>
    </vehicle>
    <vehicle id="1202" depart="901.50">
        <route edges="-47693393#5 E16 E17 -E23 -E22"/>
    </vehicle>
    <vehicle id="1203" depart="902.25">
        <route edges="-47693393#5 E16 -E21 -E3 47693411#4 47693393#2"/>
    </vehicle>
    <vehicle id="1204" depart="903.00">
        <route edges="-E1 47621504#4 -E0 E2"/>
    </vehicle>
    <vehicle id="1205" depart="903.75">
        <route edges="-E2 E0 -47621504#4 E1"/>
    </vehicle>
    <vehicle id="1206" depart="904.50">
        <route edges="-47693393#5 -E19 -47693393#2 -47693411#4 E0"/>
    </vehicle>
    <vehicle id="1207" depart="905.25">
        <route edges="-E1 -E22 E21 -E16 E15"/>
    </vehicle>
    <vehicle id="1208" depart="906.00">
        <route edges="-E6 -47621504#4 -E22 E21 -E16 E15"/>
    </vehicle>
    <vehicle id="1209" depart="906.75">
        <route edges="E5 E20 E21 E17 E13"/>
    </vehicle>
    <vehicle id="1210" depart="907.50">
        <route edges="-E2 E3 E21 E17 -E23"/>
    </vehicle>
    <vehicle id="1211" depart="908.25">
        <route edges="-E13 -E23 E1"/>
    </vehicle>
    <vehicle id="1212" depart="909.00">
        <route edges="-47621504#5 -47621504#4 -E22 E21 -E16 47693393#5"/>
    </vehicle>
    <vehicle id="1213" depart="909.75">
        <route edges="-47621504#5 -47621504#4 -E22"/>
    </vehicle>
    <vehicle id="1214" depart="910.50">
        <route edges="47621504#1 -E23 -E22 -E20 -47693393#2 E8"/>
    </vehicle>
    <vehicle id="1215" depart="911.25">
        <route edges="-E2 47693411#4 E10"/>
    </vehicle>
    <vehicle id="1216" depart="912.00">
        <route edges="-E6 -47621504#4 E1"/>
    </vehicle>
    <vehicle id="1217" depart="912.75">
        <route edges="47621504#1 -E23 -E22 -E20 -47693393#2 E10"/>
    </vehicle>
    <vehicle id="1218" depart="913.50">
        <route edges="-47693393#2 -47693411#4 E0 -47621504#4 E23 -47621504#1"/>
    </vehicle>
    <vehicle id="1219" depart="914.25">
        <route edges="-E8 -47693411#4 E0 47621504#5"/>
    </vehicle>
    <vehicle id="1220" depart="915.00">
        <route edges="-E10 47693393#2 E20 E21 E17 E13"/>
    </vehicle>
    <vehicle id="1221" depart="915.75">
        <route edges="-E1 47621504#4 -E0 E3 E22 E1"/>
    </vehicle>
    <vehicle id="1222" depart="916.50">
        <route edges="-E8 47693393#2 E20 E21"/>
    </vehicle>
    <vehicle id="1223" depart="917.25">
        <route edges="-E22 E21 -E16 -E19"/>
    </vehicle>
    <vehicle id="1224" depart="918.00">
        <route edges="-47693393#5 E16 -E21 E22"/>
    </vehicle>
    <vehicle id="1225" depart="918.75">
        <route edges="47621504#1 -E17 -E16 47693393#5"/>
    </vehicle>
    <vehicle id="1226" depart="919.50">
        <route edges="47621504#1 -E23 -E22 E21 E17 -47621504#1"/>
    </vehicle>
    <vehicle id="1227" depart="920.25">
        <route edges="-E8 47693393#2 E20 E21 E17 E13"/>
    </vehicle>
    <vehicle id="1228" depart="921.00">
        <route edges="E5 E20 E21 -E16"/>
    </vehicle>
    <vehicle id="1229" depart="921.75">
        <route edges="47621504#1 -E23 47621504#4 -E0 E2"/>
    </vehicle>
    <vehicle id="1230" depart="922.50">
        <route edges="-E10 E8"/>
    </vehicle>
    <vehicle id="1231" depart="923.25">
        <route edges="-E16 47693393#5"/>
    </vehicle>
    <vehicle id="1232" depart="924.00">
        <route edges="47621504#1 -E23 E1"/>
    </vehicle>
    <vehicle id="1233" depart="924.75">
        <route edges="E5 E20 E22"/>
    </vehicle>
    <vehicle id="1234" depart="925.50">
        <route edges="-E10 47693393#2 E20 E21 E25"/>
    </vehicle>
    <vehicle id="1235" depart="926.25">
        <route edges="-E25 -E16 47693393#5"/>
    </vehicle>
    <vehicle id="1236" depart="927.00">
        <route edges="-E8 47693393#2 E19 E15"/>
    </vehicle>
    <vehicle id="1237" depart="927.75">
        <route edges="-E0 E3 E21 E17 -E23"/>
    </vehicle>
    <vehicle id="1238" depart="928.50">
        <route edges="-E1 -E22 -E20 -E5"/>
    </vehicle>
    <vehicle id="1239" depart="929.25">
        <route edges="-47621504#5 -47621504#4 -E22 E21 -E16 47693393#5"/>
    </vehicle>
    <vehicle id="1240" depart="930.00">
        <route edges="-E10 47693393#2 E20 E21 E17 E13"/>
    </vehicle>
    <vehicle id="1241" depart="930.75">
        <route edges="-E13 -E23 47621504#4 -E0 E2"/>
    </vehicle>
    <vehicle id="1242" depart="931.50">
        <route edges="-E10 -47693411#4 E0 47621504#5"/>
    </vehicle>
    <vehicle id="1243" depart="932.25">
        <route edges="47693393#2 E20 -E3 47693411#4 E8"/>
    </vehicle>
    <vehicle id="1244" depart="933.00">
        <route edges="-E6 -E0"/>
    </vehicle>
    <vehicle id="1245" depart="933.75">
        <route edges="E5 E20 E21 E25"/>
    </vehicle>
    <vehicle id="1246" depart="934.50">
        <route edges="E23 -E17 -E21 -E20 -47693393#2 E8"/>
    </vehicle>
    <vehicle id="1247" depart="935.25">
        <route edges="47693411#4 47693393#2 E19 E16 -E21"/>
    </vehicle>
    <vehicle id="1248" depart="936.00">
        <route edges="47693411#4 47693393#2 E20 E22 47621504#4 47621504#5"/>
    </vehicle>
    <vehicle id="1249" depart="936.75">
        <route edges="-E8 47693393#2 E20 E21 E25"/>
    </vehicle>
    <vehicle id="1250" depart="937.50">
        <route edges="-E8 47693393#2 E20 E21 E17"/>
    </vehicle>
    <vehicle id="1251" depart="938.25">
        <route edges="-E2 E0 -47621504#4 E23 E13"/>
    </vehicle>
    <vehicle id="1252" depart="939.00">
        <route edges="-E10 47693393#2 E20 E22 E1"/>
    </vehicle>
    <vehicle id="1253" depart="939.75">
        <route edges="-E17 -E16 E15"/>
    </vehicle>
    <vehicle id="1254" depart="940.50">
        <route edges="E16 -E21 E22 47621504#4 -E0"/>
    </vehicle>
    <vehicle id="1255" depart="941.25">
        <route edges="-E2 E0 47621504#5"/>
    </vehicle>
    <vehicle id="1256" depart="942.00">
        <route edges="E5 E19 47693393#5"/>
    </vehicle>
    <vehicle id="1257" depart="942.75">
        <route edges="E5 E19 47693393#5"/>
    </vehicle>
    <vehicle id="1258" depart="943.50">
        <route edges="-47621504#4 E23 -E17 -E21 E22"/>
    </vehicle>
    <vehicle id="1259" depart="944.25">
        <route edges="-E8 -47693411#4 E2"/>
    </vehicle>
    <vehicle id="1260" depart="945.00">
        <route edges="-E19 E20 E21 -E16 E15"/>
    </vehicle>
    <vehicle id="1261" depart="945.75">
        <route edges="-E13 -47621504#1"/>
    </vehicle>
    <vehicle id="1262" depart="946.50">
        <route edges="-E2 47693411#4 47693393#2 -E5"/>
    </vehicle>
    <vehicle id="1263" depart="947.25">
        <route edges="-E15 -E19 -E5"/>
    </vehicle>
    <vehicle id="1264" depart="948.00">
        <route edges="-E10 47693393#2 E20 E21 E25"/>
    </vehicle>
    <vehicle id="1265" depart="948.75">
        <route edges="-E13 -E23 -E22 E21 E17 E13"/>
    </vehicle>
    <vehicle id="1266" depart="949.50">
        <route edges="-E25 -E21 -E20 -47693393#2 E10"/>
    </vehicle>
    <vehicle id="1267" depart="950.25">
        <route edges="-E13 -E23 -E22 -E20 E19"/>
    </vehicle>
    <vehicle id="1268" depart="951.00">
        <route edges="-47621504#5 -47621504#4 -E22 E21 -E16"/>
    </vehicle>
    <vehicle id="1269" depart="951.75">
        <route edges="47621504#1 -E23 -E22 -E20 -47693393#2 E10"/>
    </vehicle>
    <vehicle id="1270" depart="952.50">
        <route edges="-47693393#5 -E19 -47693393#2 -47693411#4 E3"/>
    </vehicle>
    <vehicle id="1271" depart="953.25">
        <route edges="-E15 E16 E17 -47621504#1"/>
    </vehicle>
    <vehicle id="1272" depart="954.00">
        <route edges="E5 E19 E16 -E21 -E20 -E5"/>
    </vehicle>
    <vehicle id="1273" depart="954.75">
        <route edges="-E6 -47621504#4 E23 -E17 -E21"/>
    </vehicle>
    <vehicle id="1274" depart="955.50">
        <route edges="-E6 -47621504#4 -E22 -E20 -E5"/>
    </vehicle>
    <vehicle id="1275" depart="956.25">
        <route edges="E5 E20 E22 47621504#4 47621504#5"/>
    </vehicle>
    <vehicle id="1276" depart="957.00">
        <route edges="-E6 47621504#5"/>
    </vehicle>
    <vehicle id="1277" depart="957.75">
        <route edges="-E13 -E23 47621504#4 E6"/>
    </vehicle>
    <vehicle id="1278" depart="958.50">
        <route edges="-E0 E3 E22 E1"/>
    </vehicle>
    <vehicle id="1279" depart="959.25">
        <route edges="-E10 -47693411#4 E2"/>
    </vehicle>
    <vehicle id="1280" depart="960.00">
        <route edges="-E1 -E22 E21 -E16 E15"/>
    </vehicle>
    <vehicle id="1281" depart="960.75">
        <route edges="-E6 -47621504#4 E23 -47621504#1"/>
    </vehicle>
    <vehicle id="1282" depart="961.50">
        <route edges="-E2 E0 -47621504#4 -E22"/>
    </vehicle>
    <vehicle id="1283" depart="962.25">
        <route edges="-E1 -E22 E21 E17"/>
    </vehicle>
    <vehicle id="1284" depart="963.00">
        <route edges="-47621504#5 -E0 E2"/>
    </vehicle>
    <vehicle id="1285" depart="963.75">
        <route edges="47621504#1 -E23 -E22 -E20 -47693393#2 E8"/>
    </vehicle>
    <vehicle id="1286" depart="964.50">
        <route edges="-E15 E16 E17 -E23 -E22"/>
    </vehicle>
    <vehicle id="1287" depart="965.25">
        <route edges="-47621504#5 -47621504#4 -E22 -E3 E0"/>
    </vehicle>
    <vehicle id="1288" depart="966.00">
        <route edges="-E8 47693393#2 E20 E21 -E16"/>
    </vehicle>
    <vehicle id="1289" depart="966.75">
        <route edges="-E13 -E23 47621504#4 E6"/>
    </vehicle>
    <vehicle id="1290" depart="967.50">
        <route edges="-47693393#5 E16 -E21 E22"/>
    </vehicle>
    <vehicle id="1291" depart="968.25">
        <route edges="-E8 -47693411#4 E0 -47621504#4 -E22"/>
    </vehicle>
    <vehicle id="1292" depart="969.00">
        <route edges="E5 E20 E21 E17 -E23"/>
    </vehicle>
    <vehicle id="1293" depart="969.75">
        <route edges="-E2 E0 -47621504#4 E23 -47621504#1"/>
    </vehicle>
    <vehicle id="1294" depart="970.50">
        <route edges="-E6 -47621504#4 E1"/>
    </vehicle>
    <vehicle id="1295" depart="971.25">
        <route edges="-E8 47693393#2 E19 E15"/>
    </vehicle>
    <vehicle id="1296" depart="972.00">
        <route edges="-47693393#5 E16 -E21 E22 E1"/>
    </vehicle>
    <vehicle id="1297" depart="972.75">
        <route edges="-E6 -E0 E3"/>
    </vehicle>
    <vehicle id="1298" depart="973.50">
        <route edges="-47693393#5 -E19 E20 E21 -E16"/>
    </vehicle>
    <vehicle id="1299" depart="974.25">
        <route edges="-E8 47693393#2 E20 E21 E17 E13"/>
    </vehicle>
    <vehicle id="1300" depart="975.00">
        <route edges="-E15 -E19 -47693393#2 E8"/>
    </vehicle>
    <vehicle id="1301" depart="975.75">
        <route edges="-E13 -E23"/>
    </vehicle>
    <vehicle id="1302" depart="976.50">
        <route edges="-E10 -47693411#4"/>
    </vehicle>
    <vehicle id="1303" depart="977.25">
        <route edges="-E22 E21 -E16 E15"/>
    </vehicle>
    <vehicle id="1304" depart="978.00">
        <route edges="-E25 -E21 E22 E23"/>
    </vehicle>
    <vehicle id="1305" depart="978.75">
        <route edges="-E6 -47621504#4 E23 -E17 E25"/>
    </vehicle>
    <vehicle id="1306" depart="979.50">
        <route edges="-E6 -E0 47693411#4 47693393#2"/>
    </vehicle>
    <vehicle id="1307" depart="980.25">
        <route edges="-E2 47693411#4 E10"/>
    </vehicle>
    <vehicle id="1308" depart="981.00">
        <route edges="-E8 -47693411#4 E0 47621504#5"/>
    </vehicle>
    <vehicle id="1309" depart="981.75">
        <route edges="-47621504#5 E6"/>
    </vehicle>
    <vehicle id="1310" depart="982.50">
        <route edges="E5 -47693393#2 E10"/>
    </vehicle>
    <vehicle id="1311" depart="983.25">
        <route edges="-47693393#5 -E19 -47693393#2 E10"/>
    </vehicle>
    <vehicle id="1312" depart="984.00">
        <route edges="-E25 E17 E13"/>
    </vehicle>
    <vehicle id="1313" depart="984.75">
        <route edges="E5 -47693393#2 E8"/>
    </vehicle>
    <vehicle id="1314" depart="985.50">
        <route edges="E5 -47693393#2 -47693411#4 E0 -47621504#4 -E22"/>
    </vehicle>
    <vehicle id="1315" depart="986.25">
        <route edges="47693393#2 E20 E21 E17 E13"/>
    </vehicle>
    <vehicle id="1316" depart="987.00">
        <route edges="-E13 -E23 -E22 -E20 E19"/>
    </vehicle>
    <vehicle id="1317" depart="987.75">
        <route edges="-E8 47693393#2 E20 -E3 47693411#4 E8"/>
    </vehicle>
    <vehicle id="1318" depart="988.50">
        <route edges="-E8 47693393#2 E20 E22 E23 -47621504#1"/>
    </vehicle>
    <vehicle id="1319" depart="989.25">
        <route edges="-47621504#5 -E0 E3 E22 47621504#4 47621504#5"/>
    </vehicle>
    <vehicle id="1320" depart="990.00">
        <route edges="-47621504#5 -47621504#4 E23 -47621504#1"/>
    </vehicle>
    <vehicle id="1321" depart="990.75">
        <route edges="47621504#1 -E23 -E22 -E20 -47693393#2 E10"/>
    </vehicle>
    <vehicle id="1322" depart="991.50">
        <route edges="-E25 -E21 -E20 -47693393#2 E10"/>
    </vehicle>
    <vehicle id="1323" depart="992.25">
        <route edges="-E15 -E19 -47693393#2 -47693411#4 E2"/>
    </vehicle>
    <vehicle id="1324" depart="993.00">
        <route edges="-47693393#2 -47693411#4 E0 -47621504#4 E23 E13"/>
    </vehicle>
    <vehicle id="1325" depart="993.75">
        <route edges="-E25 E17 -E23 47621504#4 47621504#5"/>
    </vehicle>
    <vehicle id="1326" depart="994.50">
        <route edges="-E13 -E23 -E22 -E20 -47693393#2 E10"/>
    </vehicle>
    <vehicle id="1327" depart="995.25">
        <route edges="-E1 -E22 E21 E25"/>
    </vehicle>
    <vehicle id="1328" depart="996.00">
        <route edges="-E20 -47693393#2 -47693411#4 E0 -47621504#4 E1"/>
    </vehicle>
    <vehicle id="1329" depart="996.75">
        <route edges="-E3 E0 -47621504#4 E23 -E17 E25"/>
    </vehicle>
    <vehicle id="1330" depart="997.50">
        <route edges="-E6 -47621504#4 E23 -47621504#1"/>
    </vehicle>
    <vehicle id="1331" depart="998.25">
        <route edges="-E6 -E0 E2"/>
    </vehicle>
    <vehicle id="1332" depart="999.00">
        <route edges="47621504#1 -E23 -E22 E21 E17 -47621504#1"/>
    </vehicle>
    <vehicle id="1333" depart="999.75">
        <route edges="-47693393#5 E16 -E21 E22 E1"/>
    </vehicle>
    <vehicle id="1334" depart="1000.50">
        <route edges="-E17 -E16 E15"/>
    </vehicle>
    <vehicle id="1335" depart="1001.25">
        <route edges="-E13 -E23 47621504#4 -E0 E2"/>
    </vehicle>
    <vehicle id="1336" depart="1002.00">
        <route edges="-E8 -47693411#4 E3 -E20"/>
    </vehicle>
    <vehicle id="1337" depart="1002.75">
        <route edges="-E6 -E0 E2"/>
    </vehicle>
    <vehicle id="1338" depart="1003.50">
        <route edges="-E0 47693411#4 E8"/>
    </vehicle>
    <vehicle id="1339" depart="1004.25">
        <route edges="-E2 E0 -47621504#4 E23"/>
    </vehicle>
    <vehicle id="1340" depart="1005.00">
        <route edges="-E8 47693393#2 -E5"/>
    </vehicle>
    <vehicle id="1341" depart="1005.75">
        <route edges="-47693393#5 E16 -E21 E22 E23"/>
    </vehicle>
    <vehicle id="1342" depart="1006.50">
        <route edges="-E10 -47693411#4 E0 E6"/>
    </vehicle>
    <vehicle id="1343" depart="1007.25">
        <route edges="-E8 47693393#2 E20 E22 E23 -47621504#1"/>
    </vehicle>
    <vehicle id="1344" depart="1008.00">
        <route edges="47621504#1 -E23 47621504#4 47621504#5"/>
    </vehicle>
    <vehicle id="1345" depart="1008.75">
        <route edges="-47621504#5 -E0 E2"/>
    </vehicle>
    <vehicle id="1346" depart="1009.50">
        <route edges="-E25 -E21 -E20 -47693393#2"/>
    </vehicle>
    <vehicle id="1347" depart="1010.25">
        <route edges="-E17 -E16 47693393#5"/>
    </vehicle>
    <vehicle id="1348" depart="1011.00">
        <route edges="-E2 E0 -47621504#4 E23 E13"/>
    </vehicle>
    <vehicle id="1349" depart="1011.75">
        <route edges="-E13 -E23 47621504#4 47621504#5"/>
    </vehicle>
    <vehicle id="1350" depart="1012.50">
        <route edges="-47693393#5 E16 E17 E13"/>
    </vehicle>
    <vehicle id="1351" depart="1013.25">
        <route edges="-E8 47693393#2 E20 E22 47621504#4"/>
    </vehicle>
    <vehicle id="1352" depart="1014.00">
        <route edges="-E2 E0 -47621504#4 E23 -47621504#1"/>
    </vehicle>
    <vehicle id="1353" depart="1014.75">
        <route edges="47693411#4 47693393#2 E20 E22 47621504#4 47621504#5"/>
    </vehicle>
    <vehicle id="1354" depart="1015.50">
        <route edges="-E2 E0"/>
    </vehicle>
    <vehicle id="1355" depart="1016.25">
        <route edges="-47693393#5 -E19 -47693393#2 E8"/>
    </vehicle>
    <vehicle id="1356" depart="1017.00">
        <route edges="47693393#2 E20 E21 E17 E13"/>
    </vehicle>
    <vehicle id="1357" depart="1017.75">
        <route edges="E22 47621504#4 -E0 E2"/>
    </vehicle>
    <vehicle id="1358" depart="1018.50">
        <route edges="-E15 47693393#5"/>
    </vehicle>
    <vehicle id="1359" depart="1019.25">
        <route edges="-E15 -E19 -47693393#2 -47693411#4 E2"/>
    </vehicle>
    <vehicle id="1360" depart="1020.00">
        <route edges="-E10 -47693411#4 E3 -E20 -47693393#2"/>
    </vehicle>
    <vehicle id="1361" depart="1020.75">
        <route edges="-E13 -E23 -E22 -E20 -47693393#2 E10"/>
    </vehicle>
    <vehicle id="1362" depart="1021.50">
        <route edges="E20 E21 -E16 -E19 -E5"/>
    </vehicle>
    <vehicle id="1363" depart="1022.25">
        <route edges="47621504#1 -E23 -E22 -E20 -47693393#2 E8"/>
    </vehicle>
    <vehicle id="1364" depart="1023.00">
        <route edges="E5 E20 E22 E23 -47621504#1"/>
    </vehicle>
    <vehicle id="1365" depart="1023.75">
        <route edges="-E19 E20 E22 47621504#4 47621504#5"/>
    </vehicle>
    <vehicle id="1366" depart="1024.50">
        <route edges="47621504#1 -E17 -E16 47693393#5"/>
    </vehicle>
    <vehicle id="1367" depart="1025.25">
        <route edges="-E22 E21 E17 -47621504#1"/>
    </vehicle>
    <vehicle id="1368" depart="1026.00">
        <route edges="-E1 E23 E13"/>
    </vehicle>
    <vehicle id="1369" depart="1026.75">
        <route edges="-E10 47693393#2 E19 E15"/>
    </vehicle>
    <vehicle id="1370" depart="1027.50">
        <route edges="-E19 E20 E21 E17 E13"/>
    </vehicle>
    <vehicle id="1371" depart="1028.25">
        <route edges="-E2 E3 E22"/>
    </vehicle>
    <vehicle id="1372" depart="1029.00">
        <route edges="-E1 47621504#4 E6"/>
    </vehicle>
    <vehicle id="1373" depart="1029.75">
        <route edges="-E8 -47693411#4 E0 47621504#5"/>
    </vehicle>
    <vehicle id="1374" depart="1030.50">
        <route edges="-47621504#4 E1"/>
    </vehicle>
    <vehicle id="1375" depart="1031.25">
        <route edges="-E1 -E22 E21 -E16 47693393#5"/>
    </vehicle>
    <vehicle id="1376" depart="1032.00">
        <route edges="47621504#1 -E23 47621504#4 E6"/>
    </vehicle>
    <vehicle id="1377" depart="1032.75">
        <route edges="E5 E20 E22 E23 -47621504#1"/>
    </vehicle>
    <vehicle id="1378" depart="1033.50">
        <route edges="-E6 -47621504#4 E23 -E17 E25"/>
    </vehicle>
    <vehicle id="1379" depart="1034.25">
        <route edges="-E8 47693393#2 E20 E21 -E16"/>
    </vehicle>
    <vehicle id="1380" depart="1035.00">
        <route edges="-E2 E0 47621504#5"/>
    </vehicle>
    <vehicle id="1381" depart="1035.75">
        <route edges="-E2 E0 -47621504#4 E23 -47621504#1"/>
    </vehicle>
    <vehicle id="1382" depart="1036.50">
        <route edges="E5 -47693393#2 -47693411#4 E2"/>
    </vehicle>
    <vehicle id="1383" depart="1037.25">
        <route edges="-47693393#5 E16 -E21 E22 47621504#4 E6"/>
    </vehicle>
    <vehicle id="1384" depart="1038.00">
        <route edges="E20 -E3 47693411#4 E10"/>
    </vehicle>
    <vehicle id="1385" depart="1038.75">
        <route edges="-E6 -47621504#4 -E22 E21 -E16 47693393#5"/>
    </vehicle>
    <vehicle id="1386" depart="1039.50">
        <route edges="E5 -47693393#2 -47693411#4"/>
    </vehicle>
    <vehicle id="1387" depart="1040.25">
        <route edges="-47693393#5 E16 E17 -E23 -E22"/>
    </vehicle>
    <vehicle id="1388" depart="1041.00">
        <route edges="47621504#1 -E23 -E22 -E3 E0 -47621504#4"/>
    </vehicle>
    <vehicle id="1389" depart="1041.75">
        <route edges="-E25 -E21 E22 E1"/>
    </vehicle>
    <vehicle id="1390" depart="1042.50">
        <route edges="E5 E20 E22 47621504#4 47621504#5"/>
    </vehicle>
    <vehicle id="1391" depart="1043.25">
        <route edges="-E10 47693393#2 E19 47693393#5"/>
    </vehicle>
    <vehicle id="1392" depart="1044.00">
        <route edges="47621504#1 -E23 47621504#4 -E0 E2"/>
    </vehicle>
    <vehicle id="1393" depart="1044.75">
        <route edges="-E8 47693393#2 E19 47693393#5"/>
    </vehicle>
    <vehicle id="1394" depart="1045.50">
        <route edges="-E10 -47693411#4 E0 -47621504#4"/>
    </vehicle>
    <vehicle id="1395" depart="1046.25">
        <route edges="-E1 E23"/>
    </vehicle>
    <vehicle id="1396" depart="1047.00">
        <route edges="-E25 -E21 -E20 -E5"/>
    </vehicle>
    <vehicle id="1397" depart="1047.75">
        <route edges="-E0 47693411#4 E10"/>
    </vehicle>
    <vehicle id="1398" depart="1048.50">
        <route edges="-E15 E16 E17 E13"/>
    </vehicle>
    <vehicle id="1399" depart="1049.25">
        <route edges="E5 E19 E16 -E21 -E20 -E5"/>
    </vehicle>
    <vehicle id="1400" depart="1050.00">
        <route edges="-E13 -E23 47621504#4 47621504#5"/>
    </vehicle>
    <vehicle id="1401" depart="1050.75">
        <route edges="-47693393#5 -E19 -E5"/>
    </vehicle>
    <vehicle id="1402" depart="1051.50">
        <route edges="-E6 -47621504#4 E23 -E17 E25"/>
    </vehicle>
    <vehicle id="1403" depart="1052.25">
        <route edges="-E6 -47621504#4 E23 -47621504#1"/>
    </vehicle>
    <vehicle id="1404" depart="1053.00">
        <route edges="47621504#1 -E17 -E16 47693393#5"/>
    </vehicle>
    <vehicle id="1405" depart="1053.75">
        <route edges="-47693393#5 E16 -E21 E22 47621504#4 47621504#5"/>
    </vehicle>
    <vehicle id="1406" depart="1054.50">
        <route edges="-E13 -E23 -E22 -E20 -47693393#2 E10"/>
    </vehicle>
    <vehicle id="1407" depart="1055.25">
        <route edges="-E6 47621504#5"/>
    </vehicle>
    <vehicle id="1408" depart="1056.00">
        <route edges="E5 E20 E22 E23 -47621504#1"/>
    </vehicle>
    <vehicle id="1409" depart="1056.75">
        <route edges="-E15 E16 -E21 E22 E1"/>
    </vehicle>
    <vehicle id="1410" depart="1057.50">
        <route edges="-E8 -47693411#4 E0 47621504#5"/>
    </vehicle>
    <vehicle id="1411" depart="1058.25">
        <route edges="-E19 E20 E21 E25"/>
    </vehicle>
    <vehicle id="1412" depart="1059.00">
        <route edges="-47693393#5 E16 E17 -47621504#1"/>
    </vehicle>
    <vehicle id="1413" depart="1059.75">
        <route edges="47621504#1 -E23 -E22 -E20 -47693393#2 E8"/>
    </vehicle>
    <vehicle id="1414" depart="1060.50">
        <route edges="-47693393#5 E16 E25"/>
    </vehicle>
    <vehicle id="1415" depart="1061.25">
        <route edges="-E13 -E17 -E16 E15"/>
    </vehicle>
    <vehicle id="1416" depart="1062.00">
        <route edges="-E6 -47621504#4 E23 E13"/>
    </vehicle>
    <vehicle id="1417" depart="1062.75">
        <route edges="-E10 47693393#2 E20 E21 E25"/>
    </vehicle>
    <vehicle id="1418" depart="1063.50">
        <route edges="-47621504#5 -47621504#4 E23 -47621504#1"/>
    </vehicle>
    <vehicle id="1419" depart="1064.25">
        <route edges="E20 E22 E1"/>
    </vehicle>
    <vehicle id="1420" depart="1065.00">
        <route edges="-47693393#5 E16 -E21 E22 47621504#4 E6"/>
    </vehicle>
    <vehicle id="1421" depart="1065.75">
        <route edges="47621504#1 -E17 -E16 47693393#5"/>
    </vehicle>
    <vehicle id="1422" depart="1066.50">
        <route edges="-47621504#5 -E0 47693411#4 E10"/>
    </vehicle>
    <vehicle id="1423" depart="1067.25">
        <route edges="-E1 E23 E13"/>
    </vehicle>
    <vehicle id="1424" depart="1068.00">
        <route edges="47621504#1 -E23 E1"/>
    </vehicle>
    <vehicle id="1425" depart="1068.75">
        <route edges="-47621504#5 -47621504#4 -E22 -E20 E19"/>
    </vehicle>
    <vehicle id="1426" depart="1069.50">
        <route edges="-E1 -E22 -E20 -E5"/>
    </vehicle>
    <vehicle id="1427" depart="1070.25">
        <route edges="-E1 47621504#4 47621504#5"/>
    </vehicle>
    <vehicle id="1428" depart="1071.00">
        <route edges="E17 -47621504#1"/>
    </vehicle>
    <vehicle id="1429" depart="1071.75">
        <route edges="-E25 E17 -E23 47621504#4 47621504#5"/>
    </vehicle>
    <vehicle id="1430" depart="1072.50">
        <route edges="-E10 47693393#2 E20 E22 E1"/>
    </vehicle>
    <vehicle id="1431" depart="1073.25">
        <route edges="-E22 E21 E17 -47621504#1"/>
    </vehicle>
    <vehicle id="1432" depart="1074.00">
        <route edges="-E10 -47693411#4 E0 -47621504#4 -E22"/>
    </vehicle>
    <vehicle id="1433" depart="1074.75">
        <route edges="-E1 47621504#4 E6"/>
    </vehicle>
    <vehicle id="1434" depart="1075.50">
        <route edges="-E2 47693411#4 47693393#2 E19 E15"/>
    </vehicle>
    <vehicle id="1435" depart="1076.25">
        <route edges="47621504#1 -E17 E25"/>
    </vehicle>
    <vehicle id="1436" depart="1077.00">
        <route edges="E5 E20 E22 E23"/>
    </vehicle>
    <vehicle id="1437" depart="1077.75">
        <route edges="-E13 -E23 -E22 E21 E17 E13"/>
    </vehicle>
    <vehicle id="1438" depart="1078.50">
        <route edges="-E2 E0 E6"/>
    </vehicle>
    <vehicle id="1439" depart="1079.25">
        <route edges="-E2 E0"/>
    </vehicle>
    <vehicle id="1440" depart="1080.00">
        <route edges="-E1 -E22 E21 -E16 47693393#5"/>
    </vehicle>
    <vehicle id="1441" depart="1080.75">
        <route edges="-E1 47621504#4 E6"/>
    </vehicle>
    <vehicle id="1442" depart="1081.50">
        <route edges="47621504#1 -E23 -E22 E21 E17 -47621504#1"/>
    </vehicle>
    <vehicle id="1443" depart="1082.25">
        <route edges="E5 E20 E21 E17 E13"/>
    </vehicle>
    <vehicle id="1444" depart="1083.00">
        <route edges="-E8 47693393#2 E20 -E3 47693411#4 E8"/>
    </vehicle>
    <vehicle id="1445" depart="1083.75">
        <route edges="E5 E20 E21 -E16"/>
    </vehicle>
    <vehicle id="1446" depart="1084.50">
        <route edges="-E6 47621504#5"/>
    </vehicle>
    <vehicle id="1447" depart="1085.25">
        <route edges="47621504#1 -E23 47621504#4 E6"/>
    </vehicle>
    <vehicle id="1448" depart="1086.00">
        <route edges="-47621504#5 -E0 47693411#4 E8"/>
    </vehicle>
    <vehicle id="1449" depart="1086.75">
        <route edges="-E1 -E22 E21 E25"/>
    </vehicle>
    <vehicle id="1450" depart="1087.50">
        <route edges="47621504#1 -E17 -E16 47693393#5"/>
    </vehicle>
    <vehicle id="1451" depart="1088.25">
        <route edges="47621504#1 -E17 E25"/>
    </vehicle>
    <vehicle id="1452" depart="1089.00">
        <route edges="-E1 E23 E13"/>
    </vehicle>
    <vehicle id="1453" depart="1089.75">
        <route edges="47621504#1 -E23 47621504#4 -E0 E2"/>
    </vehicle>
    <vehicle id="1454" depart="1090.50">
        <route edges="E22 E23 -47621504#1"/>
    </vehicle>
    <vehicle id="1455" depart="1091.25">
        <route edges="-E6 -E0 47693411#4 E8"/>
    </vehicle>
    <vehicle id="1456" depart="1092.00">
        <route edges="-E25 E17 E13"/>
    </vehicle>
    <vehicle id="1457" depart="1092.75">
        <route edges="-E1 -E22 -E20 -47693393#2 E8"/>
    </vehicle>
    <vehicle id="1458" depart="1093.50">
        <route edges="E16 -E21 -E20 -47693393#2 E10"/>
    </vehicle>
    <vehicle id="1459" depart="1094.25">
        <route edges="-E13 -E23 -E22 -E20 -47693393#2 E10"/>
    </vehicle>
    <vehicle id="1460" depart="1095.00">
        <route edges="-47693393#5 E16 -E21 E22 47621504#4 47621504#5"/>
    </vehicle>
    <vehicle id="1461" depart="1095.75">
        <route edges="-E1 -E22 -E20 -47693393#2 E10"/>
    </vehicle>
    <vehicle id="1462" depart="1096.50">
        <route edges="-47621504#4 -E22 -E3 E0 E6"/>
    </vehicle>
    <vehicle id="1463" depart="1097.25">
        <route edges="-E1 E23 -E17 -E21"/>
    </vehicle>
    <vehicle id="1464" depart="1098.00">
        <route edges="-E8 -47693411#4 E0 E6"/>
    </vehicle>
    <vehicle id="1465" depart="1098.75">
        <route edges="47621504#1 -E17 -E16 47693393#5"/>
    </vehicle>
    <vehicle id="1466" depart="1099.50">
        <route edges="-47621504#5 -47621504#4 E23 E13"/>
    </vehicle>
    <vehicle id="1467" depart="1100.25">
        <route edges="E23 -E17 -E21 E22"/>
    </vehicle>
    <vehicle id="1468" depart="1101.00">
        <route edges="47621504#1 -E23 47621504#4 -E0 E3"/>
    </vehicle>
    <vehicle id="1469" depart="1101.75">
        <route edges="E5 E19 47693393#5"/>
    </vehicle>
    <vehicle id="1470" depart="1102.50">
        <route edges="E5 E20 E22 E1"/>
    </vehicle>
    <vehicle id="1471" depart="1103.25">
        <route edges="-47693393#5 E16 -E21 -E3 47693411#4 47693393#2"/>
    </vehicle>
    <vehicle id="1472" depart="1104.00">
        <route edges="-47693393#5 -E19 -E5"/>
    </vehicle>
    <vehicle id="1473" depart="1104.75">
        <route edges="E5 E20 E21 E25"/>
    </vehicle>
    <vehicle id="1474" depart="1105.50">
        <route edges="E5 E19 E15"/>
    </vehicle>
    <vehicle id="1475" depart="1106.25">
        <route edges="-E1 -E22 -E20 -47693393#2 E8"/>
    </vehicle>
    <vehicle id="1476" depart="1107.00">
        <route edges="-E6 -E0 E3 E22 47621504#4 E6"/>
    </vehicle>
    <vehicle id="1477" depart="1107.75">
        <route edges="47621504#1 -E23 47621504#4"/>
    </vehicle>
    <vehicle id="1478" depart="1108.50">
        <route edges="-E25 -E21 -E20 -E5"/>
    </vehicle>
    <vehicle id="1479" depart="1109.25">
        <route edges="-E13 -E23 47621504#4 -E0 E2"/>
    </vehicle>
    <vehicle id="1480" depart="1110.00">
        <route edges="-47693393#5 -E19 -47693393#2 -47693411#4 E2"/>
    </vehicle>
    <vehicle id="1481" depart="1110.75">
        <route edges="E5 -47693393#2 E8"/>
    </vehicle>
    <vehicle id="1482" depart="1111.50">
        <route edges="-E15 -E19 -47693393#2 E8"/>
    </vehicle>
    <vehicle id="1483" depart="1112.25">
        <route edges="E5 E20 E22 E23 -47621504#1"/>
    </vehicle>
    <vehicle id="1484" depart="1113.00">
        <route edges="-E25 E17 -E23 47621504#4 E6"/>
    </vehicle>
    <vehicle id="1485" depart="1113.75">
        <route edges="E5 E19 E16 -E21 -E20 -E5"/>
    </vehicle>
    <vehicle id="1486" depart="1114.50">
        <route edges="-E25 -E21 -E20 -47693393#2 E8"/>
    </vehicle>
    <vehicle id="1487" depart="1115.25">
        <route edges="-47693393#5 -E19 -47693393#2 -47693411#4 E2"/>
    </vehicle>
    <vehicle id="1488" depart="1116.00">
        <route edges="-E10 E8"/>
    </vehicle>
    <vehicle id="1489" depart="1116.75">
        <route edges="-E1 47621504#4 E6"/>
    </vehicle>
    <vehicle id="1490" depart="1117.50">
        <route edges="-47693393#5 -E19 -47693393#2 -47693411#4 E2"/>
    </vehicle>
    <vehicle id="1491" depart="1118.25">
        <route edges="-E6 -E0 E3 E22 47621504#4 E6"/>
    </vehicle>
    <vehicle id="1492" depart="1119.00">
        <route edges="-E16 -E19 E20 E22 47621504#4 47621504#5"/>
    </vehicle>
    <vehicle id="1493" depart="1119.75">
        <route edges="-E10 47693393#2 E20 E22 E23 -47621504#1"/>
    </vehicle>
    <vehicle id="1494" depart="1120.50">
        <route edges="-E10 47693393#2 E20 E22 E23 -E17"/>
    </vehicle>
    <vehicle id="1495" depart="1121.25">
        <route edges="-47621504#4 -E22 -E3 E0"/>
    </vehicle>
    <vehicle id="1496" depart="1122.00">
        <route edges="-E8 47693393#2 E20 -E3 47693411#4 E8"/>
    </vehicle>
    <vehicle id="1497" depart="1122.75">
        <route edges="E17 -E23 -E22 -E20 -47693393#2 E10"/>
    </vehicle>
    <vehicle id="1498" depart="1123.50">
        <route edges="-E15 E16 E17 E13"/>
    </vehicle>
    <vehicle id="1499" depart="1124.25">
        <route edges="-47693393#5 -E19 -47693393#2 E10"/>
    </vehicle>
    <vehicle id="1500" depart="1125.00">
        <route edges="47693411#4 47693393#2 E19 E15"/>
    </vehicle>
    <vehicle id="1501" depart="1125.75">
        <route edges="-E6 -47621504#4 -E22 -E20 -E5"/>
    </vehicle>
    <vehicle id="1502" depart="1126.50">
        <route edges="-47621504#5 -47621504#4 E23 -E17 E25"/>
    </vehicle>
    <vehicle id="1503" depart="1127.25">
        <route edges="-E10 47693393#2 E19 47693393#5"/>
    </vehicle>
    <vehicle id="1504" depart="1128.00">
        <route edges="E5 -47693393#2 -47693411#4 E0 -47621504#4"/>
    </vehicle>
    <vehicle id="1505" depart="1128.75">
        <route edges="-E1 47621504#4 -E0 47693411#4"/>
    </vehicle>
    <vehicle id="1506" depart="1129.50">
        <route edges="-E8 47693393#2 E20 E21 E17 E13"/>
    </vehicle>
    <vehicle id="1507" depart="1130.25">
        <route edges="E20 E22 47621504#4 -E0"/>
    </vehicle>
    <vehicle id="1508" depart="1131.00">
        <route edges="-E25 -E16 E15"/>
    </vehicle>
    <vehicle id="1509" depart="1131.75">
        <route edges="-E2 E0 -47621504#4 E23 -47621504#1"/>
    </vehicle>
    <vehicle id="1510" depart="1132.50">
        <route edges="E5 E19 E16 -E21 -E20 -E5"/>
    </vehicle>
    <vehicle id="1511" depart="1133.25">
        <route edges="E19 E16 -E21 -E20 -E5"/>
    </vehicle>
    <vehicle id="1512" depart="1134.00">
        <route edges="-47693393#5 -E19 -E5"/>
    </vehicle>
    <vehicle id="1513" depart="1134.75">
        <route edges="-E1 47621504#4 -E0 E2"/>
    </vehicle>
    <vehicle id="1514" depart="1135.50">
        <route edges="-E8 -47693411#4 E2"/>
    </vehicle>
    <vehicle id="1515" depart="1136.25">
        <route edges="-E10 -47693411#4 E0 47621504#5"/>
    </vehicle>
    <vehicle id="1516" depart="1137.00">
        <route edges="-E10 47693393#2 E20 E22 E23 -47621504#1"/>
    </vehicle>
    <vehicle id="1517" depart="1137.75">
        <route edges="-E25 -E21 -E20 E19 E16 E25"/>
    </vehicle>
    <vehicle id="1518" depart="1138.50">
        <route edges="-47693411#4 E3 E21 -E16 47693393#5"/>
    </vehicle>
    <vehicle id="1519" depart="1139.25">
        <route edges="-E15 E16 -E21 E22 47621504#4 47621504#5"/>
    </vehicle>
    <vehicle id="1520" depart="1140.00">
        <route edges="-E6 -47621504#4 -E22 E21 -E16 E15"/>
    </vehicle>
    <vehicle id="1521" depart="1140.75">
        <route edges="-E1 E23 -47621504#1"/>
    </vehicle>
    <vehicle id="1522" depart="1141.50">
        <route edges="-E1 47621504#4 47621504#5"/>
    </vehicle>
    <vehicle id="1523" depart="1142.25">
        <route edges="-47693393#2 -47693411#4 E3 E21 E25"/>
    </vehicle>
    <vehicle id="1524" depart="1143.00">
        <route edges="-E13 -E23 E1"/>
    </vehicle>
    <vehicle id="1525" depart="1143.75">
        <route edges="-E2 47693411#4 47693393#2 E19 E15"/>
    </vehicle>
    <vehicle id="1526" depart="1144.50">
        <route edges="-47693393#5 E16 E17 E13"/>
    </vehicle>
    <vehicle id="1527" depart="1145.25">
        <route edges="-E1 47621504#4 E6"/>
    </vehicle>
    <vehicle id="1528" depart="1146.00">
        <route edges="-E13 -E23 E1"/>
    </vehicle>
    <vehicle id="1529" depart="1146.75">
        <route edges="-E10 47693393#2 E20 -E3 47693411#4 E10"/>
    </vehicle>
    <vehicle id="1530" depart="1147.50">
        <route edges="-E1 47621504#4 47621504#5"/>
    </vehicle>
    <vehicle id="1531" depart="1148.25">
        <route edges="-47621504#5 -E0 E2"/>
    </vehicle>
    <vehicle id="1532" depart="1149.00">
        <route edges="-E6 -47621504#4 -E22 -E20 -47693393#2 -47693411#4"/>
    </vehicle>
    <vehicle id="1533" depart="1149.75">
        <route edges="-E13 -E23 -E22 E21 E17 E13"/>
    </vehicle>
    <vehicle id="1534" depart="1150.50">
        <route edges="E5 E20 E21 E17 E13"/>
    </vehicle>
    <vehicle id="1535" depart="1151.25">
        <route edges="-E22 E21 E25"/>
    </vehicle>
    <vehicle id="1536" depart="1152.00">
        <route edges="47621504#1 -E23 E1"/>
    </vehicle>
    <vehicle id="1537" depart="1152.75">
        <route edges="-E20 -47693393#2 -47693411#4 E0 E6"/>
    </vehicle>
    <vehicle id="1538" depart="1153.50">
        <route edges="-E2 E0 E6"/>
    </vehicle>
    <vehicle id="1539" depart="1154.25">
        <route edges="-E2 E3 -E20 -47693393#2"/>
    </vehicle>
    <vehicle id="1540" depart="1155.00">
        <route edges="E20 -E3 E2"/>
    </vehicle>
    <vehicle id="1541" depart="1155.75">
        <route edges="-E2 E0 E6"/>
    </vehicle>
    <vehicle id="1542" depart="1156.50">
        <route edges="47621504#1 -E23 -E22 E21 E17"/>
    </vehicle>
    <vehicle id="1543" depart="1157.25">
        <route edges="-E25 -E21 -E20"/>
    </vehicle>
    <vehicle id="1544" depart="1158.00">
        <route edges="-E8 47693393#2 -E5"/>
    </vehicle>
    <vehicle id="1545" depart="1158.75">
        <route edges="E5 -47693393#2 E8"/>
    </vehicle>
    <vehicle id="1546" depart="1159.50">
        <route edges="47621504#1 -E17 -E21"/>
    </vehicle>
    <vehicle id="1547" depart="1160.25">
        <route edges="-E15 -E19 -47693393#2 E8"/>
    </vehicle>
    <vehicle id="1548" depart="1161.00">
        <route edges="-E15 -E19 -47693393#2 E8"/>
    </vehicle>
    <vehicle id="1549" depart="1161.75">
        <route edges="-E25 -E21 -E20 E19 E16 E25"/>
    </vehicle>
    <vehicle id="1550" depart="1162.50">
        <route edges="-E10 -47693411#4 E0 E6"/>
    </vehicle>
    <vehicle id="1551" depart="1163.25">
        <route edges="E22 E23 -47621504#1"/>
    </vehicle>
    <vehicle id="1552" depart="1164.00">
        <route edges="-E15 E16 -E21 E22 E1"/>
    </vehicle>
    <vehicle id="1553" depart="1164.75">
        <route edges="-E13 -E23 47621504#4 47621504#5"/>
    </vehicle>
    <vehicle id="1554" depart="1165.50">
        <route edges="-E17 -E21 E22 47621504#4 E6"/>
    </vehicle>
    <vehicle id="1555" depart="1166.25">
        <route edges="47621504#1 -E17 -E16 E15"/>
    </vehicle>
    <vehicle id="1556" depart="1167.00">
        <route edges="-E2 E0 -47621504#4 E1"/>
    </vehicle>
    <vehicle id="1557" depart="1167.75">
        <route edges="-E15 E16 -E21 -E3"/>
    </vehicle>
    <vehicle id="1558" depart="1168.50">
        <route edges="-E25 -E16 -E19 E20"/>
    </vehicle>
    <vehicle id="1559" depart="1169.25">
        <route edges="E5 E20 E22 47621504#4 E6"/>
    </vehicle>
    <vehicle id="1560" depart="1170.00">
        <route edges="-E25 -E16"/>
    </vehicle>
    <vehicle id="1561" depart="1170.75">
        <route edges="-E10 47693393#2 E20 E21 E17 E13"/>
    </vehicle>
    <vehicle id="1562" depart="1171.50">
        <route edges="-E13 -E23 E1"/>
    </vehicle>
    <vehicle id="1563" depart="1172.25">
        <route edges="-E15 -E19 -47693393#2 E10"/>
    </vehicle>
    <vehicle id="1564" depart="1173.00">
        <route edges="-E25 E17 -47621504#1"/>
    </vehicle>
    <vehicle id="1565" depart="1173.75">
        <route edges="-E10 47693393#2 E20 E21 E17 -E23"/>
    </vehicle>
    <vehicle id="1566" depart="1174.50">
        <route edges="-E25 -E21 -E3 E2"/>
    </vehicle>
    <vehicle id="1567" depart="1175.25">
        <route edges="-47621504#5 E6"/>
    </vehicle>
    <vehicle id="1568" depart="1176.00">
        <route edges="-E13 -E23 47621504#4 47621504#5"/>
    </vehicle>
    <vehicle id="1569" depart="1176.75">
        <route edges="-E8 -47693411#4 E0 E6"/>
    </vehicle>
    <vehicle id="1570" depart="1177.50">
        <route edges="E20 E22 E23 -47621504#1"/>
    </vehicle>
    <vehicle id="1571" depart="1178.25">
        <route edges="47621504#1 -E23 47621504#4 -E0 47693411#4 47693393#2"/>
    </vehicle>
    <vehicle id="1572" depart="1179.00">
        <route edges="-E10 47693393#2 E20 -E3 47693411#4 E10"/>
    </vehicle>
    <vehicle id="1573" depart="1179.75">
        <route edges="-E6 -47621504#4 -E22 E21 -E16"/>
    </vehicle>
    <vehicle id="1574" depart="1180.50">
        <route edges="E0 -47621504#4 -E22"/>
    </vehicle>
    <vehicle id="1575" depart="1181.25">
        <route edges="E5 E20 E22 E1"/>
    </vehicle>
    <vehicle id="1576" depart="1182.00">
        <route edges="47621504#1 -E23 47621504#4 47621504#5"/>
    </vehicle>
    <vehicle id="1577" depart="1182.75">
        <route edges="-E15 E16 -E21 -E20 E19 E15"/>
    </vehicle>
    <vehicle id="1578" depart="1183.50">
        <route edges="-E1 -E22 -E20 -E5"/>
    </vehicle>
    <vehicle id="1579" depart="1184.25">
        <route edges="47621504#1 -E23 47621504#4 -E0 E2"/>
    </vehicle>
    <vehicle id="1580" depart="1185.00">
        <route edges="-E8 -47693411#4 E0 E6"/>
    </vehicle>
    <vehicle id="1581" depart="1185.75">
        <route edges="47621504#1 -E23 -E22 -E20 -47693393#2 E10"/>
    </vehicle>
    <vehicle id="1582" depart="1186.50">
        <route edges="-47693411#4 E3 E21 -E16 47693393#5"/>
    </vehicle>
    <vehicle id="1583" depart="1187.25">
        <route edges="-E2 E0 -47621504#4 -E22"/>
    </vehicle>
    <vehicle id="1584" depart="1188.00">
        <route edges="47621504#4 E6"/>
    </vehicle>
    <vehicle id="1585" depart="1188.75">
        <route edges="-47621504#5 -47621504#4 -E22 -E20 -E5"/>
    </vehicle>
    <vehicle id="1586" depart="1189.50">
        <route edges="47621504#1 -E17 E25"/>
    </vehicle>
    <vehicle id="1587" depart="1190.25">
        <route edges="-E10 47693393#2 E20 E22 E1"/>
    </vehicle>
    <vehicle id="1588" depart="1191.00">
        <route edges="E23 -E17 -E21 -E3 E2"/>
    </vehicle>
    <vehicle id="1589" depart="1191.75">
        <route edges="-E10 47693393#2 E20 E21 E25"/>
    </vehicle>
    <vehicle id="1590" depart="1192.50">
        <route edges="-E2 47693411#4 47693393#2 E19 E15"/>
    </vehicle>
    <vehicle id="1591" depart="1193.25">
        <route edges="-47693393#5 E16 E17 -47621504#1"/>
    </vehicle>
    <vehicle id="1592" depart="1194.00">
        <route edges="-E13 -E23 -E22 E21 E17 E13"/>
    </vehicle>
    <vehicle id="1593" depart="1194.75">
        <route edges="-E1 47621504#4 E6"/>
    </vehicle>
    <vehicle id="1594" depart="1195.50">
        <route edges="-E25 -E16 47693393#5"/>
    </vehicle>
    <vehicle id="1595" depart="1196.25">
        <route edges="-E0 E3 E22 47621504#4 E6"/>
    </vehicle>
    <vehicle id="1596" depart="1197.00">
        <route edges="-E8 -47693411#4 E2"/>
    </vehicle>
    <vehicle id="1597" depart="1197.75">
        <route edges="-E10 -47693411#4 E0"/>
    </vehicle>
    <vehicle id="1598" depart="1198.50">
        <route edges="-E0 E3 E22 E23 E13"/>
    </vehicle>
    <vehicle id="1599" depart="1199.25">
        <route edges="E5 -47693393#2 -47693411#4 E3"/>
    </vehicle>
    <vehicle id="1600" depart="1200.00">
        <route edges="-E6 -47621504#4 -E22 E21 E17"/>
    </vehicle>
    <vehicle id="1601" depart="1200.75">
        <route edges="-E10 47693393#2 E20 E22 E1"/>
    </vehicle>
    <vehicle id="1602" depart="1201.50">
        <route edges="-47621504#5 -47621504#4 E23"/>
    </vehicle>
    <vehicle id="1603" depart="1202.25">
        <route edges="-E8 47693393#2 E20 E22 E23 -47621504#1"/>
    </vehicle>
    <vehicle id="1604" depart="1203.00">
        <route edges="E22 E23 -E17 -E16 E15"/>
    </vehicle>
    <vehicle id="1605" depart="1203.75">
        <route edges="-E25 E17 -47621504#1"/>
    </vehicle>
    <vehicle id="1606" depart="1204.50">
        <route edges="-E10 47693393#2 E20 E21 E25"/>
    </vehicle>
    <vehicle id="1607" depart="1205.25">
        <route edges="-E10 E8"/>
    </vehicle>
    <vehicle id="1608" depart="1206.00">
        <route edges="-E6 -47621504#4 E1"/>
    </vehicle>
    <vehicle id="1609" depart="1206.75">
        <route edges="-E15 47693393#5"/>
    </vehicle>
    <vehicle id="1610" depart="1207.50">
        <route edges="-E10 47693393#2 E20 -E3 47693411#4 E10"/>
    </vehicle>
    <vehicle id="1611" depart="1208.25">
        <route edges="-E6 -47621504#4 E23 -E17 E25"/>
    </vehicle>
    <vehicle id="1612" depart="1209.00">
        <route edges="-E15 -E19 E20 E21 -E16"/>
    </vehicle>
    <vehicle id="1613" depart="1209.75">
        <route edges="-E2 47693411#4 47693393#2 E19 E15"/>
    </vehicle>
    <vehicle id="1614" depart="1210.50">
        <route edges="47621504#1 -E17 -E16 47693393#5"/>
    </vehicle>
    <vehicle id="1615" depart="1211.25">
        <route edges="-E6 -47621504#4 -E22 E21 -E16 E15"/>
    </vehicle>
    <vehicle id="1616" depart="1212.00">
        <route edges="-E10 47693393#2 E20 E22 E23 -E17"/>
    </vehicle>
    <vehicle id="1617" depart="1212.75">
        <route edges="-47621504#5 -E0 47693411#4 E8"/>
    </vehicle>
    <vehicle id="1618" depart="1213.50">
        <route edges="-E6 -E0 E3 E22 47621504#4 E6"/>
    </vehicle>
    <vehicle id="1619" depart="1214.25">
        <route edges="-E10 -47693411#4 E2"/>
    </vehicle>
    <vehicle id="1620" depart="1215.00">
        <route edges="E19 E16 -E21 -E3 47693411#4 47693393#2"/>
    </vehicle>
    <vehicle id="1621" depart="1215.75">
        <route edges="-47693393#5 -E19 E20 E21"/>
    </vehicle>
    <vehicle id="1622" depart="1216.50">
        <route edges="E20 E21 E25"/>
    </vehicle>
    <vehicle id="1623" depart="1217.25">
        <route edges="47621504#1 -E17 -E16 E15"/>
    </vehicle>
    <vehicle id="1624" depart="1218.00">
        <route edges="-E6 -47621504#4 -E22 -E20 E19"/>
    </vehicle>
    <vehicle id="1625" depart="1218.75">
        <route edges="-E8 47693393#2 E19 E15"/>
    </vehicle>
    <vehicle id="1626" depart="1219.50">
        <route edges="E5 E20 E22 47621504#4 47621504#5"/>
    </vehicle>
    <vehicle id="1627" depart="1220.25">
        <route edges="-E15 -E19 -47693393#2 -47693411#4 E0"/>
    </vehicle>
    <vehicle id="1628" depart="1221.00">
        <route edges="-47621504#5 -E0 E2"/>
    </vehicle>
    <vehicle id="1629" depart="1221.75">
        <route edges="-E25 -E21 -E20 -E5"/>
    </vehicle>
    <vehicle id="1630" depart="1222.50">
        <route edges="-E8 47693393#2 E20 E22 47621504#4"/>
    </vehicle>
    <vehicle id="1631" depart="1223.25">
        <route edges="-E2 E3 E21 E25"/>
    </vehicle>
    <vehicle id="1632" depart="1224.00">
        <route edges="E21 E17 -E23 -E22 -E20 E19 E16"/>
    </vehicle>
    <vehicle id="1633" depart="1224.75">
        <route edges="-E2 E3 E21 E25"/>
    </vehicle>
    <vehicle id="1634" depart="1225.50">
        <route edges="47621504#1 -E23 47621504#4 E6"/>
    </vehicle>
    <vehicle id="1635" depart="1226.25">
        <route edges="-E1 -E22 E21 -E16"/>
    </vehicle>
    <vehicle id="1636" depart="1227.00">
        <route edges="-47693393#5 E16 -E21 E22 47621504#4 47621504#5"/>
    </vehicle>
    <vehicle id="1637" depart="1227.75">
        <route edges="47621504#1 -E17 -E16 -E19 E20"/>
    </vehicle>
    <vehicle id="1638" depart="1228.50">
        <route edges="-E1 -E22 E21 E17"/>
    </vehicle>
    <vehicle id="1639" depart="1229.25">
        <route edges="-E13 -E23 -E22 -E20 -47693393#2 -47693411#4"/>
    </vehicle>
    <vehicle id="1640" depart="1230.00">
        <route edges="-E13 -E23 47621504#4 -E0 E2"/>
    </vehicle>
    <vehicle id="1641" depart="1230.75">
        <route edges="-E13 -E17 E25"/>
    </vehicle>
    <vehicle id="1642" depart="1231.50">
        <route edges="-E13 -E23 47621504#4 47621504#5"/>
    </vehicle>
    <vehicle id="1643" depart="1232.25">
        <route edges="-E10 47693393#2 E20 E21 E25"/>
    </vehicle>
    <vehicle id="1644" depart="1233.00">
        <route edges="-E2 E0 E6"/>
    </vehicle>
    <vehicle id="1645" depart="1233.75">
        <route edges="-E25 -E21 -E20 -47693393#2 E8"/>
    </vehicle>
    <vehicle id="1646" depart="1234.50">
        <route edges="-47621504#5 E6"/>
    </vehicle>
    <vehicle id="1647" depart="1235.25">
        <route edges="-E2 E0 E6"/>
    </vehicle>
    <vehicle id="1648" depart="1236.00">
        <route edges="-E15 E16 -E21 E22 47621504#4 47621504#5"/>
    </vehicle>
    <vehicle id="1649" depart="1236.75">
        <route edges="-47621504#5 -E0 E3"/>
    </vehicle>
    <vehicle id="1650" depart="1237.50">
        <route edges="-47693393#5 -E19 -E5"/>
    </vehicle>
    <vehicle id="1651" depart="1238.25">
        <route edges="-E15 E16 E17 E13"/>
    </vehicle>
    <vehicle id="1652" depart="1239.00">
        <route edges="E21 E17 -E23 E1"/>
    </vehicle>
    <vehicle id="1653" depart="1239.75">
        <route edges="-E13 -E23 47621504#4 -E0 E2"/>
    </vehicle>
    <vehicle id="1654" depart="1240.50">
        <route edges="47621504#1 -E23 -E22 -E20 -47693393#2 E10"/>
    </vehicle>
    <vehicle id="1655" depart="1241.25">
        <route edges="-E25 -E21 -E20 -E5"/>
    </vehicle>
    <vehicle id="1656" depart="1242.00">
        <route edges="-E3 E0 -47621504#4 E23 -47621504#1"/>
    </vehicle>
    <vehicle id="1657" depart="1242.75">
        <route edges="-E10 47693393#2 E20"/>
    </vehicle>
    <vehicle id="1658" depart="1243.50">
        <route edges="-E1 -E22 E21"/>
    </vehicle>
    <vehicle id="1659" depart="1244.25">
        <route edges="-E2 47693411#4 47693393#2 E20"/>
    </vehicle>
    <vehicle id="1660" depart="1245.00">
        <route edges="-47693393#5 E15"/>
    </vehicle>
    <vehicle id="1661" depart="1245.75">
        <route edges="-E3 E0 -47621504#4 E1"/>
    </vehicle>
    <vehicle id="1662" depart="1246.50">
        <route edges="E5 -47693393#2 -47693411#4 E0"/>
    </vehicle>
    <vehicle id="1663" depart="1247.25">
        <route edges="-47621504#5 -47621504#4 -E22 -E20 -E5"/>
    </vehicle>
    <vehicle id="1664" depart="1248.00">
        <route edges="-E13 -47621504#1"/>
    </vehicle>
    <vehicle id="1665" depart="1248.75">
        <route edges="-E13 -E17 E25"/>
    </vehicle>
    <vehicle id="1666" depart="1249.50">
        <route edges="-E1 -E22 E21 E17"/>
    </vehicle>
    <vehicle id="1667" depart="1250.25">
        <route edges="-E25 E17 -E23 47621504#4 47621504#5"/>
    </vehicle>
    <vehicle id="1668" depart="1251.00">
        <route edges="-E6 -47621504#4 -E22 E21 -E16 47693393#5"/>
    </vehicle>
    <vehicle id="1669" depart="1251.75">
        <route edges="-47693393#5 -E19 -47693393#2 -47693411#4 E0"/>
    </vehicle>
    <vehicle id="1670" depart="1252.50">
        <route edges="-E25 -E21 -E20 -E5"/>
    </vehicle>
    <vehicle id="1671" depart="1253.25">
        <route edges="47621504#1 -E23 47621504#4 47621504#5"/>
    </vehicle>
    <vehicle id="1672" depart="1254.00">
        <route edges="-E10 -47693411#4 E2"/>
    </vehicle>
    <vehicle id="1673" depart="1254.75">
        <route edges="-E25 -E16 47693393#5"/>
    </vehicle>
    <vehicle id="1674" depart="1255.50">
        <route edges="E17 -E23 -E22 -E20 -47693393#2 E8"/>
    </vehicle>
    <vehicle id="1675" depart="1256.25">
        <route edges="-E13 -E23 47621504#4 E6"/>
    </vehicle>
    <vehicle id="1676" depart="1257.00">
        <route edges="-E13 -E23 -E22 -E20 -E5"/>
    </vehicle>
    <vehicle id="1677" depart="1257.75">
        <route edges="E5 E20 E22 47621504#4 E6"/>
    </vehicle>
    <vehicle id="1678" depart="1258.50">
        <route edges="-E15 E16 -E21 E22 47621504#4"/>
    </vehicle>
    <vehicle id="1679" depart="1259.25">
        <route edges="-E8 47693393#2 E19 E16 -E21"/>
    </vehicle>
    <vehicle id="1680" depart="1260.00">
        <route edges="-E8 47693393#2 E20 E21 E17 E13"/>
    </vehicle>
    <vehicle id="1681" depart="1260.75">
        <route edges="-E1 -E22 E21 -E16 47693393#5"/>
    </vehicle>
    <vehicle id="1682" depart="1261.50">
        <route edges="-E6 -47621504#4 E23 -47621504#1"/>
    </vehicle>
    <vehicle id="1683" depart="1262.25">
        <route edges="E16 -E21 E22 47621504#4 47621504#5"/>
    </vehicle>
    <vehicle id="1684" depart="1263.00">
        <route edges="-E20 E19 E16 E17 -47621504#1"/>
    </vehicle>
    <vehicle id="1685" depart="1263.75">
        <route edges="E5 E19 E15"/>
    </vehicle>
    <vehicle id="1686" depart="1264.50">
        <route edges="-E6 -47621504#4 E23 -47621504#1"/>
    </vehicle>
    <vehicle id="1687" depart="1265.25">
        <route edges="-E6 -47621504#4 E1"/>
    </vehicle>
    <vehicle id="1688" depart="1266.00">
        <route edges="-E15 E16 E17 E13"/>
    </vehicle>
    <vehicle id="1689" depart="1266.75">
        <route edges="-E2 47693411#4 47693393#2 -E5"/>
    </vehicle>
    <vehicle id="1690" depart="1267.50">
        <route edges="-E6 -47621504#4 -E22 E21 -E16 E15"/>
    </vehicle>
    <vehicle id="1691" depart="1268.25">
        <route edges="-E10 47693393#2 E19 E15"/>
    </vehicle>
    <vehicle id="1692" depart="1269.00">
        <route edges="-E6 47621504#5"/>
    </vehicle>
    <vehicle id="1693" depart="1269.75">
        <route edges="-E25 E17 -E23 -E22"/>
    </vehicle>
    <vehicle id="1694" depart="1270.50">
        <route edges="47621504#1 -E17"/>
    </vehicle>
    <vehicle id="1695" depart="1271.25">
        <route edges="-E8 47693393#2 E20 E21 -E16 -E19"/>
    </vehicle>
    <vehicle id="1696" depart="1272.00">
        <route edges="-47693393#5 E16 -E21 E22 E23 -E17"/>
    </vehicle>
    <vehicle id="1697" depart="1272.75">
        <route edges="-E1 -E22 -E20 -E5"/>
    </vehicle>
    <vehicle id="1698" depart="1273.50">
        <route edges="-E10 47693393#2 E20 -E3 47693411#4 E10"/>
    </vehicle>
    <vehicle id="1699" depart="1274.25">
        <route edges="-E1 47621504#4 -E0 E2"/>
    </vehicle>
    <vehicle id="1700" depart="1275.00">
        <route edges="-E10 47693393#2 E20 E22 E23 -47621504#1"/>
    </vehicle>
    <vehicle id="1701" depart="1275.75">
        <route edges="-E2 47693411#4 47693393#2 -E5"/>
    </vehicle>
    <vehicle id="1702" depart="1276.50">
        <route edges="E5 E19 47693393#5"/>
    </vehicle>
    <vehicle id="1703" depart="1277.25">
        <route edges="-47621504#4 -E22 -E20 E19 E16"/>
    </vehicle>
    <vehicle id="1704" depart="1278.00">
        <route edges="E21 E25"/>
    </vehicle>
    <vehicle id="1705" depart="1278.75">
        <route edges="-E6 -47621504#4 -E22 -E3"/>
    </vehicle>
    <vehicle id="1706" depart="1279.50">
        <route edges="-47693393#5 -E19 -47693393#2 E10"/>
    </vehicle>
    <vehicle id="1707" depart="1280.25">
        <route edges="-E8 47693393#2 E20 E21 -E16"/>
    </vehicle>
    <vehicle id="1708" depart="1281.00">
        <route edges="-E10 -47693411#4 E0 47621504#5"/>
    </vehicle>
    <vehicle id="1709" depart="1281.75">
        <route edges="E5 E20 E22 47621504#4 47621504#5"/>
    </vehicle>
    <vehicle id="1710" depart="1282.50">
        <route edges="-E19 E20 E21 -E16"/>
    </vehicle>
    <vehicle id="1711" depart="1283.25">
        <route edges="-E1 E23 -47621504#1"/>
    </vehicle>
    <vehicle id="1712" depart="1284.00">
        <route edges="-E10 47693393#2 E20 E21 E25"/>
    </vehicle>
    <vehicle id="1713" depart="1284.75">
        <route edges="-E13 -E23 47621504#4 -E0 E2"/>
    </vehicle>
    <vehicle id="1714" depart="1285.50">
        <route edges="-47693393#5 -E19 E20"/>
    </vehicle>
    <vehicle id="1715" depart="1286.25">
        <route edges="-47621504#5 -47621504#4 E23 -E17 E25"/>
    </vehicle>
    <vehicle id="1716" depart="1287.00">
        <route edges="-E6 -47621504#4 -E22 -E20 -E5"/>
    </vehicle>
    <vehicle id="1717" depart="1287.75">
        <route edges="-E13 -E23 E1"/>
    </vehicle>
    <vehicle id="1718" depart="1288.50">
        <route edges="-E25 E17 -E23 47621504#4 E6"/>
    </vehicle>
    <vehicle id="1719" depart="1289.25">
        <route edges="-47693393#5 E16 E25"/>
    </vehicle>
    <vehicle id="1720" depart="1290.00">
        <route edges="-E1 47621504#4 -E0 E3 E22 E1"/>
    </vehicle>
    <vehicle id="1721" depart="1290.75">
        <route edges="E5 E20 E22 47621504#4 47621504#5"/>
    </vehicle>
    <vehicle id="1722" depart="1291.50">
        <route edges="-E15 E16 E25"/>
    </vehicle>
    <vehicle id="1723" depart="1292.25">
        <route edges="47621504#1 -E17 -E16 E15"/>
    </vehicle>
    <vehicle id="1724" depart="1293.00">
        <route edges="47621504#1 -E17 -E16 -E19"/>
    </vehicle>
    <vehicle id="1725" depart="1293.75">
        <route edges="-E6 -47621504#4 E23 -47621504#1"/>
    </vehicle>
    <vehicle id="1726" depart="1294.50">
        <route edges="E5 E19 E16 -E21 -E20 -E5"/>
    </vehicle>
    <vehicle id="1727" depart="1295.25">
        <route edges="-E15 E16 E17 E13"/>
    </vehicle>
    <vehicle id="1728" depart="1296.00">
        <route edges="47621504#1 -E23 -E22 E21 E17"/>
    </vehicle>
    <vehicle id="1729" depart="1296.75">
        <route edges="-E1 47621504#4 -E0 47693411#4"/>
    </vehicle>
    <vehicle id="1730" depart="1297.50">
        <route edges="-E13 -47621504#1"/>
    </vehicle>
    <vehicle id="1731" depart="1298.25">
        <route edges="-E6 -47621504#4 E23 -E17 E25"/>
    </vehicle>
    <vehicle id="1732" depart="1299.00">
        <route edges="E5 E19 E16 -E21"/>
    </vehicle>
    <vehicle id="1733" depart="1299.75">
        <route edges="E23 -E17 -E16 -E19"/>
    </vehicle>
    <vehicle id="1734" depart="1300.50">
        <route edges="-E15 E16 E17 -47621504#1"/>
    </vehicle>
    <vehicle id="1735" depart="1301.25">
        <route edges="-E10 47693393#2 E19 47693393#5"/>
    </vehicle>
    <vehicle id="1736" depart="1302.00">
        <route edges="-E6 -47621504#4 -E22 E21 E17"/>
    </vehicle>
    <vehicle id="1737" depart="1302.75">
        <route edges="-E8 47693393#2 E20 E21 E17 E13"/>
    </vehicle>
    <vehicle id="1738" depart="1303.50">
        <route edges="-E25 -E21 -E20 -47693393#2 E8"/>
    </vehicle>
    <vehicle id="1739" depart="1304.25">
        <route edges="-E6 -47621504#4 -E22 E21 -E16 47693393#5"/>
    </vehicle>
    <vehicle id="1740" depart="1305.00">
        <route edges="-E2 E3 E22 47621504#4 -E0 E2"/>
    </vehicle>
    <vehicle id="1741" depart="1305.75">
        <route edges="-47693393#5 E15"/>
    </vehicle>
    <vehicle id="1742" depart="1306.50">
        <route edges="-E10 47693393#2 E19 47693393#5"/>
    </vehicle>
    <vehicle id="1743" depart="1307.25">
        <route edges="-E6 -47621504#4 -E22 -E3 E0"/>
    </vehicle>
    <vehicle id="1744" depart="1308.00">
        <route edges="47621504#1 E13"/>
    </vehicle>
    <vehicle id="1745" depart="1308.75">
        <route edges="E5 E20 E22 E23 -47621504#1"/>
    </vehicle>
    <vehicle id="1746" depart="1309.50">
        <route edges="-E6 -47621504#4 -E22 -E20 -E5"/>
    </vehicle>
    <vehicle id="1747" depart="1310.25">
        <route edges="47621504#4 -E0 E3 E21 E25"/>
    </vehicle>
    <vehicle id="1748" depart="1311.00">
        <route edges="E0 -47621504#4"/>
    </vehicle>
    <vehicle id="1749" depart="1311.75">
        <route edges="-E2 E0 47621504#5"/>
    </vehicle>
    <vehicle id="1750" depart="1312.50">
        <route edges="E5 E20 E22 E23 -47621504#1"/>
    </vehicle>
    <vehicle id="1751" depart="1313.25">
        <route edges="-E1 -E22 E21 -E16 E15"/>
    </vehicle>
    <vehicle id="1752" depart="1314.00">
        <route edges="-E15 E16 -E21 E22 47621504#4 47621504#5"/>
    </vehicle>
    <vehicle id="1753" depart="1314.75">
        <route edges="-E19 E20 E21 E25"/>
    </vehicle>
    <vehicle id="1754" depart="1315.50">
        <route edges="-E16 -E19 -47693393#2 -47693411#4 E3"/>
    </vehicle>
    <vehicle id="1755" depart="1316.25">
        <route edges="-E16 -E19 -47693393#2 -47693411#4 E3 -E20"/>
    </vehicle>
    <vehicle id="1756" depart="1317.00">
        <route edges="-E2 47693411#4 47693393#2 E19 E15"/>
    </vehicle>
    <vehicle id="1757" depart="1317.75">
        <route edges="-47693393#5 E16 -E21 E22 E1"/>
    </vehicle>
    <vehicle id="1758" depart="1318.50">
        <route edges="-E23 -E22 E21 E17 -47621504#1"/>
    </vehicle>
    <vehicle id="1759" depart="1319.25">
        <route edges="-47693393#5 E15"/>
    </vehicle>
    <vehicle id="1760" depart="1320.00">
        <route edges="-E25 -E21 -E3 47693411#4 47693393#2"/>
    </vehicle>
    <vehicle id="1761" depart="1320.75">
        <route edges="-E2 47693411#4 47693393#2 -E5"/>
    </vehicle>
    <vehicle id="1762" depart="1321.50">
        <route edges="-E6 -E0 47693411#4 E8"/>
    </vehicle>
    <vehicle id="1763" depart="1322.25">
        <route edges="-E13 -47621504#1"/>
    </vehicle>
    <vehicle id="1764" depart="1323.00">
        <route edges="-E1 47621504#4 -E0 E3 E22 E1"/>
    </vehicle>
    <vehicle id="1765" depart="1323.75">
        <route edges="-E23 -E22 E21 -E16 E15"/>
    </vehicle>
    <vehicle id="1766" depart="1324.50">
        <route edges="-E2 47693411#4 47693393#2 E19 E15"/>
    </vehicle>
    <vehicle id="1767" depart="1325.25">
        <route edges="-E8 47693393#2 E20 E21 -E16 -E19"/>
    </vehicle>
    <vehicle id="1768" depart="1326.00">
        <route edges="-E8 47693393#2 -E5"/>
    </vehicle>
    <vehicle id="1769" depart="1326.75">
        <route edges="-E13 -E17 E25"/>
    </vehicle>
    <vehicle id="1770" depart="1327.50">
        <route edges="E5 E20 E22 47621504#4 47621504#5"/>
    </vehicle>
    <vehicle id="1771" depart="1328.25">
        <route edges="-E2 E3 E22 47621504#4 -E0 E2"/>
    </vehicle>
    <vehicle id="1772" depart="1329.00">
        <route edges="-47621504#5 -47621504#4 -E22 -E20 -E5"/>
    </vehicle>
    <vehicle id="1773" depart="1329.75">
        <route edges="-47693393#5 -E19 -47693393#2 -47693411#4 E2"/>
    </vehicle>
    <vehicle id="1774" depart="1330.50">
        <route edges="-E8 47693393#2 E20 E22 E23 -E17"/>
    </vehicle>
    <vehicle id="1775" depart="1331.25">
        <route edges="-E25 -E21 -E20 -E5"/>
    </vehicle>
    <vehicle id="1776" depart="1332.00">
        <route edges="E3 E22 E1"/>
    </vehicle>
    <vehicle id="1777" depart="1332.75">
        <route edges="-E17 -E21 E22 E23"/>
    </vehicle>
    <vehicle id="1778" depart="1333.50">
        <route edges="-E8 47693393#2 E20 E22 E23 -E17"/>
    </vehicle>
    <vehicle id="1779" depart="1334.25">
        <route edges="-E15 E16 -E21 E22 47621504#4 E6"/>
    </vehicle>
    <vehicle id="1780" depart="1335.00">
        <route edges="47621504#1 E13"/>
    </vehicle>
    <vehicle id="1781" depart="1335.75">
        <route edges="-E8 47693393#2 E20 E22 E1"/>
    </vehicle>
    <vehicle id="1782" depart="1336.50">
        <route edges="-E6 -E0 47693411#4 E8"/>
    </vehicle>
    <vehicle id="1783" depart="1337.25">
        <route edges="-47693393#5 -E19 -47693393#2 E10"/>
    </vehicle>
    <vehicle id="1784" depart="1338.00">
        <route edges="-E2 E0 -47621504#4 E23 -47621504#1"/>
    </vehicle>
    <vehicle id="1785" depart="1338.75">
        <route edges="E5 E20 E21 E25"/>
    </vehicle>
    <vehicle id="1786" depart="1339.50">
        <route edges="-E2 47693411#4 E10"/>
    </vehicle>
    <vehicle id="1787" depart="1340.25">
        <route edges="E23 -E17 -E21 -E20 -E5"/>
    </vehicle>
    <vehicle id="1788" depart="1341.00">
        <route edges="-E25 -E21 -E3 E2"/>
    </vehicle>
    <vehicle id="1789" depart="1341.75">
        <route edges="-47693393#5 -E19 -47693393#2 -47693411#4 E0"/>
    </vehicle>
    <vehicle id="1790" depart="1342.50">
        <route edges="-E25 E17 -E23 47621504#4 E6"/>
    </vehicle>
    <vehicle id="1791" depart="1343.25">
        <route edges="-E2 E0"/>
    </vehicle>
    <vehicle id="1792" depart="1344.00">
        <route edges="E5 E20 E22 47621504#4 E6"/>
    </vehicle>
    <vehicle id="1793" depart="1344.75">
        <route edges="-E8 -47693411#4 E0 47621504#5"/>
    </vehicle>
    <vehicle id="1794" depart="1345.50">
        <route edges="E5 -47693393#2 E8"/>
    </vehicle>
    <vehicle id="1795" depart="1346.25">
        <route edges="-E17 -E21 -E3 E0 -47621504#4 -E22"/>
    </vehicle>
    <vehicle id="1796" depart="1347.00">
        <route edges="-E15 -E19 -47693393#2 -47693411#4 E2"/>
    </vehicle>
    <vehicle id="1797" depart="1347.75">
        <route edges="-E8 47693393#2"/>
    </vehicle>
    <vehicle id="1798" depart="1348.50">
        <route edges="-E6 -E0 E3"/>
    </vehicle>
    <vehicle id="1799" depart="1349.25">
        <route edges="-E8 47693393#2 E20 -E3 47693411#4 E8"/>
    </vehicle>
    <vehicle id="1800" depart="1350.00">
        <route edges="-E3 47693411#4 47693393#2 -E5"/>
    </vehicle>
    <vehicle id="1801" depart="1350.75">
        <route edges="-E25 E17 -E23 47621504#4 47621504#5"/>
    </vehicle>
    <vehicle id="1802" depart="1351.50">
        <route edges="-E13 -E23 -E22 -E20 E19 E16"/>
    </vehicle>
    <vehicle id="1803" depart="1352.25">
        <route edges="E5 E19 E15"/>
    </vehicle>
    <vehicle id="1804" depart="1353.00">
        <route edges="E5 -47693393#2 E10"/>
    </vehicle>
    <vehicle id="1805" depart="1353.75">
        <route edges="-E6 -47621504#4 -E22 E21 -E16 47693393#5"/>
    </vehicle>
    <vehicle id="1806" depart="1354.50">
        <route edges="-47693393#5 E16 -E21 -E20 E19 47693393#5"/>
    </vehicle>
    <vehicle id="1807" depart="1355.25">
        <route edges="-E2 E0 -47621504#4 E23 E13"/>
    </vehicle>
    <vehicle id="1808" depart="1356.00">
        <route edges="-E6 -47621504#4 E1"/>
    </vehicle>
    <vehicle id="1809" depart="1356.75">
        <route edges="-E8 47693393#2 E20 E21 E25"/>
    </vehicle>
    <vehicle id="1810" depart="1357.50">
        <route edges="-E10 47693393#2 E20 E21 E25"/>
    </vehicle>
    <vehicle id="1811" depart="1358.25">
        <route edges="47621504#1 -E23 -E22 -E20 -47693393#2 E10"/>
    </vehicle>
    <vehicle id="1812" depart="1359.00">
        <route edges="-47621504#5 -47621504#4 -E22 E21 E17 -E23"/>
    </vehicle>
    <vehicle id="1813" depart="1359.75">
        <route edges="-E6 -47621504#4 -E22 -E20 -E5"/>
    </vehicle>
    <vehicle id="1814" depart="1360.50">
        <route edges="-E8 47693393#2 -E5"/>
    </vehicle>
    <vehicle id="1815" depart="1361.25">
        <route edges="-E10 -47693411#4 E0 47621504#5"/>
    </vehicle>
    <vehicle id="1816" depart="1362.00">
        <route edges="47621504#1 -E23 47621504#4 -E0 E2"/>
    </vehicle>
    <vehicle id="1817" depart="1362.75">
        <route edges="-E10 -47693411#4 E2"/>
    </vehicle>
    <vehicle id="1818" depart="1363.50">
        <route edges="-47621504#5 -47621504#4 E23 -E17 E25"/>
    </vehicle>
    <vehicle id="1819" depart="1364.25">
        <route edges="-47693393#5 E16 -E21 E22 47621504#4 E6"/>
    </vehicle>
    <vehicle id="1820" depart="1365.00">
        <route edges="-E8 -47693411#4 E0 E6"/>
    </vehicle>
    <vehicle id="1821" depart="1365.75">
        <route edges="-E8 47693393#2 E20 E21 E17 E13"/>
    </vehicle>
    <vehicle id="1822" depart="1366.50">
        <route edges="-E10 47693393#2 E20 E22 E23"/>
    </vehicle>
    <vehicle id="1823" depart="1367.25">
        <route edges="47621504#1 -E23 47621504#4 47621504#5"/>
    </vehicle>
    <vehicle id="1824" depart="1368.00">
        <route edges="-E6 -E0 E3 E22 47621504#4 E6"/>
    </vehicle>
    <vehicle id="1825" depart="1368.75">
        <route edges="-E15 -E19 -47693393#2 E8"/>
    </vehicle>
    <vehicle id="1826" depart="1369.50">
        <route edges="E5 E19 47693393#5"/>
    </vehicle>
    <vehicle id="1827" depart="1370.25">
        <route edges="-E22 E21 E17 -47621504#1"/>
    </vehicle>
    <vehicle id="1828" depart="1371.00">
        <route edges="-E10 47693393#2 E19 E15"/>
    </vehicle>
    <vehicle id="1829" depart="1371.75">
        <route edges="47621504#1 -E23 47621504#4 E6"/>
    </vehicle>
    <vehicle id="1830" depart="1372.50">
        <route edges="47621504#1 -E23 47621504#4 E6"/>
    </vehicle>
    <vehicle id="1831" depart="1373.25">
        <route edges="-E6 -47621504#4 -E22 E21 -E16 E15"/>
    </vehicle>
    <vehicle id="1832" depart="1374.00">
        <route edges="-E8 47693393#2 E20 E21 E17 E13"/>
    </vehicle>
    <vehicle id="1833" depart="1374.75">
        <route edges="-E25 -E21 E22"/>
    </vehicle>
    <vehicle id="1834" depart="1375.50">
        <route edges="E5 E20 E22 47621504#4 47621504#5"/>
    </vehicle>
    <vehicle id="1835" depart="1376.25">
        <route edges="-E1 -E22 -E20 E19"/>
    </vehicle>
    <vehicle id="1836" depart="1377.00">
        <route edges="-E1 -E22 -E20 -E5"/>
    </vehicle>
    <vehicle id="1837" depart="1377.75">
        <route edges="-E2 47693411#4"/>
    </vehicle>
    <vehicle id="1838" depart="1378.50">
        <route edges="-E15 E16 E17 E13"/>
    </vehicle>
    <vehicle id="1839" depart="1379.25">
        <route edges="-47693393#5 E16 E17 E13"/>
    </vehicle>
    <vehicle id="1840" depart="1380.00">
        <route edges="-E10 47693393#2 E19 47693393#5"/>
    </vehicle>
    <vehicle id="1841" depart="1380.75">
        <route edges="-E8 47693393#2 -E5"/>
    </vehicle>
    <vehicle id="1842" depart="1381.50">
        <route edges="-47693411#4 E3 E21 -E16 47693393#5"/>
    </vehicle>
    <vehicle id="1843" depart="1382.25">
        <route edges="-47621504#5 -E0 47693411#4 E8"/>
    </vehicle>
    <vehicle id="1844" depart="1383.00">
        <route edges="-E25 -E16 E15"/>
    </vehicle>
    <vehicle id="1845" depart="1383.75">
        <route edges="-E2 E0 -47621504#4 E23 E13"/>
    </vehicle>
    <vehicle id="1846" depart="1384.50">
        <route edges="-E13 -E17 -E21 E22 E23"/>
    </vehicle>
    <vehicle id="1847" depart="1385.25">
        <route edges="-E13 -E23 -E22 -E20 -E5"/>
    </vehicle>
    <vehicle id="1848" depart="1386.00">
        <route edges="-E1 E23 -47621504#1"/>
    </vehicle>
    <vehicle id="1849" depart="1386.75">
        <route edges="-E2 E0 -47621504#4 E1"/>
    </vehicle>
    <vehicle id="1850" depart="1387.50">
        <route edges="-E20 E19 E16 -E21 E22 47621504#4 -E0"/>
    </vehicle>
    <vehicle id="1851" depart="1388.25">
        <route edges="-E1 -E22 -E20 -E5"/>
    </vehicle>
    <vehicle id="1852" depart="1389.00">
        <route edges="-E13 -E17 -E16 47693393#5"/>
    </vehicle>
    <vehicle id="1853" depart="1389.75">
        <route edges="-E1 47621504#4 -E0 E2"/>
    </vehicle>
    <vehicle id="1854" depart="1390.50">
        <route edges="-E2 47693411#4 E8"/>
    </vehicle>
    <vehicle id="1855" depart="1391.25">
        <route edges="47621504#1 -E23 -E22 -E20 -47693393#2 E8"/>
    </vehicle>
    <vehicle id="1856" depart="1392.00">
        <route edges="-47621504#5 -47621504#4 -E22 -E20 E19 E16"/>
    </vehicle>
    <vehicle id="1857" depart="1392.75">
        <route edges="-E16 -E19 E20 E22 47621504#4 E6"/>
    </vehicle>
    <vehicle id="1858" depart="1393.50">
        <route edges="-E25 -E16 E15"/>
    </vehicle>
    <vehicle id="1859" depart="1394.25">
        <route edges="E5 E19"/>
    </vehicle>
    <vehicle id="1860" depart="1395.00">
        <route edges="-E13 -E23 47621504#4 E6"/>
    </vehicle>
    <vehicle id="1861" depart="1395.75">
        <route edges="E5 -47693393#2 -47693411#4 E0"/>
    </vehicle>
    <vehicle id="1862" depart="1396.50">
        <route edges="-E20 -47693393#2 -47693411#4 E0 47621504#5"/>
    </vehicle>
    <vehicle id="1863" depart="1397.25">
        <route edges="E22 E23 -E17 E25"/>
    </vehicle>
    <vehicle id="1864" depart="1398.00">
        <route edges="-E13 -E17 E25"/>
    </vehicle>
    <vehicle id="1865" depart="1398.75">
        <route edges="-E16 -E19 E20 E22 E23 -47621504#1"/>
    </vehicle>
    <vehicle id="1866" depart="1399.50">
        <route edges="E20 E21 -E16 -E19 -E5"/>
    </vehicle>
    <vehicle id="1867" depart="1400.25">
        <route edges="-E2 47693411#4 E8"/>
    </vehicle>
    <vehicle id="1868" depart="1401.00">
        <route edges="-E1 -E22 -E20 -47693393#2 E8"/>
    </vehicle>
    <vehicle id="1869" depart="1401.75">
        <route edges="-E20 E19 E16 E17 -47621504#1"/>
    </vehicle>
    <vehicle id="1870" depart="1402.50">
        <route edges="-47621504#5 -47621504#4 -E22 -E20 E19 E16"/>
    </vehicle>
    <vehicle id="1871" depart="1403.25">
        <route edges="-E8 -47693411#4 E0 E6"/>
    </vehicle>
    <vehicle id="1872" depart="1404.00">
        <route edges="-E15 -E19 E20 E21 -E16"/>
    </vehicle>
    <vehicle id="1873" depart="1404.75">
        <route edges="-E20 -47693393#2 -47693411#4 E2"/>
    </vehicle>
    <vehicle id="1874" depart="1405.50">
        <route edges="E5 E20 E22"/>
    </vehicle>
    <vehicle id="1875" depart="1406.25">
        <route edges="-E6 -E0 47693411#4 E8"/>
    </vehicle>
    <vehicle id="1876" depart="1407.00">
        <route edges="-E8 47693393#2 -E5"/>
    </vehicle>
    <vehicle id="1877" depart="1407.75">
        <route edges="-E19 E20 E21 -E16 47693393#5"/>
    </vehicle>
    <vehicle id="1878" depart="1408.50">
        <route edges="-47693393#5 E16 E17 -47621504#1"/>
    </vehicle>
    <vehicle id="1879" depart="1409.25">
        <route edges="47621504#1 E13"/>
    </vehicle>
    <vehicle id="1880" depart="1410.00">
        <route edges="-E25 E17 -E23 47621504#4"/>
    </vehicle>
    <vehicle id="1881" depart="1410.75">
        <route edges="-E10 -47693411#4 E0"/>
    </vehicle>
    <vehicle id="1882" depart="1411.50">
        <route edges="-E25 -E21 E22 E1"/>
    </vehicle>
    <vehicle id="1883" depart="1412.25">
        <route edges="-47621504#5 -47621504#4 -E22 -E20 E19 E16"/>
    </vehicle>
    <vehicle id="1884" depart="1413.00">
        <route edges="-E20 E19 E15"/>
    </vehicle>
    <vehicle id="1885" depart="1413.75">
        <route edges="-E25 -E21 -E3 E2"/>
    </vehicle>
    <vehicle id="1886" depart="1414.50">
        <route edges="-E25 -E21 -E3 E2"/>
    </vehicle>
    <vehicle id="1887" depart="1415.25">
        <route edges="-47621504#5 E6"/>
    </vehicle>
    <vehicle id="1888" depart="1416.00">
        <route edges="-47693393#5 E16 E25"/>
    </vehicle>
    <vehicle id="1889" depart="1416.75">
        <route edges="-E10 -47693411#4"/>
    </vehicle>
    <vehicle id="1890" depart="1417.50">
        <route edges="-E8 47693393#2 E20 E22 E1"/>
    </vehicle>
    <vehicle id="1891" depart="1418.25">
        <route edges="-E15 E16 -E21 -E20 E19 E15"/>
    </vehicle>
    <vehicle id="1892" depart="1419.00">
        <route edges="-E2 E0 -47621504#4 E23 E13"/>
    </vehicle>
    <vehicle id="1893" depart="1419.75">
        <route edges="-47693393#5 E16 -E21 E22 E1"/>
    </vehicle>
    <vehicle id="1894" depart="1420.50">
        <route edges="47621504#1 E13"/>
    </vehicle>
    <vehicle id="1895" depart="1421.25">
        <route edges="E5 E20 E21 E17 -E23"/>
    </vehicle>
    <vehicle id="1896" depart="1422.00">
        <route edges="-E6 -E0 E3 E22 47621504#4 E6"/>
    </vehicle>
    <vehicle id="1897" depart="1422.75">
        <route edges="47621504#1 -E23 47621504#4 -E0 E2"/>
    </vehicle>
    <vehicle id="1898" depart="1423.50">
        <route edges="-E13 -E23 -E22 -E20 -47693393#2 E8"/>
    </vehicle>
    <vehicle id="1899" depart="1424.25">
        <route edges="-E22 E21 E17 E13"/>
    </vehicle>
    <vehicle id="1900" depart="1425.00">
        <route edges="-47693393#5 E16 E17 -47621504#1"/>
    </vehicle>
    <vehicle id="1901" depart="1425.75">
        <route edges="-E25 E17 E13"/>
    </vehicle>
    <vehicle id="1902" depart="1426.50">
        <route edges="E5 E20 -E3 47693411#4 47693393#2"/>
    </vehicle>
    <vehicle id="1903" depart="1427.25">
        <route edges="-E8 -47693411#4 E0 E6"/>
    </vehicle>
    <vehicle id="1904" depart="1428.00">
        <route edges="-E13 -E23 E1"/>
    </vehicle>
    <vehicle id="1905" depart="1428.75">
        <route edges="-E6 -E0 47693411#4 E10"/>
    </vehicle>
    <vehicle id="1906" depart="1429.50">
        <route edges="-E0 47693411#4 47693393#2 -E5"/>
    </vehicle>
    <vehicle id="1907" depart="1430.25">
        <route edges="47621504#1 -E23 -E22 -E20 -E5"/>
    </vehicle>
    <vehicle id="1908" depart="1431.00">
        <route edges="-E1 -E22 E21 E25"/>
    </vehicle>
    <vehicle id="1909" depart="1431.75">
        <route edges="47621504#4 -E0 E3 E21 E25"/>
    </vehicle>
    <vehicle id="1910" depart="1432.50">
        <route edges="E5 -47693393#2 E8"/>
    </vehicle>
    <vehicle id="1911" depart="1433.25">
        <route edges="-E19 E20 E21 E17 E13"/>
    </vehicle>
    <vehicle id="1912" depart="1434.00">
        <route edges="-E10 47693393#2 E20 E22 E23 -47621504#1"/>
    </vehicle>
    <vehicle id="1913" depart="1434.75">
        <route edges="-47693393#5 -E19 -47693393#2 -47693411#4 E2"/>
    </vehicle>
    <vehicle id="1914" depart="1435.50">
        <route edges="-E2 47693411#4 47693393#2 E19 47693393#5"/>
    </vehicle>
    <vehicle id="1915" depart="1436.25">
        <route edges="-47693393#5 E15"/>
    </vehicle>
    <vehicle id="1916" depart="1437.00">
        <route edges="-47693393#5 E15"/>
    </vehicle>
    <vehicle id="1917" depart="1437.75">
        <route edges="E20 E21 -E16 47693393#5"/>
    </vehicle>
    <vehicle id="1918" depart="1438.50">
        <route edges="-E16 E15"/>
    </vehicle>
    <vehicle id="1919" depart="1439.25">
        <route edges="-E13 -E23 -E22 E21 E17 E13"/>
    </vehicle>
    <vehicle id="1920" depart="1440.00">
        <route edges="-E25 -E16 47693393#5"/>
    </vehicle>
    <vehicle id="1921" depart="1440.75">
        <route edges="-E13 -E23 E1"/>
    </vehicle>
    <vehicle id="1922" depart="1441.50">
        <route edges="-47621504#4 -E22 -E3 E0 47621504#5"/>
    </vehicle>
    <vehicle id="1923" depart="1442.25">
        <route edges="-E1 47621504#4 -E0 E2"/>
    </vehicle>
    <vehicle id="1924" depart="1443.00">
        <route edges="-E15 E16 E25"/>
    </vehicle>
    <vehicle id="1925" depart="1443.75">
        <route edges="-47693393#5 -E19 -47693393#2 -47693411#4 E2"/>
    </vehicle>
    <vehicle id="1926" depart="1444.50">
        <route edges="E16 -E21 -E20 -47693393#2 E10"/>
    </vehicle>
    <vehicle id="1927" depart="1445.25">
        <route edges="-E13 -E23 47621504#4 -E0 47693411#4 47693393#2"/>
    </vehicle>
    <vehicle id="1928" depart="1446.00">
        <route edges="-E22 -E20 -E5"/>
    </vehicle>
    <vehicle id="1929" depart="1446.75">
        <route edges="-E25 -E21 -E20 E19 E16 E25"/>
    </vehicle>
    <vehicle id="1930" depart="1447.50">
        <route edges="47693393#2 E20 E21 E17 -E23"/>
    </vehicle>
    <vehicle id="1931" depart="1448.25">
        <route edges="-E20 -47693393#2 -47693411#4 E0 47621504#5"/>
    </vehicle>
    <vehicle id="1932" depart="1449.00">
        <route edges="E17 -E23 -E22 -E20 -47693393#2"/>
    </vehicle>
    <vehicle id="1933" depart="1449.75">
        <route edges="-47621504#5 -47621504#4 E23 -47621504#1"/>
    </vehicle>
    <vehicle id="1934" depart="1450.50">
        <route edges="-E2 E0 -47621504#4 E23 -47621504#1"/>
    </vehicle>
    <vehicle id="1935" depart="1451.25">
        <route edges="-E25 -E21 E22 E1"/>
    </vehicle>
    <vehicle id="1936" depart="1452.00">
        <route edges="-E25 E17 -E23 47621504#4 E6"/>
    </vehicle>
    <vehicle id="1937" depart="1452.75">
        <route edges="-E22 E21 E17 E13"/>
    </vehicle>
    <vehicle id="1938" depart="1453.50">
        <route edges="E5 -47693393#2 E10"/>
    </vehicle>
    <vehicle id="1939" depart="1454.25">
        <route edges="-E8 47693393#2 E19 47693393#5"/>
    </vehicle>
    <vehicle id="1940" depart="1455.00">
        <route edges="-E1 47621504#4 -E0 E3 E22"/>
    </vehicle>
    <vehicle id="1941" depart="1455.75">
        <route edges="-E8 -47693411#4 E0 47621504#5"/>
    </vehicle>
    <vehicle id="1942" depart="1456.50">
        <route edges="-E19 -47693393#2 E10"/>
    </vehicle>
    <vehicle id="1943" depart="1457.25">
        <route edges="-E15 -E19 -47693393#2 E10"/>
    </vehicle>
    <vehicle id="1944" depart="1458.00">
        <route edges="-E6 -47621504#4 E23 -E17 E25"/>
    </vehicle>
    <vehicle id="1945" depart="1458.75">
        <route edges="47621504#1 -E17 -E16 E15"/>
    </vehicle>
    <vehicle id="1946" depart="1459.50">
        <route edges="-E0 47693411#4 E10"/>
    </vehicle>
    <vehicle id="1947" depart="1460.25">
        <route edges="-E16 -E19 -E5"/>
    </vehicle>
    <vehicle id="1948" depart="1461.00">
        <route edges="E5 E19 E15"/>
    </vehicle>
    <vehicle id="1949" depart="1461.75">
        <route edges="E5 -47693393#2 -47693411#4 E2"/>
    </vehicle>
    <vehicle id="1950" depart="1462.50">
        <route edges="-E2 47693411#4 47693393#2 E19 47693393#5"/>
    </vehicle>
    <vehicle id="1951" depart="1463.25">
        <route edges="-E1 -E22 -E20 -47693393#2 E10"/>
    </vehicle>
    <vehicle id="1952" depart="1464.00">
        <route edges="-47621504#5 -47621504#4 -E22 E21 -E16 47693393#5"/>
    </vehicle>
    <vehicle id="1953" depart="1464.75">
        <route edges="-47621504#5 -47621504#4 -E22 -E20 -E5"/>
    </vehicle>
    <vehicle id="1954" depart="1465.50">
        <route edges="E21 -E16 47693393#5"/>
    </vehicle>
    <vehicle id="1955" depart="1466.25">
        <route edges="-E2 E0 -47621504#4 E1"/>
    </vehicle>
    <vehicle id="1956" depart="1467.00">
        <route edges="-47621504#5 -E0 47693411#4 E8"/>
    </vehicle>
    <vehicle id="1957" depart="1467.75">
        <route edges="-E13 -E23 47621504#4 -E0 E2"/>
    </vehicle>
    <vehicle id="1958" depart="1468.50">
        <route edges="-E2 E3 E21 E25"/>
    </vehicle>
    <vehicle id="1959" depart="1469.25">
        <route edges="47621504#1 -E23 47621504#4 47621504#5"/>
    </vehicle>
    <vehicle id="1960" depart="1470.00">
        <route edges="-E21 -E20 -E5"/>
    </vehicle>
    <vehicle id="1961" depart="1470.75">
        <route edges="-E6 -47621504#4 -E22 E21 -E16 47693393#5"/>
    </vehicle>
    <vehicle id="1962" depart="1471.50">
        <route edges="-E6 -47621504#4 E23 -E17 E25"/>
    </vehicle>
    <vehicle id="1963" depart="1472.25">
        <route edges="-E2 47693411#4"/>
    </vehicle>
    <vehicle id="1964" depart="1473.00">
        <route edges="E21 -E16 -E19 -47693393#2 E10"/>
    </vehicle>
    <vehicle id="1965" depart="1473.75">
        <route edges="-E13 -E23 47621504#4 E6"/>
    </vehicle>
    <vehicle id="1966" depart="1474.50">
        <route edges="-E2 47693411#4 E10"/>
    </vehicle>
    <vehicle id="1967" depart="1475.25">
        <route edges="-E25 -E21 -E20 -47693393#2 E10"/>
    </vehicle>
    <vehicle id="1968" depart="1476.00">
        <route edges="-47693393#5 -E19 -E5"/>
    </vehicle>
    <vehicle id="1969" depart="1476.75">
        <route edges="-47693393#2 -47693411#4 E3 E21 -E16 E15"/>
    </vehicle>
    <vehicle id="1970" depart="1477.50">
        <route edges="-E1 -E22 -E20 -E5"/>
    </vehicle>
    <vehicle id="1971" depart="1478.25">
        <route edges="-E13 -E23 47621504#4 -E0 E2"/>
    </vehicle>
    <vehicle id="1972" depart="1479.00">
        <route edges="-47693393#5 E16 -E21 E22 47621504#4 47621504#5"/>
    </vehicle>
    <vehicle id="1973" depart="1479.75">
        <route edges="47621504#1 -E23 47621504#4 -E0 E2"/>
    </vehicle>
    <vehicle id="1974" depart="1480.50">
        <route edges="-E2 47693411#4 E10"/>
    </vehicle>
    <vehicle id="1975" depart="1481.25">
        <route edges="-E1 -E22 -E20 -E5"/>
    </vehicle>
    <vehicle id="1976" depart="1482.00">
        <route edges="47621504#1 -E23 -E22 E21 E17 -47621504#1"/>
    </vehicle>
    <vehicle id="1977" depart="1482.75">
        <route edges="-47621504#5 -47621504#4 E23 E13"/>
    </vehicle>
    <vehicle id="1978" depart="1483.50">
        <route edges="-E0 47693411#4 47693393#2 E19 E15"/>
    </vehicle>
    <vehicle id="1979" depart="1484.25">
        <route edges="-47621504#5 -47621504#4 E23 E13"/>
    </vehicle>
    <vehicle id="1980" depart="1485.00">
        <route edges="-47621504#5 -E0 E3 E22 47621504#4 47621504#5"/>
    </vehicle>
    <vehicle id="1981" depart="1485.75">
        <route edges="-E1 -E22 -E20 -47693393#2 E8"/>
    </vehicle>
    <vehicle id="1982" depart="1486.50">
        <route edges="-E25 E17 E13"/>
    </vehicle>
    <vehicle id="1983" depart="1487.25">
        <route edges="-47621504#5 -E0 E2"/>
    </vehicle>
    <vehicle id="1984" depart="1488.00">
        <route edges="-E6 47621504#5"/>
    </vehicle>
    <vehicle id="1985" depart="1488.75">
        <route edges="-47693393#5 E16 -E21 E22 E1"/>
    </vehicle>
    <vehicle id="1986" depart="1489.50">
        <route edges="E5 E20 E22 47621504#4 E6"/>
    </vehicle>
    <vehicle id="1987" depart="1490.25">
        <route edges="-E1 -E22 E21 E25"/>
    </vehicle>
    <vehicle id="1988" depart="1491.00">
        <route edges="-E25 -E21 -E20 E19 E16 E25"/>
    </vehicle>
    <vehicle id="1989" depart="1491.75">
        <route edges="47621504#1 -E23 -E22 -E20 -E5"/>
    </vehicle>
    <vehicle id="1990" depart="1492.50">
        <route edges="-E6 47621504#5"/>
    </vehicle>
    <vehicle id="1991" depart="1493.25">
        <route edges="-E8 47693393#2 E19 47693393#5"/>
    </vehicle>
    <vehicle id="1992" depart="1494.00">
        <route edges="-E17 -E21 E22 E23 E13"/>
    </vehicle>
    <vehicle id="1993" depart="1494.75">
        <route edges="-E1 -E22 -E3 E0"/>
    </vehicle>
    <vehicle id="1994" depart="1495.50">
        <route edges="-47693393#5 -E19 -E5"/>
    </vehicle>
    <vehicle id="1995" depart="1496.25">
        <route edges="47693393#2 E20 -E3 47693411#4 E10"/>
    </vehicle>
    <vehicle id="1996" depart="1497.00">
        <route edges="-E15 E16 -E21 -E3"/>
    </vehicle>
    <vehicle id="1997" depart="1497.75">
        <route edges="-47693393#5 -E19 -47693393#2 E10"/>
    </vehicle>
    <vehicle id="1998" depart="1498.50">
        <route edges="-E25 E17 -47621504#1"/>
    </vehicle>
    <vehicle id="1999" depart="1499.25">
        <route edges="47621504#1 -E23 -E22 -E20 -47693393#2 E10"/>
    </vehicle>
    <vehicle id="2000" depart="1500.00">
        <route edges="-47693393#5 -E19 -47693393#2 E10"/>
    </vehicle>
    <vehicle id="2001" depart="1500.75">
        <route edges="-47693393#5 E15"/>
    </vehicle>
    <vehicle id="2002" depart="1501.50">
        <route edges="47621504#1 -E23 47621504#4 E6"/>
    </vehicle>
    <vehicle id="2003" depart="1502.25">
        <route edges="-E8 47693393#2 E19 E15"/>
    </vehicle>
    <vehicle id="2004" depart="1503.00">
        <route edges="-E2 47693411#4 47693393#2 E19 47693393#5"/>
    </vehicle>
    <vehicle id="2005" depart="1503.75">
        <route edges="-47621504#5 -47621504#4 E23 E13"/>
    </vehicle>
    <vehicle id="2006" depart="1504.50">
        <route edges="-E1 -E22 E21 E25"/>
    </vehicle>
    <vehicle id="2007" depart="1505.25">
        <route edges="47621504#1 -E23 47621504#4 -E0 47693411#4"/>
    </vehicle>
    <vehicle id="2008" depart="1506.00">
        <route edges="-E25 -E21 -E3 E2"/>
    </vehicle>
    <vehicle id="2009" depart="1506.75">
        <route edges="-E8 -47693411#4 E2"/>
    </vehicle>
    <vehicle id="2010" depart="1507.50">
        <route edges="-47693393#5 E16 E17 -E23 -E22"/>
    </vehicle>
    <vehicle id="2011" depart="1508.25">
        <route edges="-E2 E0 47621504#5"/>
    </vehicle>
    <vehicle id="2012" depart="1509.00">
        <route edges="47693393#2 E20 E22 47621504#4 47621504#5"/>
    </vehicle>
    <vehicle id="2013" depart="1509.75">
        <route edges="E16 -E21 E22 E1"/>
    </vehicle>
    <vehicle id="2014" depart="1510.50">
        <route edges="-E1 47621504#4 -E0 E2"/>
    </vehicle>
    <vehicle id="2015" depart="1511.25">
        <route edges="47621504#1 E13"/>
    </vehicle>
    <vehicle id="2016" depart="1512.00">
        <route edges="-47693393#5 E16 E17 -47621504#1"/>
    </vehicle>
    <vehicle id="2017" depart="1512.75">
        <route edges="-E6 -E0 E2"/>
    </vehicle>
    <vehicle id="2018" depart="1513.50">
        <route edges="-E13 -E17 -E16 47693393#5"/>
    </vehicle>
    <vehicle id="2019" depart="1514.25">
        <route edges="-47693411#4 E3 E21 -E16 E15"/>
    </vehicle>
    <vehicle id="2020" depart="1515.00">
        <route edges="-E10 -47693411#4 E3"/>
    </vehicle>
    <vehicle id="2021" depart="1515.75">
        <route edges="-E15 47693393#5"/>
    </vehicle>
    <vehicle id="2022" depart="1516.50">
        <route edges="-E10 47693393#2 E19"/>
    </vehicle>
    <vehicle id="2023" depart="1517.25">
        <route edges="-E8 47693393#2 E20 E22 E1"/>
    </vehicle>
    <vehicle id="2024" depart="1518.00">
        <route edges="47621504#1 -E23 -E22 -E20 -47693393#2 E10"/>
    </vehicle>
    <vehicle id="2025" depart="1518.75">
        <route edges="-E13 -E23 -E22 E21 E17 E13"/>
    </vehicle>
    <vehicle id="2026" depart="1519.50">
        <route edges="-E10 47693393#2 E19 47693393#5"/>
    </vehicle>
    <vehicle id="2027" depart="1520.25">
        <route edges="-E13 -E23 47621504#4 -E0 E2"/>
    </vehicle>
    <vehicle id="2028" depart="1521.00">
        <route edges="-E8 -47693411#4 E3"/>
    </vehicle>
    <vehicle id="2029" depart="1521.75">
        <route edges="-E6 -E0 E2"/>
    </vehicle>
    <vehicle id="2030" depart="1522.50">
        <route edges="-E16 -E19 -47693393#2 -47693411#4 E2"/>
    </vehicle>
    <vehicle id="2031" depart="1523.25">
        <route edges="-E0 47693411#4 47693393#2 -E5"/>
    </vehicle>
    <vehicle id="2032" depart="1524.00">
        <route edges="-E15 47693393#5"/>
    </vehicle>
    <vehicle id="2033" depart="1524.75">
        <route edges="-E22 -E3 E2"/>
    </vehicle>
    <vehicle id="2034" depart="1525.50">
        <route edges="-E6 -47621504#4 -E22 -E20 -E5"/>
    </vehicle>
    <vehicle id="2035" depart="1526.25">
        <route edges="E5 E20 E22 E23 -47621504#1"/>
    </vehicle>
    <vehicle id="2036" depart="1527.00">
        <route edges="-47693393#5 E16 E17 -E23"/>
    </vehicle>
    <vehicle id="2037" depart="1527.75">
        <route edges="E3 E22 E1"/>
    </vehicle>
    <vehicle id="2038" depart="1528.50">
        <route edges="-47621504#5 -47621504#4 -E22 -E20 -E5"/>
    </vehicle>
    <vehicle id="2039" depart="1529.25">
        <route edges="-47693393#2 -47693411#4 E0 -47621504#4 E23 -47621504#1"/>
    </vehicle>
    <vehicle id="2040" depart="1530.00">
        <route edges="-E15 -E19 -47693393#2 E8"/>
    </vehicle>
    <vehicle id="2041" depart="1530.75">
        <route edges="-E25 -E21 -E20 -47693393#2 E10"/>
    </vehicle>
    <vehicle id="2042" depart="1531.50">
        <route edges="-E8 47693393#2 E19 E15"/>
    </vehicle>
    <vehicle id="2043" depart="1532.25">
        <route edges="E5 E20 E21 E25"/>
    </vehicle>
    <vehicle id="2044" depart="1533.00">
        <route edges="-E6 -47621504#4 E1"/>
    </vehicle>
    <vehicle id="2045" depart="1533.75">
        <route edges="-E1 -E22 E21 -E16 E15"/>
    </vehicle>
    <vehicle id="2046" depart="1534.50">
        <route edges="47621504#1 -E23 47621504#4 47621504#5"/>
    </vehicle>
    <vehicle id="2047" depart="1535.25">
        <route edges="-47621504#5 -47621504#4 -E22 E21 -E16 E15"/>
    </vehicle>
    <vehicle id="2048" depart="1536.00">
        <route edges="-E2 E0 47621504#5"/>
    </vehicle>
    <vehicle id="2049" depart="1536.75">
        <route edges="-E1 E23 -47621504#1"/>
    </vehicle>
    <vehicle id="2050" depart="1537.50">
        <route edges="-E10 47693393#2 E20 E22 E23 -47621504#1"/>
    </vehicle>
    <vehicle id="2051" depart="1538.25">
        <route edges="-47693411#4 E3 -E20 -47693393#2 E8"/>
    </vehicle>
    <vehicle id="2052" depart="1539.00">
        <route edges="47621504#1 -E17 -E16 47693393#5"/>
    </vehicle>
    <vehicle id="2053" depart="1539.75">
        <route edges="-E15 E16 E17 E13"/>
    </vehicle>
    <vehicle id="2054" depart="1540.50">
        <route edges="-E2 E3 E22 47621504#4 -E0 E2"/>
    </vehicle>
    <vehicle id="2055" depart="1541.25">
        <route edges="-47621504#5 -47621504#4 -E22 -E20 -47693393#2 -47693411#4"/>
    </vehicle>
    <vehicle id="2056" depart="1542.00">
        <route edges="-E10 47693393#2 E20 E21 E25"/>
    </vehicle>
    <vehicle id="2057" depart="1542.75">
        <route edges="E22 E23 -E17 -E16 47693393#5"/>
    </vehicle>
    <vehicle id="2058" depart="1543.50">
        <route edges="E5 E20 E22 47621504#4 47621504#5"/>
    </vehicle>
    <vehicle id="2059" depart="1544.25">
        <route edges="-E25 -E21 -E20 -E5"/>
    </vehicle>
    <vehicle id="2060" depart="1545.00">
        <route edges="E3 E22 E23 E13"/>
    </vehicle>
    <vehicle id="2061" depart="1545.75">
        <route edges="-E10 47693393#2 E20 E22 E1"/>
    </vehicle>
    <vehicle id="2062" depart="1546.50">
        <route edges="-47693393#5 -E19 -47693393#2 -47693411#4 E0 -47621504#4"/>
    </vehicle>
    <vehicle id="2063" depart="1547.25">
        <route edges="-E10 E8"/>
    </vehicle>
    <vehicle id="2064" depart="1548.00">
        <route edges="47621504#1 -E23 -E22 -E20 -47693393#2 E8"/>
    </vehicle>
    <vehicle id="2065" depart="1548.75">
        <route edges="E16 E25"/>
    </vehicle>
    <vehicle id="2066" depart="1549.50">
        <route edges="-E25 -E21 -E3 E2"/>
    </vehicle>
    <vehicle id="2067" depart="1550.25">
        <route edges="E5 E20 E21 E17 E13"/>
    </vehicle>
    <vehicle id="2068" depart="1551.00">
        <route edges="-E8 47693393#2 E20"/>
    </vehicle>
    <vehicle id="2069" depart="1551.75">
        <route edges="E5 -47693393#2 E10"/>
    </vehicle>
    <vehicle id="2070" depart="1552.50">
        <route edges="-E19 E20 E21 E17 E13"/>
    </vehicle>
    <vehicle id="2071" depart="1553.25">
        <route edges="-47621504#5 -47621504#4 -E22 E21 -E16 -E19"/>
    </vehicle>
    <vehicle id="2072" depart="1554.00">
        <route edges="-47621504#5 -47621504#4 -E22 E21 -E16 E15"/>
    </vehicle>
    <vehicle id="2073" depart="1554.75">
        <route edges="E5 E20 E21 E17"/>
    </vehicle>
    <vehicle id="2074" depart="1555.50">
        <route edges="-E1 -E22 E21 -E16 47693393#5"/>
    </vehicle>
    <vehicle id="2075" depart="1556.25">
        <route edges="E5 -47693393#2 E10"/>
    </vehicle>
    <vehicle id="2076" depart="1557.00">
        <route edges="-47621504#5 -47621504#4 E23 -E17 E25"/>
    </vehicle>
    <vehicle id="2077" depart="1557.75">
        <route edges="-E10 47693393#2 E20 E22 47621504#4 -E0"/>
    </vehicle>
    <vehicle id="2078" depart="1558.50">
        <route edges="-E6 -47621504#4 E23 -E17 E25"/>
    </vehicle>
    <vehicle id="2079" depart="1559.25">
        <route edges="-47621504#5 -E0 47693411#4 E8"/>
    </vehicle>
    <vehicle id="2080" depart="1560.00">
        <route edges="-E2 47693411#4 47693393#2 E19 47693393#5"/>
    </vehicle>
    <vehicle id="2081" depart="1560.75">
        <route edges="E19 E16 -E21 E22 47621504#4 47621504#5"/>
    </vehicle>
    <vehicle id="2082" depart="1561.50">
        <route edges="E5 E19"/>
    </vehicle>
    <vehicle id="2083" depart="1562.25">
        <route edges="E22 47621504#4 -E0 47693411#4 E10"/>
    </vehicle>
    <vehicle id="2084" depart="1563.00">
        <route edges="-E1 47621504#4 -E0 E2"/>
    </vehicle>
    <vehicle id="2085" depart="1563.75">
        <route edges="E0 -47621504#4 -E22 -E20 -E5"/>
    </vehicle>
    <vehicle id="2086" depart="1564.50">
        <route edges="-E1 47621504#4 47621504#5"/>
    </vehicle>
    <vehicle id="2087" depart="1565.25">
        <route edges="-E25 -E21 -E20 -E5"/>
    </vehicle>
    <vehicle id="2088" depart="1566.00">
        <route edges="-47693393#5 E16 -E21 E22 47621504#4 E6"/>
    </vehicle>
    <vehicle id="2089" depart="1566.75">
        <route edges="-E6 -47621504#4 -E22 E21 -E16 E15"/>
    </vehicle>
    <vehicle id="2090" depart="1567.50">
        <route edges="-E25 -E16 -E19 E20 E21"/>
    </vehicle>
    <vehicle id="2091" depart="1568.25">
        <route edges="-E20 E19 E16 E17 -47621504#1"/>
    </vehicle>
    <vehicle id="2092" depart="1569.00">
        <route edges="-E2 47693411#4 47693393#2 E19 E15"/>
    </vehicle>
    <vehicle id="2093" depart="1569.75">
        <route edges="-E2 47693411#4 E8"/>
    </vehicle>
    <vehicle id="2094" depart="1570.50">
        <route edges="E20 E22 47621504#4 E6"/>
    </vehicle>
    <vehicle id="2095" depart="1571.25">
        <route edges="-E2 47693411#4 E8"/>
    </vehicle>
    <vehicle id="2096" depart="1572.00">
        <route edges="E22 47621504#4 47621504#5"/>
    </vehicle>
    <vehicle id="2097" depart="1572.75">
        <route edges="-E1 E23 E13"/>
    </vehicle>
    <vehicle id="2098" depart="1573.50">
        <route edges="-47621504#5 -47621504#4 E23 -E17 E25"/>
    </vehicle>
    <vehicle id="2099" depart="1574.25">
        <route edges="-E2 E0 -47621504#4 E23 E13"/>
    </vehicle>
    <vehicle id="2100" depart="1575.00">
        <route edges="-E2 E0 -47621504#4 E1"/>
    </vehicle>
    <vehicle id="2101" depart="1575.75">
        <route edges="-E6 -47621504#4 -E22 -E20 -E5"/>
    </vehicle>
    <vehicle id="2102" depart="1576.50">
        <route edges="E5 -47693393#2 -47693411#4 E2"/>
    </vehicle>
    <vehicle id="2103" depart="1577.25">
        <route edges="-E19 -47693393#2 -47693411#4 E2"/>
    </vehicle>
    <vehicle id="2104" depart="1578.00">
        <route edges="-47621504#5 -47621504#4 -E22 -E20 -E5"/>
    </vehicle>
    <vehicle id="2105" depart="1578.75">
        <route edges="-E25 -E16 47693393#5"/>
    </vehicle>
    <vehicle id="2106" depart="1579.50">
        <route edges="-E25 E17 -E23 47621504#4 47621504#5"/>
    </vehicle>
    <vehicle id="2107" depart="1580.25">
        <route edges="-E21 E22 47621504#4 47621504#5"/>
    </vehicle>
    <vehicle id="2108" depart="1581.00">
        <route edges="-E2 47693411#4 47693393#2 E19 E15"/>
    </vehicle>
    <vehicle id="2109" depart="1581.75">
        <route edges="-E13 -E23 -E22 -E20 -47693393#2 E10"/>
    </vehicle>
    <vehicle id="2110" depart="1582.50">
        <route edges="-E1 47621504#4 -E0 E2"/>
    </vehicle>
    <vehicle id="2111" depart="1583.25">
        <route edges="-E13 -E23 47621504#4 -E0 E3"/>
    </vehicle>
    <vehicle id="2112" depart="1584.00">
        <route edges="-E10 47693393#2 -E5"/>
    </vehicle>
    <vehicle id="2113" depart="1584.75">
        <route edges="-47693393#5 E16 E17 E13"/>
    </vehicle>
    <vehicle id="2114" depart="1585.50">
        <route edges="-E1 -E22 E21 -E16"/>
    </vehicle>
    <vehicle id="2115" depart="1586.25">
        <route edges="-E10 -47693411#4 E0 47621504#5"/>
    </vehicle>
    <vehicle id="2116" depart="1587.00">
        <route edges="-E15 E16 -E21 -E3 47693411#4"/>
    </vehicle>
    <vehicle id="2117" depart="1587.75">
        <route edges="-47693393#5 -E19 -47693393#2 E8"/>
    </vehicle>
    <vehicle id="2118" depart="1588.50">
        <route edges="-47693393#5 E16 E25"/>
    </vehicle>
    <vehicle id="2119" depart="1589.25">
        <route edges="-E1 -E22 -E20 -47693393#2 E10"/>
    </vehicle>
    <vehicle id="2120" depart="1590.00">
        <route edges="E5 E20 E21 E25"/>
    </vehicle>
    <vehicle id="2121" depart="1590.75">
        <route edges="-E2 E3 E22 47621504#4 -E0 E2"/>
    </vehicle>
    <vehicle id="2122" depart="1591.50">
        <route edges="47621504#1 -E23 47621504#4 -E0 47693411#4 47693393#2"/>
    </vehicle>
    <vehicle id="2123" depart="1592.25">
        <route edges="-E23 -E22 E21 E17 E13"/>
    </vehicle>
    <vehicle id="2124" depart="1593.00">
        <route edges="-E15 -E19 -47693393#2 -47693411#4 E2"/>
    </vehicle>
    <vehicle id="2125" depart="1593.75">
        <route edges="-47621504#5 -47621504#4 E23 -E17 E25"/>
    </vehicle>
    <vehicle id="2126" depart="1594.50">
        <route edges="-E2 47693411#4 47693393#2 E19 E15"/>
    </vehicle>
    <vehicle id="2127" depart="1595.25">
        <route edges="-E16 47693393#5"/>
    </vehicle>
    <vehicle id="2128" depart="1596.00">
        <route edges="-E13 -E23 -E22 E21 E17 E13"/>
    </vehicle>
    <vehicle id="2129" depart="1596.75">
        <route edges="E5 E20 E22 47621504#4 47621504#5"/>
    </vehicle>
    <vehicle id="2130" depart="1597.50">
        <route edges="-47621504#5 -47621504#4 -E22 -E20"/>
    </vehicle>
    <vehicle id="2131" depart="1598.25">
        <route edges="47693411#4 E8"/>
    </vehicle>
    <vehicle id="2132" depart="1599.00">
        <route edges="-E1 E23 E13"/>
    </vehicle>
    <vehicle id="2133" depart="1599.75">
        <route edges="-E6 -47621504#4 -E22 -E20 -E5"/>
    </vehicle>
    <vehicle id="2134" depart="1600.50">
        <route edges="47621504#1 -E17 -E16 47693393#5"/>
    </vehicle>
    <vehicle id="2135" depart="1601.25">
        <route edges="-E6 -E0 47693411#4 E10"/>
    </vehicle>
    <vehicle id="2136" depart="1602.00">
        <route edges="-E8 -47693411#4 E0 E6"/>
    </vehicle>
    <vehicle id="2137" depart="1602.75">
        <route edges="-E15 E16 -E21 E22 47621504#4 47621504#5"/>
    </vehicle>
    <vehicle id="2138" depart="1603.50">
        <route edges="-E25 E17 -E23"/>
    </vehicle>
    <vehicle id="2139" depart="1604.25">
        <route edges="-E1 -E22 E21 E25"/>
    </vehicle>
    <vehicle id="2140" depart="1605.00">
        <route edges="-E13 -E17 -E16 E15"/>
    </vehicle>
    <vehicle id="2141" depart="1605.75">
        <route edges="-E25 -E21 -E20 E19 E16 E25"/>
    </vehicle>
    <vehicle id="2142" depart="1606.50">
        <route edges="-47621504#5 -47621504#4 -E22 -E20 -E5"/>
    </vehicle>
    <vehicle id="2143" depart="1607.25">
        <route edges="-E1 -E22 E21 -E16 47693393#5"/>
    </vehicle>
    <vehicle id="2144" depart="1608.00">
        <route edges="-E10 -47693411#4 E0 47621504#5"/>
    </vehicle>
    <vehicle id="2145" depart="1608.75">
        <route edges="-E6 47621504#5"/>
    </vehicle>
    <vehicle id="2146" depart="1609.50">
        <route edges="-E16 -E19 E20 E22 47621504#4 E6"/>
    </vehicle>
    <vehicle id="2147" depart="1610.25">
        <route edges="-E13 -E23 -E22 E21 E17 E13"/>
    </vehicle>
    <vehicle id="2148" depart="1611.00">
        <route edges="E5 E20 E22 E1"/>
    </vehicle>
    <vehicle id="2149" depart="1611.75">
        <route edges="-E1 E23 -47621504#1"/>
    </vehicle>
    <vehicle id="2150" depart="1612.50">
        <route edges="-E8 47693393#2 E19 E15"/>
    </vehicle>
    <vehicle id="2151" depart="1613.25">
        <route edges="E5 -47693393#2 -47693411#4 E2"/>
    </vehicle>
    <vehicle id="2152" depart="1614.00">
        <route edges="-47693393#2 -47693411#4 E3 -E20 -E5"/>
    </vehicle>
    <vehicle id="2153" depart="1614.75">
        <route edges="-47693393#5 E16 E17 -47621504#1"/>
    </vehicle>
    <vehicle id="2154" depart="1615.50">
        <route edges="E16 E17 E13"/>
    </vehicle>
    <vehicle id="2155" depart="1616.25">
        <route edges="-47621504#5 -47621504#4 E1"/>
    </vehicle>
    <vehicle id="2156" depart="1617.00">
        <route edges="-E8 -47693411#4 E3 -E20 -47693393#2"/>
    </vehicle>
    <vehicle id="2157" depart="1617.75">
        <route edges="-E10 47693393#2 -E5"/>
    </vehicle>
    <vehicle id="2158" depart="1618.50">
        <route edges="-E6 -E0 E3 E22 47621504#4 E6"/>
    </vehicle>
    <vehicle id="2159" depart="1619.25">
        <route edges="-E13 -E23 47621504#4 47621504#5"/>
    </vehicle>
    <vehicle id="2160" depart="1620.00">
        <route edges="-E10 47693393#2 E19 E15"/>
    </vehicle>
    <vehicle id="2161" depart="1620.75">
        <route edges="-47693393#5 E16 E25"/>
    </vehicle>
    <vehicle id="2162" depart="1621.50">
        <route edges="-47621504#5 -47621504#4 -E22 E21 -E16 E15"/>
    </vehicle>
    <vehicle id="2163" depart="1622.25">
        <route edges="47693393#2 E19 47693393#5"/>
    </vehicle>
    <vehicle id="2164" depart="1623.00">
        <route edges="-E2 47693411#4 E8"/>
    </vehicle>
    <vehicle id="2165" depart="1623.75">
        <route edges="-E20 -47693393#2 -47693411#4 E0 47621504#5"/>
    </vehicle>
    <vehicle id="2166" depart="1624.50">
        <route edges="-E16 -E19 -47693393#2 E8"/>
    </vehicle>
    <vehicle id="2167" depart="1625.25">
        <route edges="-E6 -47621504#4 -E22 -E20 -E5"/>
    </vehicle>
    <vehicle id="2168" depart="1626.00">
        <route edges="-E25 -E16 E15"/>
    </vehicle>
    <vehicle id="2169" depart="1626.75">
        <route edges="-E3 E0 -47621504#4 E23 E13"/>
    </vehicle>
    <vehicle id="2170" depart="1627.50">
        <route edges="-E2 47693411#4 47693393#2 E19 E15"/>
    </vehicle>
    <vehicle id="2171" depart="1628.25">
        <route edges="-E13 -E17 -E16 47693393#5"/>
    </vehicle>
    <vehicle id="2172" depart="1629.00">
        <route edges="-E20 E19 E16 E25"/>
    </vehicle>
    <vehicle id="2173" depart="1629.75">
        <route edges="-E15 47693393#5"/>
    </vehicle>
    <vehicle id="2174" depart="1630.50">
        <route edges="-E10 47693393#2"/>
    </vehicle>
    <vehicle id="2175" depart="1631.25">
        <route edges="-47621504#4 E23 -E17 E25"/>
    </vehicle>
    <vehicle id="2176" depart="1632.00">
        <route edges="47621504#4 -E0 47693411#4 47693393#2 E19 47693393#5"/>
    </vehicle>
    <vehicle id="2177" depart="1632.75">
        <route edges="-E2 E0 -47621504#4 E23 -47621504#1"/>
    </vehicle>
    <vehicle id="2178" depart="1633.50">
        <route edges="E23 -E17 -E21 -E20 -47693393#2 E8"/>
    </vehicle>
    <vehicle id="2179" depart="1634.25">
        <route edges="-E2 E0 -47621504#4 E23 -47621504#1"/>
    </vehicle>
    <vehicle id="2180" depart="1635.00">
        <route edges="-E15 E16 -E21 E22 47621504#4 47621504#5"/>
    </vehicle>
    <vehicle id="2181" depart="1635.75">
        <route edges="-E1 E23 -47621504#1"/>
    </vehicle>
    <vehicle id="2182" depart="1636.50">
        <route edges="-E13 -E23 E1"/>
    </vehicle>
    <vehicle id="2183" depart="1637.25">
        <route edges="-E23 E1"/>
    </vehicle>
    <vehicle id="2184" depart="1638.00">
        <route edges="-E0 E2"/>
    </vehicle>
    <vehicle id="2185" depart="1638.75">
        <route edges="-E15 E16 -E21 -E3 47693411#4"/>
    </vehicle>
    <vehicle id="2186" depart="1639.50">
        <route edges="-E10 47693393#2 E20 E22 E1"/>
    </vehicle>
    <vehicle id="2187" depart="1640.25">
        <route edges="-E10 47693393#2 E20 E21"/>
    </vehicle>
    <vehicle id="2188" depart="1641.00">
        <route edges="E22 E23 -E17 E25"/>
    </vehicle>
    <vehicle id="2189" depart="1641.75">
        <route edges="-E6 47621504#5"/>
    </vehicle>
    <vehicle id="2190" depart="1642.50">
        <route edges="-E8 47693393#2 E20 E21 E25"/>
    </vehicle>
    <vehicle id="2191" depart="1643.25">
        <route edges="-E15 E16 E25"/>
    </vehicle>
    <vehicle id="2192" depart="1644.00">
        <route edges="-E1 47621504#4 47621504#5"/>
    </vehicle>
    <vehicle id="2193" depart="1644.75">
        <route edges="-E3 47693411#4 47693393#2 E19 E15"/>
    </vehicle>
    <vehicle id="2194" depart="1645.50">
        <route edges="-E10 47693393#2 E19 E15"/>
    </vehicle>
    <vehicle id="2195" depart="1646.25">
        <route edges="-E1 E23 -47621504#1"/>
    </vehicle>
    <vehicle id="2196" depart="1647.00">
        <route edges="-47621504#5 -47621504#4 E23 E13"/>
    </vehicle>
    <vehicle id="2197" depart="1647.75">
        <route edges="-E1 -E22 E21 -E16"/>
    </vehicle>
    <vehicle id="2198" depart="1648.50">
        <route edges="-E10 -47693411#4 E2"/>
    </vehicle>
    <vehicle id="2199" depart="1649.25">
        <route edges="-E8 -47693411#4 E0 47621504#5"/>
    </vehicle>
    <vehicle id="2200" depart="1650.00">
        <route edges="-47693393#5 -E19 -47693393#2 E10"/>
    </vehicle>
    <vehicle id="2201" depart="1650.75">
        <route edges="-E13 -E17 -E16 47693393#5"/>
    </vehicle>
    <vehicle id="2202" depart="1651.50">
        <route edges="47621504#1 -E23 -E22 -E20 -47693393#2 E8"/>
    </vehicle>
    <vehicle id="2203" depart="1652.25">
        <route edges="-E19 E20 E21 E25"/>
    </vehicle>
    <vehicle id="2204" depart="1653.00">
        <route edges="-E13 -E17 E25"/>
    </vehicle>
    <vehicle id="2205" depart="1653.75">
        <route edges="E5 E20 E22 E23 -47621504#1"/>
    </vehicle>
    <vehicle id="2206" depart="1654.50">
        <route edges="-E8 -47693411#4 E0 -47621504#4"/>
    </vehicle>
    <vehicle id="2207" depart="1655.25">
        <route edges="-E2 47693411#4 47693393#2 -E5"/>
    </vehicle>
    <vehicle id="2208" depart="1656.00">
        <route edges="47621504#1 -E17 E25"/>
    </vehicle>
    <vehicle id="2209" depart="1656.75">
        <route edges="47621504#1 -E23 -E22 -E20"/>
    </vehicle>
    <vehicle id="2210" depart="1657.50">
        <route edges="-E8 -47693411#4 E0 47621504#5"/>
    </vehicle>
    <vehicle id="2211" depart="1658.25">
        <route edges="-E8 47693393#2 E20 E22 E1"/>
    </vehicle>
    <vehicle id="2212" depart="1659.00">
        <route edges="-E8 47693393#2 E20 E22 E23 -47621504#1"/>
    </vehicle>
    <vehicle id="2213" depart="1659.75">
        <route edges="-E19 E20 E22"/>
    </vehicle>
    <vehicle id="2214" depart="1660.50">
        <route edges="-E2 47693411#4 E8"/>
    </vehicle>
    <vehicle id="2215" depart="1661.25">
        <route edges="-E2 47693411#4 47693393#2 E19"/>
    </vehicle>
    <vehicle id="2216" depart="1662.00">
        <route edges="-E13 -E17 -E16 47693393#5"/>
    </vehicle>
    <vehicle id="2217" depart="1662.75">
        <route edges="-E25 E17 -47621504#1"/>
    </vehicle>
    <vehicle id="2218" depart="1663.50">
        <route edges="E5 -47693393#2 E10"/>
    </vehicle>
    <vehicle id="2219" depart="1664.25">
        <route edges="-E10 47693393#2 E19 E15"/>
    </vehicle>
    <vehicle id="2220" depart="1665.00">
        <route edges="-E1 47621504#4 E6"/>
    </vehicle>
    <vehicle id="2221" depart="1665.75">
        <route edges="47693411#4 47693393#2 -E5"/>
    </vehicle>
    <vehicle id="2222" depart="1666.50">
        <route edges="-47693393#5 E15"/>
    </vehicle>
    <vehicle id="2223" depart="1667.25">
        <route edges="-E13 -E23 -E22 -E20 -E5"/>
    </vehicle>
    <vehicle id="2224" depart="1668.00">
        <route edges="-E10 -47693411#4 E3 -E20"/>
    </vehicle>
    <vehicle id="2225" depart="1668.75">
        <route edges="47621504#1 -E23 -E22 E21 E17 -47621504#1"/>
    </vehicle>
    <vehicle id="2226" depart="1669.50">
        <route edges="-47621504#5 -47621504#4 E23"/>
    </vehicle>
    <vehicle id="2227" depart="1670.25">
        <route edges="-E2 E0 -47621504#4 E23 E13"/>
    </vehicle>
    <vehicle id="2228" depart="1671.00">
        <route edges="-E13 -E23 -E22 -E20 -47693393#2 -47693411#4"/>
    </vehicle>
    <vehicle id="2229" depart="1671.75">
        <route edges="-47693411#4 E3 E22 47621504#4 -E0"/>
    </vehicle>
    <vehicle id="2230" depart="1672.50">
        <route edges="-E25 -E21 -E20 -47693393#2 E8"/>
    </vehicle>
    <vehicle id="2231" depart="1673.25">
        <route edges="E5 E19 E15"/>
    </vehicle>
    <vehicle id="2232" depart="1674.00">
        <route edges="-47621504#5 -47621504#4 -E22 E21 -E16 E15"/>
    </vehicle>
    <vehicle id="2233" depart="1674.75">
        <route edges="-E6 -47621504#4 E23 -E17 E25"/>
    </vehicle>
    <vehicle id="2234" depart="1675.50">
        <route edges="-47693393#5 E16 -E21 E22 47621504#4 47621504#5"/>
    </vehicle>
    <vehicle id="2235" depart="1676.25">
        <route edges="E5 E20 E21 E25"/>
    </vehicle>
    <vehicle id="2236" depart="1677.00">
        <route edges="-E8 47693393#2 E20 E21 E25"/>
    </vehicle>
    <vehicle id="2237" depart="1677.75">
        <route edges="-E15 -E19 -E5"/>
    </vehicle>
    <vehicle id="2238" depart="1678.50">
        <route edges="-E6 -47621504#4 -E22 E21 -E16 47693393#5"/>
    </vehicle>
    <vehicle id="2239" depart="1679.25">
        <route edges="-47693393#5 E16 -E21 E22 47621504#4 E6"/>
    </vehicle>
    <vehicle id="2240" depart="1680.00">
        <route edges="-E2 E0 -47621504#4 E1"/>
    </vehicle>
    <vehicle id="2241" depart="1680.75">
        <route edges="-E10 -47693411#4 E2"/>
    </vehicle>
    <vehicle id="2242" depart="1681.50">
        <route edges="-E1 -E22 -E20 -E5"/>
    </vehicle>
    <vehicle id="2243" depart="1682.25">
        <route edges="-E13 -E23 47621504#4 -E0 E2"/>
    </vehicle>
    <vehicle id="2244" depart="1683.00">
        <route edges="-E10 47693393#2 E20 E21 E25"/>
    </vehicle>
    <vehicle id="2245" depart="1683.75">
        <route edges="E22 E23 E13"/>
    </vehicle>
    <vehicle id="2246" depart="1684.50">
        <route edges="-47621504#5 -47621504#4 -E22 -E20 -E5"/>
    </vehicle>
    <vehicle id="2247" depart="1685.25">
        <route edges="-E10 -47693411#4 E0 47621504#5"/>
    </vehicle>
    <vehicle id="2248" depart="1686.00">
        <route edges="-E13 -47621504#1"/>
    </vehicle>
    <vehicle id="2249" depart="1686.75">
        <route edges="-E3 47693411#4"/>
    </vehicle>
    <vehicle id="2250" depart="1687.50">
        <route edges="-E1 E23 -47621504#1"/>
    </vehicle>
    <vehicle id="2251" depart="1688.25">
        <route edges="47693393#2 E20 E22"/>
    </vehicle>
    <vehicle id="2252" depart="1689.00">
        <route edges="-E10 -47693411#4 E2"/>
    </vehicle>
    <vehicle id="2253" depart="1689.75">
        <route edges="-E6 -47621504#4 E23 E13"/>
    </vehicle>
    <vehicle id="2254" depart="1690.50">
        <route edges="-E15 -E19 -47693393#2 E10"/>
    </vehicle>
    <vehicle id="2255" depart="1691.25">
        <route edges="-E2 E0 -47621504#4 E23 E13"/>
    </vehicle>
    <vehicle id="2256" depart="1692.00">
        <route edges="-E25 -E16 47693393#5"/>
    </vehicle>
    <vehicle id="2257" depart="1692.75">
        <route edges="-E6 -47621504#4 E23 -E17"/>
    </vehicle>
    <vehicle id="2258" depart="1693.50">
        <route edges="-E2 E0 -47621504#4 E23 -47621504#1"/>
    </vehicle>
    <vehicle id="2259" depart="1694.25">
        <route edges="47621504#1 -E17 -E21"/>
    </vehicle>
    <vehicle id="2260" depart="1695.00">
        <route edges="E0 -47621504#4 -E22 -E20 -E5"/>
    </vehicle>
    <vehicle id="2261" depart="1695.75">
        <route edges="-E2 E3 E21 -E16"/>
    </vehicle>
    <vehicle id="2262" depart="1696.50">
        <route edges="-E25 -E21 -E20 E19 E16 E25"/>
    </vehicle>
    <vehicle id="2263" depart="1697.25">
        <route edges="-E6 -E0 47693411#4 E10"/>
    </vehicle>
    <vehicle id="2264" depart="1698.00">
        <route edges="-E6 47621504#5"/>
    </vehicle>
    <vehicle id="2265" depart="1698.75">
        <route edges="-E13 -E17 -E16 E15"/>
    </vehicle>
    <vehicle id="2266" depart="1699.50">
        <route edges="-47621504#5 E6"/>
    </vehicle>
    <vehicle id="2267" depart="1700.25">
        <route edges="-E1 -E22 -E20 -47693393#2 E10"/>
    </vehicle>
    <vehicle id="2268" depart="1701.00">
        <route edges="E19 E16 -E21 -E20 -47693393#2"/>
    </vehicle>
    <vehicle id="2269" depart="1701.75">
        <route edges="47621504#1 -E23 -E22 E21 E17 -47621504#1"/>
    </vehicle>
    <vehicle id="2270" depart="1702.50">
        <route edges="-E23 -E22 -E20 -47693393#2 E8"/>
    </vehicle>
    <vehicle id="2271" depart="1703.25">
        <route edges="-E15 47693393#5"/>
    </vehicle>
    <vehicle id="2272" depart="1704.00">
        <route edges="-E8 47693393#2 E20 E21 E25"/>
    </vehicle>
    <vehicle id="2273" depart="1704.75">
        <route edges="-E10 47693393#2 E20 E22 E23 -47621504#1"/>
    </vehicle>
    <vehicle id="2274" depart="1705.50">
        <route edges="-47621504#5 -E0 47693411#4 47693393#2"/>
    </vehicle>
    <vehicle id="2275" depart="1706.25">
        <route edges="E5 -47693393#2 E8"/>
    </vehicle>
    <vehicle id="2276" depart="1707.00">
        <route edges="-47693393#5 -E19 -47693393#2 -47693411#4 E2"/>
    </vehicle>
    <vehicle id="2277" depart="1707.75">
        <route edges="-E2 47693411#4 47693393#2 -E5"/>
    </vehicle>
    <vehicle id="2278" depart="1708.50">
        <route edges="-E2 E0 47621504#5"/>
    </vehicle>
    <vehicle id="2279" depart="1709.25">
        <route edges="-E25 -E21 -E20 -E5"/>
    </vehicle>
    <vehicle id="2280" depart="1710.00">
        <route edges="-E8 47693393#2 E20 E22 E1"/>
    </vehicle>
    <vehicle id="2281" depart="1710.75">
        <route edges="-47693393#5 E15"/>
    </vehicle>
    <vehicle id="2282" depart="1711.50">
        <route edges="-E13 -E23 -E22 -E20 -47693393#2 E10"/>
    </vehicle>
    <vehicle id="2283" depart="1712.25">
        <route edges="-E6 -E0 E3 E22 47621504#4 E6"/>
    </vehicle>
    <vehicle id="2284" depart="1713.00">
        <route edges="-E1 -E22 -E20 -E5"/>
    </vehicle>
    <vehicle id="2285" depart="1713.75">
        <route edges="-E15 47693393#5"/>
    </vehicle>
    <vehicle id="2286" depart="1714.50">
        <route edges="-47693411#4 E3 -E20 -47693393#2 E8"/>
    </vehicle>
    <vehicle id="2287" depart="1715.25">
        <route edges="-E15 47693393#5"/>
    </vehicle>
    <vehicle id="2288" depart="1716.00">
        <route edges="-E13 -E23 -E22 -E20 -47693393#2 E8"/>
    </vehicle>
    <vehicle id="2289" depart="1716.75">
        <route edges="-E13 -E17 -E16 47693393#5"/>
    </vehicle>
    <vehicle id="2290" depart="1717.50">
        <route edges="-E8 47693393#2 E20 E22 E1"/>
    </vehicle>
    <vehicle id="2291" depart="1718.25">
        <route edges="-E8 47693393#2 E19 E15"/>
    </vehicle>
    <vehicle id="2292" depart="1719.00">
        <route edges="-E25 -E21 -E20 -E5"/>
    </vehicle>
    <vehicle id="2293" depart="1719.75">
        <route edges="-E8 -47693411#4 E0 E6"/>
    </vehicle>
    <vehicle id="2294" depart="1720.50">
        <route edges="-E10 E8"/>
    </vehicle>
    <vehicle id="2295" depart="1721.25">
        <route edges="-E16 -E19 E20 E22 E1"/>
    </vehicle>
    <vehicle id="2296" depart="1722.00">
        <route edges="-E8 47693393#2 E20 -E3 47693411#4 E8"/>
    </vehicle>
    <vehicle id="2297" depart="1722.75">
        <route edges="-E25 -E21 -E20 -47693393#2 E10"/>
    </vehicle>
    <vehicle id="2298" depart="1723.50">
        <route edges="E5 E20 -E3 47693411#4 47693393#2"/>
    </vehicle>
    <vehicle id="2299" depart="1724.25">
        <route edges="-E10 47693393#2 -E5"/>
    </vehicle>
    <vehicle id="2300" depart="1725.00">
        <route edges="47693393#2 E20 E22 E23 -47621504#1"/>
    </vehicle>
    <vehicle id="2301" depart="1725.75">
        <route edges="47621504#1 -E23 47621504#4 -E0 E2"/>
    </vehicle>
    <vehicle id="2302" depart="1726.50">
        <route edges="-E10 47693393#2 E20 E21 E17 E13"/>
    </vehicle>
    <vehicle id="2303" depart="1727.25">
        <route edges="-E23 47621504#4 E6"/>
    </vehicle>
    <vehicle id="2304" depart="1728.00">
        <route edges="-47693411#4 E0 -47621504#4 E23 -47621504#1"/>
    </vehicle>
    <vehicle id="2305" depart="1728.75">
        <route edges="-E13 -E23 -E22"/>
    </vehicle>
    <vehicle id="2306" depart="1729.50">
        <route edges="-E13 -E23 -E22 E21 E17 E13"/>
    </vehicle>
    <vehicle id="2307" depart="1730.25">
        <route edges="-E1 -E22 E21 E25"/>
    </vehicle>
    <vehicle id="2308" depart="1731.00">
        <route edges="-47693393#5 E16 -E21 E22 E1"/>
    </vehicle>
    <vehicle id="2309" depart="1731.75">
        <route edges="E23 -E17 -E21 -E3 E2"/>
    </vehicle>
    <vehicle id="2310" depart="1732.50">
        <route edges="-E8 47693393#2 E20 E21 E25"/>
    </vehicle>
    <vehicle id="2311" depart="1733.25">
        <route edges="-E1 -E22 E21 E25"/>
    </vehicle>
    <vehicle id="2312" depart="1734.00">
        <route edges="-E6 -47621504#4 E23 E13"/>
    </vehicle>
    <vehicle id="2313" depart="1734.75">
        <route edges="E21 E17 E13"/>
    </vehicle>
    <vehicle id="2314" depart="1735.50">
        <route edges="-E10 -47693411#4 E2"/>
    </vehicle>
    <vehicle id="2315" depart="1736.25">
        <route edges="-E25 -E21 -E20 -47693393#2"/>
    </vehicle>
    <vehicle id="2316" depart="1737.00">
        <route edges="-47621504#5 -E0 E3 E22"/>
    </vehicle>
    <vehicle id="2317" depart="1737.75">
        <route edges="-E13 -E17 E25"/>
    </vehicle>
    <vehicle id="2318" depart="1738.50">
        <route edges="-E15 E16 -E21 E22 47621504#4 E6"/>
    </vehicle>
    <vehicle id="2319" depart="1739.25">
        <route edges="E0 -47621504#4 -E22 E21 E17 -E23 47621504#4"/>
    </vehicle>
    <vehicle id="2320" depart="1740.00">
        <route edges="-E6 -47621504#4 -E22 E21 -E16 E15"/>
    </vehicle>
    <vehicle id="2321" depart="1740.75">
        <route edges="-47621504#5 -E0 E3 E22"/>
    </vehicle>
    <vehicle id="2322" depart="1741.50">
        <route edges="-E15 E16 -E21 -E3 47693411#4 47693393#2"/>
    </vehicle>
    <vehicle id="2323" depart="1742.25">
        <route edges="-47621504#5 -47621504#4 E23 E13"/>
    </vehicle>
    <vehicle id="2324" depart="1743.00">
        <route edges="-47693393#5 -E19 -47693393#2 E10"/>
    </vehicle>
    <vehicle id="2325" depart="1743.75">
        <route edges="-E1 E23 -47621504#1"/>
    </vehicle>
    <vehicle id="2326" depart="1744.50">
        <route edges="-E8 47693393#2 E20 E22 E1"/>
    </vehicle>
    <vehicle id="2327" depart="1745.25">
        <route edges="-E16 -E19 E20 E21 E17 E13"/>
    </vehicle>
    <vehicle id="2328" depart="1746.00">
        <route edges="-E2 47693411#4 47693393#2 -E5"/>
    </vehicle>
    <vehicle id="2329" depart="1746.75">
        <route edges="-E10 47693393#2 E20 E22 E1"/>
    </vehicle>
    <vehicle id="2330" depart="1747.50">
        <route edges="-47693393#5 -E19 -47693393#2"/>
    </vehicle>
    <vehicle id="2331" depart="1748.25">
        <route edges="-E25 E17 -47621504#1"/>
    </vehicle>
    <vehicle id="2332" depart="1749.00">
        <route edges="-E15 -E19 -47693393#2 -47693411#4"/>
    </vehicle>
    <vehicle id="2333" depart="1749.75">
        <route edges="-E2 E3 E22"/>
    </vehicle>
    <vehicle id="2334" depart="1750.50">
        <route edges="-47693393#5 E16 E17 -E23 -E22"/>
    </vehicle>
    <vehicle id="2335" depart="1751.25">
        <route edges="-E23 -E22 -E20 -47693393#2 E10"/>
    </vehicle>
    <vehicle id="2336" depart="1752.00">
        <route edges="-E6 -47621504#4 -E22 -E20 -E5"/>
    </vehicle>
    <vehicle id="2337" depart="1752.75">
        <route edges="-E25 -E21 -E3 E2"/>
    </vehicle>
    <vehicle id="2338" depart="1753.50">
        <route edges="-E10 -47693411#4 E0 -47621504#4"/>
    </vehicle>
    <vehicle id="2339" depart="1754.25">
        <route edges="-E8 47693393#2 E19 47693393#5"/>
    </vehicle>
    <vehicle id="2340" depart="1755.00">
        <route edges="E3 -E20 -47693393#2 -47693411#4"/>
    </vehicle>
    <vehicle id="2341" depart="1755.75">
        <route edges="-E6 -47621504#4 E1"/>
    </vehicle>
    <vehicle id="2342" depart="1756.50">
        <route edges="-E13 -E17 -E16 47693393#5"/>
    </vehicle>
    <vehicle id="2343" depart="1757.25">
        <route edges="-E25 E17 -47621504#1"/>
    </vehicle>
    <vehicle id="2344" depart="1758.00">
        <route edges="-E10 E8"/>
    </vehicle>
    <vehicle id="2345" depart="1758.75">
        <route edges="-E25 -E21 -E20 -47693393#2 E8"/>
    </vehicle>
    <vehicle id="2346" depart="1759.50">
        <route edges="-E15 E16 E17 -E23"/>
    </vehicle>
    <vehicle id="2347" depart="1760.25">
        <route edges="-47621504#5 -47621504#4 E23 -E17 E25"/>
    </vehicle>
    <vehicle id="2348" depart="1761.00">
        <route edges="-E1 -E22 E21 -E16 47693393#5"/>
    </vehicle>
    <vehicle id="2349" depart="1761.75">
        <route edges="-E8 47693393#2 E20 E21 E25"/>
    </vehicle>
    <vehicle id="2350" depart="1762.50">
        <route edges="-47693393#5 E16 E17 -47621504#1"/>
    </vehicle>
    <vehicle id="2351" depart="1763.25">
        <route edges="E5 E20 E22 47621504#4 E6"/>
    </vehicle>
    <vehicle id="2352" depart="1764.00">
        <route edges="E0 -47621504#4 E23 -E17 E25"/>
    </vehicle>
    <vehicle id="2353" depart="1764.75">
        <route edges="-47621504#5 -E0 E2"/>
    </vehicle>
    <vehicle id="2354" depart="1765.50">
        <route edges="-47693393#5 E16 -E21 E22 E1"/>
    </vehicle>
    <vehicle id="2355" depart="1766.25">
        <route edges="-47621504#5 -47621504#4 -E22 -E20 -E5"/>
    </vehicle>
    <vehicle id="2356" depart="1767.00">
        <route edges="-E20 -E5"/>
    </vehicle>
    <vehicle id="2357" depart="1767.75">
        <route edges="-E2 E0 47621504#5"/>
    </vehicle>
    <vehicle id="2358" depart="1768.50">
        <route edges="-E2 E3 E22 47621504#4 -E0 E2"/>
    </vehicle>
    <vehicle id="2359" depart="1769.25">
        <route edges="-47693393#5 -E19 -47693393#2 -47693411#4 E2"/>
    </vehicle>
    <vehicle id="2360" depart="1770.00">
        <route edges="-47621504#5 -47621504#4 E23 E13"/>
    </vehicle>
    <vehicle id="2361" depart="1770.75">
        <route edges="-E6 -47621504#4 E23 -47621504#1"/>
    </vehicle>
    <vehicle id="2362" depart="1771.50">
        <route edges="-E1 47621504#4 47621504#5"/>
    </vehicle>
    <vehicle id="2363" depart="1772.25">
        <route edges="47621504#1 -E17 -E16 E15"/>
    </vehicle>
    <vehicle id="2364" depart="1773.00">
        <route edges="-47621504#5 -47621504#4 -E22 E21 -E16 E15"/>
    </vehicle>
    <vehicle id="2365" depart="1773.75">
        <route edges="-47621504#5 -47621504#4 -E22 -E3 E0"/>
    </vehicle>
    <vehicle id="2366" depart="1774.50">
        <route edges="-E10 47693393#2 E20 E21 E25"/>
    </vehicle>
    <vehicle id="2367" depart="1775.25">
        <route edges="-E6 -E0 E3 E22 47621504#4 E6"/>
    </vehicle>
    <vehicle id="2368" depart="1776.00">
        <route edges="-47621504#5 E6"/>
    </vehicle>
    <vehicle id="2369" depart="1776.75">
        <route edges="-E6 47621504#5"/>
    </vehicle>
    <vehicle id="2370" depart="1777.50">
        <route edges="-E15 -E19 -47693393#2 E8"/>
    </vehicle>
    <vehicle id="2371" depart="1778.25">
        <route edges="-47693393#5 E16 -E21 -E20 E19 47693393#5"/>
    </vehicle>
    <vehicle id="2372" depart="1779.00">
        <route edges="47693411#4 47693393#2 E20 E21 E17 E13"/>
    </vehicle>
    <vehicle id="2373" depart="1779.75">
        <route edges="-E1 -E22 -E20 -47693393#2 E10"/>
    </vehicle>
    <vehicle id="2374" depart="1780.50">
        <route edges="-E17 -E21 E22 47621504#4 E6"/>
    </vehicle>
    <vehicle id="2375" depart="1781.25">
        <route edges="-47621504#5 -E0 E3 E22 47621504#4 47621504#5"/>
    </vehicle>
    <vehicle id="2376" depart="1782.00">
        <route edges="-E2 47693411#4 47693393#2 E19 47693393#5"/>
    </vehicle>
    <vehicle id="2377" depart="1782.75">
        <route edges="-E15 -E19 -E5"/>
    </vehicle>
    <vehicle id="2378" depart="1783.50">
        <route edges="-E13 -E17 -E16 47693393#5"/>
    </vehicle>
    <vehicle id="2379" depart="1784.25">
        <route edges="-E25 E17 -E23 47621504#4 47621504#5"/>
    </vehicle>
    <vehicle id="2380" depart="1785.00">
        <route edges="E5 -47693393#2 E10"/>
    </vehicle>
    <vehicle id="2381" depart="1785.75">
        <route edges="47621504#1 -E17 -E16 E15"/>
    </vehicle>
    <vehicle id="2382" depart="1786.50">
        <route edges="E16 -E21 E22 47621504#4 E6"/>
    </vehicle>
    <vehicle id="2383" depart="1787.25">
        <route edges="47621504#1 -E23 -E22 E21 E17 -47621504#1"/>
    </vehicle>
    <vehicle id="2384" depart="1788.00">
        <route edges="-E22 -E3 E0 47621504#5"/>
    </vehicle>
    <vehicle id="2385" depart="1788.75">
        <route edges="-47693393#5 E16 -E21 E22 47621504#4 E6"/>
    </vehicle>
    <vehicle id="2386" depart="1789.50">
        <route edges="-E6 -47621504#4 -E22 -E20 -47693393#2 -47693411#4"/>
    </vehicle>
    <vehicle id="2387" depart="1790.25">
        <route edges="-E15 -E19 -47693393#2 E8"/>
    </vehicle>
    <vehicle id="2388" depart="1791.00">
        <route edges="-E25 -E16 E15"/>
    </vehicle>
    <vehicle id="2389" depart="1791.75">
        <route edges="-E1 47621504#4 47621504#5"/>
    </vehicle>
    <vehicle id="2390" depart="1792.50">
        <route edges="-47693393#5 -E19 -47693393#2 E8"/>
    </vehicle>
    <vehicle id="2391" depart="1793.25">
        <route edges="E22 E23 -E17 -E16 47693393#5"/>
    </vehicle>
    <vehicle id="2392" depart="1794.00">
        <route edges="-E21 -E20 -E5"/>
    </vehicle>
    <vehicle id="2393" depart="1794.75">
        <route edges="-47693393#5 E16 E17 E13"/>
    </vehicle>
    <vehicle id="2394" depart="1795.50">
        <route edges="47621504#1 -E23 47621504#4 E6"/>
    </vehicle>
    <vehicle id="2395" depart="1796.25">
        <route edges="-E13 -E23 47621504#4 -E0 E2"/>
    </vehicle>
    <vehicle id="2396" depart="1797.00">
        <route edges="-E2 E0 -47621504#4 -E22"/>
    </vehicle>
    <vehicle id="2397" depart="1797.75">
        <route edges="E5 -47693393#2 E8"/>
    </vehicle>
    <vehicle id="2398" depart="1798.50">
        <route edges="-47693393#5 -E19 -47693393#2 E8"/>
    </vehicle>
    <vehicle id="2399" depart="1799.25">
        <route edges="E23 -E17 -E16 47693393#5"/>
    </vehicle>
    <vehicle id="2400" depart="1800.00">
        <route edges="-E23 -E22 -E20 -47693393#2 E8"/>
    </vehicle>
    <vehicle id="2401" depart="1800.75">
        <route edges="-47693393#5 E16 -E21 -E20 E19 47693393#5"/>
    </vehicle>
    <vehicle id="2402" depart="1801.50">
        <route edges="E16 -E21 -E3 E2"/>
    </vehicle>
    <vehicle id="2403" depart="1802.25">
        <route edges="-E8 -47693411#4 E0 E6"/>
    </vehicle>
    <vehicle id="2404" depart="1803.00">
        <route edges="-E15 E16 -E21 E22 E1"/>
    </vehicle>
    <vehicle id="2405" depart="1803.75">
        <route edges="-E15 -E19 -47693393#2 E8"/>
    </vehicle>
    <vehicle id="2406" depart="1804.50">
        <route edges="E19 E16 -E21 -E20 -47693393#2 E8"/>
    </vehicle>
    <vehicle id="2407" depart="1805.25">
        <route edges="-E10 47693393#2 E20 E22 E23"/>
    </vehicle>
    <vehicle id="2408" depart="1806.00">
        <route edges="-47693393#5 -E19 -E5"/>
    </vehicle>
    <vehicle id="2409" depart="1806.75">
        <route edges="-E8 47693393#2 E19 E15"/>
    </vehicle>
    <vehicle id="2410" depart="1807.50">
        <route edges="-E10 47693393#2 E20 E21 E17 E13"/>
    </vehicle>
    <vehicle id="2411" depart="1808.25">
        <route edges="-E1 47621504#4 47621504#5"/>
    </vehicle>
    <vehicle id="2412" depart="1809.00">
        <route edges="-E6 -47621504#4 -E22 E21 -E16 47693393#5"/>
    </vehicle>
    <vehicle id="2413" depart="1809.75">
        <route edges="-E6 -E0 47693411#4 E10"/>
    </vehicle>
    <vehicle id="2414" depart="1810.50">
        <route edges="-E2 47693411#4 47693393#2 E19 E15"/>
    </vehicle>
    <vehicle id="2415" depart="1811.25">
        <route edges="-E8 47693393#2 E19 47693393#5"/>
    </vehicle>
    <vehicle id="2416" depart="1812.00">
        <route edges="47621504#4 -E0 47693411#4 E10"/>
    </vehicle>
    <vehicle id="2417" depart="1812.75">
        <route edges="-47693393#5 -E19 -E5"/>
    </vehicle>
    <vehicle id="2418" depart="1813.50">
        <route edges="-47621504#5 -47621504#4 -E22 E21"/>
    </vehicle>
    <vehicle id="2419" depart="1814.25">
        <route edges="-47621504#5 -E0 E3 E22 47621504#4 47621504#5"/>
    </vehicle>
    <vehicle id="2420" depart="1815.00">
        <route edges="-E15 -E19 -47693393#2 -47693411#4 E2"/>
    </vehicle>
    <vehicle id="2421" depart="1815.75">
        <route edges="E5 E20"/>
    </vehicle>
    <vehicle id="2422" depart="1816.50">
        <route edges="-47621504#5 E6"/>
    </vehicle>
    <vehicle id="2423" depart="1817.25">
        <route edges="E5 E20 E22 47621504#4 E6"/>
    </vehicle>
    <vehicle id="2424" depart="1818.00">
        <route edges="-E2 47693411#4 47693393#2 E19 47693393#5"/>
    </vehicle>
    <vehicle id="2425" depart="1818.75">
        <route edges="-E17 -E21 E22 47621504#4 47621504#5"/>
    </vehicle>
    <vehicle id="2426" depart="1819.50">
        <route edges="-E15 E16 E17 -47621504#1"/>
    </vehicle>
    <vehicle id="2427" depart="1820.25">
        <route edges="-E8 47693393#2 E20 -E3 47693411#4"/>
    </vehicle>
    <vehicle id="2428" depart="1821.00">
        <route edges="-E13 -E17 -E16 E15"/>
    </vehicle>
    <vehicle id="2429" depart="1821.75">
        <route edges="-E8 47693393#2 E20 E21 E17 E13"/>
    </vehicle>
    <vehicle id="2430" depart="1822.50">
        <route edges="-E2 E0 E6"/>
    </vehicle>
    <vehicle id="2431" depart="1823.25">
        <route edges="47621504#1 -E23 -E22 -E20 -47693393#2 E10"/>
    </vehicle>
    <vehicle id="2432" depart="1824.00">
        <route edges="-E17 E25"/>
    </vehicle>
    <vehicle id="2433" depart="1824.75">
        <route edges="-47621504#5 -E0 47693411#4 E8"/>
    </vehicle>
    <vehicle id="2434" depart="1825.50">
        <route edges="-E2 E0 -47621504#4 E1"/>
    </vehicle>
    <vehicle id="2435" depart="1826.25">
        <route edges="-E8 47693393#2 E20 E21 E17 E13"/>
    </vehicle>
    <vehicle id="2436" depart="1827.00">
        <route edges="-E2 47693411#4 47693393#2 E19 E15"/>
    </vehicle>
    <vehicle id="2437" depart="1827.75">
        <route edges="-47621504#5 -E0 E3 E22 47621504#4 47621504#5"/>
    </vehicle>
    <vehicle id="2438" depart="1828.50">
        <route edges="-E15 E16 -E21 -E3 47693411#4 47693393#2"/>
    </vehicle>
    <vehicle id="2439" depart="1829.25">
        <route edges="47621504#1 -E23 -E22 -E20 -47693393#2 E10"/>
    </vehicle>
    <vehicle id="2440" depart="1830.00">
        <route edges="-E15 E16 -E21 -E20 E19 E15"/>
    </vehicle>
    <vehicle id="2441" depart="1830.75">
        <route edges="-47621504#5 -E0 47693411#4 E10"/>
    </vehicle>
    <vehicle id="2442" depart="1831.50">
        <route edges="-47693393#5 E16 E25"/>
    </vehicle>
    <vehicle id="2443" depart="1832.25">
        <route edges="-E17 -E21 -E3 E2"/>
    </vehicle>
    <vehicle id="2444" depart="1833.00">
        <route edges="-47693393#5 E16 -E21 E22 E23"/>
    </vehicle>
    <vehicle id="2445" depart="1833.75">
        <route edges="E5 -47693393#2 -47693411#4 E2"/>
    </vehicle>
    <vehicle id="2446" depart="1834.50">
        <route edges="-47693393#5 E16 -E21 E22 E1"/>
    </vehicle>
    <vehicle id="2447" depart="1835.25">
        <route edges="-E16 -E19 -E5"/>
    </vehicle>
    <vehicle id="2448" depart="1836.00">
        <route edges="-E25 -E21 -E3 E2"/>
    </vehicle>
    <vehicle id="2449" depart="1836.75">
        <route edges="-E1 47621504#4 -E0 E3 E22 E1"/>
    </vehicle>
    <vehicle id="2450" depart="1837.50">
        <route edges="-E10 -47693411#4 E2"/>
    </vehicle>
    <vehicle id="2451" depart="1838.25">
        <route edges="E21 E25"/>
    </vehicle>
    <vehicle id="2452" depart="1839.00">
        <route edges="-E8 -47693411#4 E3 -E20"/>
    </vehicle>
    <vehicle id="2453" depart="1839.75">
        <route edges="-47693393#5 E16 -E21 E22 E1"/>
    </vehicle>
    <vehicle id="2454" depart="1840.50">
        <route edges="-E13 -E23 -E22 -E20 -47693393#2 E10"/>
    </vehicle>
    <vehicle id="2455" depart="1841.25">
        <route edges="-E15 E16 E25"/>
    </vehicle>
    <vehicle id="2456" depart="1842.00">
        <route edges="-E2 47693411#4 E8"/>
    </vehicle>
    <vehicle id="2457" depart="1842.75">
        <route edges="-E15 E16 -E21 -E3 47693411#4"/>
    </vehicle>
    <vehicle id="2458" depart="1843.50">
        <route edges="-E8 -47693411#4 E0 E6"/>
    </vehicle>
    <vehicle id="2459" depart="1844.25">
        <route edges="-E25 -E16 E15"/>
    </vehicle>
    <vehicle id="2460" depart="1845.00">
        <route edges="-47693393#5 E16 -E21 E22 47621504#4 E6"/>
    </vehicle>
    <vehicle id="2461" depart="1845.75">
        <route edges="-E1 47621504#4 -E0 E2"/>
    </vehicle>
    <vehicle id="2462" depart="1846.50">
        <route edges="-E15 47693393#5"/>
    </vehicle>
    <vehicle id="2463" depart="1847.25">
        <route edges="-E8 47693393#2 E20 E22 E1"/>
    </vehicle>
    <vehicle id="2464" depart="1848.00">
        <route edges="-E25 -E16 -E19"/>
    </vehicle>
    <vehicle id="2465" depart="1848.75">
        <route edges="-47693393#5 -E19 -E5"/>
    </vehicle>
    <vehicle id="2466" depart="1849.50">
        <route edges="-E25 E17 -E23 47621504#4 47621504#5"/>
    </vehicle>
    <vehicle id="2467" depart="1850.25">
        <route edges="-E19 -47693393#2 -47693411#4 E3"/>
    </vehicle>
    <vehicle id="2468" depart="1851.00">
        <route edges="-E21 E22 E23 -47621504#1"/>
    </vehicle>
    <vehicle id="2469" depart="1851.75">
        <route edges="E17 -E23 47621504#4 47621504#5"/>
    </vehicle>
    <vehicle id="2470" depart="1852.50">
        <route edges="-E25 -E21 -E20 -47693393#2 E10"/>
    </vehicle>
    <vehicle id="2471" depart="1853.25">
        <route edges="-E15 -E19 -47693393#2"/>
    </vehicle>
    <vehicle id="2472" depart="1854.00">
        <route edges="-E25 E17 -E23 47621504#4 47621504#5"/>
    </vehicle>
    <vehicle id="2473" depart="1854.75">
        <route edges="-E21 -E20 E19 E15"/>
    </vehicle>
    <vehicle id="2474" depart="1855.50">
        <route edges="-E23 -E22 E21 E25"/>
    </vehicle>
    <vehicle id="2475" depart="1856.25">
        <route edges="-47621504#5 -47621504#4 -E22 -E3"/>
    </vehicle>
    <vehicle id="2476" depart="1857.00">
        <route edges="-E6 -47621504#4 E23 -47621504#1"/>
    </vehicle>
    <vehicle id="2477" depart="1857.75">
        <route edges="47621504#4 -E0 47693411#4 47693393#2 E19 E16"/>
    </vehicle>
    <vehicle id="2478" depart="1858.50">
        <route edges="47621504#1 -E23 47621504#4 47621504#5"/>
    </vehicle>
    <vehicle id="2479" depart="1859.25">
        <route edges="E23 -47621504#1"/>
    </vehicle>
    <vehicle id="2480" depart="1860.00">
        <route edges="-E15 -E19 -E5"/>
    </vehicle>
    <vehicle id="2481" depart="1860.75">
        <route edges="-E6 -47621504#4 -E22 E21 -E16 E15"/>
    </vehicle>
    <vehicle id="2482" depart="1861.50">
        <route edges="-E6 -47621504#4 E23 E13"/>
    </vehicle>
    <vehicle id="2483" depart="1862.25">
        <route edges="47621504#1 -E23 -E22 -E20 -E5"/>
    </vehicle>
    <vehicle id="2484" depart="1863.00">
        <route edges="-E17 -E21 E22 E23 E13"/>
    </vehicle>
    <vehicle id="2485" depart="1863.75">
        <route edges="E5 E20 E22 47621504#4 -E0"/>
    </vehicle>
    <vehicle id="2486" depart="1864.50">
        <route edges="-E10 47693393#2 E19 47693393#5"/>
    </vehicle>
    <vehicle id="2487" depart="1865.25">
        <route edges="-E15 E16 E17 -47621504#1"/>
    </vehicle>
    <vehicle id="2488" depart="1866.00">
        <route edges="-E15 E16 E17 E13"/>
    </vehicle>
    <vehicle id="2489" depart="1866.75">
        <route edges="-E10 -47693411#4 E0 -47621504#4 -E22"/>
    </vehicle>
    <vehicle id="2490" depart="1867.50">
        <route edges="-E6 47621504#5"/>
    </vehicle>
    <vehicle id="2491" depart="1868.25">
        <route edges="-E2 47693411#4 E10"/>
    </vehicle>
    <vehicle id="2492" depart="1869.00">
        <route edges="-E6 -47621504#4 -E22 E21 -E16 E15"/>
    </vehicle>
    <vehicle id="2493" depart="1869.75">
        <route edges="-47693393#5 -E19 -47693393#2 -47693411#4 E2"/>
    </vehicle>
    <vehicle id="2494" depart="1870.50">
        <route edges="-E25 -E21 -E20 -47693393#2 E8"/>
    </vehicle>
    <vehicle id="2495" depart="1871.25">
        <route edges="-E2 E3 E22 47621504#4 -E0 E2"/>
    </vehicle>
    <vehicle id="2496" depart="1872.00">
        <route edges="E5 -47693393#2 E8"/>
    </vehicle>
    <vehicle id="2497" depart="1872.75">
        <route edges="-E10 47693393#2 E19 E15"/>
    </vehicle>
    <vehicle id="2498" depart="1873.50">
        <route edges="-E13 -E23 -E22 -E20 -47693393#2 E10"/>
    </vehicle>
    <vehicle id="2499" depart="1874.25">
        <route edges="E5 E19 47693393#5"/>
    </vehicle>
    <vehicle id="2500" depart="1875.00">
        <route edges="-47693393#5 E16 E17 E13"/>
    </vehicle>
    <vehicle id="2501" depart="1875.75">
        <route edges="-E2 47693411#4 47693393#2 E19 E15"/>
    </vehicle>
    <vehicle id="2502" depart="1876.50">
        <route edges="-E2 47693411#4 47693393#2 -E5"/>
    </vehicle>
    <vehicle id="2503" depart="1877.25">
        <route edges="-E25 -E21 -E3 E2"/>
    </vehicle>
    <vehicle id="2504" depart="1878.00">
        <route edges="E5 E20 E22 E23 -47621504#1"/>
    </vehicle>
    <vehicle id="2505" depart="1878.75">
        <route edges="-47621504#5 -47621504#4 -E22 E21 -E16 E15"/>
    </vehicle>
    <vehicle id="2506" depart="1879.50">
        <route edges="-47693393#5 E16 E25"/>
    </vehicle>
    <vehicle id="2507" depart="1880.25">
        <route edges="47621504#1 -E23 -E22 -E20 -47693393#2 E8"/>
    </vehicle>
    <vehicle id="2508" depart="1881.00">
        <route edges="-E15 47693393#5"/>
    </vehicle>
    <vehicle id="2509" depart="1881.75">
        <route edges="-E23 -E22 E21 -E16 E15"/>
    </vehicle>
    <vehicle id="2510" depart="1882.50">
        <route edges="-47621504#5 -47621504#4 -E22 -E20 -E5"/>
    </vehicle>
    <vehicle id="2511" depart="1883.25">
        <route edges="-E10 47693393#2 E20 E21 E25"/>
    </vehicle>
    <vehicle id="2512" depart="1884.00">
        <route edges="-E13 -E23 -E22 -E20 -47693393#2 E10"/>
    </vehicle>
    <vehicle id="2513" depart="1884.75">
        <route edges="-E13 -47621504#1"/>
    </vehicle>
    <vehicle id="2514" depart="1885.50">
        <route edges="-E6 -47621504#4 -E22 E21 -E16 47693393#5"/>
    </vehicle>
    <vehicle id="2515" depart="1886.25">
        <route edges="-E8 47693393#2 E19 E15"/>
    </vehicle>
    <vehicle id="2516" depart="1887.00">
        <route edges="-47621504#5 -47621504#4 -E22 -E20 -E5"/>
    </vehicle>
    <vehicle id="2517" depart="1887.75">
        <route edges="-E13 -E17 -E16 47693393#5"/>
    </vehicle>
    <vehicle id="2518" depart="1888.50">
        <route edges="-E6 -E0 E3 E22 47621504#4 E6"/>
    </vehicle>
    <vehicle id="2519" depart="1889.25">
        <route edges="47621504#1 -E17 -E16 E15"/>
    </vehicle>
    <vehicle id="2520" depart="1890.00">
        <route edges="-E2 47693411#4 47693393#2 E19 E15"/>
    </vehicle>
    <vehicle id="2521" depart="1890.75">
        <route edges="E19 E16 E17 E13"/>
    </vehicle>
    <vehicle id="2522" depart="1891.50">
        <route edges="-E13 -E17 -E21 E22 E23"/>
    </vehicle>
    <vehicle id="2523" depart="1892.25">
        <route edges="-E15 -E19 -47693393#2 -47693411#4 E2"/>
    </vehicle>
    <vehicle id="2524" depart="1893.00">
        <route edges="47621504#1 -E23 47621504#4 -E0 47693411#4 47693393#2"/>
    </vehicle>
    <vehicle id="2525" depart="1893.75">
        <route edges="-E8 47693393#2 E19 47693393#5"/>
    </vehicle>
    <vehicle id="2526" depart="1894.50">
        <route edges="-E20 -E5"/>
    </vehicle>
    <vehicle id="2527" depart="1895.25">
        <route edges="-E6 -47621504#4 E23 -E17 E25"/>
    </vehicle>
    <vehicle id="2528" depart="1896.00">
        <route edges="E17 -E23 -E22 E21 -E16 47693393#5"/>
    </vehicle>
    <vehicle id="2529" depart="1896.75">
        <route edges="E5 E20 E22 47621504#4 47621504#5"/>
    </vehicle>
    <vehicle id="2530" depart="1897.50">
        <route edges="-47621504#5 -E0 47693411#4 E8"/>
    </vehicle>
    <vehicle id="2531" depart="1898.25">
        <route edges="-E25 -E21 -E20 E19 E16 E25"/>
    </vehicle>
    <vehicle id="2532" depart="1899.00">
        <route edges="-E25 -E21 E22 E1"/>
    </vehicle>
    <vehicle id="2533" depart="1899.75">
        <route edges="-E25 E17 -E23 47621504#4 E6"/>
    </vehicle>
    <vehicle id="2534" depart="1900.50">
        <route edges="-E8 -47693411#4 E2"/>
    </vehicle>
    <vehicle id="2535" depart="1901.25">
        <route edges="-E13 -47621504#1"/>
    </vehicle>
    <vehicle id="2536" depart="1902.00">
        <route edges="-E15 -E19 -47693393#2 E10"/>
    </vehicle>
    <vehicle id="2537" depart="1902.75">
        <route edges="-E10 47693393#2 E20 E22 E1"/>
    </vehicle>
    <vehicle id="2538" depart="1903.50">
        <route edges="E5 E19 E16 -E21 -E20 -E5"/>
    </vehicle>
    <vehicle id="2539" depart="1904.25">
        <route edges="-E10 47693393#2 E20 E21 -E16 -E19"/>
    </vehicle>
    <vehicle id="2540" depart="1905.00">
        <route edges="47621504#1 -E17 -E21 E22 E23"/>
    </vehicle>
    <vehicle id="2541" depart="1905.75">
        <route edges="E22 E1"/>
    </vehicle>
    <vehicle id="2542" depart="1906.50">
        <route edges="-47621504#5 -E0 47693411#4 E10"/>
    </vehicle>
    <vehicle id="2543" depart="1907.25">
        <route edges="-E2 47693411#4 47693393#2 -E5"/>
    </vehicle>
    <vehicle id="2544" depart="1908.00">
        <route edges="E3 E22 47621504#4 -E0 E2"/>
    </vehicle>
    <vehicle id="2545" depart="1908.75">
        <route edges="-E2 E3 E22"/>
    </vehicle>
    <vehicle id="2546" depart="1909.50">
        <route edges="-47693393#5 E16 -E21 E22 47621504#4 E6"/>
    </vehicle>
    <vehicle id="2547" depart="1910.25">
        <route edges="47621504#1 -E23 -E22 -E20 -47693393#2 E8"/>
    </vehicle>
    <vehicle id="2548" depart="1911.00">
        <route edges="-E6 -47621504#4 -E22"/>
    </vehicle>
    <vehicle id="2549" depart="1911.75">
        <route edges="-E8 E10"/>
    </vehicle>
    <vehicle id="2550" depart="1912.50">
        <route edges="-E8 E10"/>
    </vehicle>
    <vehicle id="2551" depart="1913.25">
        <route edges="-47621504#4 -E22 -E20 -47693393#2 E8"/>
    </vehicle>
    <vehicle id="2552" depart="1914.00">
        <route edges="-E6 -47621504#4 E23 E13"/>
    </vehicle>
    <vehicle id="2553" depart="1914.75">
        <route edges="-47693393#5 -E19 -47693393#2 E10"/>
    </vehicle>
    <vehicle id="2554" depart="1915.50">
        <route edges="-47621504#5 -E0 47693411#4 E10"/>
    </vehicle>
    <vehicle id="2555" depart="1916.25">
        <route edges="-E6 -47621504#4 -E22 E21 -E16 47693393#5"/>
    </vehicle>
    <vehicle id="2556" depart="1917.00">
        <route edges="-E25 -E16 47693393#5"/>
    </vehicle>
    <vehicle id="2557" depart="1917.75">
        <route edges="E19 47693393#5"/>
    </vehicle>
    <vehicle id="2558" depart="1918.50">
        <route edges="-E1 47621504#4 47621504#5"/>
    </vehicle>
    <vehicle id="2559" depart="1919.25">
        <route edges="-E13 -E23 E1"/>
    </vehicle>
    <vehicle id="2560" depart="1920.00">
        <route edges="-47693393#5 E16 -E21 -E3"/>
    </vehicle>
    <vehicle id="2561" depart="1920.75">
        <route edges="-E10 47693393#2 E20 E22 E23 -47621504#1"/>
    </vehicle>
    <vehicle id="2562" depart="1921.50">
        <route edges="-E25 -E21 -E20 -47693393#2 E10"/>
    </vehicle>
    <vehicle id="2563" depart="1922.25">
        <route edges="-E1 -E22 E21 -E16 47693393#5"/>
    </vehicle>
    <vehicle id="2564" depart="1923.00">
        <route edges="-E13 -E23"/>
    </vehicle>
    <vehicle id="2565" depart="1923.75">
        <route edges="-E6 47621504#5"/>
    </vehicle>
    <vehicle id="2566" depart="1924.50">
        <route edges="-E10 -47693411#4 E0 -47621504#4"/>
    </vehicle>
    <vehicle id="2567" depart="1925.25">
        <route edges="-E25 -E16 47693393#5"/>
    </vehicle>
    <vehicle id="2568" depart="1926.00">
        <route edges="-E15 E16 -E21"/>
    </vehicle>
    <vehicle id="2569" depart="1926.75">
        <route edges="-E2 E3 E21 E17"/>
    </vehicle>
    <vehicle id="2570" depart="1927.50">
        <route edges="-47693393#5 E16 E17 -47621504#1"/>
    </vehicle>
    <vehicle id="2571" depart="1928.25">
        <route edges="-E15 -E19 -E5"/>
    </vehicle>
    <vehicle id="2572" depart="1929.00">
        <route edges="-E25 E17 E13"/>
    </vehicle>
    <vehicle id="2573" depart="1929.75">
        <route edges="47621504#1 -E23 47621504#4 -E0 E2"/>
    </vehicle>
    <vehicle id="2574" depart="1930.50">
        <route edges="-E25 -E16 47693393#5"/>
    </vehicle>
    <vehicle id="2575" depart="1931.25">
        <route edges="47621504#1 -E23 47621504#4 -E0 E2"/>
    </vehicle>
    <vehicle id="2576" depart="1932.00">
        <route edges="-E6 -47621504#4 E23 E13"/>
    </vehicle>
    <vehicle id="2577" depart="1932.75">
        <route edges="E5 -47693393#2 -47693411#4 E2"/>
    </vehicle>
    <vehicle id="2578" depart="1933.50">
        <route edges="-E2 E0 -47621504#4 E23 -E17 -E21"/>
    </vehicle>
    <vehicle id="2579" depart="1934.25">
        <route edges="47621504#1 -E23 47621504#4 E6"/>
    </vehicle>
    <vehicle id="2580" depart="1935.00">
        <route edges="-E2 E0 -47621504#4 E1"/>
    </vehicle>
    <vehicle id="2581" depart="1935.75">
        <route edges="-E6 -E0 E2"/>
    </vehicle>
    <vehicle id="2582" depart="1936.50">
        <route edges="-E2 E0 47621504#5"/>
    </vehicle>
    <vehicle id="2583" depart="1937.25">
        <route edges="-E1 47621504#4 -E0 E3"/>
    </vehicle>
    <vehicle id="2584" depart="1938.00">
        <route edges="-E25 E17 -E23 47621504#4 E6"/>
    </vehicle>
    <vehicle id="2585" depart="1938.75">
        <route edges="-E15 -E19 -47693393#2 -47693411#4 E2"/>
    </vehicle>
    <vehicle id="2586" depart="1939.50">
        <route edges="-E6 -47621504#4 E23 -E17 E25"/>
    </vehicle>
    <vehicle id="2587" depart="1940.25">
        <route edges="E17 -E23 E1"/>
    </vehicle>
    <vehicle id="2588" depart="1941.00">
        <route edges="-47621504#5 -E0 47693411#4 E10"/>
    </vehicle>
    <vehicle id="2589" depart="1941.75">
        <route edges="-E13 -E23 -E22 -E20 -47693393#2 E10"/>
    </vehicle>
    <vehicle id="2590" depart="1942.50">
        <route edges="-E1 -E22 E21"/>
    </vehicle>
    <vehicle id="2591" depart="1943.25">
        <route edges="-E25 -E21"/>
    </vehicle>
    <vehicle id="2592" depart="1944.00">
        <route edges="-47693393#5 E16 E25"/>
    </vehicle>
    <vehicle id="2593" depart="1944.75">
        <route edges="47621504#1 -E17 -E16 47693393#5"/>
    </vehicle>
    <vehicle id="2594" depart="1945.50">
        <route edges="-E6 -47621504#4 E23 -E17 E25"/>
    </vehicle>
    <vehicle id="2595" depart="1946.25">
        <route edges="-E2 E0 -47621504#4 E1"/>
    </vehicle>
    <vehicle id="2596" depart="1947.00">
        <route edges="-E15 E16 -E21 -E20 E19 E15"/>
    </vehicle>
    <vehicle id="2597" depart="1947.75">
        <route edges="-E21 -E20 -47693393#2 E8"/>
    </vehicle>
    <vehicle id="2598" depart="1948.50">
        <route edges="-E15 47693393#5"/>
    </vehicle>
    <vehicle id="2599" depart="1949.25">
        <route edges="47621504#1 E13"/>
    </vehicle>
    <vehicle id="2600" depart="1950.00">
        <route edges="47621504#1 -E23 E1"/>
    </vehicle>
    <vehicle id="2601" depart="1950.75">
        <route edges="47621504#1 E13"/>
    </vehicle>
    <vehicle id="2602" depart="1951.50">
        <route edges="-E10 47693393#2 E19 E15"/>
    </vehicle>
    <vehicle id="2603" depart="1952.25">
        <route edges="-47693393#2 E8"/>
    </vehicle>
    <vehicle id="2604" depart="1953.00">
        <route edges="-E25 -E21 -E20 -47693393#2 E10"/>
    </vehicle>
    <vehicle id="2605" depart="1953.75">
        <route edges="-E25 -E21 -E20 -47693393#2 E10"/>
    </vehicle>
    <vehicle id="2606" depart="1954.50">
        <route edges="-E22 E21 E25"/>
    </vehicle>
    <vehicle id="2607" depart="1955.25">
        <route edges="-E1 -E22 -E20 -47693393#2 E8"/>
    </vehicle>
    <vehicle id="2608" depart="1956.00">
        <route edges="-47621504#5 -47621504#4 E23 -E17"/>
    </vehicle>
    <vehicle id="2609" depart="1956.75">
        <route edges="47621504#1 -E17 -E21 E22"/>
    </vehicle>
    <vehicle id="2610" depart="1957.50">
        <route edges="-E15 -E19 -47693393#2 E10"/>
    </vehicle>
    <vehicle id="2611" depart="1958.25">
        <route edges="-E6 -E0"/>
    </vehicle>
    <vehicle id="2612" depart="1959.00">
        <route edges="47621504#1 -E23 47621504#4 E6"/>
    </vehicle>
    <vehicle id="2613" depart="1959.75">
        <route edges="E21 -E16 E15"/>
    </vehicle>
    <vehicle id="2614" depart="1960.50">
        <route edges="-47621504#4 -E22 -E3"/>
    </vehicle>
    <vehicle id="2615" depart="1961.25">
        <route edges="-47693393#5 E16 E17 E13"/>
    </vehicle>
    <vehicle id="2616" depart="1962.00">
        <route edges="-E15 E16 E17 E13"/>
    </vehicle>
    <vehicle id="2617" depart="1962.75">
        <route edges="-E1 -E22 -E20 E19"/>
    </vehicle>
    <vehicle id="2618" depart="1963.50">
        <route edges="-E13 -E23 -E22 E21 E17 E13"/>
    </vehicle>
    <vehicle id="2619" depart="1964.25">
        <route edges="E22 47621504#4 -E0 47693411#4 47693393#2"/>
    </vehicle>
    <vehicle id="2620" depart="1965.00">
        <route edges="E5 E20 E22 E1"/>
    </vehicle>
    <vehicle id="2621" depart="1965.75">
        <route edges="E5 E19 47693393#5"/>
    </vehicle>
    <vehicle id="2622" depart="1966.50">
        <route edges="-47693393#5 E16 E17 -47621504#1"/>
    </vehicle>
    <vehicle id="2623" depart="1967.25">
        <route edges="E5 E20 E22 E1"/>
    </vehicle>
    <vehicle id="2624" depart="1968.00">
        <route edges="-47693393#5 E16 -E21 E22 47621504#4 47621504#5"/>
    </vehicle>
    <vehicle id="2625" depart="1968.75">
        <route edges="-E13 -E23 -E22 E21 E17 E13"/>
    </vehicle>
    <vehicle id="2626" depart="1969.50">
        <route edges="-47621504#5 -E0 E2"/>
    </vehicle>
    <vehicle id="2627" depart="1970.25">
        <route edges="47621504#1 -E17 -E16 47693393#5"/>
    </vehicle>
    <vehicle id="2628" depart="1971.00">
        <route edges="47693411#4 47693393#2 E20 E22 47621504#4 E6"/>
    </vehicle>
    <vehicle id="2629" depart="1971.75">
        <route edges="-E1 47621504#4 -E0 E2"/>
    </vehicle>
    <vehicle id="2630" depart="1972.50">
        <route edges="-E15 47693393#5"/>
    </vehicle>
    <vehicle id="2631" depart="1973.25">
        <route edges="-E15 E16 -E21 -E3 47693411#4"/>
    </vehicle>
    <vehicle id="2632" depart="1974.00">
        <route edges="-E21 -E20 E19 E15"/>
    </vehicle>
    <vehicle id="2633" depart="1974.75">
        <route edges="-E2 47693411#4 47693393#2 -E5"/>
    </vehicle>
    <vehicle id="2634" depart="1975.50">
        <route edges="-E15 E16 -E21 E22 47621504#4 E6"/>
    </vehicle>
    <vehicle id="2635" depart="1976.25">
        <route edges="47621504#1 -E23 -E22 -E20 -E5"/>
    </vehicle>
    <vehicle id="2636" depart="1977.00">
        <route edges="E5 E19 E16"/>
    </vehicle>
    <vehicle id="2637" depart="1977.75">
        <route edges="-47693393#5 -E19 -47693393#2 -47693411#4 E0 -47621504#4"/>
    </vehicle>
    <vehicle id="2638" depart="1978.50">
        <route edges="-47621504#5 -E0 E2"/>
    </vehicle>
    <vehicle id="2639" depart="1979.25">
        <route edges="-E2 E0 -47621504#4 E1"/>
    </vehicle>
    <vehicle id="2640" depart="1980.00">
        <route edges="E5 -47693393#2 -47693411#4"/>
    </vehicle>
    <vehicle id="2641" depart="1980.75">
        <route edges="-E6 -47621504#4 E1"/>
    </vehicle>
    <vehicle id="2642" depart="1981.50">
        <route edges="-E17 E25"/>
    </vehicle>
    <vehicle id="2643" depart="1982.25">
        <route edges="-E25 -E21 E22 E1"/>
    </vehicle>
    <vehicle id="2644" depart="1983.00">
        <route edges="-E1 -E22 -E20 -47693393#2 E10"/>
    </vehicle>
    <vehicle id="2645" depart="1983.75">
        <route edges="-E22 -E3 E0 -47621504#4 E1"/>
    </vehicle>
    <vehicle id="2646" depart="1984.50">
        <route edges="-E13 -E23 -E22 -E20 -E5"/>
    </vehicle>
    <vehicle id="2647" depart="1985.25">
        <route edges="-E25 E17 E13"/>
    </vehicle>
    <vehicle id="2648" depart="1986.00">
        <route edges="47621504#1 -E23 47621504#4 47621504#5"/>
    </vehicle>
    <vehicle id="2649" depart="1986.75">
        <route edges="-E2 E0 -47621504#4 E1"/>
    </vehicle>
    <vehicle id="2650" depart="1987.50">
        <route edges="-E21 -E20 E19 47693393#5"/>
    </vehicle>
    <vehicle id="2651" depart="1988.25">
        <route edges="E5 E20 E21 E17 E13"/>
    </vehicle>
    <vehicle id="2652" depart="1989.00">
        <route edges="-E6 -47621504#4 -E22 E21 -E16 -E19"/>
    </vehicle>
    <vehicle id="2653" depart="1989.75">
        <route edges="-E2 E3 E22 47621504#4 -E0 E2"/>
    </vehicle>
    <vehicle id="2654" depart="1990.50">
        <route edges="-47693393#5 -E19 -47693393#2 -47693411#4 E2"/>
    </vehicle>
    <vehicle id="2655" depart="1991.25">
        <route edges="E5 -47693393#2 E8"/>
    </vehicle>
    <vehicle id="2656" depart="1992.00">
        <route edges="47621504#1 -E23 -E22 -E20 -47693393#2 E10"/>
    </vehicle>
    <vehicle id="2657" depart="1992.75">
        <route edges="-47693393#2 -47693411#4 E0 E6"/>
    </vehicle>
    <vehicle id="2658" depart="1993.50">
        <route edges="-47693393#5 -E19 -47693393#2 E10"/>
    </vehicle>
    <vehicle id="2659" depart="1994.25">
        <route edges="-E8 47693393#2 E20 -E3 47693411#4 E8"/>
    </vehicle>
    <vehicle id="2660" depart="1995.00">
        <route edges="-47693393#2 -47693411#4 E3 E21 -E16 E15"/>
    </vehicle>
    <vehicle id="2661" depart="1995.75">
        <route edges="47621504#1 -E17 -E16 47693393#5"/>
    </vehicle>
    <vehicle id="2662" depart="1996.50">
        <route edges="-47621504#5 -47621504#4 -E22 E21 -E16 47693393#5"/>
    </vehicle>
    <vehicle id="2663" depart="1997.25">
        <route edges="47621504#1 -E23 -E22 -E20 -47693393#2 E10"/>
    </vehicle>
    <vehicle id="2664" depart="1998.00">
        <route edges="-E2 47693411#4 E10"/>
    </vehicle>
    <vehicle id="2665" depart="1998.75">
        <route edges="-E8 47693393#2 E20 E22 E1"/>
    </vehicle>
    <vehicle id="2666" depart="1999.50">
        <route edges="E5 E20 E21 E25"/>
    </vehicle>
    <vehicle id="2667" depart="2000.25">
        <route edges="-E10 47693393#2 E20 E22 E23 -47621504#1"/>
    </vehicle>
    <vehicle id="2668" depart="2001.00">
        <route edges="E23 -E17 -E21 -E3 E2"/>
    </vehicle>
    <vehicle id="2669" depart="2001.75">
        <route edges="-E8 47693393#2 E20 E21 E17 E13"/>
    </vehicle>
    <vehicle id="2670" depart="2002.50">
        <route edges="-47621504#5 -E0 47693411#4 E10"/>
    </vehicle>
    <vehicle id="2671" depart="2003.25">
        <route edges="-E1 E23 -47621504#1"/>
    </vehicle>
    <vehicle id="2672" depart="2004.00">
        <route edges="E5 E20 E21 E25"/>
    </vehicle>
    <vehicle id="2673" depart="2004.75">
        <route edges="-E25 E17 -E23 47621504#4 47621504#5"/>
    </vehicle>
    <vehicle id="2674" depart="2005.50">
        <route edges="-47693393#2 E10"/>
    </vehicle>
    <vehicle id="2675" depart="2006.25">
        <route edges="47621504#4 47621504#5"/>
    </vehicle>
    <vehicle id="2676" depart="2007.00">
        <route edges="-47693393#5 E16 -E21 E22 47621504#4 47621504#5"/>
    </vehicle>
    <vehicle id="2677" depart="2007.75">
        <route edges="47693393#2 E20 E22 E23 -47621504#1"/>
    </vehicle>
    <vehicle id="2678" depart="2008.50">
        <route edges="-47693393#5 -E19 -E5"/>
    </vehicle>
    <vehicle id="2679" depart="2009.25">
        <route edges="-E25 -E21 -E3"/>
    </vehicle>
    <vehicle id="2680" depart="2010.00">
        <route edges="-E16 -E19 E20 E21 E25"/>
    </vehicle>
    <vehicle id="2681" depart="2010.75">
        <route edges="-E10 -47693411#4 E2"/>
    </vehicle>
    <vehicle id="2682" depart="2011.50">
        <route edges="-E2 E3 E21 E25"/>
    </vehicle>
    <vehicle id="2683" depart="2012.25">
        <route edges="47693411#4 47693393#2 E19 47693393#5"/>
    </vehicle>
    <vehicle id="2684" depart="2013.00">
        <route edges="-47693393#5 E16 E17 -E23"/>
    </vehicle>
    <vehicle id="2685" depart="2013.75">
        <route edges="E5 E19 E16 -E21 -E20 -E5"/>
    </vehicle>
    <vehicle id="2686" depart="2014.50">
        <route edges="-E2 47693411#4 E8"/>
    </vehicle>
    <vehicle id="2687" depart="2015.25">
        <route edges="-E8 -47693411#4 E0 47621504#5"/>
    </vehicle>
    <vehicle id="2688" depart="2016.00">
        <route edges="-E15 E16 -E21 -E20 E19 E15"/>
    </vehicle>
    <vehicle id="2689" depart="2016.75">
        <route edges="-E1 47621504#4 -E0 E2"/>
    </vehicle>
    <vehicle id="2690" depart="2017.50">
        <route edges="-E13 -E17 -E16 E15"/>
    </vehicle>
    <vehicle id="2691" depart="2018.25">
        <route edges="-E8 47693393#2 E20 E21 -E16 -E19"/>
    </vehicle>
    <vehicle id="2692" depart="2019.00">
        <route edges="-E1 47621504#4 -E0 E3 E22 E1"/>
    </vehicle>
    <vehicle id="2693" depart="2019.75">
        <route edges="-E10 -47693411#4 E2"/>
    </vehicle>
    <vehicle id="2694" depart="2020.50">
        <route edges="-E8 47693393#2 E20 E21 E17 E13"/>
    </vehicle>
    <vehicle id="2695" depart="2021.25">
        <route edges="-E15 -E19 -47693393#2 -47693411#4 E2"/>
    </vehicle>
    <vehicle id="2696" depart="2022.00">
        <route edges="-E2 E3 E21 E17 -E23"/>
    </vehicle>
    <vehicle id="2697" depart="2022.75">
        <route edges="E0 -47621504#4 E23 -47621504#1"/>
    </vehicle>
    <vehicle id="2698" depart="2023.50">
        <route edges="E3 E22 E1"/>
    </vehicle>
    <vehicle id="2699" depart="2024.25">
        <route edges="-E6 -E0 47693411#4 E8"/>
    </vehicle>
    <vehicle id="2700" depart="2025.00">
        <route edges="-E6 -47621504#4 E23 -47621504#1"/>
    </vehicle>
    <vehicle id="2701" depart="2025.75">
        <route edges="E23 -E17 -E16 E15"/>
    </vehicle>
    <vehicle id="2702" depart="2026.50">
        <route edges="E5 E20 E22 E1"/>
    </vehicle>
    <vehicle id="2703" depart="2027.25">
        <route edges="E23 -E17 -E21 E22 47621504#4 -E0 E3"/>
    </vehicle>
    <vehicle id="2704" depart="2028.00">
        <route edges="-E13 -E23 47621504#4 47621504#5"/>
    </vehicle>
    <vehicle id="2705" depart="2028.75">
        <route edges="-47693393#5 E15"/>
    </vehicle>
    <vehicle id="2706" depart="2029.50">
        <route edges="-E15 E16 -E21 E22"/>
    </vehicle>
    <vehicle id="2707" depart="2030.25">
        <route edges="-E8 -47693411#4 E2"/>
    </vehicle>
    <vehicle id="2708" depart="2031.00">
        <route edges="-E25 -E21 -E20 -E5"/>
    </vehicle>
    <vehicle id="2709" depart="2031.75">
        <route edges="-E13 -E23 47621504#4 -E0 E2"/>
    </vehicle>
    <vehicle id="2710" depart="2032.50">
        <route edges="-E1 E23 E13"/>
    </vehicle>
    <vehicle id="2711" depart="2033.25">
        <route edges="-E6 -47621504#4 E23 -E17 E25"/>
    </vehicle>
    <vehicle id="2712" depart="2034.00">
        <route edges="-47621504#5 -47621504#4 -E22 E21 -E16"/>
    </vehicle>
    <vehicle id="2713" depart="2034.75">
        <route edges="-47693393#5 E16 -E21 E22 E1"/>
    </vehicle>
    <vehicle id="2714" depart="2035.50">
        <route edges="-E1 47621504#4 47621504#5"/>
    </vehicle>
    <vehicle id="2715" depart="2036.25">
        <route edges="-E1 E23 -47621504#1"/>
    </vehicle>
    <vehicle id="2716" depart="2037.00">
        <route edges="-47693393#5 -E19 -47693393#2 E8"/>
    </vehicle>
    <vehicle id="2717" depart="2037.75">
        <route edges="-E6 -47621504#4 E23 -E17 E25"/>
    </vehicle>
    <vehicle id="2718" depart="2038.50">
        <route edges="E5 E19 E15"/>
    </vehicle>
    <vehicle id="2719" depart="2039.25">
        <route edges="-E6 -47621504#4 -E22 -E20"/>
    </vehicle>
    <vehicle id="2720" depart="2040.00">
        <route edges="47693393#2 E19 E16 -E21"/>
    </vehicle>
    <vehicle id="2721" depart="2040.75">
        <route edges="-E6 -E0 E3 E22 47621504#4 E6"/>
    </vehicle>
    <vehicle id="2722" depart="2041.50">
        <route edges="-E25 -E21 -E20 -47693393#2 E8"/>
    </vehicle>
    <vehicle id="2723" depart="2042.25">
        <route edges="E20 -E3 E2"/>
    </vehicle>
    <vehicle id="2724" depart="2043.00">
        <route edges="-E10 47693393#2 E20 -E3 47693411#4 E10"/>
    </vehicle>
    <vehicle id="2725" depart="2043.75">
        <route edges="E5 E19 E15"/>
    </vehicle>
    <vehicle id="2726" depart="2044.50">
        <route edges="E23 -E17 -E21 E22 47621504#4 47621504#5"/>
    </vehicle>
    <vehicle id="2727" depart="2045.25">
        <route edges="-E15 E16 -E21 E22 47621504#4 E6"/>
    </vehicle>
    <vehicle id="2728" depart="2046.00">
        <route edges="-E8 47693393#2 E19 47693393#5"/>
    </vehicle>
    <vehicle id="2729" depart="2046.75">
        <route edges="-E0 47693411#4 47693393#2 E20 -E3 E0 -47621504#4"/>
    </vehicle>
    <vehicle id="2730" depart="2047.50">
        <route edges="-E8 -47693411#4 E0"/>
    </vehicle>
    <vehicle id="2731" depart="2048.25">
        <route edges="-E13 -47621504#1"/>
    </vehicle>
    <vehicle id="2732" depart="2049.00">
        <route edges="E5 E20 E22 47621504#4 47621504#5"/>
    </vehicle>
    <vehicle id="2733" depart="2049.75">
        <route edges="-E15 -E19 -47693393#2 E10"/>
    </vehicle>
    <vehicle id="2734" depart="2050.50">
        <route edges="E3 E21 -E16 E15"/>
    </vehicle>
    <vehicle id="2735" depart="2051.25">
        <route edges="-E1 -E22 -E20 -47693393#2 E10"/>
    </vehicle>
    <vehicle id="2736" depart="2052.00">
        <route edges="-47693393#5 -E19 E20 E21"/>
    </vehicle>
    <vehicle id="2737" depart="2052.75">
        <route edges="-E1 -E22 E21 -E16 E15"/>
    </vehicle>
    <vehicle id="2738" depart="2053.50">
        <route edges="E22 47621504#4 -E0 E2"/>
    </vehicle>
    <vehicle id="2739" depart="2054.25">
        <route edges="-47693393#5 -E19 -47693393#2 -47693411#4 E0 -47621504#4"/>
    </vehicle>
    <vehicle id="2740" depart="2055.00">
        <route edges="-E25 E17 -E23 47621504#4 47621504#5"/>
    </vehicle>
    <vehicle id="2741" depart="2055.75">
        <route edges="-E16 -E19 E20 E22 47621504#4 E6"/>
    </vehicle>
    <vehicle id="2742" depart="2056.50">
        <route edges="-47693393#5 E15"/>
    </vehicle>
    <vehicle id="2743" depart="2057.25">
        <route edges="E5 E19 E15"/>
    </vehicle>
    <vehicle id="2744" depart="2058.00">
        <route edges="-E10 -47693411#4 E2"/>
    </vehicle>
    <vehicle id="2745" depart="2058.75">
        <route edges="E21 E17 E13"/>
    </vehicle>
    <vehicle id="2746" depart="2059.50">
        <route edges="-E2 47693411#4 E8"/>
    </vehicle>
    <vehicle id="2747" depart="2060.25">
        <route edges="-E2 E0 -47621504#4 E1"/>
    </vehicle>
    <vehicle id="2748" depart="2061.00">
        <route edges="47621504#1 -E17 -E21 E22 E23"/>
    </vehicle>
    <vehicle id="2749" depart="2061.75">
        <route edges="47621504#1 E13"/>
    </vehicle>
    <vehicle id="2750" depart="2062.50">
        <route edges="-47621504#4 -E22 -E20 -47693393#2 E8"/>
    </vehicle>
    <vehicle id="2751" depart="2063.25">
        <route edges="47621504#1 -E23 -E22 -E20 -47693393#2 E10"/>
    </vehicle>
    <vehicle id="2752" depart="2064.00">
        <route edges="-E25 -E21 -E20 -47693393#2 E8"/>
    </vehicle>
    <vehicle id="2753" depart="2064.75">
        <route edges="-E13 -E23 -E22 -E20 E19"/>
    </vehicle>
    <vehicle id="2754" depart="2065.50">
        <route edges="-E15 E16 -E21 -E20 E19 E15"/>
    </vehicle>
    <vehicle id="2755" depart="2066.25">
        <route edges="E5 E20 E22 47621504#4 -E0"/>
    </vehicle>
    <vehicle id="2756" depart="2067.00">
        <route edges="-E2 47693411#4 E8"/>
    </vehicle>
    <vehicle id="2757" depart="2067.75">
        <route edges="-47693393#2 E10"/>
    </vehicle>
    <vehicle id="2758" depart="2068.50">
        <route edges="-E8 47693393#2 E19 E15"/>
    </vehicle>
    <vehicle id="2759" depart="2069.25">
        <route edges="-E1 E23 -47621504#1"/>
    </vehicle>
    <vehicle id="2760" depart="2070.00">
        <route edges="-E15 -E19 -E5"/>
    </vehicle>
    <vehicle id="2761" depart="2070.75">
        <route edges="-E6 -E0 E3 E22 47621504#4 E6"/>
    </vehicle>
    <vehicle id="2762" depart="2071.50">
        <route edges="-E25 -E16 47693393#5"/>
    </vehicle>
    <vehicle id="2763" depart="2072.25">
        <route edges="-47693393#5 E15"/>
    </vehicle>
    <vehicle id="2764" depart="2073.00">
        <route edges="-E8 47693393#2 E20 E21 E17 -E23"/>
    </vehicle>
    <vehicle id="2765" depart="2073.75">
        <route edges="-E1 47621504#4 -E0 E2"/>
    </vehicle>
    <vehicle id="2766" depart="2074.50">
        <route edges="-E25 -E21 -E20 -47693393#2 E10"/>
    </vehicle>
    <vehicle id="2767" depart="2075.25">
        <route edges="-47621504#5 -47621504#4 E23 E13"/>
    </vehicle>
    <vehicle id="2768" depart="2076.00">
        <route edges="-E13 -E23 -E22 E21 E17 E13"/>
    </vehicle>
    <vehicle id="2769" depart="2076.75">
        <route edges="47621504#1 -E23 E1"/>
    </vehicle>
    <vehicle id="2770" depart="2077.50">
        <route edges="E5 E20 E22 E23 -47621504#1"/>
    </vehicle>
    <vehicle id="2771" depart="2078.25">
        <route edges="-47621504#5 -47621504#4 E23 -E17 E25"/>
    </vehicle>
    <vehicle id="2772" depart="2079.00">
        <route edges="-47621504#5 -47621504#4 -E22 -E20"/>
    </vehicle>
    <vehicle id="2773" depart="2079.75">
        <route edges="47621504#1 -E23 -E22 -E20 E19 E16"/>
    </vehicle>
    <vehicle id="2774" depart="2080.50">
        <route edges="-E19 E20 E21 E17"/>
    </vehicle>
    <vehicle id="2775" depart="2081.25">
        <route edges="E0 -47621504#4 -E22 -E3"/>
    </vehicle>
    <vehicle id="2776" depart="2082.00">
        <route edges="-E25 E17 -E23 47621504#4 E6"/>
    </vehicle>
    <vehicle id="2777" depart="2082.75">
        <route edges="-47621504#5 -47621504#4 -E22 E21 E17 -E23"/>
    </vehicle>
    <vehicle id="2778" depart="2083.50">
        <route edges="-E6 -E0 47693411#4 E10"/>
    </vehicle>
    <vehicle id="2779" depart="2084.25">
        <route edges="E23 -47621504#1"/>
    </vehicle>
    <vehicle id="2780" depart="2085.00">
        <route edges="-E6 -47621504#4 E23 -E17 -E21"/>
    </vehicle>
    <vehicle id="2781" depart="2085.75">
        <route edges="-E1 E23 -47621504#1"/>
    </vehicle>
    <vehicle id="2782" depart="2086.50">
        <route edges="-E13 -E17 E25"/>
    </vehicle>
    <vehicle id="2783" depart="2087.25">
        <route edges="-E17 -E21 -E20 -E5"/>
    </vehicle>
    <vehicle id="2784" depart="2088.00">
        <route edges="-E25 -E21 -E20 E19 E16 E25"/>
    </vehicle>
    <vehicle id="2785" depart="2088.75">
        <route edges="-47693393#5 -E19 -47693393#2 E10"/>
    </vehicle>
    <vehicle id="2786" depart="2089.50">
        <route edges="47621504#1 -E23 -E22 -E20 -E5"/>
    </vehicle>
    <vehicle id="2787" depart="2090.25">
        <route edges="47621504#1 -E23 E1"/>
    </vehicle>
    <vehicle id="2788" depart="2091.00">
        <route edges="47621504#1 -E23 -E22 -E20 -47693393#2 E8"/>
    </vehicle>
    <vehicle id="2789" depart="2091.75">
        <route edges="-E6 -47621504#4 -E22 E21 -E16 47693393#5"/>
    </vehicle>
    <vehicle id="2790" depart="2092.50">
        <route edges="E5 E20 E21 E17 E13"/>
    </vehicle>
    <vehicle id="2791" depart="2093.25">
        <route edges="-47693393#5 E16 E25"/>
    </vehicle>
    <vehicle id="2792" depart="2094.00">
        <route edges="47621504#1 -E23 -E22 E21"/>
    </vehicle>
    <vehicle id="2793" depart="2094.75">
        <route edges="-E25 -E16 47693393#5"/>
    </vehicle>
    <vehicle id="2794" depart="2095.50">
        <route edges="-47693393#5 E16 E17 -E23"/>
    </vehicle>
    <vehicle id="2795" depart="2096.25">
        <route edges="-E15 -E19 -47693393#2 -47693411#4 E2"/>
    </vehicle>
    <vehicle id="2796" depart="2097.00">
        <route edges="-E22 -E3 E0 -47621504#4 E1"/>
    </vehicle>
    <vehicle id="2797" depart="2097.75">
        <route edges="E3 E22 E23 -47621504#1"/>
    </vehicle>
    <vehicle id="2798" depart="2098.50">
        <route edges="-47693393#5 E16 E25"/>
    </vehicle>
    <vehicle id="2799" depart="2099.25">
        <route edges="-E25 -E21 E22"/>
    </vehicle>
    <vehicle id="2800" depart="2100.00">
        <route edges="-47621504#5 -E0 47693411#4 E10"/>
    </vehicle>
    <vehicle id="2801" depart="2100.75">
        <route edges="-47621504#4 -E22 -E20 -E5"/>
    </vehicle>
    <vehicle id="2802" depart="2101.50">
        <route edges="-47693393#5 E15"/>
    </vehicle>
    <vehicle id="2803" depart="2102.25">
        <route edges="E17 -E23 E1"/>
    </vehicle>
    <vehicle id="2804" depart="2103.00">
        <route edges="47621504#1 -E17 -E21 E22"/>
    </vehicle>
    <vehicle id="2805" depart="2103.75">
        <route edges="-E6 -47621504#4 -E22 -E20 -E5"/>
    </vehicle>
    <vehicle id="2806" depart="2104.50">
        <route edges="-E6 -E0 47693411#4 E10"/>
    </vehicle>
    <vehicle id="2807" depart="2105.25">
        <route edges="-E15 -E19 -47693393#2 E8"/>
    </vehicle>
    <vehicle id="2808" depart="2106.00">
        <route edges="-E25 E17 -47621504#1"/>
    </vehicle>
    <vehicle id="2809" depart="2106.75">
        <route edges="-E1 -E22 -E20 -47693393#2 E10"/>
    </vehicle>
    <vehicle id="2810" depart="2107.50">
        <route edges="E5 E19 E15"/>
    </vehicle>
    <vehicle id="2811" depart="2108.25">
        <route edges="47621504#1 -E17 -E16 47693393#5"/>
    </vehicle>
    <vehicle id="2812" depart="2109.00">
        <route edges="-47621504#4 -E22 -E3 E0 47621504#5"/>
    </vehicle>
    <vehicle id="2813" depart="2109.75">
        <route edges="-47693393#5 E16 E17 E13"/>
    </vehicle>
    <vehicle id="2814" depart="2110.50">
        <route edges="-47693393#5 E16 -E21 -E20 E19 47693393#5"/>
    </vehicle>
    <vehicle id="2815" depart="2111.25">
        <route edges="-E8 47693393#2 E20 E21 E17 E13"/>
    </vehicle>
    <vehicle id="2816" depart="2112.00">
        <route edges="-E1 -E22 E21"/>
    </vehicle>
    <vehicle id="2817" depart="2112.75">
        <route edges="-E6 47621504#5"/>
    </vehicle>
    <vehicle id="2818" depart="2113.50">
        <route edges="-E1 -E22 E21 E25"/>
    </vehicle>
    <vehicle id="2819" depart="2114.25">
        <route edges="-E6 -E0 47693411#4 E8"/>
    </vehicle>
    <vehicle id="2820" depart="2115.00">
        <route edges="-E2 47693411#4 47693393#2 -E5"/>
    </vehicle>
    <vehicle id="2821" depart="2115.75">
        <route edges="-E6 -47621504#4 E23 -47621504#1"/>
    </vehicle>
    <vehicle id="2822" depart="2116.50">
        <route edges="-E6 47621504#5"/>
    </vehicle>
    <vehicle id="2823" depart="2117.25">
        <route edges="-E15 47693393#5"/>
    </vehicle>
    <vehicle id="2824" depart="2118.00">
        <route edges="47621504#1 -E17 -E16 -E19 E20"/>
    </vehicle>
    <vehicle id="2825" depart="2118.75">
        <route edges="-47621504#5 -E0 E2"/>
    </vehicle>
    <vehicle id="2826" depart="2119.50">
        <route edges="E3 -E20 -E5"/>
    </vehicle>
    <vehicle id="2827" depart="2120.25">
        <route edges="47621504#1 -E23 -E22 -E20 -47693393#2 E10"/>
    </vehicle>
    <vehicle id="2828" depart="2121.00">
        <route edges="-47693393#5 E16 -E21 E22 47621504#4 E6"/>
    </vehicle>
    <vehicle id="2829" depart="2121.75">
        <route edges="-E8 47693393#2 E20 E21 E17 E13"/>
    </vehicle>
    <vehicle id="2830" depart="2122.50">
        <route edges="-E13 -E23 -E22 -E20 -E5"/>
    </vehicle>
    <vehicle id="2831" depart="2123.25">
        <route edges="-E6 -47621504#4 -E22 E21 -E16 47693393#5"/>
    </vehicle>
    <vehicle id="2832" depart="2124.00">
        <route edges="47621504#1 -E17 -E16 47693393#5"/>
    </vehicle>
    <vehicle id="2833" depart="2124.75">
        <route edges="-47693393#5 -E19 -47693393#2 -47693411#4 E2"/>
    </vehicle>
    <vehicle id="2834" depart="2125.50">
        <route edges="E0 -47621504#4 -E22 -E3 47693411#4"/>
    </vehicle>
    <vehicle id="2835" depart="2126.25">
        <route edges="-E1 -E22 -E20 -47693393#2 E10"/>
    </vehicle>
    <vehicle id="2836" depart="2127.00">
        <route edges="-E2 E0 E6"/>
    </vehicle>
    <vehicle id="2837" depart="2127.75">
        <route edges="-47693393#5 E16 -E21 E22 47621504#4 E6"/>
    </vehicle>
    <vehicle id="2838" depart="2128.50">
        <route edges="-E17 -E21 -E3 E0"/>
    </vehicle>
    <vehicle id="2839" depart="2129.25">
        <route edges="-47693393#5 -E19 -47693393#2 -47693411#4 E2"/>
    </vehicle>
    <vehicle id="2840" depart="2130.00">
        <route edges="-E3 47693411#4 E8"/>
    </vehicle>
    <vehicle id="2841" depart="2130.75">
        <route edges="-E1 E23 -E17 -E21"/>
    </vehicle>
    <vehicle id="2842" depart="2131.50">
        <route edges="-E6 -47621504#4 E23 -47621504#1"/>
    </vehicle>
    <vehicle id="2843" depart="2132.25">
        <route edges="-47693393#5 E16 E25"/>
    </vehicle>
    <vehicle id="2844" depart="2133.00">
        <route edges="-E19 -E5"/>
    </vehicle>
    <vehicle id="2845" depart="2133.75">
        <route edges="-E13 -E23 47621504#4 E6"/>
    </vehicle>
    <vehicle id="2846" depart="2134.50">
        <route edges="-E25 -E21 -E20 E19 E16 E25"/>
    </vehicle>
    <vehicle id="2847" depart="2135.25">
        <route edges="-E3 47693411#4 47693393#2 E19 E15"/>
    </vehicle>
    <vehicle id="2848" depart="2136.00">
        <route edges="-E1 -E22 -E20 -47693393#2 E8"/>
    </vehicle>
    <vehicle id="2849" depart="2136.75">
        <route edges="47693393#2 E19 E16 -E21 -E20 -47693393#2 -47693411#4"/>
    </vehicle>
    <vehicle id="2850" depart="2137.50">
        <route edges="47693393#2 E20 -E3 47693411#4 E10"/>
    </vehicle>
    <vehicle id="2851" depart="2138.25">
        <route edges="E5 E20 E21 E17 E13"/>
    </vehicle>
    <vehicle id="2852" depart="2139.00">
        <route edges="47621504#1 -E23 47621504#4 47621504#5"/>
    </vehicle>
    <vehicle id="2853" depart="2139.75">
        <route edges="-E8 -47693411#4 E2"/>
    </vehicle>
    <vehicle id="2854" depart="2140.50">
        <route edges="-E10 47693393#2 E19 47693393#5"/>
    </vehicle>
    <vehicle id="2855" depart="2141.25">
        <route edges="-E25 E17 -E23 47621504#4 E6"/>
    </vehicle>
    <vehicle id="2856" depart="2142.00">
        <route edges="-E25 -E21 -E3"/>
    </vehicle>
    <vehicle id="2857" depart="2142.75">
        <route edges="-E25 E17 -47621504#1"/>
    </vehicle>
    <vehicle id="2858" depart="2143.50">
        <route edges="E5 E20 E22 E23 -47621504#1"/>
    </vehicle>
    <vehicle id="2859" depart="2144.25">
        <route edges="-E2 E3 E21"/>
    </vehicle>
    <vehicle id="2860" depart="2145.00">
        <route edges="-47621504#5 -47621504#4 E23 E13"/>
    </vehicle>
    <vehicle id="2861" depart="2145.75">
        <route edges="-E2 E3 E21 E25"/>
    </vehicle>
    <vehicle id="2862" depart="2146.50">
        <route edges="47621504#1 -E23 E1"/>
    </vehicle>
    <vehicle id="2863" depart="2147.25">
        <route edges="-E10 47693393#2 E20 E21 E17 E13"/>
    </vehicle>
    <vehicle id="2864" depart="2148.00">
        <route edges="-47621504#5 -E0 E2"/>
    </vehicle>
    <vehicle id="2865" depart="2148.75">
        <route edges="E5 -47693393#2 -47693411#4 E0 -47621504#4 -E22"/>
    </vehicle>
    <vehicle id="2866" depart="2149.50">
        <route edges="-E10 47693393#2 E19 E15"/>
    </vehicle>
    <vehicle id="2867" depart="2150.25">
        <route edges="-47693393#5 -E19 -47693393#2 E10"/>
    </vehicle>
    <vehicle id="2868" depart="2151.00">
        <route edges="-E10 -47693411#4 E2"/>
    </vehicle>
    <vehicle id="2869" depart="2151.75">
        <route edges="47693393#2 E20 -E3 E2"/>
    </vehicle>
    <vehicle id="2870" depart="2152.50">
        <route edges="-47621504#5 -47621504#4 E1"/>
    </vehicle>
    <vehicle id="2871" depart="2153.25">
        <route edges="-E8 -47693411#4 E0 E6"/>
    </vehicle>
    <vehicle id="2872" depart="2154.00">
        <route edges="-E15 E16 E25"/>
    </vehicle>
    <vehicle id="2873" depart="2154.75">
        <route edges="-E13 -E23 -E22 -E20 -47693393#2 E10"/>
    </vehicle>
    <vehicle id="2874" depart="2155.50">
        <route edges="-E3 47693411#4 47693393#2 E20 E22 47621504#4 -E0 E3"/>
    </vehicle>
    <vehicle id="2875" depart="2156.25">
        <route edges="-47621504#5 E6"/>
    </vehicle>
    <vehicle id="2876" depart="2157.00">
        <route edges="-E13 -47621504#1"/>
    </vehicle>
    <vehicle id="2877" depart="2157.75">
        <route edges="-E15 E16 -E21 E22 47621504#4 47621504#5"/>
    </vehicle>
    <vehicle id="2878" depart="2158.50">
        <route edges="E5 E20 E21 E17 E13"/>
    </vehicle>
    <vehicle id="2879" depart="2159.25">
        <route edges="47621504#1 -E17 E25"/>
    </vehicle>
    <vehicle id="2880" depart="2160.00">
        <route edges="-47693393#2 -47693411#4 E0 E6"/>
    </vehicle>
    <vehicle id="2881" depart="2160.75">
        <route edges="-E8 47693393#2 E20 E22 E23 -47621504#1"/>
    </vehicle>
    <vehicle id="2882" depart="2161.50">
        <route edges="E5 E20 E21 E17"/>
    </vehicle>
    <vehicle id="2883" depart="2162.25">
        <route edges="E17 -E23 47621504#4 -E0 E3 E22 E23 -E17"/>
    </vehicle>
    <vehicle id="2884" depart="2163.00">
        <route edges="-E13 -E17 -E16 E15"/>
    </vehicle>
    <vehicle id="2885" depart="2163.75">
        <route edges="-E13 -E23 -E22 -E20 -E5"/>
    </vehicle>
    <vehicle id="2886" depart="2164.50">
        <route edges="-E23 -E22 E21 E17 -47621504#1"/>
    </vehicle>
    <vehicle id="2887" depart="2165.25">
        <route edges="-E8 47693393#2 -E5"/>
    </vehicle>
    <vehicle id="2888" depart="2166.00">
        <route edges="E5 E20 E22 47621504#4 47621504#5"/>
    </vehicle>
    <vehicle id="2889" depart="2166.75">
        <route edges="-47693393#5 -E19 -47693393#2 E10"/>
    </vehicle>
    <vehicle id="2890" depart="2167.50">
        <route edges="E5 E20 E21 E17 E13"/>
    </vehicle>
    <vehicle id="2891" depart="2168.25">
        <route edges="E5 E19 E16 -E21 -E20 -E5"/>
    </vehicle>
    <vehicle id="2892" depart="2169.00">
        <route edges="-E8 47693393#2 E20 E22 47621504#4"/>
    </vehicle>
    <vehicle id="2893" depart="2169.75">
        <route edges="-E13 -E23 47621504#4 47621504#5"/>
    </vehicle>
    <vehicle id="2894" depart="2170.50">
        <route edges="-E6 47621504#5"/>
    </vehicle>
    <vehicle id="2895" depart="2171.25">
        <route edges="-47621504#5 -47621504#4 -E22 E21 -E16 47693393#5"/>
    </vehicle>
    <vehicle id="2896" depart="2172.00">
        <route edges="-E2 47693411#4 E10"/>
    </vehicle>
    <vehicle id="2897" depart="2172.75">
        <route edges="-47693393#5 -E19 -47693393#2 -47693411#4 E2"/>
    </vehicle>
    <vehicle id="2898" depart="2173.50">
        <route edges="-E6 -47621504#4 E23 E13"/>
    </vehicle>
    <vehicle id="2899" depart="2174.25">
        <route edges="-E10 47693393#2 E19 E15"/>
    </vehicle>
    <vehicle id="2900" depart="2175.00">
        <route edges="47621504#1 -E23 -E22 -E20 -47693393#2 E8"/>
    </vehicle>
    <vehicle id="2901" depart="2175.75">
        <route edges="47621504#1 -E23 -E22 -E20 -47693393#2 E8"/>
    </vehicle>
    <vehicle id="2902" depart="2176.50">
        <route edges="-47621504#5 E6"/>
    </vehicle>
    <vehicle id="2903" depart="2177.25">
        <route edges="-E17 -E21 -E20 -47693393#2"/>
    </vehicle>
    <vehicle id="2904" depart="2178.00">
        <route edges="E20 E22 47621504#4 47621504#5"/>
    </vehicle>
    <vehicle id="2905" depart="2178.75">
        <route edges="E5 E20 E22 E23 -E17"/>
    </vehicle>
    <vehicle id="2906" depart="2179.50">
        <route edges="-E10 -47693411#4 E2"/>
    </vehicle>
    <vehicle id="2907" depart="2180.25">
        <route edges="-E2 E0 E6"/>
    </vehicle>
    <vehicle id="2908" depart="2181.00">
        <route edges="-E2 47693411#4 47693393#2 E19 E15"/>
    </vehicle>
    <vehicle id="2909" depart="2181.75">
        <route edges="-E10 E8"/>
    </vehicle>
    <vehicle id="2910" depart="2182.50">
        <route edges="-E20 -47693393#2 -47693411#4 E0 -47621504#4 -E22"/>
    </vehicle>
    <vehicle id="2911" depart="2183.25">
        <route edges="-E13 -E23 E1"/>
    </vehicle>
    <vehicle id="2912" depart="2184.00">
        <route edges="-E6 47621504#5"/>
    </vehicle>
    <vehicle id="2913" depart="2184.75">
        <route edges="-47621504#5 E6"/>
    </vehicle>
    <vehicle id="2914" depart="2185.50">
        <route edges="-E1 -E22 -E20 -47693393#2 E8"/>
    </vehicle>
    <vehicle id="2915" depart="2186.25">
        <route edges="-E6 -47621504#4 E1"/>
    </vehicle>
    <vehicle id="2916" depart="2187.00">
        <route edges="-E13 -E17 -E16 E15"/>
    </vehicle>
    <vehicle id="2917" depart="2187.75">
        <route edges="-E13 -E23 -E22 E21 E17 E13"/>
    </vehicle>
    <vehicle id="2918" depart="2188.50">
        <route edges="-E6 -47621504#4 E23 -E17 E25"/>
    </vehicle>
    <vehicle id="2919" depart="2189.25">
        <route edges="-E16 -E19 E20 -E3 47693411#4 47693393#2"/>
    </vehicle>
    <vehicle id="2920" depart="2190.00">
        <route edges="-47693393#5 E16 E25"/>
    </vehicle>
    <vehicle id="2921" depart="2190.75">
        <route edges="-E1 47621504#4 47621504#5"/>
    </vehicle>
    <vehicle id="2922" depart="2191.50">
        <route edges="-E2 47693411#4 E8"/>
    </vehicle>
    <vehicle id="2923" depart="2192.25">
        <route edges="-E8 47693393#2 E20 E22 E23 -47621504#1"/>
    </vehicle>
    <vehicle id="2924" depart="2193.00">
        <route edges="-E13 -E23 E1"/>
    </vehicle>
    <vehicle id="2925" depart="2193.75">
        <route edges="-E0 E3 E22 47621504#4 E6"/>
    </vehicle>
    <vehicle id="2926" depart="2194.50">
        <route edges="-E8 -47693411#4 E0 47621504#5"/>
    </vehicle>
    <vehicle id="2927" depart="2195.25">
        <route edges="E5 E20 E21 E25"/>
    </vehicle>
    <vehicle id="2928" depart="2196.00">
        <route edges="-E6 -47621504#4 -E22 E21 -E16 E15"/>
    </vehicle>
    <vehicle id="2929" depart="2196.75">
        <route edges="-47693411#4 E0 47621504#5"/>
    </vehicle>
    <vehicle id="2930" depart="2197.50">
        <route edges="-47621504#5 -47621504#4 -E22 E21 -E16 47693393#5"/>
    </vehicle>
    <vehicle id="2931" depart="2198.25">
        <route edges="-47693393#5 E16 -E21 E22 47621504#4 47621504#5"/>
    </vehicle>
    <vehicle id="2932" depart="2199.00">
        <route edges="-E1 E23 E13"/>
    </vehicle>
    <vehicle id="2933" depart="2199.75">
        <route edges="-47621504#5 -47621504#4 -E22 E21 -E16 47693393#5"/>
    </vehicle>
    <vehicle id="2934" depart="2200.50">
        <route edges="-E13 -E17 -E16 47693393#5"/>
    </vehicle>
    <vehicle id="2935" depart="2201.25">
        <route edges="-E20 -E5"/>
    </vehicle>
    <vehicle id="2936" depart="2202.00">
        <route edges="-E10 -47693411#4 E0 E6"/>
    </vehicle>
    <vehicle id="2937" depart="2202.75">
        <route edges="-E15 -E19 -47693393#2 E10"/>
    </vehicle>
    <vehicle id="2938" depart="2203.50">
        <route edges="-47693393#5 E16 -E21 E22 E1"/>
    </vehicle>
    <vehicle id="2939" depart="2204.25">
        <route edges="-E13 -47621504#1"/>
    </vehicle>
    <vehicle id="2940" depart="2205.00">
        <route edges="-E8 47693393#2 E20 -E3 47693411#4 E8"/>
    </vehicle>
    <vehicle id="2941" depart="2205.75">
        <route edges="-E13 -E23 47621504#4 -E0 E2"/>
    </vehicle>
    <vehicle id="2942" depart="2206.50">
        <route edges="-E2 E0 47621504#5"/>
    </vehicle>
    <vehicle id="2943" depart="2207.25">
        <route edges="E5 -47693393#2 E8"/>
    </vehicle>
    <vehicle id="2944" depart="2208.00">
        <route edges="-E25 -E21 -E3"/>
    </vehicle>
    <vehicle id="2945" depart="2208.75">
        <route edges="-E25 E17 -E23 47621504#4 E6"/>
    </vehicle>
    <vehicle id="2946" depart="2209.50">
        <route edges="-E15 -E19 -47693393#2 -47693411#4 E2"/>
    </vehicle>
    <vehicle id="2947" depart="2210.25">
        <route edges="-E8 -47693411#4 E0 E6"/>
    </vehicle>
    <vehicle id="2948" depart="2211.00">
        <route edges="-47693393#5 E16 E17 E13"/>
    </vehicle>
    <vehicle id="2949" depart="2211.75">
        <route edges="-E13 -E23 E1"/>
    </vehicle>
    <vehicle id="2950" depart="2212.50">
        <route edges="47621504#1 -E23 E1"/>
    </vehicle>
    <vehicle id="2951" depart="2213.25">
        <route edges="-47693393#5 E16 E17 -47621504#1"/>
    </vehicle>
    <vehicle id="2952" depart="2214.00">
        <route edges="-E6 -47621504#4 E23 E13"/>
    </vehicle>
    <vehicle id="2953" depart="2214.75">
        <route edges="-E1 -E22 -E20 -47693393#2 E8"/>
    </vehicle>
    <vehicle id="2954" depart="2215.50">
        <route edges="-E10 47693393#2 E20 E22 E23 -47621504#1"/>
    </vehicle>
    <vehicle id="2955" depart="2216.25">
        <route edges="-E20 -47693393#2 -47693411#4 E0 -47621504#4 E1"/>
    </vehicle>
    <vehicle id="2956" depart="2217.00">
        <route edges="-E6 -47621504#4 -E22 -E20 -47693393#2 -47693411#4"/>
    </vehicle>
    <vehicle id="2957" depart="2217.75">
        <route edges="-E2 47693411#4 47693393#2 -E5"/>
    </vehicle>
    <vehicle id="2958" depart="2218.50">
        <route edges="-E13 -E17 -E16 E15"/>
    </vehicle>
    <vehicle id="2959" depart="2219.25">
        <route edges="E5 E20 E22 47621504#4 E6"/>
    </vehicle>
    <vehicle id="2960" depart="2220.00">
        <route edges="-E13 -E23 -E22 -E3"/>
    </vehicle>
    <vehicle id="2961" depart="2220.75">
        <route edges="47621504#4 -E0 47693411#4 47693393#2 E19 47693393#5"/>
    </vehicle>
    <vehicle id="2962" depart="2221.50">
        <route edges="-E13 -E23 47621504#4 47621504#5"/>
    </vehicle>
    <vehicle id="2963" depart="2222.25">
        <route edges="-E13 -E23 -E22 -E20 -47693393#2 E8"/>
    </vehicle>
    <vehicle id="2964" depart="2223.00">
        <route edges="E0 -47621504#4 -E22 -E20 -47693393#2 -47693411#4"/>
    </vehicle>
    <vehicle id="2965" depart="2223.75">
        <route edges="-E8 47693393#2 E20 E22 E1"/>
    </vehicle>
    <vehicle id="2966" depart="2224.50">
        <route edges="E5 E20 E21 E25"/>
    </vehicle>
    <vehicle id="2967" depart="2225.25">
        <route edges="-E10 47693393#2 E20 E21 E25"/>
    </vehicle>
    <vehicle id="2968" depart="2226.00">
        <route edges="E5 E20 E22 E1"/>
    </vehicle>
    <vehicle id="2969" depart="2226.75">
        <route edges="E20 E21 E17 -E23"/>
    </vehicle>
    <vehicle id="2970" depart="2227.50">
        <route edges="-E25 -E21 -E20 -47693393#2 -47693411#4"/>
    </vehicle>
    <vehicle id="2971" depart="2228.25">
        <route edges="-E1 -E22 -E20 -47693393#2 E10"/>
    </vehicle>
    <vehicle id="2972" depart="2229.00">
        <route edges="47693411#4 E8"/>
    </vehicle>
    <vehicle id="2973" depart="2229.75">
        <route edges="-47621504#5 -E0 47693411#4 E8"/>
    </vehicle>
    <vehicle id="2974" depart="2230.50">
        <route edges="-E8 -47693411#4"/>
    </vehicle>
    <vehicle id="2975" depart="2231.25">
        <route edges="-E15 E16 -E21 E22 47621504#4 E6"/>
    </vehicle>
    <vehicle id="2976" depart="2232.00">
        <route edges="-E15 E16 E17 E13"/>
    </vehicle>
    <vehicle id="2977" depart="2232.75">
        <route edges="-E8 -47693411#4 E2"/>
    </vehicle>
    <vehicle id="2978" depart="2233.50">
        <route edges="-47693393#5 -E19 -E5"/>
    </vehicle>
    <vehicle id="2979" depart="2234.25">
        <route edges="-E15 E16 E17 E13"/>
    </vehicle>
    <vehicle id="2980" depart="2235.00">
        <route edges="-47621504#5 -47621504#4 E23 -E17 E25"/>
    </vehicle>
    <vehicle id="2981" depart="2235.75">
        <route edges="47621504#1 -E23 47621504#4 -E0 47693411#4 47693393#2"/>
    </vehicle>
    <vehicle id="2982" depart="2236.50">
        <route edges="-E23 -E22 -E20 -47693393#2 E10"/>
    </vehicle>
    <vehicle id="2983" depart="2237.25">
        <route edges="-47621504#5 -47621504#4 E23 -47621504#1"/>
    </vehicle>
    <vehicle id="2984" depart="2238.00">
        <route edges="-E10 E8"/>
    </vehicle>
    <vehicle id="2985" depart="2238.75">
        <route edges="47621504#1 -E23 -E22 -E20 -47693393#2 E10"/>
    </vehicle>
    <vehicle id="2986" depart="2239.50">
        <route edges="-E6 -E0 E3 E22 47621504#4 E6"/>
    </vehicle>
    <vehicle id="2987" depart="2240.25">
        <route edges="-E15 -E19 -47693393#2 E10"/>
    </vehicle>
    <vehicle id="2988" depart="2241.00">
        <route edges="-E6 47621504#5"/>
    </vehicle>
    <vehicle id="2989" depart="2241.75">
        <route edges="-47693393#5 E16 -E21 E22 47621504#4 47621504#5"/>
    </vehicle>
    <vehicle id="2990" depart="2242.50">
        <route edges="E5 E20 E22 E23 -47621504#1"/>
    </vehicle>
    <vehicle id="2991" depart="2243.25">
        <route edges="-E8 47693393#2 E20 E21 E17 E13"/>
    </vehicle>
    <vehicle id="2992" depart="2244.00">
        <route edges="-E25 E17 -E23 47621504#4 E6"/>
    </vehicle>
    <vehicle id="2993" depart="2244.75">
        <route edges="-E25 -E21 -E20 -47693393#2 E10"/>
    </vehicle>
    <vehicle id="2994" depart="2245.50">
        <route edges="-E6 -47621504#4 -E22 -E20"/>
    </vehicle>
    <vehicle id="2995" depart="2246.25">
        <route edges="-E2 E0 -47621504#4 E23 E13"/>
    </vehicle>
    <vehicle id="2996" depart="2247.00">
        <route edges="47621504#1 -E23 -E22 -E20 -E5"/>
    </vehicle>
    <vehicle id="2997" depart="2247.75">
        <route edges="-47621504#5 -47621504#4 -E22 E21 -E16 47693393#5"/>
    </vehicle>
    <vehicle id="2998" depart="2248.50">
        <route edges="E16 E17 -E23 -E22"/>
    </vehicle>
    <vehicle id="2999" depart="2249.25">
        <route edges="-E0 E3 E22 47621504#4 47621504#5"/>
    </vehicle>
    <vehicle id="3000" depart="2250.00">
        <route edges="-E15 E16 -E21 E22 47621504#4 E6"/>
    </vehicle>
    <vehicle id="3001" depart="2250.75">
        <route edges="-E13 -E23 47621504#4 47621504#5"/>
    </vehicle>
    <vehicle id="3002" depart="2251.50">
        <route edges="-E2 47693411#4 E8"/>
    </vehicle>
    <vehicle id="3003" depart="2252.25">
        <route edges="-E2 E3 E21"/>
    </vehicle>
    <vehicle id="3004" depart="2253.00">
        <route edges="-E1 47621504#4 -E0"/>
    </vehicle>
    <vehicle id="3005" depart="2253.75">
        <route edges="-E8 47693393#2 E20 E21 E17 E13"/>
    </vehicle>
    <vehicle id="3006" depart="2254.50">
        <route edges="E0 -47621504#4 E23 -E17 E25"/>
    </vehicle>
    <vehicle id="3007" depart="2255.25">
        <route edges="-E6 -E0 47693411#4 47693393#2"/>
    </vehicle>
    <vehicle id="3008" depart="2256.00">
        <route edges="-E6 -E0 E2"/>
    </vehicle>
    <vehicle id="3009" depart="2256.75">
        <route edges="-47693393#5 E16 E17 E13"/>
    </vehicle>
    <vehicle id="3010" depart="2257.50">
        <route edges="47621504#1 -E23 -E22 E21 E17 -47621504#1"/>
    </vehicle>
    <vehicle id="3011" depart="2258.25">
        <route edges="-E2 47693411#4 47693393#2 E19 47693393#5"/>
    </vehicle>
    <vehicle id="3012" depart="2259.00">
        <route edges="-E2 47693411#4 47693393#2 E19 47693393#5"/>
    </vehicle>
    <vehicle id="3013" depart="2259.75">
        <route edges="E22 E23 -E17 -E16"/>
    </vehicle>
    <vehicle id="3014" depart="2260.50">
        <route edges="-47693411#4 E3 -E20 -E5"/>
    </vehicle>
    <vehicle id="3015" depart="2261.25">
        <route edges="-E1 47621504#4 E6"/>
    </vehicle>
    <vehicle id="3016" depart="2262.00">
        <route edges="-E25 -E21 -E20 E19 E16 E25"/>
    </vehicle>
    <vehicle id="3017" depart="2262.75">
        <route edges="-E2 E0 -47621504#4 E23 E13"/>
    </vehicle>
    <vehicle id="3018" depart="2263.50">
        <route edges="-E22 -E3 E2"/>
    </vehicle>
    <vehicle id="3019" depart="2264.25">
        <route edges="-47693393#5 -E19 -47693393#2 E10"/>
    </vehicle>
    <vehicle id="3020" depart="2265.00">
        <route edges="-47693393#2 -47693411#4 E3 E21 E25"/>
    </vehicle>
    <vehicle id="3021" depart="2265.75">
        <route edges="E23 -E17 -E21 -E20 -47693393#2 E10"/>
    </vehicle>
    <vehicle id="3022" depart="2266.50">
        <route edges="-E13 -E17 -E16 47693393#5"/>
    </vehicle>
    <vehicle id="3023" depart="2267.25">
        <route edges="47621504#1 -E23 47621504#4 E6"/>
    </vehicle>
    <vehicle id="3024" depart="2268.00">
        <route edges="-E25 -E16 -E19 E20"/>
    </vehicle>
    <vehicle id="3025" depart="2268.75">
        <route edges="-E13 -E23 47621504#4 -E0 E2"/>
    </vehicle>
    <vehicle id="3026" depart="2269.50">
        <route edges="-47621504#5 -47621504#4 E23 -E17 E25"/>
    </vehicle>
    <vehicle id="3027" depart="2270.25">
        <route edges="-E1 47621504#4 -E0 E3"/>
    </vehicle>
    <vehicle id="3028" depart="2271.00">
        <route edges="-47693393#5 E16 -E21 E22 47621504#4"/>
    </vehicle>
    <vehicle id="3029" depart="2271.75">
        <route edges="-47693393#5 E16 -E21"/>
    </vehicle>
    <vehicle id="3030" depart="2272.50">
        <route edges="-47693393#2 -47693411#4 E2"/>
    </vehicle>
    <vehicle id="3031" depart="2273.25">
        <route edges="47621504#1 -E23 -E22 -E20 -47693393#2"/>
    </vehicle>
    <vehicle id="3032" depart="2274.00">
        <route edges="-E8 47693393#2 E20"/>
    </vehicle>
    <vehicle id="3033" depart="2274.75">
        <route edges="-47621504#5 -47621504#4 E23 -E17"/>
    </vehicle>
    <vehicle id="3034" depart="2275.50">
        <route edges="47621504#1 -E23 -E22 -E20 -47693393#2 E10"/>
    </vehicle>
    <vehicle id="3035" depart="2276.25">
        <route edges="-47621504#5 -47621504#4 -E22 -E20"/>
    </vehicle>
    <vehicle id="3036" depart="2277.00">
        <route edges="-E10 47693393#2 E20 E22 E23 -47621504#1"/>
    </vehicle>
    <vehicle id="3037" depart="2277.75">
        <route edges="-E6 -E0 E2"/>
    </vehicle>
    <vehicle id="3038" depart="2278.50">
        <route edges="47621504#1 -E23 47621504#4 E6"/>
    </vehicle>
    <vehicle id="3039" depart="2279.25">
        <route edges="-E1 47621504#4 E6"/>
    </vehicle>
    <vehicle id="3040" depart="2280.00">
        <route edges="-E1 -E22 E21 -E16 47693393#5"/>
    </vehicle>
    <vehicle id="3041" depart="2280.75">
        <route edges="-47693393#5 E16 E25"/>
    </vehicle>
    <vehicle id="3042" depart="2281.50">
        <route edges="E5 -47693393#2 E8"/>
    </vehicle>
    <vehicle id="3043" depart="2282.25">
        <route edges="-E13 -E23 -E22 -E20 -E5"/>
    </vehicle>
    <vehicle id="3044" depart="2283.00">
        <route edges="-E2 E3 E22 47621504#4 -E0 E2"/>
    </vehicle>
    <vehicle id="3045" depart="2283.75">
        <route edges="-E10 47693393#2 E20 E21 E17 E13"/>
    </vehicle>
    <vehicle id="3046" depart="2284.50">
        <route edges="-47693393#5 E16 E17 E13"/>
    </vehicle>
    <vehicle id="3047" depart="2285.25">
        <route edges="-47621504#5 -47621504#4 -E22 -E20 -E5"/>
    </vehicle>
    <vehicle id="3048" depart="2286.00">
        <route edges="-E1 47621504#4 47621504#5"/>
    </vehicle>
    <vehicle id="3049" depart="2286.75">
        <route edges="E20 E21 E17 E13"/>
    </vehicle>
    <vehicle id="3050" depart="2287.50">
        <route edges="E5 E20 E21 -E16"/>
    </vehicle>
    <vehicle id="3051" depart="2288.25">
        <route edges="-E1 -E22 -E20 -47693393#2 E10"/>
    </vehicle>
    <vehicle id="3052" depart="2289.00">
        <route edges="-E6 -47621504#4 -E22 E21 -E16 47693393#5"/>
    </vehicle>
    <vehicle id="3053" depart="2289.75">
        <route edges="-E25 -E21 E22 E1"/>
    </vehicle>
    <vehicle id="3054" depart="2290.50">
        <route edges="E5 E19 E16 -E21 -E20 -E5"/>
    </vehicle>
    <vehicle id="3055" depart="2291.25">
        <route edges="-E13 -E23 47621504#4 -E0 47693411#4"/>
    </vehicle>
    <vehicle id="3056" depart="2292.00">
        <route edges="-E1 47621504#4"/>
    </vehicle>
    <vehicle id="3057" depart="2292.75">
        <route edges="-47693393#5 -E19 -47693393#2 E8"/>
    </vehicle>
    <vehicle id="3058" depart="2293.50">
        <route edges="-47693393#5 E16 -E21 E22 E23 -E17"/>
    </vehicle>
    <vehicle id="3059" depart="2294.25">
        <route edges="-47693393#5 -E19 E20"/>
    </vehicle>
    <vehicle id="3060" depart="2295.00">
        <route edges="-E6 -47621504#4 E23 E13"/>
    </vehicle>
    <vehicle id="3061" depart="2295.75">
        <route edges="-47621504#5 -47621504#4 -E22 E21 -E16 47693393#5"/>
    </vehicle>
    <vehicle id="3062" depart="2296.50">
        <route edges="-47693393#5 E16 -E21 E22 47621504#4 47621504#5"/>
    </vehicle>
    <vehicle id="3063" depart="2297.25">
        <route edges="-E25 -E16 47693393#5"/>
    </vehicle>
    <vehicle id="3064" depart="2298.00">
        <route edges="E5 E20 E22 E1"/>
    </vehicle>
    <vehicle id="3065" depart="2298.75">
        <route edges="-E22 -E3 E0 47621504#5"/>
    </vehicle>
    <vehicle id="3066" depart="2299.50">
        <route edges="47693393#2 -E5"/>
    </vehicle>
    <vehicle id="3067" depart="2300.25">
        <route edges="-47621504#5 -47621504#4 E23 -E17 E25"/>
    </vehicle>
    <vehicle id="3068" depart="2301.00">
        <route edges="-E2 E3 E21 E17"/>
    </vehicle>
    <vehicle id="3069" depart="2301.75">
        <route edges="-E1 -E22 -E20 -47693393#2 E8"/>
    </vehicle>
    <vehicle id="3070" depart="2302.50">
        <route edges="-E2 E0 -47621504#4 E23 -E17"/>
    </vehicle>
    <vehicle id="3071" depart="2303.25">
        <route edges="-E15 E16 -E21 -E20 E19 E15"/>
    </vehicle>
    <vehicle id="3072" depart="2304.00">
        <route edges="-47693393#5 E16 E17 -E23"/>
    </vehicle>
    <vehicle id="3073" depart="2304.75">
        <route edges="-E15 E16 E17 E13"/>
    </vehicle>
    <vehicle id="3074" depart="2305.50">
        <route edges="-47693393#5 E16 -E21 E22 47621504#4 E6"/>
    </vehicle>
    <vehicle id="3075" depart="2306.25">
        <route edges="E5 E20 E22 E23 -47621504#1"/>
    </vehicle>
    <vehicle id="3076" depart="2307.00">
        <route edges="E5 E19 47693393#5"/>
    </vehicle>
    <vehicle id="3077" depart="2307.75">
        <route edges="-E25 -E21 -E20 -47693393#2 E8"/>
    </vehicle>
    <vehicle id="3078" depart="2308.50">
        <route edges="-47693393#5 E16 E25"/>
    </vehicle>
    <vehicle id="3079" depart="2309.25">
        <route edges="-E8 -47693411#4 E0 47621504#5"/>
    </vehicle>
    <vehicle id="3080" depart="2310.00">
        <route edges="-E8 47693393#2 E20 E21 E17 E13"/>
    </vehicle>
    <vehicle id="3081" depart="2310.75">
        <route edges="-E10 47693393#2 E20 E21 E25"/>
    </vehicle>
    <vehicle id="3082" depart="2311.50">
        <route edges="-E6 -47621504#4 E1"/>
    </vehicle>
    <vehicle id="3083" depart="2312.25">
        <route edges="-E2 47693411#4 47693393#2 E19 E15"/>
    </vehicle>
    <vehicle id="3084" depart="2313.00">
        <route edges="-E15 -E19 -47693393#2 E10"/>
    </vehicle>
    <vehicle id="3085" depart="2313.75">
        <route edges="-E10 47693393#2 E20 E21"/>
    </vehicle>
    <vehicle id="3086" depart="2314.50">
        <route edges="-47693393#5 E16 -E21 E22 47621504#4 47621504#5"/>
    </vehicle>
    <vehicle id="3087" depart="2315.25">
        <route edges="-E2 47693411#4 47693393#2 E19 E15"/>
    </vehicle>
    <vehicle id="3088" depart="2316.00">
        <route edges="-47693393#5 -E19 E20 E21 -E16"/>
    </vehicle>
    <vehicle id="3089" depart="2316.75">
        <route edges="-47621504#5 -47621504#4 E23 -47621504#1"/>
    </vehicle>
    <vehicle id="3090" depart="2317.50">
        <route edges="-E6 -E0 47693411#4 E8"/>
    </vehicle>
    <vehicle id="3091" depart="2318.25">
        <route edges="-E15 E16 E17"/>
    </vehicle>
    <vehicle id="3092" depart="2319.00">
        <route edges="-47693393#5 E15"/>
    </vehicle>
    <vehicle id="3093" depart="2319.75">
        <route edges="-47693393#5 -E19 -47693393#2"/>
    </vehicle>
    <vehicle id="3094" depart="2320.50">
        <route edges="-E8 47693393#2 E20 E21"/>
    </vehicle>
    <vehicle id="3095" depart="2321.25">
        <route edges="47621504#1 -E23 -E22 -E20 -E5"/>
    </vehicle>
    <vehicle id="3096" depart="2322.00">
        <route edges="-E6 -E0 47693411#4 E10"/>
    </vehicle>
    <vehicle id="3097" depart="2322.75">
        <route edges="-E10 47693393#2 E19 47693393#5"/>
    </vehicle>
    <vehicle id="3098" depart="2323.50">
        <route edges="47693393#2 E20 E21 E17 E13"/>
    </vehicle>
    <vehicle id="3099" depart="2324.25">
        <route edges="E5 E20 E22 E23 -47621504#1"/>
    </vehicle>
    <vehicle id="3100" depart="2325.00">
        <route edges="-E15 E16 -E21 E22 47621504#4 E6"/>
    </vehicle>
    <vehicle id="3101" depart="2325.75">
        <route edges="-E15 47693393#5"/>
    </vehicle>
    <vehicle id="3102" depart="2326.50">
        <route edges="-E15 -E19 -47693393#2 E10"/>
    </vehicle>
    <vehicle id="3103" depart="2327.25">
        <route edges="-47621504#5 -47621504#4 E23 E13"/>
    </vehicle>
    <vehicle id="3104" depart="2328.00">
        <route edges="47693393#2"/>
    </vehicle>
    <vehicle id="3105" depart="2328.75">
        <route edges="-E6 -E0 47693411#4 E10"/>
    </vehicle>
    <vehicle id="3106" depart="2329.50">
        <route edges="-47693393#5 -E19 -47693393#2 -47693411#4 E2"/>
    </vehicle>
    <vehicle id="3107" depart="2330.25">
        <route edges="-E2 E0 -47621504#4 E23 -E17"/>
    </vehicle>
    <vehicle id="3108" depart="2331.00">
        <route edges="-E6 -47621504#4 -E22 E21 -E16 E15"/>
    </vehicle>
    <vehicle id="3109" depart="2331.75">
        <route edges="-E6 -47621504#4 E23 E13"/>
    </vehicle>
    <vehicle id="3110" depart="2332.50">
        <route edges="-E2 E3"/>
    </vehicle>
    <vehicle id="3111" depart="2333.25">
        <route edges="-E2 E0 -47621504#4 E1"/>
    </vehicle>
    <vehicle id="3112" depart="2334.00">
        <route edges="-E2 47693411#4 E8"/>
    </vehicle>
    <vehicle id="3113" depart="2334.75">
        <route edges="-E25 -E16 47693393#5"/>
    </vehicle>
    <vehicle id="3114" depart="2335.50">
        <route edges="E5 E19 47693393#5"/>
    </vehicle>
    <vehicle id="3115" depart="2336.25">
        <route edges="-47621504#5 -47621504#4 E23 -47621504#1"/>
    </vehicle>
    <vehicle id="3116" depart="2337.00">
        <route edges="47621504#1 -E17 -E16 47693393#5"/>
    </vehicle>
    <vehicle id="3117" depart="2337.75">
        <route edges="-E8 47693393#2 E20 E22 E23 -47621504#1"/>
    </vehicle>
    <vehicle id="3118" depart="2338.50">
        <route edges="E19 47693393#5"/>
    </vehicle>
    <vehicle id="3119" depart="2339.25">
        <route edges="-47693393#5 E16 -E21 -E20 E19 47693393#5"/>
    </vehicle>
    <vehicle id="3120" depart="2340.00">
        <route edges="-E13 -E17 -E16 47693393#5"/>
    </vehicle>
    <vehicle id="3121" depart="2340.75">
        <route edges="-E6 47621504#5"/>
    </vehicle>
    <vehicle id="3122" depart="2341.50">
        <route edges="-E6 -47621504#4 E23 E13"/>
    </vehicle>
    <vehicle id="3123" depart="2342.25">
        <route edges="E22 E23 -47621504#1"/>
    </vehicle>
    <vehicle id="3124" depart="2343.00">
        <route edges="-E10 47693393#2 E19 47693393#5"/>
    </vehicle>
    <vehicle id="3125" depart="2343.75">
        <route edges="-47621504#5 -47621504#4 -E22 E21 -E16 47693393#5"/>
    </vehicle>
    <vehicle id="3126" depart="2344.50">
        <route edges="-E19 E20 E22 47621504#4 E6"/>
    </vehicle>
    <vehicle id="3127" depart="2345.25">
        <route edges="-E25 E17 -E23 47621504#4 E6"/>
    </vehicle>
    <vehicle id="3128" depart="2346.00">
        <route edges="-E10 -47693411#4 E2"/>
    </vehicle>
    <vehicle id="3129" depart="2346.75">
        <route edges="-E25 -E21 -E20 -47693393#2 E8"/>
    </vehicle>
    <vehicle id="3130" depart="2347.50">
        <route edges="-E15 E16 -E21 E22 E1"/>
    </vehicle>
    <vehicle id="3131" depart="2348.25">
        <route edges="-E25 -E21 -E20 E19 E16 E25"/>
    </vehicle>
    <vehicle id="3132" depart="2349.00">
        <route edges="-47693393#5 E16 E17"/>
    </vehicle>
    <vehicle id="3133" depart="2349.75">
        <route edges="-E13 -E23 -E22 -E20 -47693393#2 E10"/>
    </vehicle>
    <vehicle id="3134" depart="2350.50">
        <route edges="-E8 47693393#2 E19 47693393#5"/>
    </vehicle>
    <vehicle id="3135" depart="2351.25">
        <route edges="-E25 -E16 47693393#5"/>
    </vehicle>
    <vehicle id="3136" depart="2352.00">
        <route edges="-E15 -E19 -47693393#2 E10"/>
    </vehicle>
    <vehicle id="3137" depart="2352.75">
        <route edges="47621504#4 -E0 E3 E21 E25"/>
    </vehicle>
    <vehicle id="3138" depart="2353.50">
        <route edges="47621504#1 E13"/>
    </vehicle>
    <vehicle id="3139" depart="2354.25">
        <route edges="-E10 47693393#2 E20 E22 E23 -47621504#1"/>
    </vehicle>
    <vehicle id="3140" depart="2355.00">
        <route edges="E5 E20 E22 E1"/>
    </vehicle>
    <vehicle id="3141" depart="2355.75">
        <route edges="-E1 47621504#4 -E0 E2"/>
    </vehicle>
    <vehicle id="3142" depart="2356.50">
        <route edges="-47693393#5 E16 E25"/>
    </vehicle>
    <vehicle id="3143" depart="2357.25">
        <route edges="-47693393#5 E16 -E21 -E20 E19 47693393#5"/>
    </vehicle>
    <vehicle id="3144" depart="2358.00">
        <route edges="-47621504#5 -47621504#4 E23 -E17 E25"/>
    </vehicle>
    <vehicle id="3145" depart="2358.75">
        <route edges="-E2 47693411#4 47693393#2 -E5"/>
    </vehicle>
    <vehicle id="3146" depart="2359.50">
        <route edges="47621504#1 -E17 -E16 E15"/>
    </vehicle>
    <vehicle id="3147" depart="2360.25">
        <route edges="-E10 47693393#2 E20 E21 E25"/>
    </vehicle>
    <vehicle id="3148" depart="2361.00">
        <route edges="-E15 E16 E17 E13"/>
    </vehicle>
    <vehicle id="3149" depart="2361.75">
        <route edges="-E1 47621504#4 -E0 E3 E22 E1"/>
    </vehicle>
    <vehicle id="3150" depart="2362.50">
        <route edges="-E25 -E21 E22 E1"/>
    </vehicle>
    <vehicle id="3151" depart="2363.25">
        <route edges="-E8 47693393#2 -E5"/>
    </vehicle>
    <vehicle id="3152" depart="2364.00">
        <route edges="-47621504#5 -E0 E2"/>
    </vehicle>
    <vehicle id="3153" depart="2364.75">
        <route edges="47693411#4 47693393#2 E20 E21 E17 E13"/>
    </vehicle>
    <vehicle id="3154" depart="2365.50">
        <route edges="-E1 -E22 -E20 -47693393#2 E8"/>
    </vehicle>
    <vehicle id="3155" depart="2366.25">
        <route edges="-E8 E10"/>
    </vehicle>
    <vehicle id="3156" depart="2367.00">
        <route edges="E5 E20 E21 E17 E13"/>
    </vehicle>
    <vehicle id="3157" depart="2367.75">
        <route edges="-E25 -E16 -E19 E20 E21"/>
    </vehicle>
    <vehicle id="3158" depart="2368.50">
        <route edges="-E15 E16 E17 E13"/>
    </vehicle>
    <vehicle id="3159" depart="2369.25">
        <route edges="-E25 -E21 -E20 -47693393#2 E10"/>
    </vehicle>
    <vehicle id="3160" depart="2370.00">
        <route edges="-E13 -E23 -E22 -E3"/>
    </vehicle>
    <vehicle id="3161" depart="2370.75">
        <route edges="-47693393#5 E16 -E21 -E20 E19"/>
    </vehicle>
    <vehicle id="3162" depart="2371.50">
        <route edges="-E10 47693393#2 E20 E22 E1"/>
    </vehicle>
    <vehicle id="3163" depart="2372.25">
        <route edges="-E13 -E17 E25"/>
    </vehicle>
    <vehicle id="3164" depart="2373.00">
        <route edges="-47621504#5 -47621504#4 -E22 -E20 -E5"/>
    </vehicle>
    <vehicle id="3165" depart="2373.75">
        <route edges="-E15 E16 E25"/>
    </vehicle>
    <vehicle id="3166" depart="2374.50">
        <route edges="-E6 47621504#5"/>
    </vehicle>
    <vehicle id="3167" depart="2375.25">
        <route edges="-E25 -E21 E22 E1"/>
    </vehicle>
    <vehicle id="3168" depart="2376.00">
        <route edges="-47693393#5 -E19 -E5"/>
    </vehicle>
    <vehicle id="3169" depart="2376.75">
        <route edges="-E10 47693393#2 E20 E21 E25"/>
    </vehicle>
    <vehicle id="3170" depart="2377.50">
        <route edges="-E19 E20 E21 E17 E13"/>
    </vehicle>
    <vehicle id="3171" depart="2378.25">
        <route edges="-E15 E16 -E21 -E20 E19 E15"/>
    </vehicle>
    <vehicle id="3172" depart="2379.00">
        <route edges="-47621504#5 -47621504#4 -E22 -E20 -E5"/>
    </vehicle>
    <vehicle id="3173" depart="2379.75">
        <route edges="-47693393#5 E16 -E21 E22 47621504#4 47621504#5"/>
    </vehicle>
    <vehicle id="3174" depart="2380.50">
        <route edges="47621504#1 -E17 -E16 E15"/>
    </vehicle>
    <vehicle id="3175" depart="2381.25">
        <route edges="-E1 -E22 E21 E25"/>
    </vehicle>
    <vehicle id="3176" depart="2382.00">
        <route edges="E5 -47693393#2 E10"/>
    </vehicle>
    <vehicle id="3177" depart="2382.75">
        <route edges="-47621504#5 -E0 E3"/>
    </vehicle>
    <vehicle id="3178" depart="2383.50">
        <route edges="-47693393#5 E15"/>
    </vehicle>
    <vehicle id="3179" depart="2384.25">
        <route edges="47693411#4 47693393#2 E20 E22 47621504#4 E6"/>
    </vehicle>
    <vehicle id="3180" depart="2385.00">
        <route edges="-E15 47693393#5"/>
    </vehicle>
    <vehicle id="3181" depart="2385.75">
        <route edges="-E6 -E0"/>
    </vehicle>
    <vehicle id="3182" depart="2386.50">
        <route edges="E5 -47693393#2 -47693411#4 E2"/>
    </vehicle>
    <vehicle id="3183" depart="2387.25">
        <route edges="-47693393#5 -E19"/>
    </vehicle>
    <vehicle id="3184" depart="2388.00">
        <route edges="-E8 47693393#2 E20 -E3 47693411#4 E8"/>
    </vehicle>
    <vehicle id="3185" depart="2388.75">
        <route edges="-E2 E3 E21 E25"/>
    </vehicle>
    <vehicle id="3186" depart="2389.50">
        <route edges="E5 -47693393#2 E8"/>
    </vehicle>
    <vehicle id="3187" depart="2390.25">
        <route edges="-E10 -47693411#4 E0 E6"/>
    </vehicle>
    <vehicle id="3188" depart="2391.00">
        <route edges="-E10 -47693411#4 E3 -E20"/>
    </vehicle>
    <vehicle id="3189" depart="2391.75">
        <route edges="47621504#1 -E17 -E16 47693393#5"/>
    </vehicle>
    <vehicle id="3190" depart="2392.50">
        <route edges="-E25 -E21 E22 E1"/>
    </vehicle>
    <vehicle id="3191" depart="2393.25">
        <route edges="-E8 -47693411#4 E0 47621504#5"/>
    </vehicle>
    <vehicle id="3192" depart="2394.00">
        <route edges="-E15 E16 E17 -E23"/>
    </vehicle>
    <vehicle id="3193" depart="2394.75">
        <route edges="-E1 -E22 -E20 -47693393#2 E8"/>
    </vehicle>
    <vehicle id="3194" depart="2395.50">
        <route edges="-E15 E16 -E21 E22 47621504#4 47621504#5"/>
    </vehicle>
    <vehicle id="3195" depart="2396.25">
        <route edges="-E25 -E21 -E20 -47693393#2 E10"/>
    </vehicle>
    <vehicle id="3196" depart="2397.00">
        <route edges="-E13 -E23 -E22 -E20 -47693393#2 E8"/>
    </vehicle>
    <vehicle id="3197" depart="2397.75">
        <route edges="-E13 -E23 E1"/>
    </vehicle>
    <vehicle id="3198" depart="2398.50">
        <route edges="-E6 -E0 47693411#4 E8"/>
    </vehicle>
    <vehicle id="3199" depart="2399.25">
        <route edges="E16 -E21 -E20 -47693393#2 E8"/>
    </vehicle>
    <vehicle id="3200" depart="2400.00">
        <route edges="-E13 -E23 47621504#4 -E0 E2"/>
    </vehicle>
    <vehicle id="3201" depart="2400.75">
        <route edges="47621504#1 -E23 -E22 E21 E17 -47621504#1"/>
    </vehicle>
    <vehicle id="3202" depart="2401.50">
        <route edges="E5 E19 E15"/>
    </vehicle>
    <vehicle id="3203" depart="2402.25">
        <route edges="47621504#1 -E17 -E16 E15"/>
    </vehicle>
    <vehicle id="3204" depart="2403.00">
        <route edges="E5 -47693393#2 -47693411#4 E2"/>
    </vehicle>
    <vehicle id="3205" depart="2403.75">
        <route edges="47621504#1 -E23 47621504#4 47621504#5"/>
    </vehicle>
    <vehicle id="3206" depart="2404.50">
        <route edges="-E22 E21 -E16 47693393#5"/>
    </vehicle>
    <vehicle id="3207" depart="2405.25">
        <route edges="E5 E19 47693393#5"/>
    </vehicle>
    <vehicle id="3208" depart="2406.00">
        <route edges="47621504#1 -E23 -E22 -E20"/>
    </vehicle>
    <vehicle id="3209" depart="2406.75">
        <route edges="47693411#4 47693393#2 E20 E22 47621504#4 -E0 E3"/>
    </vehicle>
    <vehicle id="3210" depart="2407.50">
        <route edges="-E15 E16 -E21 E22 47621504#4 E6"/>
    </vehicle>
    <vehicle id="3211" depart="2408.25">
        <route edges="-E15 -E19 -47693393#2 E8"/>
    </vehicle>
    <vehicle id="3212" depart="2409.00">
        <route edges="-E10 -47693411#4"/>
    </vehicle>
    <vehicle id="3213" depart="2409.75">
        <route edges="47621504#1 -E23 47621504#4 47621504#5"/>
    </vehicle>
    <vehicle id="3214" depart="2410.50">
        <route edges="-E1 47621504#4 E6"/>
    </vehicle>
    <vehicle id="3215" depart="2411.25">
        <route edges="E22 E23 -E17 -E16 E15"/>
    </vehicle>
    <vehicle id="3216" depart="2412.00">
        <route edges="E16 E17 -E23 -E22 E21"/>
    </vehicle>
    <vehicle id="3217" depart="2412.75">
        <route edges="-E15 E16 E17 -47621504#1"/>
    </vehicle>
    <vehicle id="3218" depart="2413.50">
        <route edges="47693411#4 47693393#2 E20 E21 E25"/>
    </vehicle>
    <vehicle id="3219" depart="2414.25">
        <route edges="E5 -47693393#2 E10"/>
    </vehicle>
    <vehicle id="3220" depart="2415.00">
        <route edges="-E15 E16 E25"/>
    </vehicle>
    <vehicle id="3221" depart="2415.75">
        <route edges="-E8 -47693411#4 E0 E6"/>
    </vehicle>
    <vehicle id="3222" depart="2416.50">
        <route edges="47621504#1 -E17 E25"/>
    </vehicle>
    <vehicle id="3223" depart="2417.25">
        <route edges="-E6 -E0 47693411#4 E10"/>
    </vehicle>
    <vehicle id="3224" depart="2418.00">
        <route edges="-E13 -E17 -E16 E15"/>
    </vehicle>
    <vehicle id="3225" depart="2418.75">
        <route edges="47621504#1 -E23 47621504#4 -E0 E2"/>
    </vehicle>
    <vehicle id="3226" depart="2419.50">
        <route edges="-E17 -E21 E22 E23 -47621504#1"/>
    </vehicle>
    <vehicle id="3227" depart="2420.25">
        <route edges="-47621504#5 -47621504#4 -E22 E21 -E16 E15"/>
    </vehicle>
    <vehicle id="3228" depart="2421.00">
        <route edges="-E25 -E21 -E20 E19 E16 E25"/>
    </vehicle>
    <vehicle id="3229" depart="2421.75">
        <route edges="-47693393#5 E16 -E21 E22 E1"/>
    </vehicle>
    <vehicle id="3230" depart="2422.50">
        <route edges="-E25 -E16 47693393#5"/>
    </vehicle>
    <vehicle id="3231" depart="2423.25">
        <route edges="-47693393#2 -47693411#4 E3 -E20 -E5"/>
    </vehicle>
    <vehicle id="3232" depart="2424.00">
        <route edges="-E2 47693411#4 E8"/>
    </vehicle>
    <vehicle id="3233" depart="2424.75">
        <route edges="47621504#1 -E17 -E16 -E19 E20"/>
    </vehicle>
    <vehicle id="3234" depart="2425.50">
        <route edges="47621504#1 -E23 -E22 -E20 E19"/>
    </vehicle>
    <vehicle id="3235" depart="2426.25">
        <route edges="47621504#1 -E17 -E16 47693393#5"/>
    </vehicle>
    <vehicle id="3236" depart="2427.00">
        <route edges="-E2 E3 E22 47621504#4 -E0 E2"/>
    </vehicle>
    <vehicle id="3237" depart="2427.75">
        <route edges="-E10 47693393#2 E19"/>
    </vehicle>
    <vehicle id="3238" depart="2428.50">
        <route edges="47621504#1 -E17 E25"/>
    </vehicle>
    <vehicle id="3239" depart="2429.25">
        <route edges="-E1 47621504#4 -E0 E3 E22 E1"/>
    </vehicle>
    <vehicle id="3240" depart="2430.00">
        <route edges="-E1 47621504#4 E6"/>
    </vehicle>
    <vehicle id="3241" depart="2430.75">
        <route edges="E5 E20 E22 47621504#4 E6"/>
    </vehicle>
    <vehicle id="3242" depart="2431.50">
        <route edges="-E1 -E22 -E20 -47693393#2 E8"/>
    </vehicle>
    <vehicle id="3243" depart="2432.25">
        <route edges="E23 -E17 -E16 E15"/>
    </vehicle>
    <vehicle id="3244" depart="2433.00">
        <route edges="-E25 E17 -E23 47621504#4 E6"/>
    </vehicle>
    <vehicle id="3245" depart="2433.75">
        <route edges="E5 E19 E16 -E21 -E20 -E5"/>
    </vehicle>
    <vehicle id="3246" depart="2434.50">
        <route edges="-E6 -47621504#4 -E22 -E20 -E5"/>
    </vehicle>
    <vehicle id="3247" depart="2435.25">
        <route edges="-E15 E16 -E21 E22 E1"/>
    </vehicle>
    <vehicle id="3248" depart="2436.00">
        <route edges="-E10 -47693411#4"/>
    </vehicle>
    <vehicle id="3249" depart="2436.75">
        <route edges="-E13 -E23 -E22 -E20 -47693393#2 E8"/>
    </vehicle>
    <vehicle id="3250" depart="2437.50">
        <route edges="-47693393#5 -E19 -47693393#2 -47693411#4 E2"/>
    </vehicle>
    <vehicle id="3251" depart="2438.25">
        <route edges="-E15 E16 -E21 E22 47621504#4 E6"/>
    </vehicle>
    <vehicle id="3252" depart="2439.00">
        <route edges="-E17 -E21 -E20 E19 E16"/>
    </vehicle>
    <vehicle id="3253" depart="2439.75">
        <route edges="-47693393#5 -E19 -47693393#2 -47693411#4 E2"/>
    </vehicle>
    <vehicle id="3254" depart="2440.50">
        <route edges="-E1 47621504#4 E6"/>
    </vehicle>
    <vehicle id="3255" depart="2441.25">
        <route edges="47621504#1 -E23 47621504#4 47621504#5"/>
    </vehicle>
    <vehicle id="3256" depart="2442.00">
        <route edges="-E2 E0 -47621504#4 E23 -E17 -E21"/>
    </vehicle>
    <vehicle id="3257" depart="2442.75">
        <route edges="47693393#2 E19 E15"/>
    </vehicle>
    <vehicle id="3258" depart="2443.50">
        <route edges="E5 E20 E22 47621504#4 47621504#5"/>
    </vehicle>
    <vehicle id="3259" depart="2444.25">
        <route edges="-E6 -47621504#4 E1"/>
    </vehicle>
    <vehicle id="3260" depart="2445.00">
        <route edges="-E15 E16 -E21 -E3"/>
    </vehicle>
    <vehicle id="3261" depart="2445.75">
        <route edges="-E10 -47693411#4 E0 47621504#5"/>
    </vehicle>
    <vehicle id="3262" depart="2446.50">
        <route edges="-E25 E17 -E23 47621504#4 E6"/>
    </vehicle>
    <vehicle id="3263" depart="2447.25">
        <route edges="-E13 -E23 -E22 -E20 E19"/>
    </vehicle>
    <vehicle id="3264" depart="2448.00">
        <route edges="-E17 -E21 E22 E23 -47621504#1"/>
    </vehicle>
    <vehicle id="3265" depart="2448.75">
        <route edges="-47693393#5 E16 -E21 -E20 E19 47693393#5"/>
    </vehicle>
    <vehicle id="3266" depart="2449.50">
        <route edges="-E6 -47621504#4 -E22 -E20 E19"/>
    </vehicle>
    <vehicle id="3267" depart="2450.25">
        <route edges="-E8 -47693411#4 E2"/>
    </vehicle>
    <vehicle id="3268" depart="2451.00">
        <route edges="-E8 -47693411#4 E0 47621504#5"/>
    </vehicle>
    <vehicle id="3269" depart="2451.75">
        <route edges="-47693393#5 E16 E17 -47621504#1"/>
    </vehicle>
    <vehicle id="3270" depart="2452.50">
        <route edges="-E13 -E23 47621504#4 47621504#5"/>
    </vehicle>
    <vehicle id="3271" depart="2453.25">
        <route edges="E21 -E16 -E19 -47693393#2 E8"/>
    </vehicle>
    <vehicle id="3272" depart="2454.00">
        <route edges="E5 -47693393#2 E8"/>
    </vehicle>
    <vehicle id="3273" depart="2454.75">
        <route edges="-E25 -E21 -E3 E2"/>
    </vehicle>
    <vehicle id="3274" depart="2455.50">
        <route edges="-47621504#5 -E0 E3 E22 47621504#4 47621504#5"/>
    </vehicle>
    <vehicle id="3275" depart="2456.25">
        <route edges="-E25 -E21 -E3 47693411#4 47693393#2"/>
    </vehicle>
    <vehicle id="3276" depart="2457.00">
        <route edges="-E15 47693393#5"/>
    </vehicle>
    <vehicle id="3277" depart="2457.75">
        <route edges="E5 E20 E21 E17 E13"/>
    </vehicle>
    <vehicle id="3278" depart="2458.50">
        <route edges="-E25 E17 -E23 47621504#4 47621504#5"/>
    </vehicle>
    <vehicle id="3279" depart="2459.25">
        <route edges="-E2 E0 E6"/>
    </vehicle>
    <vehicle id="3280" depart="2460.00">
        <route edges="E16 -E21"/>
    </vehicle>
    <vehicle id="3281" depart="2460.75">
        <route edges="-E13 -E23 -E22 E21 E17 E13"/>
    </vehicle>
    <vehicle id="3282" depart="2461.50">
        <route edges="-47693393#5 -E19"/>
    </vehicle>
    <vehicle id="3283" depart="2462.25">
        <route edges="-47621504#5 -47621504#4 E23 -E17 -E21"/>
    </vehicle>
    <vehicle id="3284" depart="2463.00">
        <route edges="E0 -47621504#4 E23 -E17 E25"/>
    </vehicle>
    <vehicle id="3285" depart="2463.75">
        <route edges="-E8 -47693411#4 E0 E6"/>
    </vehicle>
    <vehicle id="3286" depart="2464.50">
        <route edges="-E10 -47693411#4 E0 E6"/>
    </vehicle>
    <vehicle id="3287" depart="2465.25">
        <route edges="-E25 -E16 -E19 E20"/>
    </vehicle>
    <vehicle id="3288" depart="2466.00">
        <route edges="-E10 47693393#2 E19 47693393#5"/>
    </vehicle>
    <vehicle id="3289" depart="2466.75">
        <route edges="E19 47693393#5"/>
    </vehicle>
    <vehicle id="3290" depart="2467.50">
        <route edges="E5 E20"/>
    </vehicle>
    <vehicle id="3291" depart="2468.25">
        <route edges="-47693393#5 E16 E25"/>
    </vehicle>
    <vehicle id="3292" depart="2469.00">
        <route edges="-E6 -47621504#4 E23 -E17 E25"/>
    </vehicle>
    <vehicle id="3293" depart="2469.75">
        <route edges="-47621504#5 -47621504#4 -E22 -E3"/>
    </vehicle>
    <vehicle id="3294" depart="2470.50">
        <route edges="-E1 E23 -47621504#1"/>
    </vehicle>
    <vehicle id="3295" depart="2471.25">
        <route edges="-E10 -47693411#4 E2"/>
    </vehicle>
    <vehicle id="3296" depart="2472.00">
        <route edges="-E15 -E19 -47693393#2 E8"/>
    </vehicle>
    <vehicle id="3297" depart="2472.75">
        <route edges="E3 E22 E23 -47621504#1"/>
    </vehicle>
    <vehicle id="3298" depart="2473.50">
        <route edges="-E13 -E23 47621504#4 -E0 E2"/>
    </vehicle>
    <vehicle id="3299" depart="2474.25">
        <route edges="-E2 47693411#4 E10"/>
    </vehicle>
    <vehicle id="3300" depart="2475.00">
        <route edges="47621504#1 -E23 47621504#4 E6"/>
    </vehicle>
    <vehicle id="3301" depart="2475.75">
        <route edges="-47693393#5 E16 -E21 E22 47621504#4 -E0"/>
    </vehicle>
    <vehicle id="3302" depart="2476.50">
        <route edges="E0 -47621504#4 -E22 -E20 -E5"/>
    </vehicle>
    <vehicle id="3303" depart="2477.25">
        <route edges="-E1 -E22 -E20 -47693393#2 E10"/>
    </vehicle>
    <vehicle id="3304" depart="2478.00">
        <route edges="-E10 -47693411#4 E0 E6"/>
    </vehicle>
    <vehicle id="3305" depart="2478.75">
        <route edges="-E25 E17 E13"/>
    </vehicle>
    <vehicle id="3306" depart="2479.50">
        <route edges="E5 -47693393#2 E10"/>
    </vehicle>
    <vehicle id="3307" depart="2480.25">
        <route edges="-E25 -E21 E22 E1"/>
    </vehicle>
    <vehicle id="3308" depart="2481.00">
        <route edges="-47693393#2 -47693411#4 E3 E21"/>
    </vehicle>
    <vehicle id="3309" depart="2481.75">
        <route edges="-E6 -E0 E3 E22 47621504#4 E6"/>
    </vehicle>
    <vehicle id="3310" depart="2482.50">
        <route edges="-47621504#5 -47621504#4 -E22 -E20 E19"/>
    </vehicle>
    <vehicle id="3311" depart="2483.25">
        <route edges="-E6 -47621504#4 E1"/>
    </vehicle>
    <vehicle id="3312" depart="2484.00">
        <route edges="-E25 -E21 -E20 -47693393#2 E8"/>
    </vehicle>
    <vehicle id="3313" depart="2484.75">
        <route edges="47621504#1 -E23 -E22 -E20 -E5"/>
    </vehicle>
    <vehicle id="3314" depart="2485.50">
        <route edges="-47693393#2 -47693411#4 E3 E21 E25"/>
    </vehicle>
    <vehicle id="3315" depart="2486.25">
        <route edges="-E6 -47621504#4 E1"/>
    </vehicle>
    <vehicle id="3316" depart="2487.00">
        <route edges="E5 E20 E21 E17 E13"/>
    </vehicle>
    <vehicle id="3317" depart="2487.75">
        <route edges="-47621504#4 -E22 -E20 -47693393#2 E8"/>
    </vehicle>
    <vehicle id="3318" depart="2488.50">
        <route edges="-E6 -E0 47693411#4 E8"/>
    </vehicle>
    <vehicle id="3319" depart="2489.25">
        <route edges="-E13 -E23 47621504#4 -E0 E2"/>
    </vehicle>
    <vehicle id="3320" depart="2490.00">
        <route edges="-E8 47693393#2 E20 -E3 47693411#4 E8"/>
    </vehicle>
    <vehicle id="3321" depart="2490.75">
        <route edges="-E25 -E21 -E20 -E5"/>
    </vehicle>
    <vehicle id="3322" depart="2491.50">
        <route edges="-47621504#5 -47621504#4 -E22 E21 -E16 E15"/>
    </vehicle>
    <vehicle id="3323" depart="2492.25">
        <route edges="-E13 -47621504#1"/>
    </vehicle>
    <vehicle id="3324" depart="2493.00">
        <route edges="-47621504#5 -E0 47693411#4 E8"/>
    </vehicle>
    <vehicle id="3325" depart="2493.75">
        <route edges="-E15 E16 -E21 E22 E1"/>
    </vehicle>
    <vehicle id="3326" depart="2494.50">
        <route edges="-E1 -E22 -E20 -47693393#2 E8"/>
    </vehicle>
    <vehicle id="3327" depart="2495.25">
        <route edges="47693411#4 47693393#2 E19 E16 -E21 -E20 -47693393#2 -47693411#4"/>
    </vehicle>
    <vehicle id="3328" depart="2496.00">
        <route edges="47621504#4 -E0 47693411#4 47693393#2 -E5"/>
    </vehicle>
    <vehicle id="3329" depart="2496.75">
        <route edges="47621504#1 -E23 47621504#4 47621504#5"/>
    </vehicle>
    <vehicle id="3330" depart="2497.50">
        <route edges="-E8 47693393#2 E19 E15"/>
    </vehicle>
    <vehicle id="3331" depart="2498.25">
        <route edges="-47693393#5 -E19 -47693393#2 E10"/>
    </vehicle>
    <vehicle id="3332" depart="2499.00">
        <route edges="-E15 E16 E25"/>
    </vehicle>
    <vehicle id="3333" depart="2499.75">
        <route edges="-E13 -E23 -E22 -E20 E19"/>
    </vehicle>
    <vehicle id="3334" depart="2500.50">
        <route edges="-47693393#5 E15"/>
    </vehicle>
    <vehicle id="3335" depart="2501.25">
        <route edges="47621504#1 -E23 -E22 -E20 -47693393#2 E10"/>
    </vehicle>
    <vehicle id="3336" depart="2502.00">
        <route edges="-E2 E0 E6"/>
    </vehicle>
    <vehicle id="3337" depart="2502.75">
        <route edges="-E2 E0 -47621504#4 E23 E13"/>
    </vehicle>
    <vehicle id="3338" depart="2503.50">
        <route edges="-E15 -E19 -47693393#2 -47693411#4 E2"/>
    </vehicle>
    <vehicle id="3339" depart="2504.25">
        <route edges="47621504#1 -E17 -E16 E15"/>
    </vehicle>
    <vehicle id="3340" depart="2505.00">
        <route edges="-E15 E16 -E21 E22 E1"/>
    </vehicle>
    <vehicle id="3341" depart="2505.75">
        <route edges="-47621504#5 -47621504#4 -E22 E21 -E16 47693393#5"/>
    </vehicle>
    <vehicle id="3342" depart="2506.50">
        <route edges="-E19 E20 E22 47621504#4"/>
    </vehicle>
    <vehicle id="3343" depart="2507.25">
        <route edges="-E6 -47621504#4 -E22 -E20 -E5"/>
    </vehicle>
    <vehicle id="3344" depart="2508.00">
        <route edges="-E2 47693411#4 47693393#2 E19 E15"/>
    </vehicle>
    <vehicle id="3345" depart="2508.75">
        <route edges="-E2 E0 47621504#5"/>
    </vehicle>
    <vehicle id="3346" depart="2509.50">
        <route edges="-E15 E16 -E21 E22 47621504#4 E6"/>
    </vehicle>
    <vehicle id="3347" depart="2510.25">
        <route edges="-E2 E0 -47621504#4 -E22 -E3"/>
    </vehicle>
    <vehicle id="3348" depart="2511.00">
        <route edges="-47693393#5 E16 -E21 E22 47621504#4 E6"/>
    </vehicle>
    <vehicle id="3349" depart="2511.75">
        <route edges="47621504#1 -E23 -E22 -E20 -47693393#2 E10"/>
    </vehicle>
    <vehicle id="3350" depart="2512.50">
        <route edges="-E10 47693393#2 E20 E22 E23 -47621504#1"/>
    </vehicle>
    <vehicle id="3351" depart="2513.25">
        <route edges="-47693393#2 -47693411#4 E0 -47621504#4 E23 -47621504#1"/>
    </vehicle>
    <vehicle id="3352" depart="2514.00">
        <route edges="-47693393#5 E16 -E21 E22 E1"/>
    </vehicle>
    <vehicle id="3353" depart="2514.75">
        <route edges="-47693393#5 E15"/>
    </vehicle>
    <vehicle id="3354" depart="2515.50">
        <route edges="-E25 E17 -E23 47621504#4 47621504#5"/>
    </vehicle>
    <vehicle id="3355" depart="2516.25">
        <route edges="-E10 -47693411#4 E3 -E20 -47693393#2"/>
    </vehicle>
    <vehicle id="3356" depart="2517.00">
        <route edges="-E2 E3 E21 -E16 -E19"/>
    </vehicle>
    <vehicle id="3357" depart="2517.75">
        <route edges="-E6 -47621504#4 -E22 -E20 -E5"/>
    </vehicle>
    <vehicle id="3358" depart="2518.50">
        <route edges="-E1 47621504#4 -E0 E3 E22 E1"/>
    </vehicle>
    <vehicle id="3359" depart="2519.25">
        <route edges="-47693393#2 -47693411#4 E0 E6"/>
    </vehicle>
    <vehicle id="3360" depart="2520.00">
        <route edges="-E10 47693393#2 E20 E21 E17 E13"/>
    </vehicle>
    <vehicle id="3361" depart="2520.75">
        <route edges="-E17 -E21 -E20 E19 E16"/>
    </vehicle>
    <vehicle id="3362" depart="2521.50">
        <route edges="-E25 E17 -E23 47621504#4 47621504#5"/>
    </vehicle>
    <vehicle id="3363" depart="2522.25">
        <route edges="E5 E20 E22 47621504#4 E6"/>
    </vehicle>
    <vehicle id="3364" depart="2523.00">
        <route edges="-E1 -E22 -E20 -E5"/>
    </vehicle>
    <vehicle id="3365" depart="2523.75">
        <route edges="-E8 47693393#2 E19 E15"/>
    </vehicle>
    <vehicle id="3366" depart="2524.50">
        <route edges="E0 -47621504#4 E23 -E17"/>
    </vehicle>
    <vehicle id="3367" depart="2525.25">
        <route edges="-E2 E0 -47621504#4 E23 -47621504#1"/>
    </vehicle>
    <vehicle id="3368" depart="2526.00">
        <route edges="-47693393#5 -E19 -E5"/>
    </vehicle>
    <vehicle id="3369" depart="2526.75">
        <route edges="-E2 E3 E22 47621504#4 -E0 E2"/>
    </vehicle>
    <vehicle id="3370" depart="2527.50">
        <route edges="E0 -47621504#4 -E22 -E20 -47693393#2 E8"/>
    </vehicle>
    <vehicle id="3371" depart="2528.25">
        <route edges="-E25 -E21 -E20 -47693393#2 E10"/>
    </vehicle>
    <vehicle id="3372" depart="2529.00">
        <route edges="-E25 -E21 -E20 -47693393#2 E8"/>
    </vehicle>
    <vehicle id="3373" depart="2529.75">
        <route edges="-E13 -E23 -E22 E21 E17"/>
    </vehicle>
    <vehicle id="3374" depart="2530.50">
        <route edges="-E6 -47621504#4 E1"/>
    </vehicle>
    <vehicle id="3375" depart="2531.25">
        <route edges="-E10 47693393#2 E19 E16 -E21"/>
    </vehicle>
    <vehicle id="3376" depart="2532.00">
        <route edges="-47621504#5 -47621504#4 -E22 E21 -E16 -E19"/>
    </vehicle>
    <vehicle id="3377" depart="2532.75">
        <route edges="-47621504#5 -E0 47693411#4 E8"/>
    </vehicle>
    <vehicle id="3378" depart="2533.50">
        <route edges="47693393#2 -E5"/>
    </vehicle>
    <vehicle id="3379" depart="2534.25">
        <route edges="-E6 -47621504#4 -E22 E21 -E16 E15"/>
    </vehicle>
    <vehicle id="3380" depart="2535.00">
        <route edges="-E15 E16 -E21 -E20 E19 E15"/>
    </vehicle>
    <vehicle id="3381" depart="2535.75">
        <route edges="47621504#1 -E23 -E22 -E20 -E5"/>
    </vehicle>
    <vehicle id="3382" depart="2536.50">
        <route edges="-E10 47693393#2 E20 -E3 47693411#4 E10"/>
    </vehicle>
    <vehicle id="3383" depart="2537.25">
        <route edges="-E2 E0 -47621504#4 E23 -47621504#1"/>
    </vehicle>
    <vehicle id="3384" depart="2538.00">
        <route edges="-E0 47693411#4 47693393#2 E20 -E3"/>
    </vehicle>
    <vehicle id="3385" depart="2538.75">
        <route edges="-E6 -E0 47693411#4 E8"/>
    </vehicle>
    <vehicle id="3386" depart="2539.50">
        <route edges="-E2 E3"/>
    </vehicle>
    <vehicle id="3387" depart="2540.25">
        <route edges="-E25 -E21 -E20 -E5"/>
    </vehicle>
    <vehicle id="3388" depart="2541.00">
        <route edges="-E25 -E21 -E20 E19 E16 E25"/>
    </vehicle>
    <vehicle id="3389" depart="2541.75">
        <route edges="-47621504#5 -47621504#4 E23 -47621504#1"/>
    </vehicle>
    <vehicle id="3390" depart="2542.50">
        <route edges="-E25 -E21 -E3 E2"/>
    </vehicle>
    <vehicle id="3391" depart="2543.25">
        <route edges="E5 E20 E21 E25"/>
    </vehicle>
    <vehicle id="3392" depart="2544.00">
        <route edges="-E8 47693393#2 E20 E21 E17 E13"/>
    </vehicle>
    <vehicle id="3393" depart="2544.75">
        <route edges="-E22 -E3 E0 47621504#5"/>
    </vehicle>
    <vehicle id="3394" depart="2545.50">
        <route edges="-E2 47693411#4 E10"/>
    </vehicle>
    <vehicle id="3395" depart="2546.25">
        <route edges="-E25 -E16 E15"/>
    </vehicle>
    <vehicle id="3396" depart="2547.00">
        <route edges="-E6 -47621504#4 E23 -E17 E25"/>
    </vehicle>
    <vehicle id="3397" depart="2547.75">
        <route edges="-E2 E3 E22 47621504#4 -E0 E2"/>
    </vehicle>
    <vehicle id="3398" depart="2548.50">
        <route edges="-E2 E0 -47621504#4 E1"/>
    </vehicle>
    <vehicle id="3399" depart="2549.25">
        <route edges="-E13 -47621504#1"/>
    </vehicle>
    <vehicle id="3400" depart="2550.00">
        <route edges="E19 E16 -E21 E22 E1"/>
    </vehicle>
    <vehicle id="3401" depart="2550.75">
        <route edges="-E2 47693411#4 E10"/>
    </vehicle>
    <vehicle id="3402" depart="2551.50">
        <route edges="E5 E19 47693393#5"/>
    </vehicle>
    <vehicle id="3403" depart="2552.25">
        <route edges="-E6 -47621504#4 E23 -47621504#1"/>
    </vehicle>
    <vehicle id="3404" depart="2553.00">
        <route edges="-E10 47693393#2 -E5"/>
    </vehicle>
    <vehicle id="3405" depart="2553.75">
        <route edges="-E13 -E23 47621504#4 47621504#5"/>
    </vehicle>
    <vehicle id="3406" depart="2554.50">
        <route edges="-E1 47621504#4 E6"/>
    </vehicle>
    <vehicle id="3407" depart="2555.25">
        <route edges="-E13 -E17 -E16 E15"/>
    </vehicle>
    <vehicle id="3408" depart="2556.00">
        <route edges="47621504#1 -E17 -E16 E15"/>
    </vehicle>
    <vehicle id="3409" depart="2556.75">
        <route edges="-47693393#5 E16 -E21 E22 47621504#4 47621504#5"/>
    </vehicle>
    <vehicle id="3410" depart="2557.50">
        <route edges="-E8 47693393#2 E20 -E3 47693411#4 E8"/>
    </vehicle>
    <vehicle id="3411" depart="2558.25">
        <route edges="47621504#1 -E23 -E22 -E20 E19 E16"/>
    </vehicle>
    <vehicle id="3412" depart="2559.00">
        <route edges="-E8 47693393#2 E20 E21 E25"/>
    </vehicle>
    <vehicle id="3413" depart="2559.75">
        <route edges="47621504#1 -E17 E25"/>
    </vehicle>
    <vehicle id="3414" depart="2560.50">
        <route edges="-E25 E17 -E23 47621504#4 47621504#5"/>
    </vehicle>
    <vehicle id="3415" depart="2561.25">
        <route edges="-E8 47693393#2 E19 E16"/>
    </vehicle>
    <vehicle id="3416" depart="2562.00">
        <route edges="-47693393#5 -E19 -E5"/>
    </vehicle>
    <vehicle id="3417" depart="2562.75">
        <route edges="-E25 -E16"/>
    </vehicle>
    <vehicle id="3418" depart="2563.50">
        <route edges="-E15 -E19 -47693393#2 E8"/>
    </vehicle>
    <vehicle id="3419" depart="2564.25">
        <route edges="-E10 47693393#2 -E5"/>
    </vehicle>
    <vehicle id="3420" depart="2565.00">
        <route edges="-47621504#5 -47621504#4 E23 -47621504#1"/>
    </vehicle>
    <vehicle id="3421" depart="2565.75">
        <route edges="E16 -E21 -E20 E19 47693393#5"/>
    </vehicle>
    <vehicle id="3422" depart="2566.50">
        <route edges="-47693411#4 E3 E21 E25"/>
    </vehicle>
    <vehicle id="3423" depart="2567.25">
        <route edges="E19 E16 E17 -47621504#1"/>
    </vehicle>
    <vehicle id="3424" depart="2568.00">
        <route edges="-47621504#5 -47621504#4 E1"/>
    </vehicle>
    <vehicle id="3425" depart="2568.75">
        <route edges="-E25 -E21 -E20"/>
    </vehicle>
    <vehicle id="3426" depart="2569.50">
        <route edges="-E1 47621504#4 47621504#5"/>
    </vehicle>
    <vehicle id="3427" depart="2570.25">
        <route edges="-E13 -E17 -E16 47693393#5"/>
    </vehicle>
    <vehicle id="3428" depart="2571.00">
        <route edges="-47621504#5 E6"/>
    </vehicle>
    <vehicle id="3429" depart="2571.75">
        <route edges="-E10 47693393#2 E20 -E3"/>
    </vehicle>
    <vehicle id="3430" depart="2572.50">
        <route edges="-E6 -E0 47693411#4 E10"/>
    </vehicle>
    <vehicle id="3431" depart="2573.25">
        <route edges="-E6 -E0 E2"/>
    </vehicle>
    <vehicle id="3432" depart="2574.00">
        <route edges="E3 E22 E1"/>
    </vehicle>
    <vehicle id="3433" depart="2574.75">
        <route edges="-E17 E25"/>
    </vehicle>
    <vehicle id="3434" depart="2575.50">
        <route edges="-47693393#5 E16 -E21 E22 E23 -E17"/>
    </vehicle>
    <vehicle id="3435" depart="2576.25">
        <route edges="-E25 -E21 E22 E23"/>
    </vehicle>
    <vehicle id="3436" depart="2577.00">
        <route edges="E5 E20 E21 E25"/>
    </vehicle>
    <vehicle id="3437" depart="2577.75">
        <route edges="-47621504#5 -47621504#4 E23 -E17"/>
    </vehicle>
    <vehicle id="3438" depart="2578.50">
        <route edges="-E25 E17 -E23 47621504#4 E6"/>
    </vehicle>
    <vehicle id="3439" depart="2579.25">
        <route edges="E22 47621504#4 -E0 47693411#4 47693393#2 -E5"/>
    </vehicle>
    <vehicle id="3440" depart="2580.00">
        <route edges="-E10 47693393#2 E20 E22 E1"/>
    </vehicle>
    <vehicle id="3441" depart="2580.75">
        <route edges="-E2 E3 E22 47621504#4 -E0 E2"/>
    </vehicle>
    <vehicle id="3442" depart="2581.50">
        <route edges="-47693393#5 E15"/>
    </vehicle>
    <vehicle id="3443" depart="2582.25">
        <route edges="-E13 -E23 -E22"/>
    </vehicle>
    <vehicle id="3444" depart="2583.00">
        <route edges="47621504#4 -E0 E3 E22 E1"/>
    </vehicle>
    <vehicle id="3445" depart="2583.75">
        <route edges="-E15 -E19 E20 E21"/>
    </vehicle>
    <vehicle id="3446" depart="2584.50">
        <route edges="-E10 47693393#2 E20 E21 E25"/>
    </vehicle>
    <vehicle id="3447" depart="2585.25">
        <route edges="-E13 -E23 -E22 -E20 -47693393#2 E10"/>
    </vehicle>
    <vehicle id="3448" depart="2586.00">
        <route edges="-47693393#5 E16 -E21 -E20 E19 47693393#5"/>
    </vehicle>
    <vehicle id="3449" depart="2586.75">
        <route edges="-E8 47693393#2 E19 47693393#5"/>
    </vehicle>
    <vehicle id="3450" depart="2587.50">
        <route edges="-E6 -47621504#4 -E22 -E3"/>
    </vehicle>
    <vehicle id="3451" depart="2588.25">
        <route edges="-E8 47693393#2 E20 E22 E1"/>
    </vehicle>
    <vehicle id="3452" depart="2589.00">
        <route edges="-E1 -E22 E21 E25"/>
    </vehicle>
    <vehicle id="3453" depart="2589.75">
        <route edges="-E15 E16 -E21 E22 E1"/>
    </vehicle>
    <vehicle id="3454" depart="2590.50">
        <route edges="-E19 E20 E21 E25"/>
    </vehicle>
    <vehicle id="3455" depart="2591.25">
        <route edges="47621504#1 -E17 -E16 47693393#5"/>
    </vehicle>
    <vehicle id="3456" depart="2592.00">
        <route edges="-47621504#5 -47621504#4 -E22 E21 E17 -E23"/>
    </vehicle>
    <vehicle id="3457" depart="2592.75">
        <route edges="-47621504#5 -47621504#4 E23 -E17 E25"/>
    </vehicle>
    <vehicle id="3458" depart="2593.50">
        <route edges="E5 -47693393#2 -47693411#4"/>
    </vehicle>
    <vehicle id="3459" depart="2594.25">
        <route edges="-E13 -E23 -E22 -E20 -47693393#2 E8"/>
    </vehicle>
    <vehicle id="3460" depart="2595.00">
        <route edges="-E0 E3 E22 E23 -47621504#1"/>
    </vehicle>
    <vehicle id="3461" depart="2595.75">
        <route edges="-E8 47693393#2 E19 E15"/>
    </vehicle>
    <vehicle id="3462" depart="2596.50">
        <route edges="-E6 -E0 E3 E22 47621504#4 E6"/>
    </vehicle>
    <vehicle id="3463" depart="2597.25">
        <route edges="-47621504#5 -47621504#4 -E22 E21 -E16 E15"/>
    </vehicle>
    <vehicle id="3464" depart="2598.00">
        <route edges="-E8 47693393#2 E19 E15"/>
    </vehicle>
    <vehicle id="3465" depart="2598.75">
        <route edges="-E2 E0 47621504#5"/>
    </vehicle>
    <vehicle id="3466" depart="2599.50">
        <route edges="-E15 E16 -E21 -E20 E19"/>
    </vehicle>
    <vehicle id="3467" depart="2600.25">
        <route edges="-E22 -E3 47693411#4 47693393#2"/>
    </vehicle>
    <vehicle id="3468" depart="2601.00">
        <route edges="-E8 -47693411#4 E0 E6"/>
    </vehicle>
    <vehicle id="3469" depart="2601.75">
        <route edges="-47621504#5 -E0 E3 E22 47621504#4 47621504#5"/>
    </vehicle>
    <vehicle id="3470" depart="2602.50">
        <route edges="-E2 E0 E6"/>
    </vehicle>
    <vehicle id="3471" depart="2603.25">
        <route edges="-E6 -47621504#4 E1"/>
    </vehicle>
    <vehicle id="3472" depart="2604.00">
        <route edges="-E1 E23 E13"/>
    </vehicle>
    <vehicle id="3473" depart="2604.75">
        <route edges="47621504#1 -E17 -E16 E15"/>
    </vehicle>
    <vehicle id="3474" depart="2605.50">
        <route edges="-E6 -E0 E3 E22 47621504#4 E6"/>
    </vehicle>
    <vehicle id="3475" depart="2606.25">
        <route edges="47621504#1 -E23 E1"/>
    </vehicle>
    <vehicle id="3476" depart="2607.00">
        <route edges="-E1 47621504#4 -E0 47693411#4 47693393#2"/>
    </vehicle>
    <vehicle id="3477" depart="2607.75">
        <route edges="-47621504#5 -47621504#4 -E22 E21 -E16 47693393#5"/>
    </vehicle>
    <vehicle id="3478" depart="2608.50">
        <route edges="-E8 -47693411#4 E2"/>
    </vehicle>
    <vehicle id="3479" depart="2609.25">
        <route edges="-47693393#5 -E19 -47693393#2 E8"/>
    </vehicle>
    <vehicle id="3480" depart="2610.00">
        <route edges="-E10 47693393#2 E20 E22 47621504#4 -E0"/>
    </vehicle>
    <vehicle id="3481" depart="2610.75">
        <route edges="-E22 -E20 -47693393#2 E10"/>
    </vehicle>
    <vehicle id="3482" depart="2611.50">
        <route edges="-E8 47693393#2 -E5"/>
    </vehicle>
    <vehicle id="3483" depart="2612.25">
        <route edges="-47621504#5 -47621504#4 E23 -E17 E25"/>
    </vehicle>
    <vehicle id="3484" depart="2613.00">
        <route edges="-E25 E17 -E23 47621504#4 47621504#5"/>
    </vehicle>
    <vehicle id="3485" depart="2613.75">
        <route edges="-E8 -47693411#4 E2"/>
    </vehicle>
    <vehicle id="3486" depart="2614.50">
        <route edges="E5 E20 E22 E23 -E17"/>
    </vehicle>
    <vehicle id="3487" depart="2615.25">
        <route edges="-47621504#5 -47621504#4 -E22 E21 -E16 47693393#5"/>
    </vehicle>
    <vehicle id="3488" depart="2616.00">
        <route edges="-E25 -E16 47693393#5"/>
    </vehicle>
    <vehicle id="3489" depart="2616.75">
        <route edges="-47621504#5 -47621504#4 -E22 E21 -E16 E15"/>
    </vehicle>
    <vehicle id="3490" depart="2617.50">
        <route edges="-47693393#5 E16 -E21 E22 47621504#4 47621504#5"/>
    </vehicle>
    <vehicle id="3491" depart="2618.25">
        <route edges="-E8 47693393#2 E20 E22 E1"/>
    </vehicle>
    <vehicle id="3492" depart="2619.00">
        <route edges="E5 E20 E21 E25"/>
    </vehicle>
    <vehicle id="3493" depart="2619.75">
        <route edges="E5 E20 E21 E17 E13"/>
    </vehicle>
    <vehicle id="3494" depart="2620.50">
        <route edges="E19 E15"/>
    </vehicle>
    <vehicle id="3495" depart="2621.25">
        <route edges="-E2 E0 -47621504#4 E23 E13"/>
    </vehicle>
    <vehicle id="3496" depart="2622.00">
        <route edges="-E13 -E23 47621504#4 47621504#5"/>
    </vehicle>
    <vehicle id="3497" depart="2622.75">
        <route edges="47621504#1 -E23 47621504#4 -E0 E2"/>
    </vehicle>
    <vehicle id="3498" depart="2623.50">
        <route edges="-E6 -E0 E2"/>
    </vehicle>
    <vehicle id="3499" depart="2624.25">
        <route edges="-E2 E0 47621504#5"/>
    </vehicle>
    <vehicle id="3500" depart="2625.00">
        <route edges="-E13 -E23 -E22 E21 E17 E13"/>
    </vehicle>
    <vehicle id="3501" depart="2625.75">
        <route edges="47621504#1 -E17 -E16 47693393#5"/>
    </vehicle>
    <vehicle id="3502" depart="2626.50">
        <route edges="-47693393#5 -E19 -47693393#2 -47693411#4 E2"/>
    </vehicle>
    <vehicle id="3503" depart="2627.25">
        <route edges="47621504#1 -E23 -E22 -E20 -47693393#2"/>
    </vehicle>
    <vehicle id="3504" depart="2628.00">
        <route edges="-47621504#5 E6"/>
    </vehicle>
    <vehicle id="3505" depart="2628.75">
        <route edges="-E2 E0 -47621504#4 E1"/>
    </vehicle>
    <vehicle id="3506" depart="2629.50">
        <route edges="-E13 -E23 -E22 -E20 -47693393#2 E10"/>
    </vehicle>
    <vehicle id="3507" depart="2630.25">
        <route edges="-E25 -E21 -E20 -47693393#2 E10"/>
    </vehicle>
    <vehicle id="3508" depart="2631.00">
        <route edges="-E15 E16 -E21 E22 47621504#4 47621504#5"/>
    </vehicle>
    <vehicle id="3509" depart="2631.75">
        <route edges="-E2 E0 -47621504#4 E1"/>
    </vehicle>
    <vehicle id="3510" depart="2632.50">
        <route edges="-E15 -E19 -47693393#2 E8"/>
    </vehicle>
    <vehicle id="3511" depart="2633.25">
        <route edges="-E2 47693411#4 E8"/>
    </vehicle>
    <vehicle id="3512" depart="2634.00">
        <route edges="47621504#1 -E23"/>
    </vehicle>
    <vehicle id="3513" depart="2634.75">
        <route edges="-47693393#5 -E19 -47693393#2 -47693411#4 E2"/>
    </vehicle>
    <vehicle id="3514" depart="2635.50">
        <route edges="-47693393#5 -E19 -47693393#2 -47693411#4 E2"/>
    </vehicle>
    <vehicle id="3515" depart="2636.25">
        <route edges="47693411#4 47693393#2 E19 E16 -E21 -E20"/>
    </vehicle>
    <vehicle id="3516" depart="2637.00">
        <route edges="-E1 -E22 -E20 -47693393#2 E10"/>
    </vehicle>
    <vehicle id="3517" depart="2637.75">
        <route edges="-E8 47693393#2 E20 -E3 47693411#4 E8"/>
    </vehicle>
    <vehicle id="3518" depart="2638.50">
        <route edges="-E13 -E23 -E22 -E20 -47693393#2 E8"/>
    </vehicle>
    <vehicle id="3519" depart="2639.25">
        <route edges="-E25 -E21 E22 E1"/>
    </vehicle>
    <vehicle id="3520" depart="2640.00">
        <route edges="-47693393#5 E16 E17 E13"/>
    </vehicle>
    <vehicle id="3521" depart="2640.75">
        <route edges="-47621504#5 -47621504#4 -E22 -E20 -E5"/>
    </vehicle>
    <vehicle id="3522" depart="2641.50">
        <route edges="-E13 -E23 -E22 -E20 -47693393#2 E8"/>
    </vehicle>
    <vehicle id="3523" depart="2642.25">
        <route edges="-E10 47693393#2 E20 -E3 47693411#4 E10"/>
    </vehicle>
    <vehicle id="3524" depart="2643.00">
        <route edges="47621504#1 -E23"/>
    </vehicle>
    <vehicle id="3525" depart="2643.75">
        <route edges="-E25 E17 -47621504#1"/>
    </vehicle>
    <vehicle id="3526" depart="2644.50">
        <route edges="E19 E16 -E21 E22 47621504#4 E6"/>
    </vehicle>
    <vehicle id="3527" depart="2645.25">
        <route edges="-E1 -E22 E21 E25"/>
    </vehicle>
    <vehicle id="3528" depart="2646.00">
        <route edges="-E2 E3 -E20"/>
    </vehicle>
    <vehicle id="3529" depart="2646.75">
        <route edges="-E13 -E23 47621504#4 E6"/>
    </vehicle>
    <vehicle id="3530" depart="2647.50">
        <route edges="-E15 E16 E17 E13"/>
    </vehicle>
    <vehicle id="3531" depart="2648.25">
        <route edges="-E25 E17 -E23 47621504#4 E6"/>
    </vehicle>
    <vehicle id="3532" depart="2649.00">
        <route edges="47621504#1 -E23 -E22 -E20 -47693393#2 E10"/>
    </vehicle>
    <vehicle id="3533" depart="2649.75">
        <route edges="-E8 47693393#2 E19 E15"/>
    </vehicle>
    <vehicle id="3534" depart="2650.50">
        <route edges="-E8 E10"/>
    </vehicle>
    <vehicle id="3535" depart="2651.25">
        <route edges="-E19 E20 E22 E1"/>
    </vehicle>
    <vehicle id="3536" depart="2652.00">
        <route edges="-E16 -E19 E20 E22 47621504#4 E6"/>
    </vehicle>
    <vehicle id="3537" depart="2652.75">
        <route edges="-E13 -E17 E25"/>
    </vehicle>
    <vehicle id="3538" depart="2653.50">
        <route edges="-E6 -47621504#4 E1"/>
    </vehicle>
    <vehicle id="3539" depart="2654.25">
        <route edges="-E1 47621504#4 -E0 E3 E22 E1"/>
    </vehicle>
    <vehicle id="3540" depart="2655.00">
        <route edges="-E20 -47693393#2 E8"/>
    </vehicle>
    <vehicle id="3541" depart="2655.75">
        <route edges="E19 E16 -E21 -E3 E2"/>
    </vehicle>
    <vehicle id="3542" depart="2656.50">
        <route edges="-E6 -E0 E3 E22 47621504#4 E6"/>
    </vehicle>
    <vehicle id="3543" depart="2657.25">
        <route edges="-E6 -47621504#4 E23 E13"/>
    </vehicle>
    <vehicle id="3544" depart="2658.00">
        <route edges="47621504#1 -E23 47621504#4 -E0 E2"/>
    </vehicle>
    <vehicle id="3545" depart="2658.75">
        <route edges="-E23 -E22 -E20"/>
    </vehicle>
    <vehicle id="3546" depart="2659.50">
        <route edges="-E23 -E22 -E20 -E5"/>
    </vehicle>
    <vehicle id="3547" depart="2660.25">
        <route edges="-E25 E17 E13"/>
    </vehicle>
    <vehicle id="3548" depart="2661.00">
        <route edges="-47621504#5 -47621504#4 E23 E13"/>
    </vehicle>
    <vehicle id="3549" depart="2661.75">
        <route edges="-E1 -E22 -E20 -47693393#2 E10"/>
    </vehicle>
    <vehicle id="3550" depart="2662.50">
        <route edges="E20 E22 47621504#4 -E0 E3 -E20"/>
    </vehicle>
    <vehicle id="3551" depart="2663.25">
        <route edges="E5 E19 E16 -E21 -E20 -E5"/>
    </vehicle>
    <vehicle id="3552" depart="2664.00">
        <route edges="-47621504#5 -47621504#4 E23 -E17 E25"/>
    </vehicle>
    <vehicle id="3553" depart="2664.75">
        <route edges="-E10 -47693411#4 E2"/>
    </vehicle>
    <vehicle id="3554" depart="2665.50">
        <route edges="E17 -E23 E1"/>
    </vehicle>
    <vehicle id="3555" depart="2666.25">
        <route edges="47621504#1 -E17 -E16 E15"/>
    </vehicle>
    <vehicle id="3556" depart="2667.00">
        <route edges="-E15 E16 E17 -47621504#1"/>
    </vehicle>
    <vehicle id="3557" depart="2667.75">
        <route edges="47693411#4 47693393#2 E20 E22 E23 -47621504#1"/>
    </vehicle>
    <vehicle id="3558" depart="2668.50">
        <route edges="-E15 E16 -E21 E22 E1"/>
    </vehicle>
    <vehicle id="3559" depart="2669.25">
        <route edges="47693393#2 E19 47693393#5"/>
    </vehicle>
    <vehicle id="3560" depart="2670.00">
        <route edges="-E10 47693393#2 E20 E21 -E16 -E19"/>
    </vehicle>
    <vehicle id="3561" depart="2670.75">
        <route edges="-47693393#5 -E19 -E5"/>
    </vehicle>
    <vehicle id="3562" depart="2671.50">
        <route edges="-47693393#5 E16 -E21 E22 47621504#4 47621504#5"/>
    </vehicle>
    <vehicle id="3563" depart="2672.25">
        <route edges="-47693393#5 E16 -E21 -E20 E19 47693393#5"/>
    </vehicle>
    <vehicle id="3564" depart="2673.00">
        <route edges="-E15 -E19 -E5"/>
    </vehicle>
    <vehicle id="3565" depart="2673.75">
        <route edges="-E25 -E16 47693393#5"/>
    </vehicle>
    <vehicle id="3566" depart="2674.50">
        <route edges="-47621504#5 -47621504#4 E23 -47621504#1"/>
    </vehicle>
    <vehicle id="3567" depart="2675.25">
        <route edges="-E15 47693393#5"/>
    </vehicle>
    <vehicle id="3568" depart="2676.00">
        <route edges="-E15 47693393#5"/>
    </vehicle>
    <vehicle id="3569" depart="2676.75">
        <route edges="-E15 E16 E25"/>
    </vehicle>
    <vehicle id="3570" depart="2677.50">
        <route edges="-47693393#5 -E19 -E5"/>
    </vehicle>
    <vehicle id="3571" depart="2678.25">
        <route edges="-E8 47693393#2 E20 E21 E17 E13"/>
    </vehicle>
    <vehicle id="3572" depart="2679.00">
        <route edges="-E2 E3 E22 47621504#4 -E0 E2"/>
    </vehicle>
    <vehicle id="3573" depart="2679.75">
        <route edges="-E15 -E19"/>
    </vehicle>
    <vehicle id="3574" depart="2680.50">
        <route edges="-47621504#5 -E0 47693411#4 E10"/>
    </vehicle>
    <vehicle id="3575" depart="2681.25">
        <route edges="-E15 -E19 -47693393#2 E10"/>
    </vehicle>
    <vehicle id="3576" depart="2682.00">
        <route edges="-E15 E16 -E21 E22 47621504#4 47621504#5"/>
    </vehicle>
    <vehicle id="3577" depart="2682.75">
        <route edges="E17 -E23 47621504#4 47621504#5"/>
    </vehicle>
    <vehicle id="3578" depart="2683.50">
        <route edges="E5 E20 E21 E17"/>
    </vehicle>
    <vehicle id="3579" depart="2684.25">
        <route edges="-E10 47693393#2 E20 E21 E17 E13"/>
    </vehicle>
    <vehicle id="3580" depart="2685.00">
        <route edges="47621504#1 -E23 47621504#4 -E0 47693411#4 47693393#2"/>
    </vehicle>
    <vehicle id="3581" depart="2685.75">
        <route edges="-E15 -E19 -47693393#2 -47693411#4"/>
    </vehicle>
    <vehicle id="3582" depart="2686.50">
        <route edges="-E3 47693411#4 47693393#2 -E5"/>
    </vehicle>
    <vehicle id="3583" depart="2687.25">
        <route edges="E5 E19 47693393#5"/>
    </vehicle>
    <vehicle id="3584" depart="2688.00">
        <route edges="E5 E20 E22 E23"/>
    </vehicle>
    <vehicle id="3585" depart="2688.75">
        <route edges="-E20 -47693393#2 -47693411#4 E0 -47621504#4 E1"/>
    </vehicle>
    <vehicle id="3586" depart="2689.50">
        <route edges="E22 E1"/>
    </vehicle>
    <vehicle id="3587" depart="2690.25">
        <route edges="-47621504#4 -E22 -E20 -47693393#2 E10"/>
    </vehicle>
    <vehicle id="3588" depart="2691.00">
        <route edges="47621504#1 -E23 47621504#4 47621504#5"/>
    </vehicle>
    <vehicle id="3589" depart="2691.75">
        <route edges="E5 E20 E22 E23 -47621504#1"/>
    </vehicle>
    <vehicle id="3590" depart="2692.50">
        <route edges="E5 -47693393#2 E10"/>
    </vehicle>
    <vehicle id="3591" depart="2693.25">
        <route edges="-E25 -E21 -E20 E19 E16 E25"/>
    </vehicle>
    <vehicle id="3592" depart="2694.00">
        <route edges="-E15 47693393#5"/>
    </vehicle>
    <vehicle id="3593" depart="2694.75">
        <route edges="-E3 E0 -47621504#4 E23 E13"/>
    </vehicle>
    <vehicle id="3594" depart="2695.50">
        <route edges="-E2 E0 -47621504#4 E23 -47621504#1"/>
    </vehicle>
    <vehicle id="3595" depart="2696.25">
        <route edges="-E8 47693393#2 E20 E21 E17 E13"/>
    </vehicle>
    <vehicle id="3596" depart="2697.00">
        <route edges="-E10 47693393#2 E20 E22 E1"/>
    </vehicle>
    <vehicle id="3597" depart="2697.75">
        <route edges="-47693393#5 E16 E17 -E23"/>
    </vehicle>
    <vehicle id="3598" depart="2698.50">
        <route edges="-E23 47621504#4 47621504#5"/>
    </vehicle>
    <vehicle id="3599" depart="2699.25">
        <route edges="-E15 E16 -E21 -E20 E19 E15"/>
    </vehicle>
    <vehicle id="3600" depart="2700.00">
        <route edges="E5 E19 47693393#5"/>
    </vehicle>
    <vehicle id="3601" depart="2700.75">
        <route edges="-E6 -47621504#4 -E22 E21 -E16 47693393#5"/>
    </vehicle>
    <vehicle id="3602" depart="2701.50">
        <route edges="-E10 -47693411#4 E2"/>
    </vehicle>
    <vehicle id="3603" depart="2702.25">
        <route edges="-E17 -E21 E22 47621504#4 47621504#5"/>
    </vehicle>
    <vehicle id="3604" depart="2703.00">
        <route edges="E5 E19 47693393#5"/>
    </vehicle>
    <vehicle id="3605" depart="2703.75">
        <route edges="-E19 E20 E21 -E16 E15"/>
    </vehicle>
    <vehicle id="3606" depart="2704.50">
        <route edges="-47621504#5 -E0 E2"/>
    </vehicle>
    <vehicle id="3607" depart="2705.25">
        <route edges="-E6 -47621504#4 E23 -47621504#1"/>
    </vehicle>
    <vehicle id="3608" depart="2706.00">
        <route edges="-E2 E0 E6"/>
    </vehicle>
    <vehicle id="3609" depart="2706.75">
        <route edges="-E6 -47621504#4 E1"/>
    </vehicle>
    <vehicle id="3610" depart="2707.50">
        <route edges="E19 E16 -E21 -E3 E2"/>
    </vehicle>
    <vehicle id="3611" depart="2708.25">
        <route edges="-E8 47693393#2 E20 E21 E17 E13"/>
    </vehicle>
    <vehicle id="3612" depart="2709.00">
        <route edges="47621504#1 -E17 -E16 E15"/>
    </vehicle>
    <vehicle id="3613" depart="2709.75">
        <route edges="-47693393#2 -47693411#4 E0 -47621504#4 E23 -47621504#1"/>
    </vehicle>
    <vehicle id="3614" depart="2710.50">
        <route edges="47621504#1 -E23 -E22 -E20 E19 E16"/>
    </vehicle>
    <vehicle id="3615" depart="2711.25">
        <route edges="-E6 -47621504#4 -E22 E21 -E16 47693393#5"/>
    </vehicle>
    <vehicle id="3616" depart="2712.00">
        <route edges="47621504#1 -E17 E25"/>
    </vehicle>
    <vehicle id="3617" depart="2712.75">
        <route edges="-E13 -E23 -E22 -E20 -E5"/>
    </vehicle>
    <vehicle id="3618" depart="2713.50">
        <route edges="-E8 -47693411#4 E2"/>
    </vehicle>
    <vehicle id="3619" depart="2714.25">
        <route edges="-47621504#5 -E0 47693411#4 E10"/>
    </vehicle>
    <vehicle id="3620" depart="2715.00">
        <route edges="E5 E20 E22 E1"/>
    </vehicle>
    <vehicle id="3621" depart="2715.75">
        <route edges="-E1 E23 -47621504#1"/>
    </vehicle>
    <vehicle id="3622" depart="2716.50">
        <route edges="-E10 -47693411#4 E0 E6"/>
    </vehicle>
    <vehicle id="3623" depart="2717.25">
        <route edges="-E13 -E23 -E22 -E20 -47693393#2 -47693411#4"/>
    </vehicle>
    <vehicle id="3624" depart="2718.00">
        <route edges="-E25 -E21 -E3 47693411#4 47693393#2"/>
    </vehicle>
    <vehicle id="3625" depart="2718.75">
        <route edges="-E8 -47693411#4 E0 47621504#5"/>
    </vehicle>
    <vehicle id="3626" depart="2719.50">
        <route edges="-E2 47693411#4 47693393#2 E19 47693393#5"/>
    </vehicle>
    <vehicle id="3627" depart="2720.25">
        <route edges="-E10 -47693411#4 E0 E6"/>
    </vehicle>
    <vehicle id="3628" depart="2721.00">
        <route edges="-E6 -47621504#4 -E22 -E20 -E5"/>
    </vehicle>
    <vehicle id="3629" depart="2721.75">
        <route edges="-E1 -E22 E21 E25"/>
    </vehicle>
    <vehicle id="3630" depart="2722.50">
        <route edges="-E15 E16 -E21 E22 47621504#4 E6"/>
    </vehicle>
    <vehicle id="3631" depart="2723.25">
        <route edges="-E25 -E21 -E20 -47693393#2 E10"/>
    </vehicle>
    <vehicle id="3632" depart="2724.00">
        <route edges="-E22 E21 -E16 E15"/>
    </vehicle>
    <vehicle id="3633" depart="2724.75">
        <route edges="-E25 -E21 -E20 E19"/>
    </vehicle>
    <vehicle id="3634" depart="2725.50">
        <route edges="-E25 E17 -47621504#1"/>
    </vehicle>
    <vehicle id="3635" depart="2726.25">
        <route edges="-47693393#5 E16 E17 -47621504#1"/>
    </vehicle>
    <vehicle id="3636" depart="2727.00">
        <route edges="-E10 47693393#2 E20 E21 E17 E13"/>
    </vehicle>
    <vehicle id="3637" depart="2727.75">
        <route edges="-E1 -E22 -E20 -47693393#2 E10"/>
    </vehicle>
    <vehicle id="3638" depart="2728.50">
        <route edges="47621504#1 -E23 -E22 -E20 -E5"/>
    </vehicle>
    <vehicle id="3639" depart="2729.25">
        <route edges="-E6 -E0 47693411#4 E8"/>
    </vehicle>
    <vehicle id="3640" depart="2730.00">
        <route edges="-E6 -47621504#4 E23 E13"/>
    </vehicle>
    <vehicle id="3641" depart="2730.75">
        <route edges="-E10 47693393#2 E20 E21 E17 E13"/>
    </vehicle>
    <vehicle id="3642" depart="2731.50">
        <route edges="-E17 -E21 -E20 -47693393#2 E8"/>
    </vehicle>
    <vehicle id="3643" depart="2732.25">
        <route edges="-E6 -E0 47693411#4 E8"/>
    </vehicle>
    <vehicle id="3644" depart="2733.00">
        <route edges="-47621504#5 -E0 47693411#4 E8"/>
    </vehicle>
    <vehicle id="3645" depart="2733.75">
        <route edges="-E15 -E19 -47693393#2 E8"/>
    </vehicle>
    <vehicle id="3646" depart="2734.50">
        <route edges="-E10 47693393#2 E20 E21 E17"/>
    </vehicle>
    <vehicle id="3647" depart="2735.25">
        <route edges="-E2 47693411#4 47693393#2 E19 47693393#5"/>
    </vehicle>
    <vehicle id="3648" depart="2736.00">
        <route edges="-E8 -47693411#4 E0 E6"/>
    </vehicle>
    <vehicle id="3649" depart="2736.75">
        <route edges="-E1 47621504#4 47621504#5"/>
    </vehicle>
    <vehicle id="3650" depart="2737.50">
        <route edges="-E15 E16 -E21 E22 E1"/>
    </vehicle>
    <vehicle id="3651" depart="2738.25">
        <route edges="-47621504#4 -E22 -E20 -E5"/>
    </vehicle>
    <vehicle id="3652" depart="2739.00">
        <route edges="-47693393#2 -47693411#4 E0 -47621504#4 E23 E13"/>
    </vehicle>
    <vehicle id="3653" depart="2739.75">
        <route edges="-47621504#5 -E0 E2"/>
    </vehicle>
    <vehicle id="3654" depart="2740.50">
        <route edges="E5 E20 E22 E1"/>
    </vehicle>
    <vehicle id="3655" depart="2741.25">
        <route edges="-47621504#5 -E0 E3 E22 47621504#4 47621504#5"/>
    </vehicle>
    <vehicle id="3656" depart="2742.00">
        <route edges="-E0 47693411#4 47693393#2 E19 47693393#5"/>
    </vehicle>
    <vehicle id="3657" depart="2742.75">
        <route edges="-E25 E17 -E23 47621504#4 -E0"/>
    </vehicle>
    <vehicle id="3658" depart="2743.50">
        <route edges="-E2 E3 E21 E25"/>
    </vehicle>
    <vehicle id="3659" depart="2744.25">
        <route edges="-E25 -E16 E15"/>
    </vehicle>
    <vehicle id="3660" depart="2745.00">
        <route edges="-E13 -E23 47621504#4 47621504#5"/>
    </vehicle>
    <vehicle id="3661" depart="2745.75">
        <route edges="-47693393#5 E16 -E21 E22 47621504#4 47621504#5"/>
    </vehicle>
    <vehicle id="3662" depart="2746.50">
        <route edges="-E13 -47621504#1"/>
    </vehicle>
    <vehicle id="3663" depart="2747.25">
        <route edges="-E13 -E17 E25"/>
    </vehicle>
    <vehicle id="3664" depart="2748.00">
        <route edges="E5 E20 E22"/>
    </vehicle>
    <vehicle id="3665" depart="2748.75">
        <route edges="-E25 -E16 -E19 E20 E21"/>
    </vehicle>
    <vehicle id="3666" depart="2749.50">
        <route edges="-E25 E17 E13"/>
    </vehicle>
    <vehicle id="3667" depart="2750.25">
        <route edges="-47693393#5 E16 E17 -47621504#1"/>
    </vehicle>
    <vehicle id="3668" depart="2751.00">
        <route edges="-47621504#5 -47621504#4 -E22 E21 -E16 47693393#5"/>
    </vehicle>
    <vehicle id="3669" depart="2751.75">
        <route edges="47621504#4 -E0 E3 E22 E23 -47621504#1"/>
    </vehicle>
    <vehicle id="3670" depart="2752.50">
        <route edges="-47693393#5 E16 -E21 E22 47621504#4 E6"/>
    </vehicle>
    <vehicle id="3671" depart="2753.25">
        <route edges="-E15 E16 -E21 -E3 47693411#4 47693393#2"/>
    </vehicle>
    <vehicle id="3672" depart="2754.00">
        <route edges="-E25 E17 -47621504#1"/>
    </vehicle>
    <vehicle id="3673" depart="2754.75">
        <route edges="-E6 -47621504#4 E23 E13"/>
    </vehicle>
    <vehicle id="3674" depart="2755.50">
        <route edges="-E10 47693393#2 E20 -E3 47693411#4"/>
    </vehicle>
    <vehicle id="3675" depart="2756.25">
        <route edges="-47693393#5 -E19 -47693393#2 -47693411#4 E2"/>
    </vehicle>
    <vehicle id="3676" depart="2757.00">
        <route edges="-E1 -E22 E21 -E16 E15"/>
    </vehicle>
    <vehicle id="3677" depart="2757.75">
        <route edges="-E6 -47621504#4 E23 -47621504#1"/>
    </vehicle>
    <vehicle id="3678" depart="2758.50">
        <route edges="-E15 E16 E25"/>
    </vehicle>
    <vehicle id="3679" depart="2759.25">
        <route edges="E16 -E21 -E20 E19 E15"/>
    </vehicle>
    <vehicle id="3680" depart="2760.00">
        <route edges="-E13 -E23 -E22 -E20 -47693393#2 E8"/>
    </vehicle>
    <vehicle id="3681" depart="2760.75">
        <route edges="47621504#1 -E23 E1"/>
    </vehicle>
    <vehicle id="3682" depart="2761.50">
        <route edges="-E13 -E23 -E22 -E20 -E5"/>
    </vehicle>
    <vehicle id="3683" depart="2762.25">
        <route edges="-47693393#5 E16 E17 E13"/>
    </vehicle>
    <vehicle id="3684" depart="2763.00">
        <route edges="-47621504#5 -47621504#4 E23 -E17 E25"/>
    </vehicle>
    <vehicle id="3685" depart="2763.75">
        <route edges="-E1 E23 E13"/>
    </vehicle>
    <vehicle id="3686" depart="2764.50">
        <route edges="-E3 E0 47621504#5"/>
    </vehicle>
    <vehicle id="3687" depart="2765.25">
        <route edges="-E15 -E19 -47693393#2 -47693411#4 E2"/>
    </vehicle>
    <vehicle id="3688" depart="2766.00">
        <route edges="-E16 -E19 E20 E22 47621504#4 47621504#5"/>
    </vehicle>
    <vehicle id="3689" depart="2766.75">
        <route edges="47621504#1 -E23 -E22 E21 E17 -47621504#1"/>
    </vehicle>
    <vehicle id="3690" depart="2767.50">
        <route edges="-E13 -E23 E1"/>
    </vehicle>
    <vehicle id="3691" depart="2768.25">
        <route edges="E5 -47693393#2 -47693411#4 E2"/>
    </vehicle>
    <vehicle id="3692" depart="2769.00">
        <route edges="-E13 -E23 47621504#4 E6"/>
    </vehicle>
    <vehicle id="3693" depart="2769.75">
        <route edges="-E8 47693393#2 E20 -E3"/>
    </vehicle>
    <vehicle id="3694" depart="2770.50">
        <route edges="-E13 -E17 -E16 47693393#5"/>
    </vehicle>
    <vehicle id="3695" depart="2771.25">
        <route edges="-E13 -47621504#1"/>
    </vehicle>
    <vehicle id="3696" depart="2772.00">
        <route edges="-E25 E17"/>
    </vehicle>
    <vehicle id="3697" depart="2772.75">
        <route edges="-47621504#5 -E0 47693411#4 E10"/>
    </vehicle>
    <vehicle id="3698" depart="2773.50">
        <route edges="47621504#1 -E23 47621504#4 -E0 E3"/>
    </vehicle>
    <vehicle id="3699" depart="2774.25">
        <route edges="-E15 -E19 -E5"/>
    </vehicle>
    <vehicle id="3700" depart="2775.00">
        <route edges="-E1 47621504#4 E6"/>
    </vehicle>
    <vehicle id="3701" depart="2775.75">
        <route edges="47621504#1 -E17 -E16 47693393#5"/>
    </vehicle>
    <vehicle id="3702" depart="2776.50">
        <route edges="-E6 -E0 E2"/>
    </vehicle>
    <vehicle id="3703" depart="2777.25">
        <route edges="E5 E19 E15"/>
    </vehicle>
    <vehicle id="3704" depart="2778.00">
        <route edges="-E13 -E23 -E22 E21 E17 E13"/>
    </vehicle>
    <vehicle id="3705" depart="2778.75">
        <route edges="E5 E19 E15"/>
    </vehicle>
    <vehicle id="3706" depart="2779.50">
        <route edges="-E15 -E19 -E5"/>
    </vehicle>
    <vehicle id="3707" depart="2780.25">
        <route edges="-E17 E25"/>
    </vehicle>
    <vehicle id="3708" depart="2781.00">
        <route edges="-47621504#5 -47621504#4 -E22 -E20 -E5"/>
    </vehicle>
    <vehicle id="3709" depart="2781.75">
        <route edges="-47621504#4 -E22 E21 E17 -E23 47621504#4"/>
    </vehicle>
    <vehicle id="3710" depart="2782.50">
        <route edges="-E1 -E22 E21 -E16 E15"/>
    </vehicle>
    <vehicle id="3711" depart="2783.25">
        <route edges="-E10 -47693411#4 E2"/>
    </vehicle>
    <vehicle id="3712" depart="2784.00">
        <route edges="E5 E19 47693393#5"/>
    </vehicle>
    <vehicle id="3713" depart="2784.75">
        <route edges="-E8 47693393#2 -E5"/>
    </vehicle>
    <vehicle id="3714" depart="2785.50">
        <route edges="-E1 -E22 -E20 -47693393#2 E8"/>
    </vehicle>
    <vehicle id="3715" depart="2786.25">
        <route edges="-E13 -E23 -E22 -E3 E0 -47621504#4"/>
    </vehicle>
    <vehicle id="3716" depart="2787.00">
        <route edges="-47621504#5 -47621504#4 -E22 E21 -E16 -E19"/>
    </vehicle>
    <vehicle id="3717" depart="2787.75">
        <route edges="-E10 47693393#2 -E5"/>
    </vehicle>
    <vehicle id="3718" depart="2788.50">
        <route edges="-E25 -E16 -E19 E20 E21"/>
    </vehicle>
    <vehicle id="3719" depart="2789.25">
        <route edges="-47621504#5 -47621504#4 E23 -47621504#1"/>
    </vehicle>
    <vehicle id="3720" depart="2790.00">
        <route edges="-E1 -E22 -E20 -E5"/>
    </vehicle>
    <vehicle id="3721" depart="2790.75">
        <route edges="E17 -E23 47621504#4 -E0 E2"/>
    </vehicle>
    <vehicle id="3722" depart="2791.50">
        <route edges="-E13 -E23 -E22 E21 E17 E13"/>
    </vehicle>
    <vehicle id="3723" depart="2792.25">
        <route edges="-E1 E23 -47621504#1"/>
    </vehicle>
    <vehicle id="3724" depart="2793.00">
        <route edges="47621504#1 -E23 47621504#4 E6"/>
    </vehicle>
    <vehicle id="3725" depart="2793.75">
        <route edges="-47621504#5 -47621504#4 -E22 E21 E17"/>
    </vehicle>
    <vehicle id="3726" depart="2794.50">
        <route edges="-E15 E16 E25"/>
    </vehicle>
    <vehicle id="3727" depart="2795.25">
        <route edges="-47693393#5 -E19 -47693393#2 E8"/>
    </vehicle>
    <vehicle id="3728" depart="2796.00">
        <route edges="-E10 -47693411#4 E0 47621504#5"/>
    </vehicle>
    <vehicle id="3729" depart="2796.75">
        <route edges="47621504#1 -E17 -E16 E15"/>
    </vehicle>
    <vehicle id="3730" depart="2797.50">
        <route edges="E5 -47693393#2 E8"/>
    </vehicle>
    <vehicle id="3731" depart="2798.25">
        <route edges="E5 E20 E22 47621504#4 E6"/>
    </vehicle>
    <vehicle id="3732" depart="2799.00">
        <route edges="E16 E17 -47621504#1"/>
    </vehicle>
    <vehicle id="3733" depart="2799.75">
        <route edges="-47693393#5 E16 -E21 E22 47621504#4 E6"/>
    </vehicle>
    <vehicle id="3734" depart="2800.50">
        <route edges="47621504#1 -E23 -E22 -E20 -E5"/>
    </vehicle>
    <vehicle id="3735" depart="2801.25">
        <route edges="-E15 47693393#5"/>
    </vehicle>
    <vehicle id="3736" depart="2802.00">
        <route edges="-E25 -E21 -E20 -47693393#2 E8"/>
    </vehicle>
    <vehicle id="3737" depart="2802.75">
        <route edges="-E10 47693393#2 E20 E22 E23 -47621504#1"/>
    </vehicle>
    <vehicle id="3738" depart="2803.50">
        <route edges="-E25 -E21 -E20 -E5"/>
    </vehicle>
    <vehicle id="3739" depart="2804.25">
        <route edges="-E20 E19 E16 E25"/>
    </vehicle>
    <vehicle id="3740" depart="2805.00">
        <route edges="-E13 -47621504#1"/>
    </vehicle>
    <vehicle id="3741" depart="2805.75">
        <route edges="47621504#1 -E23 47621504#4 E6"/>
    </vehicle>
    <vehicle id="3742" depart="2806.50">
        <route edges="47621504#4 -E0 47693411#4 E8"/>
    </vehicle>
    <vehicle id="3743" depart="2807.25">
        <route edges="E17 -E23 -E22 -E20 -E5"/>
    </vehicle>
[truncated: 112,285 more chars]
