# Supplementary material for: Resilient distributed model-free adaptive traffic signal control via controller dynamic linearization under DoS attacks
Source: PLoS One. 2026 Feb 12;21(2):e0342069. doi: 10.1371/journal.pone.0342069 (PMC12900337; doi:10.1371/journal.pone.0342069)
Supplement: S3 RAR — (ZIP) [file pone.0342069.s003.zip]

Archive with 102 entries (90 files):
- Dos1/
- Dos1/High/
- Dos1/High/cdl_high_dos1_queue.csv
- Dos1/High/cdl_high_dos1_tripinfo.xml
- Dos1/High/cfdl_high_dos1_queue.csv
- Dos1/High/cfdl_high_dos1_tripinfo.xml
- Dos1/High/fc_high_dos1_queue.csv
- Dos1/High/fc_high_dos1_tripinfo.xml
- Dos1/High/pid_high_dos1_queue.csv
- Dos1/High/pid_high_dos1_tripinfo.xml
- Dos1/High/qlfb_high_dos1_queue.csv
- Dos1/High/qlfb_high_dos1_tripinfo.xml
- Dos1/Low/
- Dos1/Low/cdl_low_dos1_queue.csv
- Dos1/Low/cdl_low_dos1_tripinfo.xml
- Dos1/Low/cfdl_low_dos1_queue.csv
- Dos1/Low/cfdl_low_dos1_tripinfo.xml
- Dos1/Low/fc_low_dos1_queue.csv
- Dos1/Low/fc_low_dos1_tripinfo.xml
- Dos1/Low/pid_low_dos1_queue.csv
- Dos1/Low/pid_low_dos1_tripinfo.xml
- Dos1/Low/qlfb_low_dos1_queue.csv
- Dos1/Low/qlfb_low_dos1_tripinfo.xml
- Dos1/Middle/
- Dos1/Middle/cdl_middle_dos1_queue.csv
- Dos1/Middle/cdl_middle_dos1_tripinfo.xml
- Dos1/Middle/cfdl_middle_dos1_queue.csv
- Dos1/Middle/cfdl_middle_dos1_tripinfo.xml
- Dos1/Middle/fc_middle_dos1_queue.csv
- Dos1/Middle/fc_middle_dos1_tripinfo.xml
- Dos1/Middle/pid_middle_dos1_queue.csv
- Dos1/Middle/pid_middle_dos1_tripinfo.xml
- Dos1/Middle/qlfb_middle_dos1_queue.csv
- Dos1/Middle/qlfb_middle_dos1_tripinfo.xml
- Dos5/
- Dos5/High/
- Dos5/High/cdl_high_dos5_queue.csv
- Dos5/High/cdl_high_dos5_tripinfo.xml
- Dos5/High/cfdl_high_dos5_queue.csv
- Dos5/High/cfdl_high_dos5_tripinfo.xml
- Dos5/High/fc_high_dos5_queue.csv
- Dos5/High/fc_high_dos5_tripinfo.xml
- Dos5/High/pid_high_dos5_queue.csv
- Dos5/High/pid_high_dos5_tripinfo.xml
- Dos5/High/qlfb_high_dos5_queue.csv
- Dos5/High/qlfb_high_dos5_tripinfo.xml
- Dos5/Low/
- Dos5/Low/cdl_low_dos5_queue.csv
- Dos5/Low/cdl_low_dos5_tripinfo.xml
- Dos5/Low/cfdl_low_dos5_queue.csv
- Dos5/Low/cfdl_low_dos5_tripinfo.xml
- Dos5/Low/fc_low_dos5_queue.csv
- Dos5/Low/fc_low_dos5_tripinfo.xml
- Dos5/Low/pid_low_dos5_queue.csv
- Dos5/Low/pid_low_dos5_tripinfo.xml
- Dos5/Low/qlfb_low_dos5_queue.csv
- Dos5/Low/qlfb_low_dos5_tripinfo.xml
- Dos5/Middle/
- Dos5/Middle/cdl_middle_dos5_queue.csv
- Dos5/Middle/cdl_middle_dos5_tripinfo.xml
- Dos5/Middle/cfdl_middle_dos5_queue.csv
- Dos5/Middle/cfdl_middle_dos5_tripinfo.xml
- Dos5/Middle/fc_middle_dos5_queue.csv
- Dos5/Middle/fc_middle_dos5_tripinfo.xml
- Dos5/Middle/pid_middle_dos5_queue.csv
- Dos5/Middle/pid_middle_dos5_tripinfo.xml
- Dos5/Middle/qlfb_middle_dos5_queue.csv
- Dos5/Middle/qlfb_middle_dos5_tripinfo.xml
- Normal/
- Normal/High/
- Normal/High/cdl_high_queue.csv
- Normal/High/cdl_high_tripinfo.xml
- Normal/High/cfdl_high_queue.csv
- Normal/High/cfdl_high_tripinfo.xml
- Normal/High/fc_high_queue.csv
- Normal/High/fc_high_tripinfo.xml
- Normal/High/pid_high_queue.csv
- Normal/High/pid_high_tripinfo.xml
- Normal/High/qlfb_high_queue.csv
- Normal/High/qlfb_high_tripinfo.xml
- Normal/Low/
- Normal/Low/cdl_low_queue.csv
- Normal/Low/cdl_low_tripinfo.xml
- Normal/Low/cfdl_low_queue.csv
- Normal/Low/cfdl_low_tripinfo.xml
- Normal/Low/fc_low_queue.csv
- Normal/Low/fc_low_tripinfo.xml
- Normal/Low/pid_low_queue.csv
- Normal/Low/pid_low_tripinfo.xml
- Normal/Low/qlfb_low_queue.csv
- Normal/Low/qlfb_low_tripinfo.xml
- Normal/Middle/
- Normal/Middle/cdl_middle_queue.csv
- Normal/Middle/cdl_middle_tripinfo.xml
- Normal/Middle/cfdl_middle_queue.csv
- Normal/Middle/cfdl_middle_tripinfo.xml
- Normal/Middle/fc_middle_queue.csv
- Normal/Middle/fc_middle_tripinfo.xml
- Normal/Middle/pid_middle_queue.csv
- Normal/Middle/pid_middle_tripinfo.xml
- Normal/Middle/qlfb_middle_queue.csv
- Normal/Middle/qlfb_middle_tripinfo.xml
