# Supplementary material for: Resilient distributed model-free adaptive traffic signal control via controller dynamic linearization under DoS attacks
Source: PLoS One. 2026 Feb 12;21(2):e0342069. doi: 10.1371/journal.pone.0342069 (PMC12900337; doi:10.1371/journal.pone.0342069)
Supplement: S3 RAR — (ZIP) [file pone.0342069.s003.zip › Dos1/High/cdl_high_dos1_queue.csv]

周期	全局平均排队长度	J1	J2	J3	J4	J5	J6	J7	J8	J9
0	0.0	0	0	0	0	0	0	0	0	0
1	28.77777777777778	43	15	33	19	24	25	29	33	38
2	46.666666666666664	54	39	74	32	34	30	55	59	43
3	68.66666666666667	66	64	104	44	53	45	79	94	69
4	74.44444444444444	83	76	85	52	61	56	87	81	89
5	78.77777777777777	97	89	79	65	64	53	90	79	93
6	77.0	88	99	71	52	57	50	98	83	95
7	75.33333333333333	88	94	66	56	50	47	92	78	107
8	77.0	104	87	70	60	57	41	104	72	98
9	76.22222222222223	94	87	73	65	61	41	95	74	96
10	78.0	93	87	67	79	55	40	100	80	101
11	78.88888888888889	96	98	71	60	57	42	100	83	103
12	77.77777777777777	92	110	67	68	51	39	100	74	99
13	78.22222222222223	85	107	73	68	53	45	92	78	103
14	81.88888888888889	98	104	70	81	55	44	94	87	104
15	84.0	95	110	69	94	53	41	101	87	106
16	84.33333333333333	101	108	75	106	44	49	90	83	103
17	84.55555555555556	100	108	70	106	44	54	88	88	103
18	86.88888888888889	105	114	73	119	44	41	105	85	96
19	87.77777777777777	103	114	71	116	46	51	101	83	105
20	87.33333333333333	125	108	67	110	41	49	88	94	104
21	87.88888888888889	127	108	70	110	45	50	94	81	106
22	87.22222222222223	126	106	66	110	52	50	88	83	104
23	89.66666666666667	114	120	69	107	65	58	89	87	98
24	93.77777777777777	122	125	72	114	79	46	100	82	104
25	94.77777777777777	132	124	68	112	87	51	89	90	100
26	96.0	127	124	67	120	89	52	88	97	100
27	98.0	128	127	70	121	90	59	90	94	103
