# Supplementary material for: Resilient distributed model-free adaptive traffic signal control via controller dynamic linearization under DoS attacks
Source: PLoS One. 2026 Feb 12;21(2):e0342069. doi: 10.1371/journal.pone.0342069 (PMC12900337; doi:10.1371/journal.pone.0342069)
Supplement: S3 RAR — (ZIP) [file pone.0342069.s003.zip › Dos1/High/cfdl_high_dos1_queue.csv]

周期	全局平均排队长度	J1	J2	J3	J4	J5	J6	J7	J8	J9
0	0.0	0	0	0	0	0	0	0	0	0
1	28.77777777777778	43	15	33	19	24	25	29	33	38
2	46.666666666666664	54	39	74	32	34	30	55	59	43
3	68.66666666666667	66	64	104	44	53	45	79	94	69
4	73.33333333333333	82	63	80	67	63	64	79	77	85
5	75.22222222222223	86	73	63	76	68	56	90	81	84
6	73.88888888888889	77	74	61	64	70	52	85	88	94
7	74.11111111111111	89	76	61	70	61	49	97	75	89
8	75.44444444444444	95	75	73	70	65	48	84	80	89
9	75.77777777777777	89	73	67	76	56	46	90	79	106
10	79.55555555555556	92	95	75	85	67	48	85	77	92
11	79.22222222222223	93	71	75	98	75	43	93	78	87
12	83.66666666666667	91	86	70	112	67	45	98	89	95
13	81.22222222222223	99	75	79	114	67	41	88	75	93
14	87.11111111111111	99	94	79	126	75	54	80	87	90
15	87.77777777777777	96	92	79	131	85	42	85	92	88
16	91.44444444444444	96	88	79	133	94	42	98	92	101
17	90.44444444444444	105	81	87	133	93	42	99	79	95
18	96.0	106	101	96	131	98	56	94	90	92
19	97.33333333333333	131	77	96	132	118	56	93	84	89
20	94.77777777777777	115	84	86	132	98	68	95	84	91
21	98.0	109	82	97	131	112	71	96	85	99
22	99.77777777777777	115	85	91	132	115	65	99	99	97
23	99.44444444444444	110	89	84	130	116	73	102	98	93
24	104.33333333333333	120	100	87	129	121	78	105	98	101
25	107.44444444444444	125	107	87	134	125	82	102	98	107
26	107.55555555555556	131	107	78	130	125	87	102	98	110
27	108.44444444444444	127	112	74	128	125	97	101	97	115
