# Supplementary material for: Resilient distributed model-free adaptive traffic signal control via controller dynamic linearization under DoS attacks
Source: PLoS One. 2026 Feb 12;21(2):e0342069. doi: 10.1371/journal.pone.0342069 (PMC12900337; doi:10.1371/journal.pone.0342069)
Supplement: S3 RAR — (ZIP) [file pone.0342069.s003.zip › Dos1/High/cfdl_high_dos1_tripinfo.xml]

<?xml version="1.0" encoding="UTF-8"?>

<!-- generated on 2025-12-09 15:08:13 by Eclipse SUMO GUI Version 1.22.0
<sumoConfiguration xmlns:xsi="http://www.w3.org/2001/XMLSchema-instance" xsi:noNamespaceSchemaLocation="http://sumo.dlr.de/xsd/sumoConfiguration.xsd">

    <input>
        <net-file value="C:/Users/Philip/Desktop/sumo_project/LuWang/Configuration/luwang7.net.xml"/>
        <route-files value="C:/Users/Philip/Desktop/sumo_project/LuWang/Configuration/luwang19200_e1.rou.xml"/>
        <additional-files value="C:/Users/Philip/Desktop/sumo_project/LuWang/Configuration/e2_detectors2.add.xml"/>
    </input>

    <output>
        <tripinfo-output value="C:\Users\Philip\Desktop\sumo_project\LuWang\Data\Dos1\High\cfdl_high_dos1_tripinfo.xml"/>
    </output>

    <time>
        <begin value="0"/>
        <end value="3600"/>
    </time>

    <report>
        <verbose value="true"/>
        <no-warnings value="true"/>
    </report>

    <traci_server>
        <remote-port value="54432"/>
    </traci_server>

    <gui_only>
        <quit-on-end value="true"/>
    </gui_only>

</sumoConfiguration>
-->

<tripinfos xmlns:xsi="http://www.w3.org/2001/XMLSchema-instance" xsi:noNamespaceSchemaLocation="http://sumo.dlr.de/xsd/tripinfo_file.xsd">
    <tripinfo id="45" depart="12.00" departLane="-47693393#5_0" departPos="5.10" departSpeed="0.00" departDelay="3.56" arrival="62.00" arrivalLane="E15_0" arrivalPos="382.33" arrivalSpeed="14.77" duration="50.00" routeLength="701.34" waitingTime="0.00" waitingCount="0" stopTime="0.00" timeLoss="9.95" rerouteNo="0" devices="tripinfo_45" vType="DEFAULT_VEHTYPE" speedFactor="1.09" vaporized=""/>
    <tripinfo id="63" depart="15.00" departLane="-47621504#5_0" departPos="5.10" departSpeed="0.00" departDelay="3.19" arrival="62.00" arrivalLane="E6_0" arrivalPos="330.11" arrivalSpeed="12.51" duration="47.00" routeLength="618.40" waitingTime="0.00" waitingCount="0" stopTime="0.00" timeLoss="8.63" rerouteNo="0" devices="tripinfo_63" vType="DEFAULT_VEHTYPE" speedFactor="0.99" vaporized=""/>
    <tripinfo id="26" depart="5.00" departLane="-E10_0" departPos="5.10" departSpeed="0.00" departDelay="0.12" arrival="66.00" arrivalLane="E8_0" arrivalPos="236.52" arrivalSpeed="12.51" duration="61.00" routeLength="655.71" waitingTime="0.00" waitingCount="0" stopTime="0.00" timeLoss="7.76" rerouteNo="0" devices="tripinfo_26" vType="DEFAULT_VEHTYPE" speedFactor="0.92" vaporized=""/>
    <tripinfo id="61" depart="20.00" departLane="47621504#1_0" departPos="5.10" departSpeed="0.00" departDelay="8.56" arrival="71.00" arrivalLane="E13_1" arrivalPos="382.60" arrivalSpeed="15.27" duration="51.00" routeLength="735.55" waitingTime="0.00" waitingCount="0" stopTime="0.00" timeLoss="10.58" rerouteNo="0" devices="tripinfo_61" vType="DEFAULT_VEHTYPE" speedFactor="1.12" vaporized=""/>
    <tripinfo id="65" depart="13.00" departLane="-E13_0" departPos="5.10" departSpeed="0.00" departDelay="0.81" arrival="71.00" arrivalLane="-47621504#1_0" arrivalPos="333.17" arrivalSpeed="19.25" duration="58.00" routeLength="719.70" waitingTime="0.00" waitingCount="0" stopTime="0.00" timeLoss="8.76" rerouteNo="0" devices="tripinfo_65" vType="DEFAULT_VEHTYPE" speedFactor="0.88" vaporized=""/>
    <tripinfo id="116" depart="22.00" departLane="-E25_0" departPos="5.10" departSpeed="0.00" departDelay="0.25" arrival="74.00" arrivalLane="E17_2" arrivalPos="373.55" arrivalSpeed="15.67" duration="52.00" routeLength="724.20" waitingTime="0.00" waitingCount="0" stopTime="0.00" timeLoss="6.91" rerouteNo="0" devices="tripinfo_116" vType="DEFAULT_VEHTYPE" speedFactor="1.18" vaporized=""/>
    <tripinfo id="149" depart="33.00" departLane="-47621504#5_0" departPos="5.10" departSpeed="0.00" departDelay="5.06" arrival="80.00" arrivalLane="E6_0" arrivalPos="330.11" arrivalSpeed="14.10" duration="47.00" routeLength="618.40" waitingTime="0.00" waitingCount="0" stopTime="0.00" timeLoss="10.48" rerouteNo="0" devices="tripinfo_149" vType="DEFAULT_VEHTYPE" speedFactor="1.04" vaporized=""/>
    <tripinfo id="57" depart="11.00" departLane="E22_0" departPos="5.10" departSpeed="0.00" departDelay="0.31" arrival="83.00" arrivalLane="E6_2" arrivalPos="330.11" arrivalSpeed="15.70" duration="72.00" routeLength="1016.44" waitingTime="0.00" waitingCount="0" stopTime="0.00" timeLoss="13.50" rerouteNo="0" devices="tripinfo_57" vType="DEFAULT_VEHTYPE" speedFactor="1.14" vaporized=""/>
    <tripinfo id="129" depart="32.00" departLane="-E10_0" departPos="5.10" departSpeed="0.00" departDelay="7.81" arrival="88.00" arrivalLane="E8_0" arrivalPos="236.52" arrivalSpeed="13.69" duration="56.00" routeLength="655.71" waitingTime="0.00" waitingCount="0" stopTime="0.00" timeLoss="7.87" rerouteNo="0" devices="tripinfo_129" vType="DEFAULT_VEHTYPE" speedFactor="1.01" vaporized=""/>
    <tripinfo id="37" depart="12.00" departLane="-E6_0" departPos="5.10" departSpeed="0.00" departDelay="5.06" arrival="89.00" arrivalLane="E1_0" arrivalPos="369.00" arrivalSpeed="15.26" duration="77.00" routeLength="998.99" waitingTime="0.00" waitingCount="0" stopTime="0.00" timeLoss="20.76" rerouteNo="0" devices="tripinfo_37" vType="DEFAULT_VEHTYPE" speedFactor="1.18" vaporized=""/>
    <tripinfo id="151" depart="35.00" departLane="47621504#1_0" departPos="5.10" departSpeed="0.00" departDelay="6.69" arrival="90.00" arrivalLane="E13_1" arrivalPos="382.60" arrivalSpeed="12.78" duration="55.00" routeLength="735.55" waitingTime="0.00" waitingCount="0" stopTime="0.00" timeLoss="9.79" rerouteNo="0" devices="tripinfo_151" vType="DEFAULT_VEHTYPE" speedFactor="1.00" vaporized=""/>
    <tripinfo id="42" depart="8.00" departLane="-E15_0" departPos="5.10" departSpeed="0.00" departDelay="0.12" arrival="91.00" arrivalLane="-E5_0" arrivalPos="399.05" arrivalSpeed="14.26" duration="83.00" routeLength="1068.57" waitingTime="0.00" waitingCount="0" stopTime="0.00" timeLoss="10.84" rerouteNo="0" devices="tripinfo_42" vType="DEFAULT_VEHTYPE" speedFactor="1.09" vaporized=""/>
    <tripinfo id="43" depart="9.00" departLane="E5_0" departPos="5.10" departSpeed="0.00" departDelay="0.94" arrival="95.00" arrivalLane="E10_0" arrivalPos="414.33" arrivalSpeed="14.20" duration="86.00" routeLength="1120.98" waitingTime="0.00" waitingCount="0" stopTime="0.00" timeLoss="13.81" rerouteNo="0" devices="tripinfo_43" vType="DEFAULT_VEHTYPE" speedFactor="1.04" vaporized=""/>
    <tripinfo id="141" depart="27.00" departLane="-E3_0" departPos="5.10" departSpeed="0.00" departDelay="0.56" arrival="95.00" arrivalLane="47621504#5_0" arrivalPos="282.84" arrivalSpeed="25.18" duration="68.00" routeLength="990.10" waitingTime="0.00" waitingCount="0" stopTime="0.00" timeLoss="11.69" rerouteNo="0" devices="tripinfo_141" vType="DEFAULT_VEHTYPE" speedFactor="1.16" vaporized=""/>
    <tripinfo id="8" depart="4.00" departLane="-E1_0" departPos="5.10" departSpeed="0.00" departDelay="2.50" arrival="96.00" arrivalLane="E13_0" arrivalPos="382.60" arrivalSpeed="12.59" duration="92.00" routeLength="1032.01" waitingTime="0.00" waitingCount="0" stopTime="0.00" timeLoss="11.25" rerouteNo="0" devices="tripinfo_8" vType="DEFAULT_VEHTYPE" speedFactor="0.94" vaporized=""/>
    <tripinfo id="389" depart="75.00" departLane="-E19_0" departPos="5.10" departSpeed="0.00" departDelay="2.06" arrival="100.00" arrivalLane="-E19_0" arrivalPos="273.06" arrivalSpeed="11.98" duration="25.00" routeLength="267.96" waitingTime="0.00" waitingCount="0" stopTime="0.00" timeLoss="3.52" rerouteNo="0" devices="tripinfo_389" vType="DEFAULT_VEHTYPE" speedFactor="0.93" vaporized=""/>
    <tripinfo id="152" depart="33.00" departLane="-47693393#5_0" departPos="5.10" departSpeed="0.00" departDelay="4.50" arrival="105.00" arrivalLane="-E21_0" arrivalPos="263.57" arrivalSpeed="14.73" duration="72.00" routeLength="959.20" waitingTime="0.00" waitingCount="0" stopTime="0.00" timeLoss="13.55" rerouteNo="0" devices="tripinfo_152" vType="DEFAULT_VEHTYPE" speedFactor="1.07" vaporized=""/>
    <tripinfo id="29" depart="6.00" departLane="-E0_0" departPos="5.10" departSpeed="0.00" departDelay="0.56" arrival="106.00" arrivalLane="47693411#4_1" arrivalPos="350.47" arrivalSpeed="9.76" duration="100.00" routeLength="744.45" waitingTime="23.00" waitingCount="1" stopTime="0.00" timeLoss="35.42" rerouteNo="0" devices="tripinfo_29" vType="DEFAULT_VEHTYPE" speedFactor="0.93" vaporized=""/>
    <tripinfo id="219" depart="42.00" departLane="-E17_0" departPos="5.10" departSpeed="0.00" departDelay="0.94" arrival="107.00" arrivalLane="E25_0" arrivalPos="330.97" arrivalSpeed="11.70" duration="65.00" routeLength="708.71" waitingTime="0.00" waitingCount="0" stopTime="0.00" timeLoss="7.32" rerouteNo="0" devices="tripinfo_219" vType="DEFAULT_VEHTYPE" speedFactor="0.91" vaporized=""/>
    <tripinfo id="72" depart="14.00" departLane="-E15_0" departPos="5.10" departSpeed="0.00" departDelay="0.50" arrival="109.00" arrivalLane="-E5_0" arrivalPos="399.05" arrivalSpeed="12.71" duration="95.00" routeLength="1068.57" waitingTime="0.00" waitingCount="0" stopTime="0.00" timeLoss="11.34" rerouteNo="0" devices="tripinfo_72" vType="DEFAULT_VEHTYPE" speedFactor="0.94" vaporized=""/>
    <tripinfo id="119" depart="25.00" departLane="-E25_0" departPos="5.10" departSpeed="0.00" departDelay="2.69" arrival="109.00" arrivalLane="E15_0" arrivalPos="382.33" arrivalSpeed="14.37" duration="84.00" routeLength="1095.87" waitingTime="0.00" waitingCount="0" stopTime="0.00" timeLoss="9.57" rerouteNo="0" devices="tripinfo_119" vType="DEFAULT_VEHTYPE" speedFactor="1.07" vaporized=""/>
    <tripinfo id="166" depart="53.00" departLane="47621504#1_0" departPos="5.10" departSpeed="0.00" departDelay="21.88" arrival="110.00" arrivalLane="-E17_0" arrivalPos="373.55" arrivalSpeed="12.82" duration="57.00" routeLength="711.11" waitingTime="0.00" waitingCount="0" stopTime="0.00" timeLoss="14.30" rerouteNo="0" devices="tripinfo_166" vType="DEFAULT_VEHTYPE" speedFactor="1.00" vaporized=""/>
    <tripinfo id="84" depart="28.00" departLane="-E1_0" departPos="5.10" departSpeed="0.00" departDelay="12.25" arrival="111.00" arrivalLane="-E22_2" arrivalPos="370.63" arrivalSpeed="9.76" duration="83.00" routeLength="761.82" waitingTime="12.00" waitingCount="1" stopTime="0.00" timeLoss="34.96" rerouteNo="0" devices="tripinfo_84" vType="DEFAULT_VEHTYPE" speedFactor="1.15" vaporized=""/>
    <tripinfo id="47" depart="9.00" departLane="-47621504#5_0" departPos="5.10" departSpeed="0.00" departDelay="0.19" arrival="112.00" arrivalLane="47693411#4_0" arrivalPos="350.47" arrivalSpeed="9.17" duration="103.00" routeLength="1052.42" waitingTime="1.00" waitingCount="1" stopTime="0.00" timeLoss="18.94" rerouteNo="0" devices="tripinfo_47" vType="DEFAULT_VEHTYPE" speedFactor="0.90" vaporized=""/>
    <tripinfo id="92" depart="23.00" departLane="-E15_0" departPos="5.10" departSpeed="0.00" departDelay="5.75" arrival="112.00" arrivalLane="47693393#5_2" arrivalPos="315.08" arrivalSpeed="17.94" duration="89.00" routeLength="717.16" waitingTime="25.00" waitingCount="1" stopTime="0.00" timeLoss="36.44" rerouteNo="0" devices="tripinfo_92" vType="DEFAULT_VEHTYPE" speedFactor="0.83" vaporized=""/>
    <tripinfo id="121" depart="26.00" departLane="-E2_0" departPos="5.10" departSpeed="0.00" departDelay="3.31" arrival="114.00" arrivalLane="E8_1" arrivalPos="236.52" arrivalSpeed="14.46" duration="88.00" routeLength="887.78" waitingTime="5.00" waitingCount="1" stopTime="0.00" timeLoss="23.15" rerouteNo="0" devices="tripinfo_121" vType="DEFAULT_VEHTYPE" speedFactor="1.10" vaporized=""/>
    <tripinfo id="146" depart="30.00" departLane="-E3_0" departPos="5.10" departSpeed="0.00" departDelay="2.62" arrival="114.00" arrivalLane="47621504#5_0" arrivalPos="282.84" arrivalSpeed="19.22" duration="84.00" routeLength="990.10" waitingTime="0.00" waitingCount="0" stopTime="0.00" timeLoss="10.15" rerouteNo="0" devices="tripinfo_146" vType="DEFAULT_VEHTYPE" speedFactor="0.89" vaporized=""/>
    <tripinfo id="160" depart="30.00" departLane="47693411#4_0" departPos="5.10" departSpeed="0.00" departDelay="0.00" arrival="114.00" arrivalLane="E8_2" arrivalPos="236.52" arrivalSpeed="11.15" duration="84.00" routeLength="606.60" waitingTime="15.00" waitingCount="1" stopTime="0.00" timeLoss="26.49" rerouteNo="0" devices="tripinfo_160" vType="DEFAULT_VEHTYPE" speedFactor="0.88" vaporized=""/>
    <tripinfo id="31" depart="6.00" departLane="-E23_0" departPos="5.10" departSpeed="0.00" departDelay="0.19" arrival="116.00" arrivalLane="E19_0" arrivalPos="273.06" arrivalSpeed="15.67" duration="110.00" routeLength="1300.69" waitingTime="7.00" waitingCount="1" stopTime="0.00" timeLoss="27.46" rerouteNo="0" devices="tripinfo_31" vType="DEFAULT_VEHTYPE" speedFactor="1.15" vaporized=""/>
    <tripinfo id="50" depart="12.00" departLane="-47621504#5_0" departPos="5.10" departSpeed="0.00" departDelay="2.62" arrival="117.00" arrivalLane="E2_1" arrivalPos="256.37" arrivalSpeed="10.72" duration="105.00" routeLength="955.35" waitingTime="16.00" waitingCount="1" stopTime="0.00" timeLoss="31.45" rerouteNo="0" devices="tripinfo_50" vType="DEFAULT_VEHTYPE" speedFactor="0.85" vaporized=""/>
    <tripinfo id="150" depart="29.00" departLane="E21_0" departPos="5.10" departSpeed="0.00" departDelay="0.88" arrival="117.00" arrivalLane="E13_0" arrivalPos="382.60" arrivalSpeed="12.81" duration="88.00" routeLength="1051.52" waitingTime="0.00" waitingCount="0" stopTime="0.00" timeLoss="8.77" rerouteNo="0" devices="tripinfo_150" vType="DEFAULT_VEHTYPE" speedFactor="0.96" vaporized=""/>
    <tripinfo id="174" depart="33.00" departLane="-E6_0" departPos="5.10" departSpeed="0.00" departDelay="0.38" arrival="117.00" arrivalLane="E1_0" arrivalPos="369.00" arrivalSpeed="12.89" duration="84.00" routeLength="998.99" waitingTime="0.00" waitingCount="0" stopTime="0.00" timeLoss="14.44" rerouteNo="0" devices="tripinfo_174" vType="DEFAULT_VEHTYPE" speedFactor="0.96" vaporized=""/>
    <tripinfo id="212" depart="41.00" departLane="-E2_0" departPos="5.10" departSpeed="0.00" departDelay="1.25" arrival="117.00" arrivalLane="47621504#5_0" arrivalPos="282.84" arrivalSpeed="22.09" duration="76.00" routeLength="924.42" waitingTime="0.00" waitingCount="0" stopTime="0.00" timeLoss="15.64" rerouteNo="0" devices="tripinfo_212" vType="DEFAULT_VEHTYPE" speedFactor="1.00" vaporized=""/>
    <tripinfo id="298" depart="70.00" departLane="-E6_0" departPos="5.10" departSpeed="0.00" departDelay="14.12" arrival="117.00" arrivalLane="47621504#5_2" arrivalPos="282.84" arrivalSpeed="20.96" duration="47.00" routeLength="633.31" waitingTime="0.00" waitingCount="0" stopTime="0.00" timeLoss="6.92" rerouteNo="0" devices="tripinfo_298" vType="DEFAULT_VEHTYPE" speedFactor="0.98" vaporized=""/>
    <tripinfo id="44" depart="9.00" departLane="-47693393#5_0" departPos="5.10" departSpeed="0.00" departDelay="0.75" arrival="118.00" arrivalLane="-47621504#1_2" arrivalPos="333.17" arrivalSpeed="22.88" duration="109.00" routeLength="1445.28" waitingTime="4.00" waitingCount="1" stopTime="0.00" timeLoss="24.74" rerouteNo="0" devices="tripinfo_44" vType="DEFAULT_VEHTYPE" speedFactor="1.04" vaporized=""/>
    <tripinfo id="162" depart="36.00" departLane="-47621504#5_0" departPos="5.10" departSpeed="0.00" departDelay="5.62" arrival="118.00" arrivalLane="E2_2" arrivalPos="256.37" arrivalSpeed="12.87" duration="82.00" routeLength="955.35" waitingTime="0.00" waitingCount="0" stopTime="0.00" timeLoss="18.16" rerouteNo="0" devices="tripinfo_162" vType="DEFAULT_VEHTYPE" speedFactor="0.99" vaporized=""/>
    <tripinfo id="239" depart="45.00" departLane="47693393#2_0" departPos="5.10" departSpeed="0.00" departDelay="0.19" arrival="118.00" arrivalLane="E21_1" arrivalPos="263.57" arrivalSpeed="15.09" duration="73.00" routeLength="936.90" waitingTime="0.00" waitingCount="0" stopTime="0.00" timeLoss="18.98" rerouteNo="0" devices="tripinfo_239" vType="DEFAULT_VEHTYPE" speedFactor="1.13" vaporized=""/>
    <tripinfo id="109" depart="21.00" departLane="-47693411#4_0" departPos="5.10" departSpeed="0.00" departDelay="0.56" arrival="119.00" arrivalLane="47621504#5_0" arrivalPos="282.84" arrivalSpeed="21.04" duration="98.00" routeLength="1037.01" waitingTime="4.00" waitingCount="1" stopTime="0.00" timeLoss="20.96" rerouteNo="0" devices="tripinfo_109" vType="DEFAULT_VEHTYPE" speedFactor="0.96" vaporized=""/>
    <tripinfo id="64" depart="14.00" departLane="E16_0" departPos="5.10" departSpeed="0.00" departDelay="2.00" arrival="120.00" arrivalLane="E25_1" arrivalPos="330.97" arrivalSpeed="11.95" duration="106.00" routeLength="701.61" waitingTime="41.00" waitingCount="1" stopTime="0.00" timeLoss="51.18" rerouteNo="0" devices="tripinfo_64" vType="DEFAULT_VEHTYPE" speedFactor="0.94" vaporized=""/>
    <tripinfo id="98" depart="19.00" departLane="-E22_0" departPos="5.10" departSpeed="0.00" departDelay="0.62" arrival="120.00" arrivalLane="-47621504#1_2" arrivalPos="333.17" arrivalSpeed="24.17" duration="101.00" routeLength="1378.90" waitingTime="0.00" waitingCount="0" stopTime="0.00" timeLoss="17.89" rerouteNo="0" devices="tripinfo_98" vType="DEFAULT_VEHTYPE" speedFactor="1.12" vaporized=""/>
    <tripinfo id="226" depart="47.00" departLane="-E2_0" departPos="5.10" departSpeed="0.00" departDelay="4.62" arrival="121.00" arrivalLane="47621504#5_0" arrivalPos="282.84" arrivalSpeed="25.31" duration="74.00" routeLength="924.42" waitingTime="0.00" waitingCount="0" stopTime="0.00" timeLoss="25.30" rerouteNo="0" devices="tripinfo_226" vType="DEFAULT_VEHTYPE" speedFactor="1.24" vaporized=""/>
    <tripinfo id="342" depart="71.00" departLane="-47621504#4_0" departPos="5.10" departSpeed="0.00" departDelay="6.88" arrival="122.00" arrivalLane="E1_0" arrivalPos="369.00" arrivalSpeed="12.84" duration="51.00" routeLength="659.84" waitingTime="0.00" waitingCount="0" stopTime="0.00" timeLoss="10.12" rerouteNo="0" devices="tripinfo_342" vType="DEFAULT_VEHTYPE" speedFactor="1.00" vaporized=""/>
    <tripinfo id="22" depart="5.00" departLane="-47693393#2_0" departPos="5.10" departSpeed="0.00" departDelay="0.88" arrival="125.00" arrivalLane="47621504#5_0" arrivalPos="282.84" arrivalSpeed="21.19" duration="120.00" routeLength="1356.81" waitingTime="2.00" waitingCount="1" stopTime="0.00" timeLoss="27.63" rerouteNo="0" devices="tripinfo_22" vType="DEFAULT_VEHTYPE" speedFactor="0.97" vaporized=""/>
    <tripinfo id="309" depart="79.00" departLane="-E6_0" departPos="5.10" departSpeed="0.00" departDelay="21.06" arrival="125.00" arrivalLane="47621504#5_2" arrivalPos="282.84" arrivalSpeed="22.98" duration="46.00" routeLength="633.31" waitingTime="0.00" waitingCount="0" stopTime="0.00" timeLoss="8.77" rerouteNo="0" devices="tripinfo_309" vType="DEFAULT_VEHTYPE" speedFactor="1.05" vaporized=""/>
    <tripinfo id="183" depart="41.00" departLane="-E10_0" departPos="5.10" departSpeed="0.00" departDelay="6.69" arrival="130.00" arrivalLane="E2_0" arrivalPos="256.37" arrivalSpeed="14.74" duration="89.00" routeLength="1053.49" waitingTime="0.00" waitingCount="0" stopTime="0.00" timeLoss="12.04" rerouteNo="0" devices="tripinfo_183" vType="DEFAULT_VEHTYPE" speedFactor="1.08" vaporized=""/>
    <tripinfo id="429" depart="81.00" departLane="-47693393#5_0" departPos="5.10" departSpeed="0.00" departDelay="0.56" arrival="130.00" arrivalLane="E15_0" arrivalPos="382.33" arrivalSpeed="16.68" duration="49.00" routeLength="701.34" waitingTime="0.00" waitingCount="0" stopTime="0.00" timeLoss="13.24" rerouteNo="0" devices="tripinfo_429" vType="DEFAULT_VEHTYPE" speedFactor="1.23" vaporized=""/>
    <tripinfo id="372" depart="78.00" departLane="-E10_0" departPos="5.10" departSpeed="0.00" departDelay="8.25" arrival="133.00" arrivalLane="E8_0" arrivalPos="236.52" arrivalSpeed="14.06" duration="55.00" routeLength="655.71" waitingTime="0.00" waitingCount="0" stopTime="0.00" timeLoss="7.34" rerouteNo="0" devices="tripinfo_372" vType="DEFAULT_VEHTYPE" speedFactor="1.01" vaporized=""/>
    <tripinfo id="189" depart="42.00" departLane="-E13_0" departPos="5.10" departSpeed="0.00" departDelay="6.56" arrival="136.00" arrivalLane="E25_0" arrivalPos="330.97" arrivalSpeed="13.04" duration="94.00" routeLength="1118.85" waitingTime="0.00" waitingCount="0" stopTime="0.00" timeLoss="9.58" rerouteNo="0" devices="tripinfo_189" vType="DEFAULT_VEHTYPE" speedFactor="0.97" vaporized=""/>
    <tripinfo id="262" depart="57.00" departLane="-E6_0" departPos="5.10" departSpeed="0.00" departDelay="7.88" arrival="136.00" arrivalLane="E2_2" arrivalPos="256.37" arrivalSpeed="13.87" duration="79.00" routeLength="1005.63" waitingTime="0.00" waitingCount="0" stopTime="0.00" timeLoss="8.96" rerouteNo="0" devices="tripinfo_262" vType="DEFAULT_VEHTYPE" speedFactor="1.04" vaporized=""/>
    <tripinfo id="319" depart="69.00" departLane="-E2_0" departPos="5.10" departSpeed="0.00" departDelay="9.19" arrival="137.00" arrivalLane="47621504#5_0" arrivalPos="282.84" arrivalSpeed="24.75" duration="68.00" routeLength="924.42" waitingTime="0.00" waitingCount="0" stopTime="0.00" timeLoss="14.63" rerouteNo="0" devices="tripinfo_319" vType="DEFAULT_VEHTYPE" speedFactor="1.13" vaporized=""/>
    <tripinfo id="317" depart="73.00" departLane="-E1_0" departPos="5.10" departSpeed="0.00" departDelay="13.56" arrival="138.00" arrivalLane="47621504#4_2" arrivalPos="286.75" arrivalSpeed="4.40" duration="65.00" routeLength="675.28" waitingTime="6.00" waitingCount="1" stopTime="0.00" timeLoss="22.47" rerouteNo="0" devices="tripinfo_317" vType="DEFAULT_VEHTYPE" speedFactor="0.98" vaporized=""/>
    <tripinfo id="280" depart="89.00" departLane="-E15_0" departPos="5.10" departSpeed="0.00" departDelay="36.50" arrival="141.00" arrivalLane="47693393#5_2" arrivalPos="315.08" arrivalSpeed="21.39" duration="52.00" routeLength="717.16" waitingTime="0.00" waitingCount="0" stopTime="0.00" timeLoss="7.56" rerouteNo="0" devices="tripinfo_280" vType="DEFAULT_VEHTYPE" speedFactor="0.99" vaporized=""/>
    <tripinfo id="483" depart="95.00" departLane="-47621504#5_0" departPos="5.10" departSpeed="0.00" departDelay="4.44" arrival="145.00" arrivalLane="E6_0" arrivalPos="330.11" arrivalSpeed="13.77" duration="50.00" routeLength="618.40" waitingTime="0.00" waitingCount="0" stopTime="0.00" timeLoss="11.98" rerouteNo="0" devices="tripinfo_483" vType="DEFAULT_VEHTYPE" speedFactor="0.99" vaporized=""/>
    <tripinfo id="285" depart="67.00" departLane="-E6_0" departPos="5.10" departSpeed="0.00" departDelay="13.56" arrival="148.00" arrivalLane="E1_0" arrivalPos="369.00" arrivalSpeed="13.79" duration="81.00" routeLength="998.99" waitingTime="0.00" waitingCount="0" stopTime="0.00" timeLoss="17.34" rerouteNo="0" devices="tripinfo_285" vType="DEFAULT_VEHTYPE" speedFactor="1.04" vaporized=""/>
    <tripinfo id="315" depart="69.00" departLane="E5_0" departPos="5.10" departSpeed="0.00" departDelay="9.94" arrival="150.00" arrivalLane="E10_0" arrivalPos="414.33" arrivalSpeed="15.60" duration="81.00" routeLength="1120.98" waitingTime="0.00" waitingCount="0" stopTime="0.00" timeLoss="16.14" rerouteNo="0" devices="tripinfo_315" vType="DEFAULT_VEHTYPE" speedFactor="1.15" vaporized=""/>
    <tripinfo id="288" depart="54.00" departLane="-E20_0" departPos="5.10" departSpeed="0.00" departDelay="0.00" arrival="152.00" arrivalLane="E10_0" arrivalPos="414.33" arrivalSpeed="14.44" duration="98.00" routeLength="1087.77" waitingTime="11.00" waitingCount="1" stopTime="0.00" timeLoss="33.31" rerouteNo="0" devices="tripinfo_288" vType="DEFAULT_VEHTYPE" speedFactor="1.10" vaporized=""/>
    <tripinfo id="200" depart="59.00" departLane="-E15_0" departPos="5.10" departSpeed="0.00" departDelay="21.50" arrival="153.00" arrivalLane="-E5_0" arrivalPos="399.05" arrivalSpeed="12.19" duration="94.00" routeLength="1068.57" waitingTime="0.00" waitingCount="0" stopTime="0.00" timeLoss="11.42" rerouteNo="0" devices="tripinfo_200" vType="DEFAULT_VEHTYPE" speedFactor="0.95" vaporized=""/>
    <tripinfo id="236" depart="68.00" departLane="-E15_0" departPos="5.10" departSpeed="0.00" departDelay="23.75" arrival="155.00" arrivalLane="-E5_1" arrivalPos="399.05" arrivalSpeed="13.52" duration="87.00" routeLength="1068.57" waitingTime="0.00" waitingCount="0" stopTime="0.00" timeLoss="11.26" rerouteNo="0" devices="tripinfo_236" vType="DEFAULT_VEHTYPE" speedFactor="1.04" vaporized=""/>
    <tripinfo id="422" depart="80.00" departLane="47621504#4_0" departPos="5.10" departSpeed="0.00" departDelay="0.88" arrival="160.00" arrivalLane="E3_0" arrivalPos="306.82" arrivalSpeed="13.22" duration="80.00" routeLength="979.41" waitingTime="0.00" waitingCount="0" stopTime="0.00" timeLoss="12.31" rerouteNo="0" devices="tripinfo_422" vType="DEFAULT_VEHTYPE" speedFactor="0.97" vaporized=""/>
    <tripinfo id="68" depart="18.00" departLane="-47621504#5_0" departPos="5.10" departSpeed="0.00" departDelay="5.25" arrival="162.00" arrivalLane="E20_0" arrivalPos="350.11" arrivalSpeed="14.09" duration="144.00" routeLength="1716.40" waitingTime="0.00" waitingCount="0" stopTime="0.00" timeLoss="31.98" rerouteNo="0" devices="tripinfo_68" vType="DEFAULT_VEHTYPE" speedFactor="1.04" vaporized=""/>
    <tripinfo id="81" depart="25.00" departLane="-E1_0" departPos="5.10" departSpeed="0.00" departDelay="9.81" arrival="164.00" arrivalLane="E6_1" arrivalPos="330.11" arrivalSpeed="12.62" duration="139.00" routeLength="1030.41" waitingTime="51.00" waitingCount="2" stopTime="0.00" timeLoss="70.96" rerouteNo="0" devices="tripinfo_81" vType="DEFAULT_VEHTYPE" speedFactor="1.00" vaporized=""/>
    <tripinfo id="248" depart="83.00" departLane="-E15_0" departPos="5.10" departSpeed="0.00" departDelay="36.50" arrival="164.00" arrivalLane="-E5_0" arrivalPos="399.05" arrivalSpeed="15.25" duration="81.00" routeLength="1068.57" waitingTime="0.00" waitingCount="0" stopTime="0.00" timeLoss="12.48" rerouteNo="0" devices="tripinfo_248" vType="DEFAULT_VEHTYPE" speedFactor="1.14" vaporized=""/>
    <tripinfo id="536" depart="101.00" departLane="-E25_0" departPos="5.10" departSpeed="0.00" departDelay="0.50" arrival="164.00" arrivalLane="-E16_0" arrivalPos="350.84" arrivalSpeed="12.09" duration="63.00" routeLength="685.74" waitingTime="1.00" waitingCount="1" stopTime="0.00" timeLoss="9.66" rerouteNo="0" devices="tripinfo_536" vType="DEFAULT_VEHTYPE" speedFactor="0.95" vaporized=""/>
    <tripinfo id="591" depart="116.00" departLane="-47621504#5_0" departPos="5.10" departSpeed="0.00" departDelay="5.19" arrival="164.00" arrivalLane="E6_0" arrivalPos="330.11" arrivalSpeed="14.14" duration="48.00" routeLength="618.40" waitingTime="0.00" waitingCount="0" stopTime="0.00" timeLoss="11.64" rerouteNo="0" devices="tripinfo_591" vType="DEFAULT_VEHTYPE" speedFactor="1.06" vaporized=""/>
    <tripinfo id="457" depart="92.00" departLane="-E25_0" departPos="5.10" departSpeed="0.00" departDelay="6.31" arrival="165.00" arrivalLane="47693393#5_0" arrivalPos="315.08" arrivalSpeed="23.43" duration="73.00" routeLength="1010.77" waitingTime="0.00" waitingCount="0" stopTime="0.00" timeLoss="13.52" rerouteNo="0" devices="tripinfo_457" vType="DEFAULT_VEHTYPE" speedFactor="1.11" vaporized=""/>
    <tripinfo id="702" depart="132.00" departLane="-E17_0" departPos="5.10" departSpeed="0.00" departDelay="0.38" arrival="165.00" arrivalLane="-E17_0" arrivalPos="373.55" arrivalSpeed="12.00" duration="33.00" routeLength="368.45" waitingTime="0.00" waitingCount="0" stopTime="0.00" timeLoss="4.12" rerouteNo="0" devices="tripinfo_702" vType="DEFAULT_VEHTYPE" speedFactor="0.94" vaporized=""/>
    <tripinfo id="30" depart="6.00" departLane="E5_0" departPos="5.10" departSpeed="0.00" departDelay="0.38" arrival="168.00" arrivalLane="E15_2" arrivalPos="382.33" arrivalSpeed="15.51" duration="162.00" routeLength="1099.22" waitingTime="70.00" waitingCount="2" stopTime="0.00" timeLoss="93.58" rerouteNo="0" devices="tripinfo_30" vType="DEFAULT_VEHTYPE" speedFactor="1.18" vaporized=""/>
    <tripinfo id="224" depart="65.00" departLane="47621504#1_0" departPos="5.10" departSpeed="0.00" departDelay="23.00" arrival="168.00" arrivalLane="E13_1" arrivalPos="382.60" arrivalSpeed="13.40" duration="103.00" routeLength="735.55" waitingTime="46.00" waitingCount="1" stopTime="0.00" timeLoss="58.15" rerouteNo="0" devices="tripinfo_224" vType="DEFAULT_VEHTYPE" speedFactor="1.02" vaporized=""/>
    <tripinfo id="223" depart="46.00" departLane="-E8_0" departPos="5.10" departSpeed="0.00" departDelay="4.19" arrival="169.00" arrivalLane="E10_1" arrivalPos="414.33" arrivalSpeed="13.90" duration="123.00" routeLength="670.89" waitingTime="67.00" waitingCount="1" stopTime="0.00" timeLoss="76.82" rerouteNo="0" devices="tripinfo_223" vType="DEFAULT_VEHTYPE" speedFactor="1.06" vaporized=""/>
    <tripinfo id="228" depart="49.00" departLane="-E8_0" departPos="5.10" departSpeed="0.00" departDelay="6.25" arrival="170.00" arrivalLane="E10_2" arrivalPos="414.33" arrivalSpeed="14.96" duration="121.00" routeLength="670.89" waitingTime="64.00" waitingCount="1" stopTime="0.00" timeLoss="76.27" rerouteNo="0" devices="tripinfo_228" vType="DEFAULT_VEHTYPE" speedFactor="1.09" vaporized=""/>
    <tripinfo id="265" depart="51.00" departLane="-47693393#5_0" departPos="5.10" departSpeed="0.00" departDelay="1.31" arrival="170.00" arrivalLane="E16_2" arrivalPos="350.84" arrivalSpeed="13.18" duration="119.00" routeLength="685.94" waitingTime="61.00" waitingCount="1" stopTime="0.00" timeLoss="74.92" rerouteNo="0" devices="tripinfo_265" vType="DEFAULT_VEHTYPE" speedFactor="0.96" vaporized=""/>
    <tripinfo id="326" depart="75.00" departLane="E5_0" departPos="5.10" departSpeed="0.00" departDelay="13.88" arrival="170.00" arrivalLane="E10_0" arrivalPos="414.33" arrivalSpeed="12.01" duration="95.00" routeLength="1120.98" waitingTime="0.00" waitingCount="0" stopTime="0.00" timeLoss="14.24" rerouteNo="0" devices="tripinfo_326" vType="DEFAULT_VEHTYPE" speedFactor="0.93" vaporized=""/>
    <tripinfo id="409" depart="89.00" departLane="-E8_0" departPos="5.10" departSpeed="0.00" departDelay="12.31" arrival="170.00" arrivalLane="E2_0" arrivalPos="256.37" arrivalSpeed="13.39" duration="81.00" routeLength="856.84" waitingTime="0.00" waitingCount="0" stopTime="0.00" timeLoss="10.74" rerouteNo="0" devices="tripinfo_409" vType="DEFAULT_VEHTYPE" speedFactor="0.99" vaporized=""/>
    <tripinfo id="391" depart="84.00" departLane="-E8_0" departPos="5.10" departSpeed="0.00" departDelay="10.69" arrival="172.00" arrivalLane="E10_1" arrivalPos="414.33" arrivalSpeed="14.27" duration="88.00" routeLength="670.89" waitingTime="33.00" waitingCount="1" stopTime="0.00" timeLoss="43.87" rerouteNo="0" devices="tripinfo_391" vType="DEFAULT_VEHTYPE" speedFactor="1.11" vaporized=""/>
    <tripinfo id="415" depart="79.00" departLane="E0_0" departPos="5.10" departSpeed="0.00" departDelay="1.19" arrival="172.00" arrivalLane="E1_1" arrivalPos="369.00" arrivalSpeed="14.55" duration="93.00" routeLength="1056.64" waitingTime="0.00" waitingCount="0" stopTime="0.00" timeLoss="28.28" rerouteNo="0" devices="tripinfo_415" vType="DEFAULT_VEHTYPE" speedFactor="1.07" vaporized=""/>
    <tripinfo id="56" depart="11.00" departLane="-E2_0" departPos="5.10" departSpeed="0.00" departDelay="0.50" arrival="173.00" arrivalLane="-E5_0" arrivalPos="399.05" arrivalSpeed="12.35" duration="162.00" routeLength="1354.72" waitingTime="36.00" waitingCount="1" stopTime="0.00" timeLoss="52.84" rerouteNo="0" devices="tripinfo_56" vType="DEFAULT_VEHTYPE" speedFactor="0.90" vaporized=""/>
    <tripinfo id="75" depart="18.00" departLane="E5_0" departPos="5.10" departSpeed="0.00" departDelay="3.94" arrival="173.00" arrivalLane="E15_1" arrivalPos="382.33" arrivalSpeed="13.12" duration="155.00" routeLength="1099.22" waitingTime="52.00" waitingCount="2" stopTime="0.00" timeLoss="73.35" rerouteNo="0" devices="tripinfo_75" vType="DEFAULT_VEHTYPE" speedFactor="0.98" vaporized=""/>
    <tripinfo id="102" depart="20.00" departLane="-E2_0" departPos="5.10" departSpeed="0.00" departDelay="0.88" arrival="173.00" arrivalLane="-E5_1" arrivalPos="399.05" arrivalSpeed="12.62" duration="153.00" routeLength="1354.72" waitingTime="31.00" waitingCount="1" stopTime="0.00" timeLoss="51.29" rerouteNo="0" devices="tripinfo_102" vType="DEFAULT_VEHTYPE" speedFactor="0.97" vaporized=""/>
    <tripinfo id="361" depart="89.00" departLane="47621504#1_0" departPos="5.10" departSpeed="0.00" departDelay="21.31" arrival="173.00" arrivalLane="E13_0" arrivalPos="382.60" arrivalSpeed="13.15" duration="84.00" routeLength="735.55" waitingTime="23.00" waitingCount="1" stopTime="0.00" timeLoss="36.00" rerouteNo="0" devices="tripinfo_361" vType="DEFAULT_VEHTYPE" speedFactor="0.95" vaporized=""/>
    <tripinfo id="222" depart="42.00" departLane="E19_0" departPos="5.10" departSpeed="0.00" departDelay="0.38" arrival="174.00" arrivalLane="E15_0" arrivalPos="382.33" arrivalSpeed="10.43" duration="132.00" routeLength="675.44" waitingTime="64.00" waitingCount="1" stopTime="0.00" timeLoss="72.61" rerouteNo="0" devices="tripinfo_222" vType="DEFAULT_VEHTYPE" speedFactor="0.84" vaporized=""/>
    <tripinfo id="345" depart="88.00" departLane="-E6_0" departPos="5.10" departSpeed="0.00" departDelay="23.31" arrival="174.00" arrivalLane="E1_0" arrivalPos="369.00" arrivalSpeed="11.99" duration="86.00" routeLength="998.99" waitingTime="0.00" waitingCount="0" stopTime="0.00" timeLoss="15.52" rerouteNo="0" devices="tripinfo_345" vType="DEFAULT_VEHTYPE" speedFactor="0.94" vaporized=""/>
    <tripinfo id="430" depart="85.00" departLane="E0_0" departPos="5.10" departSpeed="0.00" departDelay="4.38" arrival="174.00" arrivalLane="E1_1" arrivalPos="369.00" arrivalSpeed="17.11" duration="89.00" routeLength="1056.64" waitingTime="0.00" waitingCount="0" stopTime="0.00" timeLoss="36.16" rerouteNo="0" devices="tripinfo_430" vType="DEFAULT_VEHTYPE" speedFactor="1.32" vaporized=""/>
    <tripinfo id="548" depart="121.00" departLane="47621504#1_0" departPos="5.10" departSpeed="0.00" departDelay="18.25" arrival="174.00" arrivalLane="E13_2" arrivalPos="382.60" arrivalSpeed="16.02" duration="53.00" routeLength="735.55" waitingTime="0.00" waitingCount="0" stopTime="0.00" timeLoss="13.88" rerouteNo="0" devices="tripinfo_548" vType="DEFAULT_VEHTYPE" speedFactor="1.17" vaporized=""/>
    <tripinfo id="191" depart="45.00" departLane="-E13_0" departPos="5.10" departSpeed="0.00" departDelay="9.19" arrival="175.00" arrivalLane="E1_1" arrivalPos="369.00" arrivalSpeed="11.60" duration="130.00" routeLength="1062.67" waitingTime="25.00" waitingCount="1" stopTime="0.00" timeLoss="46.12" rerouteNo="0" devices="tripinfo_191" vType="DEFAULT_VEHTYPE" speedFactor="0.93" vaporized=""/>
    <tripinfo id="244" depart="46.00" departLane="-E21_0" departPos="5.10" departSpeed="0.00" departDelay="0.25" arrival="175.00" arrivalLane="E15_1" arrivalPos="382.33" arrivalSpeed="13.63" duration="129.00" routeLength="1307.28" waitingTime="14.00" waitingCount="1" stopTime="0.00" timeLoss="34.82" rerouteNo="0" devices="tripinfo_244" vType="DEFAULT_VEHTYPE" speedFactor="1.02" vaporized=""/>
    <tripinfo id="101" depart="19.00" departLane="47621504#4_0" departPos="5.10" departSpeed="0.00" departDelay="0.06" arrival="176.00" arrivalLane="-E5_1" arrivalPos="399.05" arrivalSpeed="12.97" duration="157.00" routeLength="1769.87" waitingTime="0.00" waitingCount="0" stopTime="0.00" timeLoss="30.31" rerouteNo="0" devices="tripinfo_101" vType="DEFAULT_VEHTYPE" speedFactor="0.96" vaporized=""/>
    <tripinfo id="373" depart="92.00" departLane="47621504#1_0" departPos="5.10" departSpeed="0.00" departDelay="22.06" arrival="176.00" arrivalLane="E13_0" arrivalPos="382.60" arrivalSpeed="12.28" duration="84.00" routeLength="735.55" waitingTime="21.00" waitingCount="1" stopTime="0.00" timeLoss="34.33" rerouteNo="0" devices="tripinfo_373" vType="DEFAULT_VEHTYPE" speedFactor="0.91" vaporized=""/>
    <tripinfo id="520" depart="104.00" departLane="-E8_0" departPos="5.10" departSpeed="0.00" departDelay="6.50" arrival="176.00" arrivalLane="E10_1" arrivalPos="414.33" arrivalSpeed="13.10" duration="72.00" routeLength="670.89" waitingTime="12.00" waitingCount="1" stopTime="0.00" timeLoss="24.26" rerouteNo="0" devices="tripinfo_520" vType="DEFAULT_VEHTYPE" speedFactor="1.03" vaporized=""/>
    <tripinfo id="566" depart="119.00" departLane="-E13_0" departPos="5.10" departSpeed="0.00" departDelay="12.88" arrival="176.00" arrivalLane="-47621504#1_0" arrivalPos="333.17" arrivalSpeed="19.98" duration="57.00" routeLength="719.70" waitingTime="0.00" waitingCount="0" stopTime="0.00" timeLoss="9.24" rerouteNo="0" devices="tripinfo_566" vType="DEFAULT_VEHTYPE" speedFactor="0.93" vaporized=""/>
    <tripinfo id="377" depart="90.00" departLane="E5_0" departPos="5.10" departSpeed="0.00" departDelay="19.31" arrival="177.00" arrivalLane="E15_2" arrivalPos="382.33" arrivalSpeed="14.23" duration="87.00" routeLength="1099.22" waitingTime="0.00" waitingCount="0" stopTime="0.00" timeLoss="11.91" rerouteNo="0" devices="tripinfo_377" vType="DEFAULT_VEHTYPE" speedFactor="1.08" vaporized=""/>
    <tripinfo id="521" depart="107.00" departLane="-E8_0" departPos="5.10" departSpeed="0.00" departDelay="9.31" arrival="177.00" arrivalLane="E10_2" arrivalPos="414.33" arrivalSpeed="14.41" duration="70.00" routeLength="670.89" waitingTime="11.00" waitingCount="1" stopTime="0.00" timeLoss="25.64" rerouteNo="0" devices="tripinfo_521" vType="DEFAULT_VEHTYPE" speedFactor="1.11" vaporized=""/>
    <tripinfo id="356" depart="84.00" departLane="E5_0" departPos="5.10" departSpeed="0.00" departDelay="17.25" arrival="178.00" arrivalLane="E10_0" arrivalPos="414.33" arrivalSpeed="13.30" duration="94.00" routeLength="1120.98" waitingTime="0.00" waitingCount="0" stopTime="0.00" timeLoss="17.09" rerouteNo="0" devices="tripinfo_356" vType="DEFAULT_VEHTYPE" speedFactor="0.96" vaporized=""/>
    <tripinfo id="307" depart="63.00" departLane="-E2_0" departPos="5.10" departSpeed="0.00" departDelay="5.44" arrival="179.00" arrivalLane="E1_0" arrivalPos="369.00" arrivalSpeed="13.20" duration="116.00" routeLength="1322.94" waitingTime="0.00" waitingCount="0" stopTime="0.00" timeLoss="25.52" rerouteNo="0" devices="tripinfo_307" vType="DEFAULT_VEHTYPE" speedFactor="0.99" vaporized=""/>
    <tripinfo id="448" depart="98.00" departLane="-E2_0" departPos="5.10" departSpeed="0.00" departDelay="14.00" arrival="180.00" arrivalLane="47621504#5_0" arrivalPos="282.84" arrivalSpeed="18.24" duration="82.00" routeLength="924.42" waitingTime="0.00" waitingCount="0" stopTime="0.00" timeLoss="12.20" rerouteNo="0" devices="tripinfo_448" vType="DEFAULT_VEHTYPE" speedFactor="0.88" vaporized=""/>
    <tripinfo id="206" depart="42.00" departLane="-E6_0" departPos="5.10" departSpeed="0.00" departDelay="3.38" arrival="182.00" arrivalLane="47621504#4_0" arrivalPos="286.75" arrivalSpeed="17.04" duration="140.00" routeLength="1715.85" waitingTime="0.00" waitingCount="0" stopTime="0.00" timeLoss="22.17" rerouteNo="0" devices="tripinfo_206" vType="DEFAULT_VEHTYPE" speedFactor="1.00" vaporized=""/>
    <tripinfo id="394" depart="78.00" departLane="-E22_0" departPos="5.10" departSpeed="0.00" departDelay="4.12" arrival="187.00" arrivalLane="E0_0" arrivalPos="371.34" arrivalSpeed="16.20" duration="109.00" routeLength="1093.36" waitingTime="0.00" waitingCount="0" stopTime="0.00" timeLoss="41.13" rerouteNo="0" devices="tripinfo_394" vType="DEFAULT_VEHTYPE" speedFactor="1.19" vaporized=""/>
    <tripinfo id="62" depart="12.00" departLane="-47621504#4_0" departPos="5.10" departSpeed="0.00" departDelay="0.38" arrival="188.00" arrivalLane="47693393#5_0" arrivalPos="315.08" arrivalSpeed="22.47" duration="176.00" routeLength="1650.11" waitingTime="47.00" waitingCount="1" stopTime="0.00" timeLoss="71.74" rerouteNo="0" devices="tripinfo_62" vType="DEFAULT_VEHTYPE" speedFactor="1.02" vaporized=""/>
    <tripinfo id="169" depart="32.00" departLane="-E19_0" departPos="5.10" departSpeed="0.00" departDelay="0.31" arrival="189.00" arrivalLane="47693393#2_0" arrivalPos="294.24" arrivalSpeed="15.47" duration="157.00" routeLength="1622.33" waitingTime="0.00" waitingCount="0" stopTime="0.00" timeLoss="31.36" rerouteNo="0" devices="tripinfo_169" vType="DEFAULT_VEHTYPE" speedFactor="0.94" vaporized=""/>
    <tripinfo id="412" depart="99.00" departLane="E5_0" departPos="5.10" departSpeed="0.00" departDelay="21.75" arrival="190.00" arrivalLane="E10_0" arrivalPos="414.33" arrivalSpeed="12.77" duration="91.00" routeLength="1120.98" waitingTime="0.00" waitingCount="0" stopTime="0.00" timeLoss="14.02" rerouteNo="0" devices="tripinfo_412" vType="DEFAULT_VEHTYPE" speedFactor="0.97" vaporized=""/>
    <tripinfo id="91" depart="24.00" departLane="E5_0" departPos="5.10" departSpeed="0.00" departDelay="6.94" arrival="192.00" arrivalLane="-E16_0" arrivalPos="350.84" arrivalSpeed="12.11" duration="168.00" routeLength="1435.23" waitingTime="14.00" waitingCount="2" stopTime="0.00" timeLoss="50.28" rerouteNo="0" devices="tripinfo_91" vType="DEFAULT_VEHTYPE" speedFactor="0.89" vaporized=""/>
    <tripinfo id="554" depart="107.00" departLane="-E25_0" departPos="5.10" departSpeed="0.00" departDelay="3.12" arrival="193.00" arrivalLane="47693393#5_0" arrivalPos="315.08" arrivalSpeed="19.64" duration="86.00" routeLength="1010.77" waitingTime="0.00" waitingCount="0" stopTime="0.00" timeLoss="12.51" rerouteNo="0" devices="tripinfo_554" vType="DEFAULT_VEHTYPE" speedFactor="0.90" vaporized=""/>
    <tripinfo id="720" depart="139.00" departLane="-E1_0" departPos="5.10" departSpeed="0.00" departDelay="4.00" arrival="193.00" arrivalLane="E23_0" arrivalPos="266.37" arrivalSpeed="13.49" duration="54.00" routeLength="639.30" waitingTime="0.00" waitingCount="0" stopTime="0.00" timeLoss="7.72" rerouteNo="0" devices="tripinfo_720" vType="DEFAULT_VEHTYPE" speedFactor="1.01" vaporized=""/>
    <tripinfo id="73" depart="14.00" departLane="-E20_0" departPos="5.10" departSpeed="0.00" departDelay="0.31" arrival="196.00" arrivalLane="E2_0" arrivalPos="256.37" arrivalSpeed="13.37" duration="182.00" routeLength="1305.96" waitingTime="69.00" waitingCount="2" stopTime="0.00" timeLoss="93.08" rerouteNo="0" devices="tripinfo_73" vType="DEFAULT_VEHTYPE" speedFactor="1.06" vaporized=""/>
    <tripinfo id="32" depart="14.00" departLane="47621504#1_0" departPos="5.10" departSpeed="0.00" departDelay="8.00" arrival="199.00" arrivalLane="E22_2" arrivalPos="370.63" arrivalSpeed="13.56" duration="185.00" routeLength="1394.35" waitingTime="53.00" waitingCount="2" stopTime="0.00" timeLoss="91.62" rerouteNo="0" devices="tripinfo_32" vType="DEFAULT_VEHTYPE" speedFactor="1.01" vaporized=""/>
    <tripinfo id="74" depart="19.00" departLane="-E1_0" departPos="5.10" departSpeed="0.00" departDelay="5.12" arrival="200.00" arrivalLane="47693393#5_0" arrivalPos="315.08" arrivalSpeed="21.22" duration="181.00" routeLength="1735.18" waitingTime="26.00" waitingCount="2" stopTime="0.00" timeLoss="57.29" rerouteNo="0" devices="tripinfo_74" vType="DEFAULT_VEHTYPE" speedFactor="0.96" vaporized=""/>
    <tripinfo id="77" depart="21.00" departLane="-47693393#5_0" departPos="5.10" departSpeed="0.00" departDelay="6.56" arrival="203.00" arrivalLane="47621504#4_0" arrivalPos="286.75" arrivalSpeed="17.75" duration="182.00" routeLength="1650.15" waitingTime="43.00" waitingCount="2" stopTime="0.00" timeLoss="74.98" rerouteNo="0" devices="tripinfo_77" vType="DEFAULT_VEHTYPE" speedFactor="0.98" vaporized=""/>
    <tripinfo id="442" depart="83.00" departLane="E20_0" departPos="5.10" departSpeed="0.00" departDelay="0.12" arrival="204.00" arrivalLane="E17_2" arrivalPos="373.55" arrivalSpeed="4.66" duration="121.00" routeLength="1015.76" waitingTime="23.00" waitingCount="1" stopTime="0.00" timeLoss="54.03" rerouteNo="0" devices="tripinfo_442" vType="DEFAULT_VEHTYPE" speedFactor="1.11" vaporized=""/>
    <tripinfo id="464" depart="98.00" departLane="-E8_0" departPos="5.10" departSpeed="0.00" departDelay="11.00" arrival="204.00" arrivalLane="-47693411#4_2" arrivalPos="350.11" arrivalSpeed="5.40" duration="106.00" routeLength="590.56" waitingTime="53.00" waitingCount="1" stopTime="0.00" timeLoss="64.95" rerouteNo="0" devices="tripinfo_464" vType="DEFAULT_VEHTYPE" speedFactor="1.21" vaporized=""/>
    <tripinfo id="445" depart="121.00" departLane="-E6_0" departPos="5.10" departSpeed="0.00" departDelay="37.56" arrival="205.00" arrivalLane="E1_0" arrivalPos="369.00" arrivalSpeed="13.44" duration="84.00" routeLength="998.99" waitingTime="0.00" waitingCount="0" stopTime="0.00" timeLoss="16.34" rerouteNo="0" devices="tripinfo_445" vType="DEFAULT_VEHTYPE" speedFactor="0.97" vaporized=""/>
    <tripinfo id="53" depart="15.00" departLane="-47693393#5_0" departPos="5.10" departSpeed="0.00" departDelay="5.06" arrival="207.00" arrivalLane="E1_1" arrivalPos="369.00" arrivalSpeed="14.13" duration="192.00" routeLength="1750.73" waitingTime="48.00" waitingCount="1" stopTime="0.00" timeLoss="83.31" rerouteNo="0" devices="tripinfo_53" vType="DEFAULT_VEHTYPE" speedFactor="1.10" vaporized=""/>
    <tripinfo id="185" depart="35.00" departLane="-E20_0" departPos="5.10" departSpeed="0.00" departDelay="0.31" arrival="207.00" arrivalLane="E2_0" arrivalPos="256.37" arrivalSpeed="12.25" duration="172.00" routeLength="1305.96" waitingTime="44.00" waitingCount="2" stopTime="0.00" timeLoss="68.67" rerouteNo="0" devices="tripinfo_185" vType="DEFAULT_VEHTYPE" speedFactor="0.92" vaporized=""/>
    <tripinfo id="267" depart="61.00" departLane="-E6_0" departPos="5.10" departSpeed="0.00" departDelay="10.94" arrival="207.00" arrivalLane="E21_0" arrivalPos="263.57" arrivalSpeed="11.85" duration="146.00" routeLength="1288.54" waitingTime="25.00" waitingCount="1" stopTime="0.00" timeLoss="49.81" rerouteNo="0" devices="tripinfo_267" vType="DEFAULT_VEHTYPE" speedFactor="0.92" vaporized=""/>
    <tripinfo id="686" depart="148.00" departLane="-E13_0" departPos="5.10" departSpeed="0.00" departDelay="19.38" arrival="207.00" arrivalLane="-47621504#1_0" arrivalPos="333.17" arrivalSpeed="19.06" duration="59.00" routeLength="719.70" waitingTime="0.00" waitingCount="0" stopTime="0.00" timeLoss="9.51" rerouteNo="0" devices="tripinfo_686" vType="DEFAULT_VEHTYPE" speedFactor="0.89" vaporized=""/>
    <tripinfo id="3" depart="1.00" departLane="E19_0" departPos="5.10" departSpeed="0.00" departDelay="0.44" arrival="208.00" arrivalLane="-47693411#4_0" arrivalPos="350.11" arrivalSpeed="5.99" duration="207.00" routeLength="1954.90" waitingTime="23.00" waitingCount="2" stopTime="0.00" timeLoss="76.10" rerouteNo="0" devices="tripinfo_3" vType="DEFAULT_VEHTYPE" speedFactor="1.08" vaporized=""/>
    <tripinfo id="606" depart="119.00" departLane="E21_0" departPos="5.10" departSpeed="0.00" departDelay="5.38" arrival="208.00" arrivalLane="47693393#5_0" arrivalPos="315.08" arrivalSpeed="20.06" duration="89.00" routeLength="959.19" waitingTime="3.00" waitingCount="1" stopTime="0.00" timeLoss="23.62" rerouteNo="0" devices="tripinfo_606" vType="DEFAULT_VEHTYPE" speedFactor="0.95" vaporized=""/>
    <tripinfo id="689" depart="152.00" departLane="-E13_0" departPos="5.10" departSpeed="0.00" departDelay="22.81" arrival="208.00" arrivalLane="-47621504#1_0" arrivalPos="333.17" arrivalSpeed="21.53" duration="56.00" routeLength="719.70" waitingTime="0.00" waitingCount="0" stopTime="0.00" timeLoss="20.46" rerouteNo="0" devices="tripinfo_689" vType="DEFAULT_VEHTYPE" speedFactor="1.22" vaporized=""/>
    <tripinfo id="142" depart="29.00" departLane="-E2_0" departPos="5.10" departSpeed="0.00" departDelay="2.38" arrival="209.00" arrivalLane="E6_0" arrivalPos="330.11" arrivalSpeed="12.77" duration="180.00" routeLength="990.76" waitingTime="89.00" waitingCount="1" stopTime="0.00" timeLoss="102.56" rerouteNo="0" devices="tripinfo_142" vType="DEFAULT_VEHTYPE" speedFactor="0.94" vaporized=""/>
    <tripinfo id="718" depart="155.00" departLane="-E13_0" departPos="5.10" departSpeed="0.00" departDelay="20.38" arrival="210.00" arrivalLane="-47621504#1_0" arrivalPos="333.17" arrivalSpeed="24.43" duration="55.00" routeLength="719.70" waitingTime="0.00" waitingCount="0" stopTime="0.00" timeLoss="16.62" rerouteNo="0" devices="tripinfo_718" vType="DEFAULT_VEHTYPE" speedFactor="1.14" vaporized=""/>
    <tripinfo id="751" depart="156.00" departLane="-47693393#5_0" departPos="5.10" departSpeed="0.00" departDelay="15.19" arrival="210.00" arrivalLane="E15_0" arrivalPos="382.33" arrivalSpeed="14.13" duration="54.00" routeLength="701.34" waitingTime="0.00" waitingCount="0" stopTime="0.00" timeLoss="12.99" rerouteNo="0" devices="tripinfo_751" vType="DEFAULT_VEHTYPE" speedFactor="1.06" vaporized=""/>
    <tripinfo id="19" depart="4.00" departLane="47693411#4_0" departPos="5.10" departSpeed="0.00" departDelay="0.44" arrival="211.00" arrivalLane="E13_1" arrivalPos="382.60" arrivalSpeed="15.55" duration="207.00" routeLength="2090.51" waitingTime="44.00" waitingCount="2" stopTime="0.00" timeLoss="76.03" rerouteNo="0" devices="tripinfo_19" vType="DEFAULT_VEHTYPE" speedFactor="1.16" vaporized=""/>
    <tripinfo id="38" depart="8.00" departLane="E22_0" departPos="5.10" departSpeed="0.00" departDelay="0.88" arrival="211.00" arrivalLane="E10_0" arrivalPos="414.33" arrivalSpeed="15.07" duration="203.00" routeLength="1863.47" waitingTime="60.00" waitingCount="1" stopTime="0.00" timeLoss="80.21" rerouteNo="0" devices="tripinfo_38" vType="DEFAULT_VEHTYPE" speedFactor="1.10" vaporized=""/>
    <tripinfo id="138" depart="30.00" departLane="-47693393#5_0" departPos="5.10" departSpeed="0.00" departDelay="4.12" arrival="211.00" arrivalLane="E13_0" arrivalPos="382.60" arrivalSpeed="12.88" duration="181.00" routeLength="1497.60" waitingTime="64.00" waitingCount="1" stopTime="0.00" timeLoss="81.05" rerouteNo="0" devices="tripinfo_138" vType="DEFAULT_VEHTYPE" speedFactor="1.00" vaporized=""/>
    <tripinfo id="159" depart="30.00" departLane="-47693411#4_0" departPos="5.10" departSpeed="0.00" departDelay="0.19" arrival="211.00" arrivalLane="E6_1" arrivalPos="330.11" arrivalSpeed="15.73" duration="181.00" routeLength="1103.35" waitingTime="75.00" waitingCount="2" stopTime="0.00" timeLoss="105.34" rerouteNo="0" devices="tripinfo_159" vType="DEFAULT_VEHTYPE" speedFactor="1.14" vaporized=""/>
    <tripinfo id="6" depart="2.00" departLane="-47621504#5_0" departPos="5.10" departSpeed="0.00" departDelay="0.88" arrival="212.00" arrivalLane="-E5_0" arrivalPos="399.05" arrivalSpeed="14.13" duration="210.00" routeLength="1791.53" waitingTime="78.00" waitingCount="1" stopTime="0.00" timeLoss="100.77" rerouteNo="0" devices="tripinfo_6" vType="DEFAULT_VEHTYPE" speedFactor="1.05" vaporized=""/>
    <tripinfo id="590" depart="128.00" departLane="47621504#1_0" departPos="5.10" departSpeed="0.00" departDelay="17.38" arrival="212.00" arrivalLane="E25_0" arrivalPos="330.97" arrivalSpeed="13.56" duration="84.00" routeLength="1051.37" waitingTime="0.00" waitingCount="0" stopTime="0.00" timeLoss="18.86" rerouteNo="0" devices="tripinfo_590" vType="DEFAULT_VEHTYPE" speedFactor="1.06" vaporized=""/>
    <tripinfo id="18" depart="11.00" departLane="47621504#1_0" departPos="5.10" departSpeed="0.00" departDelay="7.62" arrival="213.00" arrivalLane="E15_0" arrivalPos="382.33" arrivalSpeed="12.80" duration="202.00" routeLength="1499.45" waitingTime="78.00" waitingCount="1" stopTime="0.00" timeLoss="95.39" rerouteNo="0" devices="tripinfo_18" vType="DEFAULT_VEHTYPE" speedFactor="0.94" vaporized=""/>
    <tripinfo id="201" depart="38.00" departLane="-E2_0" departPos="5.10" departSpeed="0.00" departDelay="0.31" arrival="213.00" arrivalLane="E6_0" arrivalPos="330.11" arrivalSpeed="11.54" duration="175.00" routeLength="990.76" waitingTime="78.00" waitingCount="1" stopTime="0.00" timeLoss="92.05" rerouteNo="0" devices="tripinfo_201" vType="DEFAULT_VEHTYPE" speedFactor="0.87" vaporized=""/>
    <tripinfo id="625" depart="119.00" departLane="-E2_0" departPos="5.10" departSpeed="0.00" departDelay="1.81" arrival="213.00" arrivalLane="E10_0" arrivalPos="414.33" arrivalSpeed="14.99" duration="94.00" routeLength="1068.66" waitingTime="0.00" waitingCount="0" stopTime="0.00" timeLoss="16.05" rerouteNo="0" devices="tripinfo_625" vType="DEFAULT_VEHTYPE" speedFactor="1.08" vaporized=""/>
    <tripinfo id="337" depart="65.00" departLane="-E25_0" departPos="5.10" departSpeed="0.00" departDelay="1.81" arrival="214.00" arrivalLane="E15_0" arrivalPos="382.33" arrivalSpeed="13.56" duration="149.00" routeLength="1095.87" waitingTime="54.00" waitingCount="1" stopTime="0.00" timeLoss="71.18" rerouteNo="0" devices="tripinfo_337" vType="DEFAULT_VEHTYPE" speedFactor="1.02" vaporized=""/>
    <tripinfo id="378" depart="73.00" departLane="-E21_0" departPos="5.10" departSpeed="0.00" departDelay="2.12" arrival="214.00" arrivalLane="E1_0" arrivalPos="369.00" arrivalSpeed="11.55" duration="141.00" routeLength="1050.00" waitingTime="42.00" waitingCount="1" stopTime="0.00" timeLoss="58.37" rerouteNo="0" devices="tripinfo_378" vType="DEFAULT_VEHTYPE" speedFactor="0.92" vaporized=""/>
    <tripinfo id="514" depart="112.00" departLane="-47693393#5_0" departPos="5.10" departSpeed="0.00" departDelay="15.62" arrival="214.00" arrivalLane="-E21_0" arrivalPos="263.57" arrivalSpeed="14.43" duration="102.00" routeLength="959.20" waitingTime="14.00" waitingCount="1" stopTime="0.00" timeLoss="44.71" rerouteNo="0" devices="tripinfo_514" vType="DEFAULT_VEHTYPE" speedFactor="1.08" vaporized=""/>
    <tripinfo id="88" depart="24.00" departLane="-47693393#5_0" departPos="5.10" departSpeed="0.00" departDelay="7.50" arrival="215.00" arrivalLane="E1_1" arrivalPos="369.00" arrivalSpeed="13.90" duration="191.00" routeLength="1750.73" waitingTime="40.00" waitingCount="1" stopTime="0.00" timeLoss="71.47" rerouteNo="0" devices="tripinfo_88" vType="DEFAULT_VEHTYPE" speedFactor="1.01" vaporized=""/>
    <tripinfo id="117" depart="34.00" departLane="-E1_0" departPos="5.10" departSpeed="0.00" departDelay="12.06" arrival="215.00" arrivalLane="-E20_0" arrivalPos="350.11" arrivalSpeed="13.26" duration="181.00" routeLength="1139.15" waitingTime="77.00" waitingCount="2" stopTime="0.00" timeLoss="98.80" rerouteNo="0" devices="tripinfo_117" vType="DEFAULT_VEHTYPE" speedFactor="1.00" vaporized=""/>
    <tripinfo id="367" depart="71.00" departLane="-E25_0" departPos="5.10" departSpeed="0.00" departDelay="2.19" arrival="216.00" arrivalLane="E15_0" arrivalPos="382.33" arrivalSpeed="13.05" duration="145.00" routeLength="1095.87" waitingTime="47.00" waitingCount="1" stopTime="0.00" timeLoss="64.41" rerouteNo="0" devices="tripinfo_367" vType="DEFAULT_VEHTYPE" speedFactor="1.00" vaporized=""/>
    <tripinfo id="455" depart="101.00" departLane="-E2_0" departPos="5.10" departSpeed="0.00" departDelay="15.69" arrival="216.00" arrivalLane="E6_0" arrivalPos="330.11" arrivalSpeed="11.63" duration="115.00" routeLength="990.76" waitingTime="18.00" waitingCount="1" stopTime="0.00" timeLoss="33.68" rerouteNo="0" devices="tripinfo_455" vType="DEFAULT_VEHTYPE" speedFactor="0.89" vaporized=""/>
    <tripinfo id="468" depart="104.00" departLane="-E2_0" departPos="5.10" departSpeed="0.00" departDelay="16.25" arrival="216.00" arrivalLane="E6_1" arrivalPos="330.11" arrivalSpeed="14.12" duration="112.00" routeLength="990.76" waitingTime="17.00" waitingCount="1" stopTime="0.00" timeLoss="42.91" rerouteNo="0" devices="tripinfo_468" vType="DEFAULT_VEHTYPE" speedFactor="1.06" vaporized=""/>
    <tripinfo id="115" depart="22.00" departLane="-47693393#2_0" departPos="5.10" departSpeed="0.00" departDelay="0.44" arrival="217.00" arrivalLane="-E5_0" arrivalPos="399.05" arrivalSpeed="12.71" duration="195.00" routeLength="1797.87" waitingTime="26.00" waitingCount="3" stopTime="0.00" timeLoss="54.07" rerouteNo="0" devices="tripinfo_115" vType="DEFAULT_VEHTYPE" speedFactor="0.92" vaporized=""/>
    <tripinfo id="179" depart="36.00" departLane="-47693393#5_0" departPos="5.10" departSpeed="0.00" departDelay="2.44" arrival="217.00" arrivalLane="E1_1" arrivalPos="369.00" arrivalSpeed="14.37" duration="181.00" routeLength="1750.73" waitingTime="36.00" waitingCount="1" stopTime="0.00" timeLoss="68.01" rerouteNo="0" devices="tripinfo_179" vType="DEFAULT_VEHTYPE" speedFactor="1.06" vaporized=""/>
    <tripinfo id="85" depart="21.00" departLane="E5_0" departPos="5.10" departSpeed="0.00" departDelay="5.06" arrival="219.00" arrivalLane="E13_1" arrivalPos="382.60" arrivalSpeed="12.58" duration="198.00" routeLength="1852.59" waitingTime="24.00" waitingCount="2" stopTime="0.00" timeLoss="59.30" rerouteNo="0" devices="tripinfo_85" vType="DEFAULT_VEHTYPE" speedFactor="0.98" vaporized=""/>
    <tripinfo id="331" depart="78.00" departLane="E5_0" departPos="5.10" departSpeed="0.00" departDelay="15.94" arrival="219.00" arrivalLane="-E20_0" arrivalPos="350.11" arrivalSpeed="13.71" duration="141.00" routeLength="1684.01" waitingTime="0.00" waitingCount="0" stopTime="0.00" timeLoss="19.89" rerouteNo="0" devices="tripinfo_331" vType="DEFAULT_VEHTYPE" speedFactor="1.02" vaporized=""/>
    <tripinfo id="13" depart="3.00" departLane="-47693393#5_0" departPos="5.10" departSpeed="0.00" departDelay="0.56" arrival="220.00" arrivalLane="-E0_0" arrivalPos="371.34" arrivalSpeed="11.41" duration="217.00" routeLength="2031.99" waitingTime="61.00" waitingCount="1" stopTime="0.00" timeLoss="97.77" rerouteNo="0" devices="tripinfo_13" vType="DEFAULT_VEHTYPE" speedFactor="1.12" vaporized=""/>
    <tripinfo id="48" depart="12.00" departLane="E5_0" departPos="5.10" departSpeed="0.00" departDelay="3.00" arrival="220.00" arrivalLane="E13_0" arrivalPos="382.60" arrivalSpeed="11.84" duration="208.00" routeLength="1852.59" waitingTime="29.00" waitingCount="2" stopTime="0.00" timeLoss="53.58" rerouteNo="0" devices="tripinfo_48" vType="DEFAULT_VEHTYPE" speedFactor="0.88" vaporized=""/>
    <tripinfo id="193" depart="39.00" departLane="-47693393#5_0" departPos="5.10" departSpeed="0.00" departDelay="2.81" arrival="220.00" arrivalLane="E1_0" arrivalPos="369.00" arrivalSpeed="14.39" duration="181.00" routeLength="1750.73" waitingTime="35.00" waitingCount="1" stopTime="0.00" timeLoss="69.21" rerouteNo="0" devices="tripinfo_193" vType="DEFAULT_VEHTYPE" speedFactor="1.07" vaporized=""/>
    <tripinfo id="809" depart="169.00" departLane="-E10_0" departPos="5.10" departSpeed="0.00" departDelay="17.31" arrival="220.00" arrivalLane="E8_0" arrivalPos="236.52" arrivalSpeed="15.34" duration="51.00" routeLength="655.71" waitingTime="0.00" waitingCount="0" stopTime="0.00" timeLoss="8.64" rerouteNo="0" devices="tripinfo_809" vType="DEFAULT_VEHTYPE" speedFactor="1.14" vaporized=""/>
    <tripinfo id="363" depart="103.00" departLane="-E6_0" departPos="5.10" departSpeed="0.00" departDelay="34.94" arrival="221.00" arrivalLane="47621504#5_2" arrivalPos="282.84" arrivalSpeed="18.93" duration="118.00" routeLength="633.31" waitingTime="65.00" waitingCount="1" stopTime="0.00" timeLoss="74.94" rerouteNo="0" devices="tripinfo_363" vType="DEFAULT_VEHTYPE" speedFactor="0.90" vaporized=""/>
    <tripinfo id="423" depart="113.00" departLane="-E15_0" departPos="5.10" departSpeed="0.00" departDelay="33.69" arrival="221.00" arrivalLane="47693393#5_2" arrivalPos="315.08" arrivalSpeed="21.42" duration="108.00" routeLength="717.16" waitingTime="53.00" waitingCount="1" stopTime="0.00" timeLoss="64.91" rerouteNo="0" devices="tripinfo_423" vType="DEFAULT_VEHTYPE" speedFactor="1.01" vaporized=""/>
    <tripinfo id="656" depart="138.00" departLane="E5_0" departPos="5.10" departSpeed="0.00" departDelay="15.00" arrival="221.00" arrivalLane="E10_0" arrivalPos="414.33" arrivalSpeed="15.15" duration="83.00" routeLength="1120.98" waitingTime="0.00" waitingCount="0" stopTime="0.00" timeLoss="16.02" rerouteNo="0" devices="tripinfo_656" vType="DEFAULT_VEHTYPE" speedFactor="1.10" vaporized=""/>
    <tripinfo id="744" depart="164.00" departLane="-E13_0" departPos="5.10" departSpeed="0.00" departDelay="24.50" arrival="221.00" arrivalLane="-47621504#1_0" arrivalPos="333.17" arrivalSpeed="19.72" duration="57.00" routeLength="719.70" waitingTime="0.00" waitingCount="0" stopTime="0.00" timeLoss="9.02" rerouteNo="0" devices="tripinfo_744" vType="DEFAULT_VEHTYPE" speedFactor="0.92" vaporized=""/>
    <tripinfo id="27" depart="9.00" departLane="-E6_0" departPos="5.10" departSpeed="0.00" departDelay="3.94" arrival="222.00" arrivalLane="E15_0" arrivalPos="382.33" arrivalSpeed="11.89" duration="213.00" routeLength="2074.36" waitingTime="24.00" waitingCount="2" stopTime="0.00" timeLoss="60.62" rerouteNo="0" devices="tripinfo_27" vType="DEFAULT_VEHTYPE" speedFactor="0.95" vaporized=""/>
    <tripinfo id="28" depart="10.00" departLane="-E1_0" departPos="5.10" departSpeed="0.00" departDelay="4.75" arrival="222.00" arrivalLane="E2_2" arrivalPos="256.37" arrivalSpeed="14.53" duration="212.00" routeLength="1338.26" waitingTime="105.00" waitingCount="2" stopTime="0.00" timeLoss="132.37" rerouteNo="0" devices="tripinfo_28" vType="DEFAULT_VEHTYPE" speedFactor="1.13" vaporized=""/>
    <tripinfo id="110" depart="36.00" departLane="E5_0" departPos="5.10" departSpeed="0.00" departDelay="15.38" arrival="222.00" arrivalLane="E13_0" arrivalPos="382.60" arrivalSpeed="12.85" duration="186.00" routeLength="1852.59" waitingTime="11.00" waitingCount="1" stopTime="0.00" timeLoss="39.72" rerouteNo="0" devices="tripinfo_110" vType="DEFAULT_VEHTYPE" speedFactor="0.93" vaporized=""/>
    <tripinfo id="382" depart="72.00" departLane="-E22_0" departPos="5.10" departSpeed="0.00" departDelay="0.38" arrival="222.00" arrivalLane="E6_0" arrivalPos="330.11" arrivalSpeed="11.40" duration="150.00" routeLength="1451.58" waitingTime="0.00" waitingCount="0" stopTime="0.00" timeLoss="24.88" rerouteNo="0" devices="tripinfo_382" vType="DEFAULT_VEHTYPE" speedFactor="0.85" vaporized=""/>
    <tripinfo id="576" depart="166.00" departLane="-E6_0" departPos="5.10" departSpeed="0.00" departDelay="58.00" arrival="222.00" arrivalLane="47621504#5_2" arrivalPos="282.84" arrivalSpeed="21.94" duration="56.00" routeLength="633.31" waitingTime="7.00" waitingCount="1" stopTime="0.00" timeLoss="18.34" rerouteNo="0" devices="tripinfo_576" vType="DEFAULT_VEHTYPE" speedFactor="1.02" vaporized=""/>
    <tripinfo id="640" depart="125.00" departLane="-47621504#5_0" departPos="5.10" departSpeed="0.00" departDelay="5.00" arrival="222.00" arrivalLane="-E0_2" arrivalPos="371.34" arrivalSpeed="6.99" duration="97.00" routeLength="674.21" waitingTime="20.00" waitingCount="1" stopTime="0.00" timeLoss="51.84" rerouteNo="0" devices="tripinfo_640" vType="DEFAULT_VEHTYPE" speedFactor="0.93" vaporized=""/>
    <tripinfo id="195" depart="37.00" departLane="E21_0" departPos="5.10" departSpeed="0.00" departDelay="0.44" arrival="223.00" arrivalLane="E15_0" arrivalPos="382.33" arrivalSpeed="11.05" duration="186.00" routeLength="1044.29" waitingTime="78.00" waitingCount="2" stopTime="0.00" timeLoss="95.71" rerouteNo="0" devices="tripinfo_195" vType="DEFAULT_VEHTYPE" speedFactor="0.84" vaporized=""/>
    <tripinfo id="250" depart="51.00" departLane="-E25_0" departPos="5.10" departSpeed="0.00" departDelay="4.12" arrival="223.00" arrivalLane="-47621504#1_2" arrivalPos="333.17" arrivalSpeed="20.24" duration="172.00" routeLength="1082.29" waitingTime="80.00" waitingCount="2" stopTime="0.00" timeLoss="96.87" rerouteNo="0" devices="tripinfo_250" vType="DEFAULT_VEHTYPE" speedFactor="0.93" vaporized=""/>
    <tripinfo id="404" depart="81.00" departLane="-E22_0" departPos="5.10" departSpeed="0.00" departDelay="5.25" arrival="223.00" arrivalLane="E13_1" arrivalPos="382.60" arrivalSpeed="14.33" duration="142.00" routeLength="1431.22" waitingTime="10.00" waitingCount="1" stopTime="0.00" timeLoss="46.78" rerouteNo="0" devices="tripinfo_404" vType="DEFAULT_VEHTYPE" speedFactor="1.10" vaporized=""/>
    <tripinfo id="419" depart="95.00" departLane="-E2_0" departPos="5.10" departSpeed="0.00" departDelay="16.44" arrival="223.00" arrivalLane="E8_2" arrivalPos="236.52" arrivalSpeed="13.17" duration="128.00" routeLength="887.78" waitingTime="37.00" waitingCount="2" stopTime="0.00" timeLoss="58.75" rerouteNo="0" devices="tripinfo_419" vType="DEFAULT_VEHTYPE" speedFactor="1.03" vaporized=""/>
    <tripinfo id="571" depart="131.00" departLane="-E15_0" departPos="5.10" departSpeed="0.00" departDelay="23.94" arrival="223.00" arrivalLane="47693393#5_2" arrivalPos="315.08" arrivalSpeed="21.81" duration="92.00" routeLength="717.16" waitingTime="38.00" waitingCount="1" stopTime="0.00" timeLoss="49.59" rerouteNo="0" devices="tripinfo_571" vType="DEFAULT_VEHTYPE" speedFactor="1.03" vaporized=""/>
    <tripinfo id="615" depart="128.00" departLane="-E25_0" departPos="5.10" departSpeed="0.00" departDelay="12.69" arrival="223.00" arrivalLane="E15_2" arrivalPos="382.33" arrivalSpeed="13.50" duration="95.00" routeLength="1095.87" waitingTime="0.00" waitingCount="0" stopTime="0.00" timeLoss="14.87" rerouteNo="0" devices="tripinfo_615" vType="DEFAULT_VEHTYPE" speedFactor="1.00" vaporized=""/>
    <tripinfo id="710" depart="134.00" departLane="-E2_0" departPos="5.10" departSpeed="0.00" departDelay="0.88" arrival="223.00" arrivalLane="E10_1" arrivalPos="414.33" arrivalSpeed="13.85" duration="89.00" routeLength="1068.66" waitingTime="0.00" waitingCount="0" stopTime="0.00" timeLoss="8.73" rerouteNo="0" devices="tripinfo_710" vType="DEFAULT_VEHTYPE" speedFactor="1.05" vaporized=""/>
    <tripinfo id="106" depart="20.00" departLane="-E17_0" departPos="5.10" departSpeed="0.00" departDelay="0.12" arrival="225.00" arrivalLane="E1_0" arrivalPos="369.00" arrivalSpeed="13.77" duration="205.00" routeLength="1448.05" waitingTime="70.00" waitingCount="2" stopTime="0.00" timeLoss="100.62" rerouteNo="0" devices="tripinfo_106" vType="DEFAULT_VEHTYPE" speedFactor="1.01" vaporized=""/>
    <tripinfo id="449" depart="89.00" departLane="-E25_0" departPos="5.10" departSpeed="0.00" departDelay="4.81" arrival="225.00" arrivalLane="E13_1" arrivalPos="382.60" arrivalSpeed="14.62" duration="136.00" routeLength="1134.61" waitingTime="30.00" waitingCount="2" stopTime="0.00" timeLoss="61.86" rerouteNo="0" devices="tripinfo_449" vType="DEFAULT_VEHTYPE" speedFactor="1.12" vaporized=""/>
    <tripinfo id="602" depart="143.00" departLane="-E15_0" departPos="5.10" departSpeed="0.00" departDelay="30.12" arrival="225.00" arrivalLane="47693393#5_2" arrivalPos="315.08" arrivalSpeed="22.59" duration="82.00" routeLength="717.16" waitingTime="27.00" waitingCount="1" stopTime="0.00" timeLoss="40.11" rerouteNo="0" devices="tripinfo_602" vType="DEFAULT_VEHTYPE" speedFactor="1.05" vaporized=""/>
    <tripinfo id="641" depart="179.00" departLane="-E6_0" departPos="5.10" departSpeed="0.00" departDelay="58.81" arrival="225.00" arrivalLane="47621504#5_2" arrivalPos="282.84" arrivalSpeed="23.06" duration="46.00" routeLength="633.31" waitingTime="0.00" waitingCount="0" stopTime="0.00" timeLoss="9.03" rerouteNo="0" devices="tripinfo_641" vType="DEFAULT_VEHTYPE" speedFactor="1.06" vaporized=""/>
    <tripinfo id="713" depart="134.00" departLane="-E3_0" departPos="5.10" departSpeed="0.00" departDelay="0.31" arrival="225.00" arrivalLane="E8_2" arrivalPos="236.52" arrivalSpeed="14.80" duration="91.00" routeLength="922.46" waitingTime="8.00" waitingCount="1" stopTime="0.00" timeLoss="22.01" rerouteNo="0" devices="tripinfo_713" vType="DEFAULT_VEHTYPE" speedFactor="1.08" vaporized=""/>
    <tripinfo id="736" depart="140.00" departLane="-E2_0" departPos="5.10" departSpeed="0.00" departDelay="2.00" arrival="225.00" arrivalLane="E6_0" arrivalPos="330.11" arrivalSpeed="12.36" duration="85.00" routeLength="990.76" waitingTime="0.00" waitingCount="0" stopTime="0.00" timeLoss="7.94" rerouteNo="0" devices="tripinfo_736" vType="DEFAULT_VEHTYPE" speedFactor="0.94" vaporized=""/>
    <tripinfo id="175" depart="45.00" departLane="E5_0" departPos="5.10" departSpeed="0.00" departDelay="12.19" arrival="226.00" arrivalLane="E13_0" arrivalPos="382.60" arrivalSpeed="12.24" duration="181.00" routeLength="1852.59" waitingTime="6.00" waitingCount="1" stopTime="0.00" timeLoss="33.67" rerouteNo="0" devices="tripinfo_175" vType="DEFAULT_VEHTYPE" speedFactor="0.92" vaporized=""/>
    <tripinfo id="504" depart="95.00" departLane="47621504#4_0" departPos="5.10" departSpeed="0.00" departDelay="0.50" arrival="226.00" arrivalLane="E1_1" arrivalPos="369.00" arrivalSpeed="14.22" duration="131.00" routeLength="1755.43" waitingTime="0.00" waitingCount="0" stopTime="0.00" timeLoss="22.17" rerouteNo="0" devices="tripinfo_504" vType="DEFAULT_VEHTYPE" speedFactor="1.11" vaporized=""/>
    <tripinfo id="122" depart="37.00" departLane="-E1_0" departPos="5.10" departSpeed="0.00" departDelay="14.12" arrival="227.00" arrivalLane="E2_2" arrivalPos="256.37" arrivalSpeed="13.09" duration="190.00" routeLength="1338.26" waitingTime="72.00" waitingCount="2" stopTime="0.00" timeLoss="102.61" rerouteNo="0" devices="tripinfo_122" vType="DEFAULT_VEHTYPE" speedFactor="1.03" vaporized=""/>
    <tripinfo id="506" depart="98.00" departLane="-E25_0" departPos="5.10" departSpeed="0.00" departDelay="3.12" arrival="227.00" arrivalLane="-47621504#1_2" arrivalPos="333.17" arrivalSpeed="21.42" duration="129.00" routeLength="1082.29" waitingTime="31.00" waitingCount="2" stopTime="0.00" timeLoss="59.11" rerouteNo="0" devices="tripinfo_506" vType="DEFAULT_VEHTYPE" speedFactor="1.01" vaporized=""/>
    <tripinfo id="703" depart="132.00" departLane="E21_0" departPos="5.10" departSpeed="0.00" departDelay="0.19" arrival="228.00" arrivalLane="E13_0" arrivalPos="382.60" arrivalSpeed="13.54" duration="96.00" routeLength="1051.52" waitingTime="0.00" waitingCount="0" stopTime="0.00" timeLoss="17.25" rerouteNo="0" devices="tripinfo_703" vType="DEFAULT_VEHTYPE" speedFactor="0.98" vaporized=""/>
    <tripinfo id="211" depart="46.00" departLane="-E1_0" departPos="5.10" departSpeed="0.00" departDelay="6.44" arrival="229.00" arrivalLane="E2_2" arrivalPos="256.37" arrivalSpeed="13.62" duration="183.00" routeLength="1338.26" waitingTime="63.00" waitingCount="2" stopTime="0.00" timeLoss="95.21" rerouteNo="0" devices="tripinfo_211" vType="DEFAULT_VEHTYPE" speedFactor="1.04" vaporized=""/>
    <tripinfo id="247" depart="51.00" departLane="-E13_0" departPos="5.10" departSpeed="0.00" departDelay="4.69" arrival="229.00" arrivalLane="E17_0" arrivalPos="373.55" arrivalSpeed="13.91" duration="178.00" routeLength="1704.15" waitingTime="21.00" waitingCount="1" stopTime="0.00" timeLoss="57.69" rerouteNo="0" devices="tripinfo_247" vType="DEFAULT_VEHTYPE" speedFactor="1.04" vaporized=""/>
    <tripinfo id="4" depart="1.00" departLane="-E15_0" departPos="5.10" departSpeed="0.00" departDelay="0.25" arrival="230.00" arrivalLane="-47621504#1_2" arrivalPos="333.17" arrivalSpeed="22.25" duration="229.00" routeLength="1515.23" waitingTime="110.00" waitingCount="2" stopTime="0.00" timeLoss="130.88" rerouteNo="0" devices="tripinfo_4" vType="DEFAULT_VEHTYPE" speedFactor="1.03" vaporized=""/>
    <tripinfo id="233" depart="52.00" departLane="-E1_0" departPos="5.10" departSpeed="0.00" departDelay="8.31" arrival="230.00" arrivalLane="E2_2" arrivalPos="256.37" arrivalSpeed="15.94" duration="178.00" routeLength="1338.26" waitingTime="59.00" waitingCount="2" stopTime="0.00" timeLoss="99.92" rerouteNo="0" devices="tripinfo_233" vType="DEFAULT_VEHTYPE" speedFactor="1.15" vaporized=""/>
    <tripinfo id="549" depart="104.00" departLane="-E25_0" departPos="5.10" departSpeed="0.00" departDelay="1.06" arrival="230.00" arrivalLane="E13_0" arrivalPos="382.60" arrivalSpeed="12.84" duration="126.00" routeLength="1134.61" waitingTime="14.00" waitingCount="1" stopTime="0.00" timeLoss="39.43" rerouteNo="0" devices="tripinfo_549" vType="DEFAULT_VEHTYPE" speedFactor="0.96" vaporized=""/>
    <tripinfo id="667" depart="187.00" departLane="-E6_0" departPos="5.10" departSpeed="0.00" departDelay="61.94" arrival="230.00" arrivalLane="47621504#5_2" arrivalPos="282.84" arrivalSpeed="23.73" duration="43.00" routeLength="633.31" waitingTime="0.00" waitingCount="0" stopTime="0.00" timeLoss="7.18" rerouteNo="0" devices="tripinfo_667" vType="DEFAULT_VEHTYPE" speedFactor="1.07" vaporized=""/>
    <tripinfo id="771" depart="176.00" departLane="-E13_0" departPos="5.10" departSpeed="0.00" departDelay="31.44" arrival="231.00" arrivalLane="-47621504#1_0" arrivalPos="333.17" arrivalSpeed="21.07" duration="55.00" routeLength="719.70" waitingTime="0.00" waitingCount="0" stopTime="0.00" timeLoss="9.03" rerouteNo="0" devices="tripinfo_771" vType="DEFAULT_VEHTYPE" speedFactor="0.97" vaporized=""/>
    <tripinfo id="272" depart="54.00" departLane="-E13_0" departPos="5.10" departSpeed="0.00" departDelay="3.00" arrival="232.00" arrivalLane="E17_0" arrivalPos="373.55" arrivalSpeed="13.42" duration="178.00" routeLength="1704.15" waitingTime="22.00" waitingCount="1" stopTime="0.00" timeLoss="58.49" rerouteNo="0" devices="tripinfo_272" vType="DEFAULT_VEHTYPE" speedFactor="1.05" vaporized=""/>
    <tripinfo id="557" depart="121.00" departLane="-47693393#5_0" departPos="5.10" departSpeed="0.00" departDelay="16.56" arrival="232.00" arrivalLane="E25_1" arrivalPos="330.97" arrivalSpeed="12.06" duration="111.00" routeLength="1041.81" waitingTime="8.00" waitingCount="2" stopTime="0.00" timeLoss="39.65" rerouteNo="0" devices="tripinfo_557" vType="DEFAULT_VEHTYPE" speedFactor="0.96" vaporized=""/>
    <tripinfo id="374" depart="71.00" departLane="-E17_0" departPos="5.10" departSpeed="0.00" departDelay="0.88" arrival="233.00" arrivalLane="47693393#5_0" arrivalPos="315.08" arrivalSpeed="19.81" duration="162.00" routeLength="1071.69" waitingTime="71.00" waitingCount="1" stopTime="0.00" timeLoss="86.98" rerouteNo="0" devices="tripinfo_374" vType="DEFAULT_VEHTYPE" speedFactor="0.93" vaporized=""/>
    <tripinfo id="663" depart="155.00" departLane="-E15_0" departPos="5.10" departSpeed="0.00" departDelay="30.69" arrival="233.00" arrivalLane="-E5_0" arrivalPos="399.05" arrivalSpeed="15.60" duration="78.00" routeLength="1068.57" waitingTime="0.00" waitingCount="0" stopTime="0.00" timeLoss="11.53" rerouteNo="0" devices="tripinfo_663" vType="DEFAULT_VEHTYPE" speedFactor="1.19" vaporized=""/>
    <tripinfo id="344" depart="88.00" departLane="-E1_0" departPos="5.10" departSpeed="0.00" departDelay="23.50" arrival="234.00" arrivalLane="E2_2" arrivalPos="256.37" arrivalSpeed="13.62" duration="146.00" routeLength="1338.26" waitingTime="34.00" waitingCount="1" stopTime="0.00" timeLoss="53.91" rerouteNo="0" devices="tripinfo_344" vType="DEFAULT_VEHTYPE" speedFactor="0.98" vaporized=""/>
    <tripinfo id="727" depart="137.00" departLane="-E2_0" departPos="5.10" departSpeed="0.00" departDelay="0.69" arrival="234.00" arrivalLane="E8_1" arrivalPos="236.52" arrivalSpeed="11.19" duration="97.00" routeLength="887.78" waitingTime="0.00" waitingCount="0" stopTime="0.00" timeLoss="9.82" rerouteNo="0" devices="tripinfo_727" vType="DEFAULT_VEHTYPE" speedFactor="0.82" vaporized=""/>
    <tripinfo id="841" depart="178.00" departLane="-E10_0" departPos="5.10" departSpeed="0.00" departDelay="20.31" arrival="234.00" arrivalLane="E8_0" arrivalPos="236.52" arrivalSpeed="13.53" duration="56.00" routeLength="655.71" waitingTime="0.00" waitingCount="0" stopTime="0.00" timeLoss="8.02" rerouteNo="0" devices="tripinfo_841" vType="DEFAULT_VEHTYPE" speedFactor="1.01" vaporized=""/>
    <tripinfo id="39" depart="8.00" departLane="-E10_0" departPos="5.10" departSpeed="0.00" departDelay="0.69" arrival="235.00" arrivalLane="47621504#5_0" arrivalPos="282.84" arrivalSpeed="19.30" duration="227.00" routeLength="1479.21" waitingTime="84.00" waitingCount="2" stopTime="0.00" timeLoss="108.59" rerouteNo="0" devices="tripinfo_39" vType="DEFAULT_VEHTYPE" speedFactor="0.90" vaporized=""/>
    <tripinfo id="279" depart="71.00" departLane="47621504#1_0" departPos="5.10" departSpeed="0.00" departDelay="18.69" arrival="235.00" arrivalLane="47693393#5_0" arrivalPos="315.08" arrivalSpeed="20.83" duration="164.00" routeLength="1414.35" waitingTime="51.00" waitingCount="1" stopTime="0.00" timeLoss="75.67" rerouteNo="0" devices="tripinfo_279" vType="DEFAULT_VEHTYPE" speedFactor="0.97" vaporized=""/>
    <tripinfo id="301" depart="57.00" departLane="-E2_0" departPos="5.10" departSpeed="0.00" departDelay="0.56" arrival="235.00" arrivalLane="E20_0" arrivalPos="350.11" arrivalSpeed="12.30" duration="178.00" routeLength="1290.53" waitingTime="53.00" waitingCount="1" stopTime="0.00" timeLoss="78.17" rerouteNo="0" devices="tripinfo_301" vType="DEFAULT_VEHTYPE" speedFactor="0.94" vaporized=""/>
    <tripinfo id="795" depart="150.00" departLane="E19_0" departPos="5.10" departSpeed="0.00" departDelay="0.94" arrival="236.00" arrivalLane="E25_1" arrivalPos="330.97" arrivalSpeed="12.13" duration="86.00" routeLength="983.70" waitingTime="0.00" waitingCount="0" stopTime="0.00" timeLoss="9.75" rerouteNo="0" devices="tripinfo_795" vType="DEFAULT_VEHTYPE" speedFactor="0.95" vaporized=""/>
    <tripinfo id="103" depart="32.00" departLane="-E15_0" departPos="5.10" departSpeed="0.00" departDelay="12.69" arrival="237.00" arrivalLane="-47621504#1_2" arrivalPos="333.17" arrivalSpeed="20.42" duration="205.00" routeLength="1515.23" waitingTime="76.00" waitingCount="2" stopTime="0.00" timeLoss="99.25" rerouteNo="0" devices="tripinfo_103" vType="DEFAULT_VEHTYPE" speedFactor="0.95" vaporized=""/>
    <tripinfo id="364" depart="72.00" departLane="-47621504#5_0" departPos="5.10" departSpeed="0.00" departDelay="3.75" arrival="237.00" arrivalLane="E2_2" arrivalPos="256.37" arrivalSpeed="12.75" duration="165.00" routeLength="955.35" waitingTime="75.00" waitingCount="2" stopTime="0.00" timeLoss="101.86" rerouteNo="0" devices="tripinfo_364" vType="DEFAULT_VEHTYPE" speedFactor="0.99" vaporized=""/>
    <tripinfo id="405" depart="77.00" departLane="-E17_0" departPos="5.10" departSpeed="0.00" departDelay="1.06" arrival="239.00" arrivalLane="47693393#5_0" arrivalPos="315.08" arrivalSpeed="20.12" duration="162.00" routeLength="1071.69" waitingTime="67.00" waitingCount="1" stopTime="0.00" timeLoss="88.85" rerouteNo="0" devices="tripinfo_405" vType="DEFAULT_VEHTYPE" speedFactor="0.95" vaporized=""/>
    <tripinfo id="406" depart="94.00" departLane="-E1_0" departPos="5.10" departSpeed="0.00" departDelay="17.88" arrival="240.00" arrivalLane="E2_2" arrivalPos="256.37" arrivalSpeed="12.46" duration="146.00" routeLength="1338.26" waitingTime="23.00" waitingCount="1" stopTime="0.00" timeLoss="51.22" rerouteNo="0" devices="tripinfo_406" vType="DEFAULT_VEHTYPE" speedFactor="0.96" vaporized=""/>
    <tripinfo id="479" depart="90.00" departLane="-E17_0" departPos="5.10" departSpeed="0.00" departDelay="0.19" arrival="240.00" arrivalLane="E16_0" arrivalPos="350.84" arrivalSpeed="12.72" duration="150.00" routeLength="1657.72" waitingTime="0.00" waitingCount="0" stopTime="0.00" timeLoss="19.39" rerouteNo="0" devices="tripinfo_479" vType="DEFAULT_VEHTYPE" speedFactor="0.94" vaporized=""/>
    <tripinfo id="825" depart="157.00" departLane="-E25_0" departPos="5.10" departSpeed="0.00" departDelay="2.31" arrival="240.00" arrivalLane="47693393#5_0" arrivalPos="315.08" arrivalSpeed="22.84" duration="83.00" routeLength="1010.77" waitingTime="0.00" waitingCount="0" stopTime="0.00" timeLoss="24.33" rerouteNo="0" devices="tripinfo_825" vType="DEFAULT_VEHTYPE" speedFactor="1.11" vaporized=""/>
    <tripinfo id="148" depart="44.00" departLane="-E15_0" departPos="5.10" departSpeed="0.00" departDelay="16.25" arrival="241.00" arrivalLane="-47621504#1_2" arrivalPos="333.17" arrivalSpeed="20.50" duration="197.00" routeLength="1515.23" waitingTime="66.00" waitingCount="1" stopTime="0.00" timeLoss="92.56" rerouteNo="0" devices="tripinfo_148" vType="DEFAULT_VEHTYPE" speedFactor="0.97" vaporized=""/>
    <tripinfo id="230" depart="46.00" departLane="-47693393#2_0" departPos="5.10" departSpeed="0.00" departDelay="2.88" arrival="241.00" arrivalLane="47621504#5_0" arrivalPos="282.84" arrivalSpeed="22.38" duration="195.00" routeLength="1356.81" waitingTime="82.00" waitingCount="2" stopTime="0.00" timeLoss="108.08" rerouteNo="0" devices="tripinfo_230" vType="DEFAULT_VEHTYPE" speedFactor="1.04" vaporized=""/>
    <tripinfo id="242" depart="46.00" departLane="47621504#4_0" departPos="5.10" departSpeed="0.00" departDelay="0.62" arrival="242.00" arrivalLane="E8_2" arrivalPos="236.52" arrivalSpeed="13.24" duration="196.00" routeLength="1302.93" waitingTime="76.00" waitingCount="1" stopTime="0.00" timeLoss="97.89" rerouteNo="0" devices="tripinfo_242" vType="DEFAULT_VEHTYPE" speedFactor="0.97" vaporized=""/>
    <tripinfo id="587" depart="113.00" departLane="-47621504#5_0" departPos="5.10" departSpeed="0.00" departDelay="2.94" arrival="242.00" arrivalLane="E2_2" arrivalPos="256.37" arrivalSpeed="12.90" duration="129.00" routeLength="955.35" waitingTime="31.00" waitingCount="2" stopTime="0.00" timeLoss="66.96" rerouteNo="0" devices="tripinfo_587" vType="DEFAULT_VEHTYPE" speedFactor="1.01" vaporized=""/>
    <tripinfo id="136" depart="30.00" departLane="-E6_0" departPos="5.10" departSpeed="0.00" departDelay="4.50" arrival="243.00" arrivalLane="E8_2" arrivalPos="236.52" arrivalSpeed="14.08" duration="213.00" routeLength="1363.93" waitingTime="85.00" waitingCount="2" stopTime="0.00" timeLoss="118.72" rerouteNo="0" devices="tripinfo_136" vType="DEFAULT_VEHTYPE" speedFactor="1.12" vaporized=""/>
    <tripinfo id="370" depart="106.00" departLane="-E6_0" departPos="5.10" departSpeed="0.00" departDelay="36.62" arrival="243.00" arrivalLane="E3_0" arrivalPos="306.82" arrivalSpeed="8.18" duration="137.00" routeLength="1040.41" waitingTime="50.00" waitingCount="1" stopTime="0.00" timeLoss="68.78" rerouteNo="0" devices="tripinfo_370" vType="DEFAULT_VEHTYPE" speedFactor="1.11" vaporized=""/>
    <tripinfo id="477" depart="92.00" departLane="-E13_0" departPos="5.10" departSpeed="0.00" departDelay="2.56" arrival="244.00" arrivalLane="E25_0" arrivalPos="330.97" arrivalSpeed="13.31" duration="152.00" routeLength="1118.85" waitingTime="53.00" waitingCount="1" stopTime="0.00" timeLoss="69.53" rerouteNo="0" devices="tripinfo_477" vType="DEFAULT_VEHTYPE" speedFactor="0.99" vaporized=""/>
    <tripinfo id="773" depart="147.00" departLane="47621504#4_0" departPos="5.10" departSpeed="0.00" departDelay="2.06" arrival="244.00" arrivalLane="E2_2" arrivalPos="256.37" arrivalSpeed="15.29" duration="97.00" routeLength="944.63" waitingTime="18.00" waitingCount="1" stopTime="0.00" timeLoss="43.14" rerouteNo="0" devices="tripinfo_773" vType="DEFAULT_VEHTYPE" speedFactor="1.14" vaporized=""/>
    <tripinfo id="1" depart="1.00" departLane="-E10_0" departPos="5.10" departSpeed="0.00" departDelay="0.81" arrival="245.00" arrivalLane="47621504#4_0" arrivalPos="286.75" arrivalSpeed="13.74" duration="244.00" routeLength="1781.79" waitingTime="88.00" waitingCount="2" stopTime="0.00" timeLoss="122.02" rerouteNo="0" devices="tripinfo_1" vType="DEFAULT_VEHTYPE" speedFactor="0.94" vaporized=""/>
    <tripinfo id="124" depart="24.00" departLane="-E6_0" departPos="5.10" departSpeed="0.00" departDelay="0.75" arrival="245.00" arrivalLane="47693393#2_0" arrivalPos="294.24" arrivalSpeed="7.98" duration="221.00" routeLength="1407.03" waitingTime="88.00" waitingCount="2" stopTime="0.00" timeLoss="125.98" rerouteNo="0" devices="tripinfo_124" vType="DEFAULT_VEHTYPE" speedFactor="1.06" vaporized=""/>
    <tripinfo id="735" depart="156.00" departLane="E5_0" departPos="5.10" departSpeed="0.00" departDelay="18.19" arrival="246.00" arrivalLane="E10_0" arrivalPos="414.33" arrivalSpeed="13.59" duration="90.00" routeLength="1120.98" waitingTime="0.00" waitingCount="0" stopTime="0.00" timeLoss="14.54" rerouteNo="0" devices="tripinfo_735" vType="DEFAULT_VEHTYPE" speedFactor="0.99" vaporized=""/>
    <tripinfo id="49" depart="15.00" departLane="E5_0" departPos="5.10" departSpeed="0.00" departDelay="5.81" arrival="247.00" arrivalLane="E3_0" arrivalPos="306.82" arrivalSpeed="11.05" duration="232.00" routeLength="1404.89" waitingTime="80.00" waitingCount="2" stopTime="0.00" timeLoss="112.08" rerouteNo="0" devices="tripinfo_49" vType="DEFAULT_VEHTYPE" speedFactor="0.85" vaporized=""/>
    <tripinfo id="355" depart="100.00" departLane="-E6_0" departPos="5.10" departSpeed="0.00" departDelay="33.44" arrival="248.00" arrivalLane="E2_2" arrivalPos="256.37" arrivalSpeed="14.17" duration="148.00" routeLength="1005.63" waitingTime="52.00" waitingCount="1" stopTime="0.00" timeLoss="77.23" rerouteNo="0" devices="tripinfo_355" vType="DEFAULT_VEHTYPE" speedFactor="1.03" vaporized=""/>
    <tripinfo id="465" depart="109.00" departLane="-E10_0" departPos="5.10" departSpeed="0.00" departDelay="21.81" arrival="248.00" arrivalLane="E2_0" arrivalPos="256.37" arrivalSpeed="13.61" duration="139.00" routeLength="1053.49" waitingTime="43.00" waitingCount="1" stopTime="0.00" timeLoss="60.47" rerouteNo="0" devices="tripinfo_465" vType="DEFAULT_VEHTYPE" speedFactor="1.06" vaporized=""/>
    <tripinfo id="1014" depart="194.00" departLane="-E23_0" departPos="5.10" departSpeed="0.00" departDelay="3.88" arrival="248.00" arrivalLane="-E22_0" arrivalPos="370.63" arrivalSpeed="14.05" duration="54.00" routeLength="641.17" waitingTime="0.00" waitingCount="0" stopTime="0.00" timeLoss="10.47" rerouteNo="0" devices="tripinfo_1014" vType="DEFAULT_VEHTYPE" speedFactor="1.09" vaporized=""/>
    <tripinfo id="271" depart="54.00" departLane="-47693393#5_0" departPos="5.10" departSpeed="0.00" departDelay="3.19" arrival="249.00" arrivalLane="-47621504#1_2" arrivalPos="333.17" arrivalSpeed="18.14" duration="195.00" routeLength="1445.28" waitingTime="68.00" waitingCount="2" stopTime="0.00" timeLoss="93.40" rerouteNo="0" devices="tripinfo_271" vType="DEFAULT_VEHTYPE" speedFactor="0.87" vaporized=""/>
    <tripinfo id="723" depart="138.00" departLane="-47621504#5_0" departPos="5.10" departSpeed="0.00" departDelay="2.44" arrival="249.00" arrivalLane="E22_0" arrivalPos="370.63" arrivalSpeed="14.51" duration="111.00" routeLength="1369.79" waitingTime="0.00" waitingCount="0" stopTime="0.00" timeLoss="23.73" rerouteNo="0" devices="tripinfo_723" vType="DEFAULT_VEHTYPE" speedFactor="1.07" vaporized=""/>
    <tripinfo id="453" depart="124.00" departLane="-E6_0" departPos="5.10" departSpeed="0.00" departDelay="39.06" arrival="251.00" arrivalLane="E2_2" arrivalPos="256.37" arrivalSpeed="13.46" duration="127.00" routeLength="1005.63" waitingTime="30.00" waitingCount="1" stopTime="0.00" timeLoss="52.86" rerouteNo="0" devices="tripinfo_453" vType="DEFAULT_VEHTYPE" speedFactor="0.99" vaporized=""/>
    <tripinfo id="220" depart="48.00" departLane="-E6_0" departPos="5.10" departSpeed="0.00" departDelay="6.75" arrival="253.00" arrivalLane="E8_2" arrivalPos="236.52" arrivalSpeed="12.89" duration="205.00" routeLength="1363.93" waitingTime="73.00" waitingCount="1" stopTime="0.00" timeLoss="99.19" rerouteNo="0" devices="tripinfo_220" vType="DEFAULT_VEHTYPE" speedFactor="1.00" vaporized=""/>
    <tripinfo id="492" depart="139.00" departLane="-E6_0" departPos="5.10" departSpeed="0.00" departDelay="46.75" arrival="253.00" arrivalLane="E2_2" arrivalPos="256.37" arrivalSpeed="15.79" duration="114.00" routeLength="1005.63" waitingTime="23.00" waitingCount="1" stopTime="0.00" timeLoss="50.72" rerouteNo="0" devices="tripinfo_492" vType="DEFAULT_VEHTYPE" speedFactor="1.16" vaporized=""/>
    <tripinfo id="597" depart="125.00" departLane="-E13_0" departPos="5.10" departSpeed="0.00" departDelay="13.06" arrival="254.00" arrivalLane="E25_0" arrivalPos="330.97" arrivalSpeed="12.55" duration="129.00" routeLength="1118.85" waitingTime="24.00" waitingCount="1" stopTime="0.00" timeLoss="40.48" rerouteNo="0" devices="tripinfo_597" vType="DEFAULT_VEHTYPE" speedFactor="0.93" vaporized=""/>
    <tripinfo id="920" depart="199.00" departLane="-E10_0" departPos="5.10" departSpeed="0.00" departDelay="26.50" arrival="255.00" arrivalLane="E8_0" arrivalPos="236.52" arrivalSpeed="13.03" duration="56.00" routeLength="655.71" waitingTime="0.00" waitingCount="0" stopTime="0.00" timeLoss="7.39" rerouteNo="0" devices="tripinfo_920" vType="DEFAULT_VEHTYPE" speedFactor="0.99" vaporized=""/>
    <tripinfo id="334" depart="74.00" departLane="-E2_0" departPos="5.10" departSpeed="0.00" departDelay="11.38" arrival="257.00" arrivalLane="E1_1" arrivalPos="369.00" arrivalSpeed="15.86" duration="183.00" routeLength="1322.94" waitingTime="68.00" waitingCount="1" stopTime="0.00" timeLoss="106.80" rerouteNo="0" devices="tripinfo_334" vType="DEFAULT_VEHTYPE" speedFactor="1.18" vaporized=""/>
    <tripinfo id="958" depart="180.00" departLane="-E1_0" departPos="5.10" departSpeed="0.00" departDelay="0.38" arrival="257.00" arrivalLane="E13_0" arrivalPos="382.60" arrivalSpeed="15.32" duration="77.00" routeLength="1032.01" waitingTime="0.00" waitingCount="0" stopTime="0.00" timeLoss="12.30" rerouteNo="0" devices="tripinfo_958" vType="DEFAULT_VEHTYPE" speedFactor="1.17" vaporized=""/>
    <tripinfo id="155" depart="30.00" departLane="E20_0" departPos="5.10" departSpeed="0.00" departDelay="0.94" arrival="258.00" arrivalLane="-E5_0" arrivalPos="399.05" arrivalSpeed="15.03" duration="228.00" routeLength="1714.98" waitingTime="85.00" waitingCount="3" stopTime="0.00" timeLoss="115.70" rerouteNo="0" devices="tripinfo_155" vType="DEFAULT_VEHTYPE" speedFactor="1.12" vaporized=""/>
    <tripinfo id="324" depart="72.00" departLane="-E2_0" departPos="5.10" departSpeed="0.00" departDelay="11.25" arrival="258.00" arrivalLane="E1_0" arrivalPos="369.00" arrivalSpeed="12.31" duration="186.00" routeLength="1322.94" waitingTime="69.00" waitingCount="1" stopTime="0.00" timeLoss="90.91" rerouteNo="0" devices="tripinfo_324" vType="DEFAULT_VEHTYPE" speedFactor="0.94" vaporized=""/>
    <tripinfo id="1000" depart="201.00" departLane="-47693393#5_0" departPos="5.10" departSpeed="0.00" departDelay="13.50" arrival="258.00" arrivalLane="E15_0" arrivalPos="382.33" arrivalSpeed="13.37" duration="57.00" routeLength="701.34" waitingTime="0.00" waitingCount="0" stopTime="0.00" timeLoss="14.53" rerouteNo="0" devices="tripinfo_1000" vType="DEFAULT_VEHTYPE" speedFactor="1.03" vaporized=""/>
    <tripinfo id="500" depart="103.00" departLane="-47693393#5_0" departPos="5.10" departSpeed="0.00" departDelay="9.25" arrival="260.00" arrivalLane="E19_0" arrivalPos="273.06" arrivalSpeed="14.63" duration="157.00" routeLength="1600.53" waitingTime="20.00" waitingCount="1" stopTime="0.00" timeLoss="54.30" rerouteNo="0" devices="tripinfo_500" vType="DEFAULT_VEHTYPE" speedFactor="1.07" vaporized=""/>
    <tripinfo id="21" depart="7.00" departLane="-E1_0" departPos="5.10" departSpeed="0.00" departDelay="3.06" arrival="263.00" arrivalLane="47621504#5_1" arrivalPos="282.84" arrivalSpeed="21.82" duration="256.00" routeLength="986.23" waitingTime="179.00" waitingCount="2" stopTime="0.00" timeLoss="200.62" rerouteNo="0" devices="tripinfo_21" vType="DEFAULT_VEHTYPE" speedFactor="1.01" vaporized=""/>
    <tripinfo id="828" depart="200.00" departLane="-E13_0" departPos="5.10" departSpeed="0.00" departDelay="44.75" arrival="263.00" arrivalLane="-47621504#1_0" arrivalPos="333.17" arrivalSpeed="17.24" duration="63.00" routeLength="719.70" waitingTime="0.00" waitingCount="0" stopTime="0.00" timeLoss="8.50" rerouteNo="0" devices="tripinfo_828" vType="DEFAULT_VEHTYPE" speedFactor="0.81" vaporized=""/>
    <tripinfo id="12" depart="3.00" departLane="E5_0" departPos="5.10" departSpeed="0.00" departDelay="0.75" arrival="264.00" arrivalLane="47693393#5_1" arrivalPos="315.08" arrivalSpeed="23.19" duration="261.00" routeLength="1034.60" waitingTime="181.00" waitingCount="2" stopTime="0.00" timeLoss="197.03" rerouteNo="0" devices="tripinfo_12" vType="DEFAULT_VEHTYPE" speedFactor="1.05" vaporized=""/>
    <tripinfo id="33" depart="13.00" departLane="-E1_0" departPos="5.10" departSpeed="0.00" departDelay="6.81" arrival="264.00" arrivalLane="-47621504#1_1" arrivalPos="333.17" arrivalSpeed="24.95" duration="251.00" routeLength="1000.21" waitingTime="180.00" waitingCount="1" stopTime="0.00" timeLoss="196.32" rerouteNo="0" devices="tripinfo_33" vType="DEFAULT_VEHTYPE" speedFactor="1.17" vaporized=""/>
    <tripinfo id="459" depart="127.00" departLane="-E6_0" departPos="5.10" departSpeed="0.00" departDelay="40.94" arrival="264.00" arrivalLane="E2_0" arrivalPos="256.37" arrivalSpeed="10.11" duration="137.00" routeLength="1005.63" waitingTime="25.00" waitingCount="1" stopTime="0.00" timeLoss="41.98" rerouteNo="0" devices="tripinfo_459" vType="DEFAULT_VEHTYPE" speedFactor="0.77" vaporized=""/>
    <tripinfo id="681" depart="128.00" departLane="47621504#4_0" departPos="5.10" departSpeed="0.00" departDelay="0.31" arrival="264.00" arrivalLane="47621504#5_1" arrivalPos="282.84" arrivalSpeed="23.18" duration="136.00" routeLength="592.60" waitingTime="97.00" waitingCount="1" stopTime="0.00" timeLoss="112.28" rerouteNo="0" devices="tripinfo_681" vType="DEFAULT_VEHTYPE" speedFactor="1.13" vaporized=""/>
    <tripinfo id="831" depart="203.00" departLane="-E13_0" departPos="5.10" departSpeed="0.00" departDelay="47.19" arrival="264.00" arrivalLane="-47621504#1_0" arrivalPos="333.17" arrivalSpeed="19.93" duration="61.00" routeLength="719.70" waitingTime="0.00" waitingCount="0" stopTime="0.00" timeLoss="17.28" rerouteNo="0" devices="tripinfo_831" vType="DEFAULT_VEHTYPE" speedFactor="1.00" vaporized=""/>
    <tripinfo id="105" depart="26.00" departLane="-E10_0" departPos="5.10" departSpeed="0.00" departDelay="6.31" arrival="265.00" arrivalLane="E23_1" arrivalPos="266.37" arrivalSpeed="10.26" duration="239.00" routeLength="1777.03" waitingTime="80.00" waitingCount="3" stopTime="0.00" timeLoss="125.22" rerouteNo="0" devices="tripinfo_105" vType="DEFAULT_VEHTYPE" speedFactor="1.07" vaporized=""/>
    <tripinfo id="416" depart="92.00" departLane="-E2_0" departPos="5.10" departSpeed="0.00" departDelay="14.00" arrival="265.00" arrivalLane="E1_0" arrivalPos="369.00" arrivalSpeed="15.02" duration="173.00" routeLength="1322.94" waitingTime="60.00" waitingCount="1" stopTime="0.00" timeLoss="93.21" rerouteNo="0" devices="tripinfo_416" vType="DEFAULT_VEHTYPE" speedFactor="1.13" vaporized=""/>
    <tripinfo id="499" depart="123.00" departLane="E5_0" departPos="5.10" departSpeed="0.00" departDelay="29.44" arrival="265.00" arrivalLane="E3_1" arrivalPos="306.82" arrivalSpeed="7.68" duration="142.00" routeLength="1404.89" waitingTime="14.00" waitingCount="3" stopTime="0.00" timeLoss="59.89" rerouteNo="0" devices="tripinfo_499" vType="DEFAULT_VEHTYPE" speedFactor="1.24" vaporized=""/>
    <tripinfo id="36" depart="7.00" departLane="E16_0" departPos="5.10" departSpeed="0.00" departDelay="0.25" arrival="266.00" arrivalLane="47693393#5_1" arrivalPos="315.08" arrivalSpeed="20.84" duration="259.00" routeLength="1603.19" waitingTime="125.00" waitingCount="1" stopTime="0.00" timeLoss="146.43" rerouteNo="0" devices="tripinfo_36" vType="DEFAULT_VEHTYPE" speedFactor="0.97" vaporized=""/>
    <tripinfo id="55" depart="11.00" departLane="E16_0" departPos="5.10" departSpeed="0.00" departDelay="0.69" arrival="266.00" arrivalLane="47621504#5_1" arrivalPos="282.84" arrivalSpeed="21.33" duration="255.00" routeLength="1620.90" waitingTime="125.00" waitingCount="2" stopTime="0.00" timeLoss="152.12" rerouteNo="0" devices="tripinfo_55" vType="DEFAULT_VEHTYPE" speedFactor="1.00" vaporized=""/>
    <tripinfo id="107" depart="33.00" departLane="E5_0" departPos="5.10" departSpeed="0.00" departDelay="12.94" arrival="266.00" arrivalLane="E8_1" arrivalPos="236.52" arrivalSpeed="14.20" duration="233.00" routeLength="961.86" waitingTime="155.00" waitingCount="1" stopTime="0.00" timeLoss="172.91" rerouteNo="0" devices="tripinfo_107" vType="DEFAULT_VEHTYPE" speedFactor="1.03" vaporized=""/>
    <tripinfo id="207" depart="43.00" departLane="-E1_0" departPos="5.10" departSpeed="0.00" departDelay="4.19" arrival="267.00" arrivalLane="-47621504#1_1" arrivalPos="333.17" arrivalSpeed="20.63" duration="224.00" routeLength="1000.21" waitingTime="143.00" waitingCount="1" stopTime="0.00" timeLoss="158.55" rerouteNo="0" devices="tripinfo_207" vType="DEFAULT_VEHTYPE" speedFactor="0.97" vaporized=""/>
    <tripinfo id="474" depart="111.00" departLane="E5_0" departPos="5.10" departSpeed="0.00" departDelay="22.12" arrival="268.00" arrivalLane="E3_1" arrivalPos="306.82" arrivalSpeed="7.11" duration="157.00" routeLength="1404.89" waitingTime="19.00" waitingCount="3" stopTime="0.00" timeLoss="58.83" rerouteNo="0" devices="tripinfo_474" vType="DEFAULT_VEHTYPE" speedFactor="1.04" vaporized=""/>
    <tripinfo id="985" depart="214.00" departLane="-E10_0" departPos="5.10" departSpeed="0.00" departDelay="29.31" arrival="268.00" arrivalLane="E8_0" arrivalPos="236.52" arrivalSpeed="13.79" duration="54.00" routeLength="655.71" waitingTime="0.00" waitingCount="0" stopTime="0.00" timeLoss="7.20" rerouteNo="0" devices="tripinfo_985" vType="DEFAULT_VEHTYPE" speedFactor="1.03" vaporized=""/>
    <tripinfo id="225" depart="43.00" departLane="E20_0" departPos="5.10" departSpeed="0.00" departDelay="0.81" arrival="269.00" arrivalLane="E2_1" arrivalPos="256.37" arrivalSpeed="13.13" duration="226.00" routeLength="944.52" waitingTime="142.00" waitingCount="1" stopTime="0.00" timeLoss="154.05" rerouteNo="0" devices="tripinfo_225" vType="DEFAULT_VEHTYPE" speedFactor="0.97" vaporized=""/>
    <tripinfo id="545" depart="103.00" departLane="E23_0" departPos="5.10" departSpeed="0.00" departDelay="0.81" arrival="269.00" arrivalLane="-47621504#1_1" arrivalPos="333.17" arrivalSpeed="21.92" duration="166.00" routeLength="622.18" waitingTime="118.00" waitingCount="1" stopTime="0.00" timeLoss="131.36" rerouteNo="0" devices="tripinfo_545" vType="DEFAULT_VEHTYPE" speedFactor="1.04" vaporized=""/>
    <tripinfo id="23" depart="6.00" departLane="-47693393#5_0" departPos="5.10" departSpeed="0.00" departDelay="1.69" arrival="270.00" arrivalLane="47621504#5_1" arrivalPos="282.84" arrivalSpeed="19.48" duration="264.00" routeLength="1961.10" waitingTime="96.00" waitingCount="2" stopTime="0.00" timeLoss="129.12" rerouteNo="0" devices="tripinfo_23" vType="DEFAULT_VEHTYPE" speedFactor="0.89" vaporized=""/>
    <tripinfo id="318" depart="76.00" departLane="-E1_0" departPos="5.10" departSpeed="0.00" departDelay="16.38" arrival="270.00" arrivalLane="-47621504#1_1" arrivalPos="333.17" arrivalSpeed="25.08" duration="194.00" routeLength="1000.21" waitingTime="117.00" waitingCount="1" stopTime="0.00" timeLoss="140.30" rerouteNo="0" devices="tripinfo_318" vType="DEFAULT_VEHTYPE" speedFactor="1.18" vaporized=""/>
    <tripinfo id="829" depart="177.00" departLane="E5_0" departPos="5.10" departSpeed="0.00" departDelay="21.56" arrival="270.00" arrivalLane="E10_0" arrivalPos="414.33" arrivalSpeed="13.54" duration="93.00" routeLength="1120.98" waitingTime="0.00" waitingCount="0" stopTime="0.00" timeLoss="16.73" rerouteNo="0" devices="tripinfo_829" vType="DEFAULT_VEHTYPE" speedFactor="0.99" vaporized=""/>
    <tripinfo id="99" depart="27.00" departLane="E5_0" departPos="5.10" departSpeed="0.00" departDelay="8.44" arrival="271.00" arrivalLane="E25_1" arrivalPos="330.97" arrivalSpeed="15.18" duration="244.00" routeLength="1418.00" waitingTime="115.00" waitingCount="2" stopTime="0.00" timeLoss="149.90" rerouteNo="0" devices="tripinfo_99" vType="DEFAULT_VEHTYPE" speedFactor="1.10" vaporized=""/>
    <tripinfo id="118" depart="23.00" departLane="E19_0" departPos="5.10" departSpeed="0.00" departDelay="0.88" arrival="271.00" arrivalLane="47621504#5_1" arrivalPos="282.84" arrivalSpeed="20.59" duration="248.00" routeLength="1902.99" waitingTime="79.00" waitingCount="2" stopTime="0.00" timeLoss="123.31" rerouteNo="0" devices="tripinfo_118" vType="DEFAULT_VEHTYPE" speedFactor="0.99" vaporized=""/>
    <tripinfo id="260" depart="60.00" departLane="E5_0" departPos="5.10" departSpeed="0.00" departDelay="11.25" arrival="272.00" arrivalLane="47693393#5_1" arrivalPos="315.08" arrivalSpeed="15.45" duration="212.00" routeLength="1034.60" waitingTime="111.00" waitingCount="1" stopTime="0.00" timeLoss="123.79" rerouteNo="0" devices="tripinfo_260" vType="DEFAULT_VEHTYPE" speedFactor="0.75" vaporized=""/>
    <tripinfo id="325" depart="79.00" departLane="-E1_0" departPos="5.10" departSpeed="0.00" departDelay="18.06" arrival="272.00" arrivalLane="-47621504#1_1" arrivalPos="333.17" arrivalSpeed="21.23" duration="193.00" routeLength="1000.21" waitingTime="114.00" waitingCount="1" stopTime="0.00" timeLoss="130.55" rerouteNo="0" devices="tripinfo_325" vType="DEFAULT_VEHTYPE" speedFactor="1.01" vaporized=""/>
    <tripinfo id="496" depart="107.00" departLane="-E2_0" departPos="5.10" departSpeed="0.00" departDelay="14.00" arrival="272.00" arrivalLane="E1_1" arrivalPos="369.00" arrivalSpeed="15.18" duration="165.00" routeLength="1322.94" waitingTime="47.00" waitingCount="1" stopTime="0.00" timeLoss="84.00" rerouteNo="0" devices="tripinfo_496" vType="DEFAULT_VEHTYPE" speedFactor="1.11" vaporized=""/>
    <tripinfo id="978" depart="184.00" departLane="-E1_0" departPos="5.10" departSpeed="0.00" departDelay="0.62" arrival="272.00" arrivalLane="E13_0" arrivalPos="382.60" arrivalSpeed="13.09" duration="88.00" routeLength="1032.01" waitingTime="0.00" waitingCount="0" stopTime="0.00" timeLoss="11.67" rerouteNo="0" devices="tripinfo_978" vType="DEFAULT_VEHTYPE" speedFactor="1.00" vaporized=""/>
    <tripinfo id="127" depart="39.00" departLane="E5_0" departPos="5.10" departSpeed="0.00" departDelay="15.19" arrival="273.00" arrivalLane="E8_0" arrivalPos="236.52" arrivalSpeed="10.78" duration="234.00" routeLength="961.86" waitingTime="141.00" waitingCount="1" stopTime="0.00" timeLoss="158.71" rerouteNo="0" devices="tripinfo_127" vType="DEFAULT_VEHTYPE" speedFactor="0.82" vaporized=""/>
    <tripinfo id="292" depart="55.00" departLane="E16_0" departPos="5.10" departSpeed="0.00" departDelay="0.25" arrival="273.00" arrivalLane="47621504#5_1" arrivalPos="282.84" arrivalSpeed="22.41" duration="218.00" routeLength="1620.90" waitingTime="74.00" waitingCount="2" stopTime="0.00" timeLoss="123.88" rerouteNo="0" devices="tripinfo_292" vType="DEFAULT_VEHTYPE" speedFactor="1.09" vaporized=""/>
    <tripinfo id="403" depart="81.00" departLane="-E20_0" departPos="5.10" departSpeed="0.00" departDelay="5.44" arrival="273.00" arrivalLane="47693393#5_1" arrivalPos="315.08" arrivalSpeed="18.95" duration="192.00" routeLength="970.06" waitingTime="110.00" waitingCount="1" stopTime="0.00" timeLoss="135.74" rerouteNo="0" devices="tripinfo_403" vType="DEFAULT_VEHTYPE" speedFactor="1.09" vaporized=""/>
    <tripinfo id="16" depart="3.00" departLane="-E20_0" departPos="5.10" departSpeed="0.00" departDelay="0.00" arrival="274.00" arrivalLane="E8_0" arrivalPos="236.52" arrivalSpeed="11.48" duration="271.00" routeLength="928.65" waitingTime="180.00" waitingCount="2" stopTime="0.00" timeLoss="203.61" rerouteNo="0" devices="tripinfo_16" vType="DEFAULT_VEHTYPE" speedFactor="0.88" vaporized=""/>
    <tripinfo id="95" depart="26.00" departLane="-E15_0" departPos="5.10" departSpeed="0.00" departDelay="8.19" arrival="274.00" arrivalLane="47621504#5_1" arrivalPos="282.84" arrivalSpeed="22.82" duration="248.00" routeLength="2031.05" waitingTime="72.00" waitingCount="3" stopTime="0.00" timeLoss="123.27" rerouteNo="0" devices="tripinfo_95" vType="DEFAULT_VEHTYPE" speedFactor="1.06" vaporized=""/>
    <tripinfo id="485" depart="106.00" departLane="-E1_0" departPos="5.10" departSpeed="0.00" departDelay="15.06" arrival="274.00" arrivalLane="-47621504#1_1" arrivalPos="333.17" arrivalSpeed="23.77" duration="168.00" routeLength="1000.21" waitingTime="91.00" waitingCount="1" stopTime="0.00" timeLoss="109.18" rerouteNo="0" devices="tripinfo_485" vType="DEFAULT_VEHTYPE" speedFactor="1.08" vaporized=""/>
    <tripinfo id="519" depart="115.00" departLane="-E1_0" departPos="5.10" departSpeed="0.00" departDelay="17.69" arrival="275.00" arrivalLane="-47621504#1_1" arrivalPos="333.17" arrivalSpeed="22.97" duration="160.00" routeLength="1000.21" waitingTime="83.00" waitingCount="1" stopTime="0.00" timeLoss="99.89" rerouteNo="0" devices="tripinfo_519" vType="DEFAULT_VEHTYPE" speedFactor="1.05" vaporized=""/>
    <tripinfo id="653" depart="184.00" departLane="-E6_0" departPos="5.10" departSpeed="0.00" departDelay="61.56" arrival="275.00" arrivalLane="E1_0" arrivalPos="369.00" arrivalSpeed="11.53" duration="91.00" routeLength="998.99" waitingTime="0.00" waitingCount="0" stopTime="0.00" timeLoss="15.93" rerouteNo="0" devices="tripinfo_653" vType="DEFAULT_VEHTYPE" speedFactor="0.87" vaporized=""/>
    <tripinfo id="740" depart="141.00" departLane="-E21_0" departPos="5.10" departSpeed="0.00" departDelay="2.25" arrival="275.00" arrivalLane="47693393#5_1" arrivalPos="315.08" arrivalSpeed="21.72" duration="134.00" routeLength="1242.66" waitingTime="28.00" waitingCount="1" stopTime="0.00" timeLoss="50.98" rerouteNo="0" devices="tripinfo_740" vType="DEFAULT_VEHTYPE" speedFactor="0.99" vaporized=""/>
    <tripinfo id="66" depart="17.00" departLane="E16_0" departPos="5.10" departSpeed="0.00" departDelay="4.62" arrival="276.00" arrivalLane="E8_1" arrivalPos="236.52" arrivalSpeed="12.43" duration="259.00" routeLength="1561.78" waitingTime="116.00" waitingCount="1" stopTime="0.00" timeLoss="141.14" rerouteNo="0" devices="tripinfo_66" vType="DEFAULT_VEHTYPE" speedFactor="0.91" vaporized=""/>
    <tripinfo id="168" depart="40.00" departLane="-E1_0" departPos="5.10" departSpeed="0.00" departDelay="8.50" arrival="276.00" arrivalLane="E25_0" arrivalPos="330.97" arrivalSpeed="13.05" duration="236.00" routeLength="1392.92" waitingTime="106.00" waitingCount="2" stopTime="0.00" timeLoss="132.49" rerouteNo="0" devices="tripinfo_168" vType="DEFAULT_VEHTYPE" speedFactor="0.98" vaporized=""/>
    <tripinfo id="194" depart="57.00" departLane="E5_0" departPos="5.10" departSpeed="0.00" departDelay="20.62" arrival="276.00" arrivalLane="E17_0" arrivalPos="373.55" arrivalSpeed="12.80" duration="219.00" routeLength="1442.18" waitingTime="85.00" waitingCount="2" stopTime="0.00" timeLoss="113.10" rerouteNo="0" devices="tripinfo_194" vType="DEFAULT_VEHTYPE" speedFactor="1.00" vaporized=""/>
    <tripinfo id="362" depart="87.00" departLane="E5_0" departPos="5.10" departSpeed="0.00" departDelay="19.12" arrival="276.00" arrivalLane="E8_2" arrivalPos="236.52" arrivalSpeed="15.65" duration="189.00" routeLength="961.86" waitingTime="104.00" waitingCount="1" stopTime="0.00" timeLoss="137.69" rerouteNo="0" devices="tripinfo_362" vType="DEFAULT_VEHTYPE" speedFactor="1.20" vaporized=""/>
    <tripinfo id="526" depart="110.00" departLane="-E2_0" departPos="5.10" departSpeed="0.00" departDelay="11.38" arrival="276.00" arrivalLane="E1_1" arrivalPos="369.00" arrivalSpeed="12.67" duration="166.00" routeLength="1322.94" waitingTime="43.00" waitingCount="1" stopTime="0.00" timeLoss="75.78" rerouteNo="0" devices="tripinfo_526" vType="DEFAULT_VEHTYPE" speedFactor="0.99" vaporized=""/>
    <tripinfo id="648" depart="135.00" departLane="E5_0" departPos="5.10" departSpeed="0.00" departDelay="13.50" arrival="276.00" arrivalLane="47693393#5_1" arrivalPos="315.08" arrivalSpeed="20.75" duration="141.00" routeLength="1034.60" waitingTime="50.00" waitingCount="2" stopTime="0.00" timeLoss="71.91" rerouteNo="0" devices="tripinfo_648" vType="DEFAULT_VEHTYPE" speedFactor="0.96" vaporized=""/>
    <tripinfo id="626" depart="118.00" departLane="-E22_0" departPos="5.10" departSpeed="0.00" departDelay="0.62" arrival="277.00" arrivalLane="E25_1" arrivalPos="330.97" arrivalSpeed="13.87" duration="159.00" routeLength="996.63" waitingTime="73.00" waitingCount="1" stopTime="0.00" timeLoss="89.80" rerouteNo="0" devices="tripinfo_626" vType="DEFAULT_VEHTYPE" speedFactor="1.05" vaporized=""/>
    <tripinfo id="943" depart="178.00" departLane="E22_0" departPos="5.10" departSpeed="0.00" departDelay="1.19" arrival="277.00" arrivalLane="47621504#5_1" arrivalPos="282.84" arrivalSpeed="19.90" duration="99.00" routeLength="972.26" waitingTime="16.00" waitingCount="1" stopTime="0.00" timeLoss="38.73" rerouteNo="0" devices="tripinfo_943" vType="DEFAULT_VEHTYPE" speedFactor="0.92" vaporized=""/>
    <tripinfo id="173" depart="42.00" departLane="E5_0" departPos="5.10" departSpeed="0.00" departDelay="9.56" arrival="278.00" arrivalLane="47621504#5_1" arrivalPos="282.84" arrivalSpeed="20.94" duration="236.00" routeLength="1776.01" waitingTime="88.00" waitingCount="2" stopTime="0.00" timeLoss="137.61" rerouteNo="0" devices="tripinfo_173" vType="DEFAULT_VEHTYPE" speedFactor="1.14" vaporized=""/>
    <tripinfo id="467" depart="88.00" departLane="-E20_0" departPos="5.10" departSpeed="0.00" departDelay="0.44" arrival="278.00" arrivalLane="E8_1" arrivalPos="236.52" arrivalSpeed="13.00" duration="190.00" routeLength="928.65" waitingTime="106.00" waitingCount="1" stopTime="0.00" timeLoss="129.96" rerouteNo="0" devices="tripinfo_467" vType="DEFAULT_VEHTYPE" speedFactor="1.00" vaporized=""/>
    <tripinfo id="528" depart="113.00" departLane="-E2_0" departPos="5.10" departSpeed="0.00" departDelay="14.00" arrival="278.00" arrivalLane="E1_0" arrivalPos="369.00" arrivalSpeed="13.80" duration="165.00" routeLength="1322.94" waitingTime="42.00" waitingCount="1" stopTime="0.00" timeLoss="77.07" rerouteNo="0" devices="tripinfo_528" vType="DEFAULT_VEHTYPE" speedFactor="1.02" vaporized=""/>
    <tripinfo id="1105" depart="214.00" departLane="-47693393#5_0" departPos="5.10" departSpeed="0.00" departDelay="6.81" arrival="278.00" arrivalLane="E15_0" arrivalPos="382.33" arrivalSpeed="10.06" duration="64.00" routeLength="701.34" waitingTime="0.00" waitingCount="0" stopTime="0.00" timeLoss="11.17" rerouteNo="0" devices="tripinfo_1105" vType="DEFAULT_VEHTYPE" speedFactor="0.81" vaporized=""/>
    <tripinfo id="137" depart="27.00" departLane="-47693393#5_0" departPos="5.10" departSpeed="0.00" departDelay="1.31" arrival="279.00" arrivalLane="-E19_0" arrivalPos="273.06" arrivalSpeed="14.05" duration="252.00" routeLength="610.87" waitingTime="196.00" waitingCount="2" stopTime="0.00" timeLoss="216.24" rerouteNo="0" devices="tripinfo_137" vType="DEFAULT_VEHTYPE" speedFactor="1.02" vaporized=""/>
    <tripinfo id="218" depart="50.00" departLane="-E10_0" departPos="5.10" departSpeed="0.00" departDelay="9.12" arrival="279.00" arrivalLane="E25_1" arrivalPos="330.97" arrivalSpeed="14.29" duration="229.00" routeLength="1734.73" waitingTime="67.00" waitingCount="4" stopTime="0.00" timeLoss="116.58" rerouteNo="0" devices="tripinfo_218" vType="DEFAULT_VEHTYPE" speedFactor="1.07" vaporized=""/>
    <tripinfo id="673" depart="141.00" departLane="E5_0" departPos="5.10" departSpeed="0.00" departDelay="14.81" arrival="279.00" arrivalLane="E8_1" arrivalPos="236.52" arrivalSpeed="12.88" duration="138.00" routeLength="961.86" waitingTime="57.00" waitingCount="1" stopTime="0.00" timeLoss="77.67" rerouteNo="0" devices="tripinfo_673" vType="DEFAULT_VEHTYPE" speedFactor="1.02" vaporized=""/>
    <tripinfo id="980" depart="187.00" departLane="-E1_0" departPos="5.10" departSpeed="0.00" departDelay="3.25" arrival="279.00" arrivalLane="-47621504#1_1" arrivalPos="333.17" arrivalSpeed="19.55" duration="92.00" routeLength="1000.21" waitingTime="4.00" waitingCount="1" stopTime="0.00" timeLoss="23.16" rerouteNo="0" devices="tripinfo_980" vType="DEFAULT_VEHTYPE" speedFactor="0.92" vaporized=""/>
    <tripinfo id="5" depart="1.00" departLane="-E1_0" departPos="5.10" departSpeed="0.00" departDelay="0.06" arrival="280.00" arrivalLane="E10_0" arrivalPos="414.33" arrivalSpeed="10.99" duration="279.00" routeLength="1881.91" waitingTime="97.00" waitingCount="2" stopTime="0.00" timeLoss="122.54" rerouteNo="0" devices="tripinfo_5" vType="DEFAULT_VEHTYPE" speedFactor="0.83" vaporized=""/>
    <tripinfo id="178" depart="54.00" departLane="E5_0" departPos="5.10" departSpeed="0.00" departDelay="20.62" arrival="280.00" arrivalLane="47621504#5_1" arrivalPos="282.84" arrivalSpeed="22.72" duration="226.00" routeLength="1776.01" waitingTime="79.00" waitingCount="2" stopTime="0.00" timeLoss="121.72" rerouteNo="0" devices="tripinfo_178" vType="DEFAULT_VEHTYPE" speedFactor="1.08" vaporized=""/>
    <tripinfo id="1116" depart="220.00" departLane="-47693393#5_0" departPos="5.10" departSpeed="0.00" departDelay="10.75" arrival="280.00" arrivalLane="E15_1" arrivalPos="382.33" arrivalSpeed="12.45" duration="60.00" routeLength="701.34" waitingTime="0.00" waitingCount="0" stopTime="0.00" timeLoss="11.72" rerouteNo="0" devices="tripinfo_1116" vType="DEFAULT_VEHTYPE" speedFactor="0.90" vaporized=""/>
    <tripinfo id="747" depart="162.00" departLane="E5_0" departPos="5.10" departSpeed="0.00" departDelay="21.94" arrival="281.00" arrivalLane="E8_1" arrivalPos="236.52" arrivalSpeed="13.17" duration="119.00" routeLength="961.86" waitingTime="34.00" waitingCount="1" stopTime="0.00" timeLoss="55.56" rerouteNo="0" devices="tripinfo_747" vType="DEFAULT_VEHTYPE" speedFactor="0.98" vaporized=""/>
    <tripinfo id="1231" depart="231.00" departLane="-E16_0" departPos="5.10" departSpeed="0.00" departDelay="0.19" arrival="281.00" arrivalLane="47693393#5_0" arrivalPos="315.08" arrivalSpeed="21.74" duration="50.00" routeLength="670.77" waitingTime="0.00" waitingCount="0" stopTime="0.00" timeLoss="9.22" rerouteNo="0" devices="tripinfo_1231" vType="DEFAULT_VEHTYPE" speedFactor="1.00" vaporized=""/>
    <tripinfo id="176" depart="48.00" departLane="E5_0" departPos="5.10" departSpeed="0.00" departDelay="15.00" arrival="282.00" arrivalLane="-E19_2" arrivalPos="273.06" arrivalSpeed="10.40" duration="234.00" routeLength="1733.18" waitingTime="57.00" waitingCount="3" stopTime="0.00" timeLoss="117.57" rerouteNo="0" devices="tripinfo_176" vType="DEFAULT_VEHTYPE" speedFactor="1.09" vaporized=""/>
    <tripinfo id="54" depart="11.00" departLane="-E17_0" departPos="5.10" departSpeed="0.00" departDelay="0.88" arrival="283.00" arrivalLane="E8_1" arrivalPos="236.52" arrivalSpeed="13.87" duration="272.00" routeLength="1599.30" waitingTime="130.00" waitingCount="3" stopTime="0.00" timeLoss="163.18" rerouteNo="0" devices="tripinfo_54" vType="DEFAULT_VEHTYPE" speedFactor="1.00" vaporized=""/>
    <tripinfo id="287" depart="63.00" departLane="-E10_0" departPos="5.10" departSpeed="0.00" departDelay="9.19" arrival="285.00" arrivalLane="E25_0" arrivalPos="330.97" arrivalSpeed="12.06" duration="222.00" routeLength="1734.73" waitingTime="39.00" waitingCount="3" stopTime="0.00" timeLoss="87.93" rerouteNo="0" devices="tripinfo_287" vType="DEFAULT_VEHTYPE" speedFactor="0.89" vaporized=""/>
    <tripinfo id="290" depart="66.00" departLane="-E10_0" departPos="5.10" departSpeed="0.00" departDelay="11.62" arrival="285.00" arrivalLane="E25_1" arrivalPos="330.97" arrivalSpeed="12.83" duration="219.00" routeLength="1734.73" waitingTime="37.00" waitingCount="3" stopTime="0.00" timeLoss="95.61" rerouteNo="0" devices="tripinfo_290" vType="DEFAULT_VEHTYPE" speedFactor="0.97" vaporized=""/>
    <tripinfo id="296" depart="64.00" departLane="-E1_0" departPos="5.10" departSpeed="0.00" departDelay="8.50" arrival="286.00" arrivalLane="E25_2" arrivalPos="330.97" arrivalSpeed="14.73" duration="222.00" routeLength="1392.92" waitingTime="80.00" waitingCount="2" stopTime="0.00" timeLoss="130.49" rerouteNo="0" devices="tripinfo_296" vType="DEFAULT_VEHTYPE" speedFactor="1.10" vaporized=""/>
    <tripinfo id="501" depart="94.00" departLane="-E21_0" departPos="5.10" departSpeed="0.00" departDelay="0.06" arrival="286.00" arrivalLane="E8_1" arrivalPos="236.52" arrivalSpeed="11.56" duration="192.00" routeLength="1201.25" waitingTime="79.00" waitingCount="2" stopTime="0.00" timeLoss="104.69" rerouteNo="0" devices="tripinfo_501" vType="DEFAULT_VEHTYPE" speedFactor="0.92" vaporized=""/>
    <tripinfo id="476" depart="114.00" departLane="E5_0" departPos="5.10" departSpeed="0.00" departDelay="24.75" arrival="288.00" arrivalLane="E25_0" arrivalPos="330.97" arrivalSpeed="12.54" duration="174.00" routeLength="1418.00" waitingTime="41.00" waitingCount="1" stopTime="0.00" timeLoss="69.60" rerouteNo="0" devices="tripinfo_476" vType="DEFAULT_VEHTYPE" speedFactor="0.98" vaporized=""/>
    <tripinfo id="82" depart="16.00" departLane="47693393#2_0" departPos="5.10" departSpeed="0.00" departDelay="0.62" arrival="289.00" arrivalLane="-47621504#4_2" arrivalPos="286.75" arrivalSpeed="7.92" duration="273.00" routeLength="1673.38" waitingTime="99.00" waitingCount="4" stopTime="0.00" timeLoss="167.15" rerouteNo="0" devices="tripinfo_82" vType="DEFAULT_VEHTYPE" speedFactor="1.02" vaporized=""/>
    <tripinfo id="535" depart="116.00" departLane="-E2_0" departPos="5.10" departSpeed="0.00" departDelay="15.69" arrival="289.00" arrivalLane="E1_0" arrivalPos="369.00" arrivalSpeed="11.80" duration="173.00" routeLength="1322.94" waitingTime="37.00" waitingCount="1" stopTime="0.00" timeLoss="68.00" rerouteNo="0" devices="tripinfo_535" vType="DEFAULT_VEHTYPE" speedFactor="0.86" vaporized=""/>
    <tripinfo id="921" depart="173.00" departLane="-E21_0" departPos="5.10" departSpeed="0.00" departDelay="0.31" arrival="291.00" arrivalLane="E10_0" arrivalPos="414.33" arrivalSpeed="12.43" duration="118.00" routeLength="1360.37" waitingTime="0.00" waitingCount="0" stopTime="0.00" timeLoss="16.52" rerouteNo="0" devices="tripinfo_921" vType="DEFAULT_VEHTYPE" speedFactor="0.91" vaporized=""/>
    <tripinfo id="1039" depart="232.00" departLane="-E10_0" departPos="5.10" departSpeed="0.00" departDelay="37.19" arrival="291.00" arrivalLane="E8_0" arrivalPos="236.52" arrivalSpeed="12.21" duration="59.00" routeLength="655.71" waitingTime="0.00" waitingCount="0" stopTime="0.00" timeLoss="7.31" rerouteNo="0" devices="tripinfo_1039" vType="DEFAULT_VEHTYPE" speedFactor="0.93" vaporized=""/>
    <tripinfo id="1062" depart="235.00" departLane="-E10_0" departPos="5.10" departSpeed="0.00" departDelay="35.88" arrival="291.00" arrivalLane="E8_1" arrivalPos="236.52" arrivalSpeed="15.77" duration="56.00" routeLength="655.71" waitingTime="0.00" waitingCount="0" stopTime="0.00" timeLoss="16.03" rerouteNo="0" devices="tripinfo_1062" vType="DEFAULT_VEHTYPE" speedFactor="1.21" vaporized=""/>
    <tripinfo id="336" depart="81.00" departLane="E5_0" departPos="5.10" departSpeed="0.00" departDelay="18.00" arrival="294.00" arrivalLane="47693393#2_0" arrivalPos="294.24" arrivalSpeed="14.01" duration="213.00" routeLength="1751.15" waitingTime="70.00" waitingCount="1" stopTime="0.00" timeLoss="103.71" rerouteNo="0" devices="tripinfo_336" vType="DEFAULT_VEHTYPE" speedFactor="1.16" vaporized=""/>
    <tripinfo id="130" depart="28.00" departLane="E16_0" departPos="5.10" departSpeed="0.00" departDelay="3.62" arrival="295.00" arrivalLane="E6_1" arrivalPos="330.11" arrivalSpeed="14.01" duration="267.00" routeLength="1665.08" waitingTime="127.00" waitingCount="2" stopTime="0.00" timeLoss="156.46" rerouteNo="0" devices="tripinfo_130" vType="DEFAULT_VEHTYPE" speedFactor="1.03" vaporized=""/>
    <tripinfo id="498" depart="95.00" departLane="-E13_0" departPos="5.10" departSpeed="0.00" departDelay="1.62" arrival="295.00" arrivalLane="E1_2" arrivalPos="369.00" arrivalSpeed="15.24" duration="200.00" routeLength="1062.67" waitingTime="100.00" waitingCount="2" stopTime="0.00" timeLoss="133.22" rerouteNo="0" devices="tripinfo_498" vType="DEFAULT_VEHTYPE" speedFactor="1.17" vaporized=""/>
    <tripinfo id="1101" depart="241.00" departLane="-E10_0" departPos="5.10" departSpeed="0.00" departDelay="34.56" arrival="296.00" arrivalLane="E8_0" arrivalPos="236.52" arrivalSpeed="13.86" duration="55.00" routeLength="655.71" waitingTime="0.00" waitingCount="0" stopTime="0.00" timeLoss="7.85" rerouteNo="0" devices="tripinfo_1101" vType="DEFAULT_VEHTYPE" speedFactor="1.01" vaporized=""/>
    <tripinfo id="76" depart="17.00" departLane="-E15_0" departPos="5.10" departSpeed="0.00" departDelay="2.75" arrival="300.00" arrivalLane="E10_0" arrivalPos="414.33" arrivalSpeed="14.08" duration="283.00" routeLength="1405.70" waitingTime="167.00" waitingCount="1" stopTime="0.00" timeLoss="191.05" rerouteNo="0" devices="tripinfo_76" vType="DEFAULT_VEHTYPE" speedFactor="1.03" vaporized=""/>
    <tripinfo id="817" depart="174.00" departLane="E5_0" departPos="5.10" departSpeed="0.00" departDelay="20.81" arrival="300.00" arrivalLane="-E21_0" arrivalPos="263.57" arrivalSpeed="7.49" duration="126.00" routeLength="1324.87" waitingTime="4.00" waitingCount="1" stopTime="0.00" timeLoss="33.35" rerouteNo="0" devices="tripinfo_817" vType="DEFAULT_VEHTYPE" speedFactor="1.05" vaporized=""/>
    <tripinfo id="633" depart="122.00" departLane="-E2_0" departPos="5.10" departSpeed="0.00" departDelay="3.31" arrival="301.00" arrivalLane="-E5_1" arrivalPos="399.05" arrivalSpeed="13.44" duration="179.00" routeLength="1354.72" waitingTime="60.00" waitingCount="1" stopTime="0.00" timeLoss="82.33" rerouteNo="0" devices="tripinfo_633" vType="DEFAULT_VEHTYPE" speedFactor="1.01" vaporized=""/>
    <tripinfo id="697" depart="157.00" departLane="47621504#1_0" departPos="5.10" departSpeed="0.00" departDelay="26.31" arrival="301.00" arrivalLane="E13_1" arrivalPos="382.60" arrivalSpeed="12.82" duration="144.00" routeLength="735.55" waitingTime="72.00" waitingCount="7" stopTime="0.00" timeLoss="97.92" rerouteNo="0" devices="tripinfo_697" vType="DEFAULT_VEHTYPE" speedFactor="0.98" vaporized=""/>
    <tripinfo id="877" depart="165.00" departLane="-E1_0" departPos="5.10" departSpeed="0.00" departDelay="0.56" arrival="301.00" arrivalLane="E6_1" arrivalPos="330.11" arrivalSpeed="12.18" duration="136.00" routeLength="1030.41" waitingTime="40.00" waitingCount="2" stopTime="0.00" timeLoss="61.15" rerouteNo="0" devices="tripinfo_877" vType="DEFAULT_VEHTYPE" speedFactor="0.91" vaporized=""/>
    <tripinfo id="126" depart="27.00" departLane="-47621504#5_0" departPos="5.10" departSpeed="0.00" departDelay="3.38" arrival="302.00" arrivalLane="E1_0" arrivalPos="369.00" arrivalSpeed="13.69" duration="275.00" routeLength="970.87" waitingTime="197.00" waitingCount="1" stopTime="0.00" timeLoss="221.69" rerouteNo="0" devices="tripinfo_126" vType="DEFAULT_VEHTYPE" speedFactor="1.03" vaporized=""/>
    <tripinfo id="541" depart="104.00" departLane="-E13_0" departPos="5.10" departSpeed="0.00" departDelay="2.56" arrival="302.00" arrivalLane="E1_2" arrivalPos="369.00" arrivalSpeed="15.52" duration="198.00" routeLength="1062.67" waitingTime="90.00" waitingCount="2" stopTime="0.00" timeLoss="128.33" rerouteNo="0" devices="tripinfo_541" vType="DEFAULT_VEHTYPE" speedFactor="1.12" vaporized=""/>
    <tripinfo id="612" depart="128.00" departLane="-E8_0" departPos="5.10" departSpeed="0.00" departDelay="13.25" arrival="302.00" arrivalLane="E10_1" arrivalPos="414.33" arrivalSpeed="13.44" duration="174.00" routeLength="670.89" waitingTime="98.00" waitingCount="10" stopTime="0.00" timeLoss="125.52" rerouteNo="0" devices="tripinfo_612" vType="DEFAULT_VEHTYPE" speedFactor="1.02" vaporized=""/>
    <tripinfo id="100" depart="30.00" departLane="E5_0" departPos="5.10" departSpeed="0.00" departDelay="11.25" arrival="303.00" arrivalLane="E6_2" arrivalPos="330.11" arrivalSpeed="14.64" duration="273.00" routeLength="1820.19" waitingTime="113.00" waitingCount="3" stopTime="0.00" timeLoss="155.50" rerouteNo="0" devices="tripinfo_100" vType="DEFAULT_VEHTYPE" speedFactor="1.06" vaporized=""/>
    <tripinfo id="97" depart="29.00" departLane="-E15_0" departPos="5.10" departSpeed="0.00" departDelay="10.81" arrival="304.00" arrivalLane="E6_1" arrivalPos="330.11" arrivalSpeed="12.39" duration="275.00" routeLength="2075.23" waitingTime="68.00" waitingCount="3" stopTime="0.00" timeLoss="115.32" rerouteNo="0" devices="tripinfo_97" vType="DEFAULT_VEHTYPE" speedFactor="0.91" vaporized=""/>
    <tripinfo id="473" depart="108.00" departLane="E5_0" departPos="5.10" departSpeed="0.00" departDelay="19.31" arrival="304.00" arrivalLane="-E23_0" arrivalPos="266.37" arrivalSpeed="13.68" duration="196.00" routeLength="1717.58" waitingTime="45.00" waitingCount="1" stopTime="0.00" timeLoss="72.43" rerouteNo="0" devices="tripinfo_473" vType="DEFAULT_VEHTYPE" speedFactor="1.02" vaporized=""/>
    <tripinfo id="502" depart="98.00" departLane="-E13_0" departPos="5.10" departSpeed="0.00" departDelay="3.88" arrival="304.00" arrivalLane="E1_1" arrivalPos="369.00" arrivalSpeed="11.69" duration="206.00" routeLength="1062.67" waitingTime="93.00" waitingCount="3" stopTime="0.00" timeLoss="121.46" rerouteNo="0" devices="tripinfo_502" vType="DEFAULT_VEHTYPE" speedFactor="0.93" vaporized=""/>
    <tripinfo id="621" depart="131.00" departLane="-E13_0" departPos="5.10" departSpeed="0.00" departDelay="14.56" arrival="305.00" arrivalLane="E1_2" arrivalPos="369.00" arrivalSpeed="13.42" duration="174.00" routeLength="1062.67" waitingTime="69.00" waitingCount="2" stopTime="0.00" timeLoss="97.32" rerouteNo="0" devices="tripinfo_621" vType="DEFAULT_VEHTYPE" speedFactor="1.02" vaporized=""/>
    <tripinfo id="994" depart="190.00" departLane="-E1_0" departPos="5.10" departSpeed="0.00" departDelay="3.62" arrival="305.00" arrivalLane="E6_2" arrivalPos="330.11" arrivalSpeed="14.14" duration="115.00" routeLength="1030.41" waitingTime="32.00" waitingCount="1" stopTime="0.00" timeLoss="52.57" rerouteNo="0" devices="tripinfo_994" vType="DEFAULT_VEHTYPE" speedFactor="1.08" vaporized=""/>
    <tripinfo id="515" depart="118.00" departLane="-E10_0" departPos="5.10" departSpeed="0.00" departDelay="21.44" arrival="306.00" arrivalLane="-E5_0" arrivalPos="399.05" arrivalSpeed="11.66" duration="188.00" routeLength="1152.35" waitingTime="77.00" waitingCount="2" stopTime="0.00" timeLoss="104.53" rerouteNo="0" devices="tripinfo_515" vType="DEFAULT_VEHTYPE" speedFactor="0.91" vaporized=""/>
    <tripinfo id="51" depart="15.00" departLane="-E6_0" departPos="5.10" departSpeed="0.00" departDelay="5.44" arrival="307.00" arrivalLane="E13_1" arrivalPos="382.60" arrivalSpeed="15.34" duration="292.00" routeLength="1307.14" waitingTime="182.00" waitingCount="1" stopTime="0.00" timeLoss="216.35" rerouteNo="0" devices="tripinfo_51" vType="DEFAULT_VEHTYPE" speedFactor="1.17" vaporized=""/>
    <tripinfo id="89" depart="20.00" departLane="-E15_0" departPos="5.10" departSpeed="0.00" departDelay="3.31" arrival="308.00" arrivalLane="E10_0" arrivalPos="414.33" arrivalSpeed="13.23" duration="288.00" routeLength="1405.70" waitingTime="166.00" waitingCount="1" stopTime="0.00" timeLoss="195.71" rerouteNo="0" devices="tripinfo_89" vType="DEFAULT_VEHTYPE" speedFactor="1.02" vaporized=""/>
    <tripinfo id="158" depart="47.00" departLane="-E15_0" departPos="5.10" departSpeed="0.00" departDelay="17.38" arrival="308.00" arrivalLane="E15_0" arrivalPos="382.33" arrivalSpeed="12.62" duration="261.00" routeLength="2077.96" waitingTime="52.00" waitingCount="1" stopTime="0.00" timeLoss="92.70" rerouteNo="0" devices="tripinfo_158" vType="DEFAULT_VEHTYPE" speedFactor="0.91" vaporized=""/>
    <tripinfo id="1029" depart="199.00" departLane="-E1_0" departPos="5.10" departSpeed="0.00" departDelay="6.06" arrival="308.00" arrivalLane="E6_1" arrivalPos="330.11" arrivalSpeed="13.61" duration="109.00" routeLength="1030.41" waitingTime="20.00" waitingCount="1" stopTime="0.00" timeLoss="40.21" rerouteNo="0" devices="tripinfo_1029" vType="DEFAULT_VEHTYPE" speedFactor="0.99" vaporized=""/>
    <tripinfo id="46" depart="17.00" departLane="47621504#1_0" departPos="5.10" departSpeed="0.00" departDelay="8.38" arrival="309.00" arrivalLane="E1_1" arrivalPos="369.00" arrivalSpeed="13.59" duration="292.00" routeLength="1015.76" waitingTime="207.00" waitingCount="1" stopTime="0.00" timeLoss="226.86" rerouteNo="0" devices="tripinfo_46" vType="DEFAULT_VEHTYPE" speedFactor="1.00" vaporized=""/>
    <tripinfo id="310" depart="69.00" departLane="-E10_0" departPos="5.10" departSpeed="0.00" departDelay="10.88" arrival="310.00" arrivalLane="-E20_0" arrivalPos="350.11" arrivalSpeed="12.14" duration="241.00" routeLength="1493.85" waitingTime="71.00" waitingCount="2" stopTime="0.00" timeLoss="112.60" rerouteNo="0" devices="tripinfo_310" vType="DEFAULT_VEHTYPE" speedFactor="0.90" vaporized=""/>
    <tripinfo id="376" depart="104.00" departLane="-E15_0" departPos="5.10" departSpeed="0.00" departDelay="33.50" arrival="310.00" arrivalLane="E10_0" arrivalPos="414.33" arrivalSpeed="14.97" duration="206.00" routeLength="1405.70" waitingTime="89.00" waitingCount="1" stopTime="0.00" timeLoss="120.03" rerouteNo="0" devices="tripinfo_376" vType="DEFAULT_VEHTYPE" speedFactor="1.10" vaporized=""/>
    <tripinfo id="1374" depart="258.00" departLane="-47621504#4_0" departPos="5.10" departSpeed="0.00" departDelay="0.38" arrival="310.00" arrivalLane="E1_0" arrivalPos="369.00" arrivalSpeed="14.21" duration="52.00" routeLength="659.84" waitingTime="0.00" waitingCount="0" stopTime="0.00" timeLoss="13.85" rerouteNo="0" devices="tripinfo_1374" vType="DEFAULT_VEHTYPE" speedFactor="1.08" vaporized=""/>
    <tripinfo id="7" depart="3.00" departLane="-E6_0" departPos="5.10" departSpeed="0.00" departDelay="1.69" arrival="311.00" arrivalLane="E13_0" arrivalPos="382.60" arrivalSpeed="11.78" duration="308.00" routeLength="1307.14" waitingTime="189.00" waitingCount="1" stopTime="0.00" timeLoss="208.75" rerouteNo="0" devices="tripinfo_7" vType="DEFAULT_VEHTYPE" speedFactor="0.89" vaporized=""/>
    <tripinfo id="295" depart="58.00" departLane="47621504#4_0" departPos="5.10" departSpeed="0.00" departDelay="2.69" arrival="311.00" arrivalLane="-E5_1" arrivalPos="399.05" arrivalSpeed="12.12" duration="253.00" routeLength="1769.87" waitingTime="83.00" waitingCount="2" stopTime="0.00" timeLoss="127.68" rerouteNo="0" devices="tripinfo_295" vType="DEFAULT_VEHTYPE" speedFactor="0.96" vaporized=""/>
    <tripinfo id="366" depart="69.00" departLane="E22_0" departPos="5.10" departSpeed="0.00" departDelay="0.38" arrival="311.00" arrivalLane="-E5_2" arrivalPos="399.05" arrivalSpeed="15.17" duration="242.00" routeLength="2149.53" waitingTime="49.00" waitingCount="2" stopTime="0.00" timeLoss="108.69" rerouteNo="0" devices="tripinfo_366" vType="DEFAULT_VEHTYPE" speedFactor="1.11" vaporized=""/>
    <tripinfo id="451" depart="105.00" departLane="E5_0" departPos="5.10" departSpeed="0.00" departDelay="20.44" arrival="311.00" arrivalLane="E15_0" arrivalPos="382.33" arrivalSpeed="12.26" duration="206.00" routeLength="1099.22" waitingTime="94.00" waitingCount="2" stopTime="0.00" timeLoss="114.93" rerouteNo="0" devices="tripinfo_451" vType="DEFAULT_VEHTYPE" speedFactor="0.89" vaporized=""/>
    <tripinfo id="52" depart="11.00" departLane="-E10_0" departPos="5.10" departSpeed="0.00" departDelay="1.25" arrival="312.00" arrivalLane="E15_2" arrivalPos="382.33" arrivalSpeed="13.43" duration="301.00" routeLength="1436.69" waitingTime="172.00" waitingCount="2" stopTime="0.00" timeLoss="206.04" rerouteNo="0" devices="tripinfo_52" vType="DEFAULT_VEHTYPE" speedFactor="1.02" vaporized=""/>
    <tripinfo id="140" depart="27.00" departLane="-E8_0" departPos="5.10" departSpeed="0.00" departDelay="0.75" arrival="312.00" arrivalLane="-E5_1" arrivalPos="399.05" arrivalSpeed="15.26" duration="285.00" routeLength="977.41" waitingTime="201.00" waitingCount="1" stopTime="0.00" timeLoss="228.90" rerouteNo="0" devices="tripinfo_140" vType="DEFAULT_VEHTYPE" speedFactor="1.11" vaporized=""/>
    <tripinfo id="917" depart="172.00" departLane="E3_0" departPos="5.10" departSpeed="0.00" departDelay="0.06" arrival="312.00" arrivalLane="E6_1" arrivalPos="330.11" arrivalSpeed="12.58" duration="140.00" routeLength="1332.29" waitingTime="18.00" waitingCount="1" stopTime="0.00" timeLoss="45.56" rerouteNo="0" devices="tripinfo_917" vType="DEFAULT_VEHTYPE" speedFactor="0.95" vaporized=""/>
    <tripinfo id="564" depart="124.00" departLane="-E10_0" departPos="5.10" departSpeed="0.00" departDelay="18.25" arrival="313.00" arrivalLane="-E5_0" arrivalPos="399.05" arrivalSpeed="10.38" duration="189.00" routeLength="1152.35" waitingTime="71.00" waitingCount="2" stopTime="0.00" timeLoss="97.47" rerouteNo="0" devices="tripinfo_564" vType="DEFAULT_VEHTYPE" speedFactor="0.83" vaporized=""/>
    <tripinfo id="1198" depart="229.00" departLane="-E25_0" departPos="5.10" departSpeed="0.00" departDelay="4.38" arrival="313.00" arrivalLane="47693393#5_0" arrivalPos="315.08" arrivalSpeed="19.48" duration="84.00" routeLength="1010.77" waitingTime="0.00" waitingCount="0" stopTime="0.00" timeLoss="11.19" rerouteNo="0" devices="tripinfo_1198" vType="DEFAULT_VEHTYPE" speedFactor="0.91" vaporized=""/>
    <tripinfo id="41" depart="8.00" departLane="-E25_0" departPos="5.10" departSpeed="0.00" departDelay="0.31" arrival="314.00" arrivalLane="E6_2" arrivalPos="330.11" arrivalSpeed="12.84" duration="306.00" routeLength="1668.87" waitingTime="156.00" waitingCount="2" stopTime="0.00" timeLoss="186.92" rerouteNo="0" devices="tripinfo_41" vType="DEFAULT_VEHTYPE" speedFactor="0.96" vaporized=""/>
    <tripinfo id="1158" depart="218.00" departLane="-E20_0" departPos="5.10" departSpeed="0.00" departDelay="0.88" arrival="314.00" arrivalLane="E15_1" arrivalPos="382.33" arrivalSpeed="13.40" duration="96.00" routeLength="1034.68" waitingTime="0.00" waitingCount="0" stopTime="0.00" timeLoss="19.21" rerouteNo="0" devices="tripinfo_1158" vType="DEFAULT_VEHTYPE" speedFactor="0.99" vaporized=""/>
    <tripinfo id="1235" depart="232.00" departLane="-E25_0" departPos="5.10" departSpeed="0.00" departDelay="0.44" arrival="315.00" arrivalLane="47693393#5_0" arrivalPos="315.08" arrivalSpeed="23.24" duration="83.00" routeLength="1010.77" waitingTime="0.00" waitingCount="0" stopTime="0.00" timeLoss="21.45" rerouteNo="0" devices="tripinfo_1235" vType="DEFAULT_VEHTYPE" speedFactor="1.07" vaporized=""/>
    <tripinfo id="58" depart="14.00" departLane="-E10_0" departPos="5.10" departSpeed="0.00" departDelay="3.12" arrival="316.00" arrivalLane="E15_1" arrivalPos="382.33" arrivalSpeed="13.51" duration="302.00" routeLength="1436.69" waitingTime="169.00" waitingCount="2" stopTime="0.00" timeLoss="207.19" rerouteNo="0" devices="tripinfo_58" vType="DEFAULT_VEHTYPE" speedFactor="1.02" vaporized=""/>
    <tripinfo id="927" depart="185.00" departLane="47621504#1_0" departPos="5.10" departSpeed="0.00" departDelay="11.19" arrival="316.00" arrivalLane="E13_0" arrivalPos="382.60" arrivalSpeed="11.31" duration="131.00" routeLength="735.55" waitingTime="49.00" waitingCount="5" stopTime="0.00" timeLoss="80.60" rerouteNo="0" devices="tripinfo_927" vType="DEFAULT_VEHTYPE" speedFactor="0.90" vaporized=""/>
    <tripinfo id="484" depart="91.00" departLane="-E23_0" departPos="5.10" departSpeed="0.00" departDelay="0.25" arrival="317.00" arrivalLane="E6_1" arrivalPos="330.11" arrivalSpeed="13.20" duration="226.00" routeLength="930.54" waitingTime="137.00" waitingCount="2" stopTime="0.00" timeLoss="164.72" rerouteNo="0" devices="tripinfo_484" vType="DEFAULT_VEHTYPE" speedFactor="0.98" vaporized=""/>
    <tripinfo id="679" depart="137.00" departLane="E0_0" departPos="5.10" departSpeed="0.00" departDelay="9.69" arrival="318.00" arrivalLane="E13_0" arrivalPos="382.60" arrivalSpeed="13.28" duration="181.00" routeLength="1364.79" waitingTime="55.00" waitingCount="2" stopTime="0.00" timeLoss="87.75" rerouteNo="0" devices="tripinfo_679" vType="DEFAULT_VEHTYPE" speedFactor="0.99" vaporized=""/>
    <tripinfo id="139" depart="35.00" departLane="-E10_0" departPos="5.10" departSpeed="0.00" departDelay="8.94" arrival="319.00" arrivalLane="E15_1" arrivalPos="382.33" arrivalSpeed="12.84" duration="284.00" routeLength="1436.69" waitingTime="147.00" waitingCount="2" stopTime="0.00" timeLoss="182.79" rerouteNo="0" devices="tripinfo_139" vType="DEFAULT_VEHTYPE" speedFactor="0.95" vaporized=""/>
    <tripinfo id="698" depart="146.00" departLane="-E8_0" departPos="5.10" departSpeed="0.00" departDelay="15.12" arrival="319.00" arrivalLane="E10_2" arrivalPos="414.33" arrivalSpeed="15.30" duration="173.00" routeLength="670.89" waitingTime="91.00" waitingCount="9" stopTime="0.00" timeLoss="131.58" rerouteNo="0" devices="tripinfo_698" vType="DEFAULT_VEHTYPE" speedFactor="1.19" vaporized=""/>
    <tripinfo id="785" depart="168.00" departLane="E5_0" departPos="5.10" departSpeed="0.00" departDelay="20.81" arrival="319.00" arrivalLane="E15_0" arrivalPos="382.33" arrivalSpeed="9.54" duration="151.00" routeLength="1099.22" waitingTime="25.00" waitingCount="1" stopTime="0.00" timeLoss="43.33" rerouteNo="0" devices="tripinfo_785" vType="DEFAULT_VEHTYPE" speedFactor="0.75" vaporized=""/>
    <tripinfo id="14" depart="3.00" departLane="47621504#4_0" departPos="5.10" departSpeed="0.00" departDelay="0.38" arrival="320.00" arrivalLane="E15_2" arrivalPos="382.33" arrivalSpeed="12.78" duration="317.00" routeLength="2054.21" waitingTime="133.00" waitingCount="2" stopTime="0.00" timeLoss="175.48" rerouteNo="0" devices="tripinfo_14" vType="DEFAULT_VEHTYPE" speedFactor="0.99" vaporized=""/>
    <tripinfo id="153" depart="30.00" departLane="-E13_0" departPos="5.10" departSpeed="0.00" departDelay="1.31" arrival="320.00" arrivalLane="E6_1" arrivalPos="330.11" arrivalSpeed="11.63" duration="290.00" routeLength="1338.24" waitingTime="152.00" waitingCount="3" stopTime="0.00" timeLoss="193.42" rerouteNo="0" devices="tripinfo_153" vType="DEFAULT_VEHTYPE" speedFactor="0.93" vaporized=""/>
    <tripinfo id="354" depart="75.00" departLane="-E10_0" departPos="5.10" departSpeed="0.00" departDelay="8.62" arrival="321.00" arrivalLane="-E20_0" arrivalPos="350.11" arrivalSpeed="13.38" duration="246.00" routeLength="1493.85" waitingTime="74.00" waitingCount="3" stopTime="0.00" timeLoss="126.95" rerouteNo="0" devices="tripinfo_354" vType="DEFAULT_VEHTYPE" speedFactor="0.98" vaporized=""/>
    <tripinfo id="227" depart="54.00" departLane="-E10_0" departPos="5.10" departSpeed="0.00" departDelay="11.44" arrival="322.00" arrivalLane="E15_2" arrivalPos="382.33" arrivalSpeed="15.09" duration="268.00" routeLength="1436.69" waitingTime="130.00" waitingCount="2" stopTime="0.00" timeLoss="180.79" rerouteNo="0" devices="tripinfo_227" vType="DEFAULT_VEHTYPE" speedFactor="1.11" vaporized=""/>
    <tripinfo id="447" depart="100.00" departLane="-E1_0" departPos="5.10" departSpeed="0.00" departDelay="16.19" arrival="322.00" arrivalLane="E0_0" arrivalPos="371.34" arrivalSpeed="16.34" duration="222.00" routeLength="1489.65" waitingTime="70.00" waitingCount="2" stopTime="0.00" timeLoss="131.39" rerouteNo="0" devices="tripinfo_447" vType="DEFAULT_VEHTYPE" speedFactor="1.20" vaporized=""/>
    <tripinfo id="188" depart="36.00" departLane="-E6_0" departPos="5.10" departSpeed="0.00" departDelay="0.75" arrival="323.00" arrivalLane="47693393#5_0" arrivalPos="315.08" arrivalSpeed="20.90" duration="287.00" routeLength="1989.26" waitingTime="116.00" waitingCount="2" stopTime="0.00" timeLoss="151.64" rerouteNo="0" devices="tripinfo_188" vType="DEFAULT_VEHTYPE" speedFactor="0.97" vaporized=""/>
    <tripinfo id="346" depart="91.00" departLane="-E6_0" departPos="5.10" departSpeed="0.00" departDelay="26.12" arrival="323.00" arrivalLane="E6_2" arrivalPos="330.11" arrivalSpeed="14.30" duration="232.00" routeLength="2070.98" waitingTime="58.00" waitingCount="1" stopTime="0.00" timeLoss="101.72" rerouteNo="0" devices="tripinfo_346" vType="DEFAULT_VEHTYPE" speedFactor="1.11" vaporized=""/>
    <tripinfo id="172" depart="36.00" departLane="-E13_0" departPos="5.10" departSpeed="0.00" departDelay="3.75" arrival="324.00" arrivalLane="E6_1" arrivalPos="330.11" arrivalSpeed="11.21" duration="288.00" routeLength="1338.24" waitingTime="146.00" waitingCount="3" stopTime="0.00" timeLoss="188.00" rerouteNo="0" devices="tripinfo_172" vType="DEFAULT_VEHTYPE" speedFactor="0.89" vaporized=""/>
    <tripinfo id="624" depart="118.00" departLane="47693393#2_0" departPos="5.10" departSpeed="0.00" departDelay="1.00" arrival="324.00" arrivalLane="E15_1" arrivalPos="382.33" arrivalSpeed="14.78" duration="206.00" routeLength="997.32" waitingTime="114.00" waitingCount="1" stopTime="0.00" timeLoss="146.65" rerouteNo="0" devices="tripinfo_624" vType="DEFAULT_VEHTYPE" speedFactor="1.10" vaporized=""/>
    <tripinfo id="1027" depart="225.00" departLane="E5_0" departPos="5.10" departSpeed="0.00" departDelay="32.44" arrival="324.00" arrivalLane="E10_0" arrivalPos="414.33" arrivalSpeed="11.83" duration="99.00" routeLength="1120.98" waitingTime="0.00" waitingCount="0" stopTime="0.00" timeLoss="15.86" rerouteNo="0" devices="tripinfo_1027" vType="DEFAULT_VEHTYPE" speedFactor="0.90" vaporized=""/>
    <tripinfo id="646" depart="132.00" departLane="E5_0" departPos="5.10" departSpeed="0.00" departDelay="10.88" arrival="325.00" arrivalLane="E2_0" arrivalPos="256.37" arrivalSpeed="14.11" duration="193.00" routeLength="1339.17" waitingTime="80.00" waitingCount="1" stopTime="0.00" timeLoss="99.93" rerouteNo="0" devices="tripinfo_646" vType="DEFAULT_VEHTYPE" speedFactor="1.04" vaporized=""/>
    <tripinfo id="297" depart="57.00" departLane="-E13_0" departPos="5.10" departSpeed="0.00" departDelay="1.31" arrival="326.00" arrivalLane="E6_2" arrivalPos="330.11" arrivalSpeed="12.95" duration="269.00" routeLength="1338.24" waitingTime="127.00" waitingCount="2" stopTime="0.00" timeLoss="178.25" rerouteNo="0" devices="tripinfo_297" vType="DEFAULT_VEHTYPE" speedFactor="0.98" vaporized=""/>
    <tripinfo id="610" depart="125.00" departLane="-E25_0" departPos="5.10" departSpeed="0.00" departDelay="10.62" arrival="326.00" arrivalLane="E20_0" arrivalPos="350.11" arrivalSpeed="14.62" duration="201.00" routeLength="1358.34" waitingTime="59.00" waitingCount="3" stopTime="0.00" timeLoss="105.93" rerouteNo="0" devices="tripinfo_610" vType="DEFAULT_VEHTYPE" speedFactor="1.05" vaporized=""/>
    <tripinfo id="197" depart="56.00" departLane="-47621504#4_0" departPos="5.10" departSpeed="0.00" departDelay="19.06" arrival="328.00" arrivalLane="47621504#5_0" arrivalPos="282.84" arrivalSpeed="19.15" duration="272.00" routeLength="1696.46" waitingTime="116.00" waitingCount="3" stopTime="0.00" timeLoss="145.86" rerouteNo="0" devices="tripinfo_197" vType="DEFAULT_VEHTYPE" speedFactor="0.87" vaporized=""/>
    <tripinfo id="350" depart="97.00" departLane="-E6_0" departPos="5.10" departSpeed="0.00" departDelay="31.38" arrival="328.00" arrivalLane="E6_1" arrivalPos="330.11" arrivalSpeed="13.17" duration="231.00" routeLength="2070.98" waitingTime="53.00" waitingCount="1" stopTime="0.00" timeLoss="88.75" rerouteNo="0" devices="tripinfo_350" vType="DEFAULT_VEHTYPE" speedFactor="1.02" vaporized=""/>
    <tripinfo id="210" depart="62.00" departLane="-E15_0" departPos="5.10" departSpeed="0.00" departDelay="22.62" arrival="329.00" arrivalLane="E15_2" arrivalPos="382.33" arrivalSpeed="14.97" duration="267.00" routeLength="2077.96" waitingTime="85.00" waitingCount="1" stopTime="0.00" timeLoss="129.29" rerouteNo="0" devices="tripinfo_210" vType="DEFAULT_VEHTYPE" speedFactor="1.10" vaporized=""/>
    <tripinfo id="972" depart="242.00" departLane="-E6_0" departPos="5.10" departSpeed="0.00" departDelay="59.75" arrival="329.00" arrivalLane="E1_0" arrivalPos="369.00" arrivalSpeed="12.49" duration="87.00" routeLength="998.99" waitingTime="0.00" waitingCount="0" stopTime="0.00" timeLoss="18.75" rerouteNo="0" devices="tripinfo_972" vType="DEFAULT_VEHTYPE" speedFactor="0.98" vaporized=""/>
    <tripinfo id="1255" depart="253.00" departLane="-E2_0" departPos="5.10" departSpeed="0.00" departDelay="17.69" arrival="329.00" arrivalLane="47621504#5_0" arrivalPos="282.84" arrivalSpeed="22.50" duration="76.00" routeLength="924.42" waitingTime="0.00" waitingCount="0" stopTime="0.00" timeLoss="22.73" rerouteNo="0" devices="tripinfo_1255" vType="DEFAULT_VEHTYPE" speedFactor="1.14" vaporized=""/>
    <tripinfo id="1395" depart="264.00" departLane="-E1_0" departPos="5.10" departSpeed="0.00" departDelay="2.44" arrival="329.00" arrivalLane="E23_0" arrivalPos="266.37" arrivalSpeed="10.63" duration="65.00" routeLength="639.30" waitingTime="0.00" waitingCount="0" stopTime="0.00" timeLoss="9.69" rerouteNo="0" devices="tripinfo_1395" vType="DEFAULT_VEHTYPE" speedFactor="0.85" vaporized=""/>
    <tripinfo id="276" depart="57.00" departLane="-47693393#5_0" departPos="5.10" departSpeed="0.00" departDelay="5.25" arrival="331.00" arrivalLane="E22_1" arrivalPos="370.63" arrivalSpeed="5.13" duration="274.00" routeLength="1354.37" waitingTime="137.00" waitingCount="3" stopTime="0.00" timeLoss="169.16" rerouteNo="0" devices="tripinfo_276" vType="DEFAULT_VEHTYPE" speedFactor="0.87" vaporized=""/>
    <tripinfo id="1050" depart="205.00" departLane="-E21_0" departPos="5.10" departSpeed="0.00" departDelay="8.12" arrival="331.00" arrivalLane="E15_0" arrivalPos="382.33" arrivalSpeed="11.73" duration="126.00" routeLength="1307.28" waitingTime="0.00" waitingCount="0" stopTime="0.00" timeLoss="19.29" rerouteNo="0" devices="tripinfo_1050" vType="DEFAULT_VEHTYPE" speedFactor="0.91" vaporized=""/>
    <tripinfo id="734" depart="141.00" departLane="E19_0" departPos="5.10" departSpeed="0.00" departDelay="3.38" arrival="332.00" arrivalLane="E0_0" arrivalPos="371.34" arrivalSpeed="12.77" duration="191.00" routeLength="1631.62" waitingTime="22.00" waitingCount="1" stopTime="0.00" timeLoss="72.05" rerouteNo="0" devices="tripinfo_734" vType="DEFAULT_VEHTYPE" speedFactor="1.01" vaporized=""/>
    <tripinfo id="83" depart="20.00" departLane="-E10_0" departPos="5.10" departSpeed="0.00" departDelay="4.44" arrival="333.00" arrivalLane="E16_1" arrivalPos="350.84" arrivalSpeed="9.75" duration="313.00" routeLength="1389.08" waitingTime="181.00" waitingCount="3" stopTime="0.00" timeLoss="216.36" rerouteNo="0" devices="tripinfo_83" vType="DEFAULT_VEHTYPE" speedFactor="0.97" vaporized=""/>
    <tripinfo id="305" depart="76.00" departLane="-E6_0" departPos="5.10" departSpeed="0.00" departDelay="18.81" arrival="333.00" arrivalLane="47693393#5_0" arrivalPos="315.08" arrivalSpeed="20.27" duration="257.00" routeLength="1989.26" waitingTime="72.00" waitingCount="2" stopTime="0.00" timeLoss="120.55" rerouteNo="0" devices="tripinfo_305" vType="DEFAULT_VEHTYPE" speedFactor="0.96" vaporized=""/>
    <tripinfo id="1084" depart="220.00" departLane="-47621504#5_0" departPos="5.10" departSpeed="0.00" departDelay="16.75" arrival="333.00" arrivalLane="E6_0" arrivalPos="330.11" arrivalSpeed="13.43" duration="113.00" routeLength="618.40" waitingTime="53.00" waitingCount="2" stopTime="0.00" timeLoss="75.53" rerouteNo="0" devices="tripinfo_1084" vType="DEFAULT_VEHTYPE" speedFactor="1.03" vaporized=""/>
    <tripinfo id="1230" depart="274.00" departLane="-E10_0" departPos="5.10" departSpeed="0.00" departDelay="43.38" arrival="333.00" arrivalLane="E8_0" arrivalPos="236.52" arrivalSpeed="12.88" duration="59.00" routeLength="655.71" waitingTime="0.00" waitingCount="0" stopTime="0.00" timeLoss="6.87" rerouteNo="0" devices="tripinfo_1230" vType="DEFAULT_VEHTYPE" speedFactor="0.93" vaporized=""/>
    <tripinfo id="1150" depart="216.00" departLane="-E3_0" departPos="5.10" departSpeed="0.00" departDelay="0.38" arrival="335.00" arrivalLane="47621504#5_0" arrivalPos="282.84" arrivalSpeed="20.34" duration="119.00" routeLength="990.10" waitingTime="25.00" waitingCount="1" stopTime="0.00" timeLoss="50.36" rerouteNo="0" devices="tripinfo_1150" vType="DEFAULT_VEHTYPE" speedFactor="0.96" vaporized=""/>
    <tripinfo id="664" depart="145.00" departLane="47621504#1_0" departPos="5.10" departSpeed="0.00" departDelay="20.50" arrival="336.00" arrivalLane="E22_1" arrivalPos="370.63" arrivalSpeed="13.55" duration="191.00" routeLength="1394.35" waitingTime="54.00" waitingCount="2" stopTime="0.00" timeLoss="101.40" rerouteNo="0" devices="tripinfo_664" vType="DEFAULT_VEHTYPE" speedFactor="1.05" vaporized=""/>
    <tripinfo id="1153" depart="252.00" departLane="E5_0" departPos="5.10" departSpeed="0.00" departDelay="35.81" arrival="336.00" arrivalLane="E10_1" arrivalPos="414.33" arrivalSpeed="16.99" duration="84.00" routeLength="1120.98" waitingTime="0.00" waitingCount="0" stopTime="0.00" timeLoss="23.25" rerouteNo="0" devices="tripinfo_1153" vType="DEFAULT_VEHTYPE" speedFactor="1.22" vaporized=""/>
    <tripinfo id="845" depart="186.00" departLane="E5_0" departPos="5.10" departSpeed="0.00" departDelay="27.56" arrival="338.00" arrivalLane="E2_0" arrivalPos="256.37" arrivalSpeed="14.36" duration="152.00" routeLength="1339.17" waitingTime="28.00" waitingCount="1" stopTime="0.00" timeLoss="62.91" rerouteNo="0" devices="tripinfo_845" vType="DEFAULT_VEHTYPE" speedFactor="1.09" vaporized=""/>
    <tripinfo id="1354" depart="275.00" departLane="-E2_0" departPos="5.10" departSpeed="0.00" departDelay="21.12" arrival="338.00" arrivalLane="E0_0" arrivalPos="371.34" arrivalSpeed="11.18" duration="63.00" routeLength="632.54" waitingTime="0.00" waitingCount="0" stopTime="0.00" timeLoss="7.56" rerouteNo="0" devices="tripinfo_1354" vType="DEFAULT_VEHTYPE" speedFactor="0.84" vaporized=""/>
    <tripinfo id="71" depart="17.00" departLane="-E10_0" departPos="5.10" departSpeed="0.00" departDelay="3.69" arrival="340.00" arrivalLane="E6_0" arrivalPos="330.11" arrivalSpeed="12.65" duration="323.00" routeLength="1545.55" waitingTime="174.00" waitingCount="3" stopTime="0.00" timeLoss="201.57" rerouteNo="0" devices="tripinfo_71" vType="DEFAULT_VEHTYPE" speedFactor="0.97" vaporized=""/>
    <tripinfo id="94" depart="31.00" departLane="-E1_0" departPos="5.10" departSpeed="0.00" departDelay="13.38" arrival="340.00" arrivalLane="E1_0" arrivalPos="369.00" arrivalSpeed="14.93" duration="309.00" routeLength="2149.06" waitingTime="131.00" waitingCount="2" stopTime="0.00" timeLoss="171.88" rerouteNo="0" devices="tripinfo_94" vType="DEFAULT_VEHTYPE" speedFactor="1.09" vaporized=""/>
    <tripinfo id="1145" depart="248.00" departLane="E5_0" departPos="5.10" departSpeed="0.00" departDelay="33.31" arrival="340.00" arrivalLane="E10_0" arrivalPos="414.33" arrivalSpeed="13.36" duration="92.00" routeLength="1120.98" waitingTime="0.00" waitingCount="0" stopTime="0.00" timeLoss="15.15" rerouteNo="0" devices="tripinfo_1145" vType="DEFAULT_VEHTYPE" speedFactor="0.98" vaporized=""/>
    <tripinfo id="1261" depart="284.00" departLane="-E13_0" departPos="5.10" departSpeed="0.00" departDelay="47.56" arrival="340.00" arrivalLane="-47621504#1_0" arrivalPos="333.17" arrivalSpeed="19.60" duration="56.00" routeLength="719.70" waitingTime="0.00" waitingCount="0" stopTime="0.00" timeLoss="8.75" rerouteNo="0" devices="tripinfo_1261" vType="DEFAULT_VEHTYPE" speedFactor="0.93" vaporized=""/>
    <tripinfo id="156" depart="38.00" departLane="-E10_0" departPos="5.10" departSpeed="0.00" departDelay="8.75" arrival="341.00" arrivalLane="-E16_2" arrivalPos="350.84" arrivalSpeed="9.64" duration="303.00" routeLength="1751.96" waitingTime="140.00" waitingCount="4" stopTime="0.00" timeLoss="200.60" rerouteNo="0" devices="tripinfo_156" vType="DEFAULT_VEHTYPE" speedFactor="1.18" vaporized=""/>
    <tripinfo id="766" depart="146.00" departLane="-E2_0" departPos="5.10" departSpeed="0.00" departDelay="2.38" arrival="341.00" arrivalLane="-E20_0" arrivalPos="350.11" arrivalSpeed="10.60" duration="195.00" routeLength="960.05" waitingTime="99.00" waitingCount="2" stopTime="0.00" timeLoss="126.66" rerouteNo="0" devices="tripinfo_766" vType="DEFAULT_VEHTYPE" speedFactor="1.02" vaporized=""/>
    <tripinfo id="974" depart="184.00" departLane="E0_0" departPos="5.10" departSpeed="0.00" departDelay="1.38" arrival="341.00" arrivalLane="E6_2" arrivalPos="330.11" arrivalSpeed="15.39" duration="157.00" routeLength="724.46" waitingTime="93.00" waitingCount="1" stopTime="0.00" timeLoss="112.34" rerouteNo="0" devices="tripinfo_974" vType="DEFAULT_VEHTYPE" speedFactor="1.18" vaporized=""/>
    <tripinfo id="96" depart="23.00" departLane="-E10_0" departPos="5.10" departSpeed="0.00" departDelay="5.00" arrival="342.00" arrivalLane="E6_1" arrivalPos="330.11" arrivalSpeed="12.90" duration="319.00" routeLength="1545.55" waitingTime="167.00" waitingCount="3" stopTime="0.00" timeLoss="201.89" rerouteNo="0" devices="tripinfo_96" vType="DEFAULT_VEHTYPE" speedFactor="1.01" vaporized=""/>
    <tripinfo id="538" depart="154.00" departLane="-E6_0" departPos="5.10" departSpeed="0.00" departDelay="53.12" arrival="342.00" arrivalLane="E21_0" arrivalPos="263.57" arrivalSpeed="9.47" duration="188.00" routeLength="1288.54" waitingTime="59.00" waitingCount="1" stopTime="0.00" timeLoss="93.86" rerouteNo="0" devices="tripinfo_538" vType="DEFAULT_VEHTYPE" speedFactor="0.93" vaporized=""/>
    <tripinfo id="594" depart="116.00" departLane="-E25_0" departPos="5.10" departSpeed="0.00" departDelay="4.62" arrival="342.00" arrivalLane="E13_1" arrivalPos="382.60" arrivalSpeed="13.43" duration="226.00" routeLength="1134.61" waitingTime="113.00" waitingCount="2" stopTime="0.00" timeLoss="147.13" rerouteNo="0" devices="tripinfo_594" vType="DEFAULT_VEHTYPE" speedFactor="1.05" vaporized=""/>
    <tripinfo id="931" depart="186.00" departLane="-47693393#5_0" departPos="5.10" departSpeed="0.00" departDelay="11.44" arrival="342.00" arrivalLane="E16_0" arrivalPos="350.84" arrivalSpeed="7.86" duration="156.00" routeLength="685.94" waitingTime="74.00" waitingCount="2" stopTime="0.00" timeLoss="113.89" rerouteNo="0" devices="tripinfo_931" vType="DEFAULT_VEHTYPE" speedFactor="1.00" vaporized=""/>
    <tripinfo id="1368" depart="257.00" departLane="-E1_0" departPos="5.10" departSpeed="0.00" departDelay="0.50" arrival="342.00" arrivalLane="E13_0" arrivalPos="382.60" arrivalSpeed="13.96" duration="85.00" routeLength="1032.01" waitingTime="0.00" waitingCount="0" stopTime="0.00" timeLoss="12.02" rerouteNo="0" devices="tripinfo_1368" vType="DEFAULT_VEHTYPE" speedFactor="1.04" vaporized=""/>
    <tripinfo id="177" depart="51.00" departLane="E5_0" departPos="5.10" departSpeed="0.00" departDelay="17.81" arrival="344.00" arrivalLane="-E5_0" arrivalPos="399.05" arrivalSpeed="14.05" duration="293.00" routeLength="2110.43" waitingTime="112.00" waitingCount="2" stopTime="0.00" timeLoss="142.47" rerouteNo="0" devices="tripinfo_177" vType="DEFAULT_VEHTYPE" speedFactor="1.03" vaporized=""/>
    <tripinfo id="466" depart="103.00" departLane="-E1_0" departPos="5.10" departSpeed="0.00" departDelay="15.62" arrival="344.00" arrivalLane="-E22_0" arrivalPos="370.63" arrivalSpeed="12.41" duration="241.00" routeLength="761.82" waitingTime="164.00" waitingCount="2" stopTime="0.00" timeLoss="185.00" rerouteNo="0" devices="tripinfo_466" vType="DEFAULT_VEHTYPE" speedFactor="0.99" vaporized=""/>
    <tripinfo id="683" depart="129.00" departLane="E21_0" departPos="5.10" departSpeed="0.00" departDelay="0.94" arrival="344.00" arrivalLane="-E3_0" arrivalPos="306.82" arrivalSpeed="13.41" duration="215.00" routeLength="1622.64" waitingTime="50.00" waitingCount="2" stopTime="0.00" timeLoss="91.01" rerouteNo="0" devices="tripinfo_683" vType="DEFAULT_VEHTYPE" speedFactor="0.97" vaporized=""/>
    <tripinfo id="78" depart="16.00" departLane="-E13_0" departPos="5.10" departSpeed="0.00" departDelay="1.38" arrival="345.00" arrivalLane="E13_0" arrivalPos="382.60" arrivalSpeed="13.96" duration="329.00" routeLength="2114.56" waitingTime="143.00" waitingCount="2" stopTime="0.00" timeLoss="175.22" rerouteNo="0" devices="tripinfo_78" vType="DEFAULT_VEHTYPE" speedFactor="1.01" vaporized=""/>
    <tripinfo id="79" depart="22.00" departLane="-E1_0" departPos="5.10" departSpeed="0.00" departDelay="7.19" arrival="345.00" arrivalLane="-E5_1" arrivalPos="399.05" arrivalSpeed="14.67" duration="323.00" routeLength="1565.57" waitingTime="181.00" waitingCount="3" stopTime="0.00" timeLoss="218.60" rerouteNo="0" devices="tripinfo_79" vType="DEFAULT_VEHTYPE" speedFactor="1.09" vaporized=""/>
    <tripinfo id="832" depart="164.00" departLane="-E2_0" departPos="5.10" departSpeed="0.00" departDelay="8.00" arrival="346.00" arrivalLane="E6_1" arrivalPos="330.11" arrivalSpeed="13.13" duration="182.00" routeLength="990.76" waitingTime="92.00" waitingCount="1" stopTime="0.00" timeLoss="108.54" rerouteNo="0" devices="tripinfo_832" vType="DEFAULT_VEHTYPE" speedFactor="0.99" vaporized=""/>
    <tripinfo id="123" depart="29.00" departLane="-E10_0" departPos="5.10" departSpeed="0.00" departDelay="5.94" arrival="347.00" arrivalLane="E1_1" arrivalPos="369.00" arrivalSpeed="13.78" duration="318.00" routeLength="1882.37" waitingTime="146.00" waitingCount="3" stopTime="0.00" timeLoss="191.50" rerouteNo="0" devices="tripinfo_123" vType="DEFAULT_VEHTYPE" speedFactor="1.02" vaporized=""/>
    <tripinfo id="540" depart="102.00" departLane="-E17_0" departPos="5.10" departSpeed="0.00" departDelay="0.75" arrival="347.00" arrivalLane="47621504#4_0" arrivalPos="286.75" arrivalSpeed="13.64" duration="245.00" routeLength="1347.47" waitingTime="126.00" waitingCount="2" stopTime="0.00" timeLoss="166.96" rerouteNo="0" devices="tripinfo_540" vType="DEFAULT_VEHTYPE" speedFactor="1.17" vaporized=""/>
    <tripinfo id="552" depart="111.00" departLane="-E8_0" departPos="5.10" departSpeed="0.00" departDelay="7.50" arrival="347.00" arrivalLane="E6_2" arrivalPos="330.11" arrivalSpeed="14.19" duration="236.00" routeLength="1348.90" waitingTime="108.00" waitingCount="2" stopTime="0.00" timeLoss="133.32" rerouteNo="0" devices="tripinfo_552" vType="DEFAULT_VEHTYPE" speedFactor="1.02" vaporized=""/>
    <tripinfo id="717" depart="152.00" departLane="-E8_0" departPos="5.10" departSpeed="0.00" departDelay="17.56" arrival="347.00" arrivalLane="E2_1" arrivalPos="256.37" arrivalSpeed="15.30" duration="195.00" routeLength="856.84" waitingTime="95.00" waitingCount="5" stopTime="0.00" timeLoss="135.86" rerouteNo="0" devices="tripinfo_717" vType="DEFAULT_VEHTYPE" speedFactor="1.18" vaporized=""/>
    <tripinfo id="755" depart="143.00" departLane="-E25_0" departPos="5.10" departSpeed="0.00" departDelay="1.44" arrival="347.00" arrivalLane="E15_0" arrivalPos="382.33" arrivalSpeed="11.47" duration="204.00" routeLength="1095.87" waitingTime="100.00" waitingCount="1" stopTime="0.00" timeLoss="114.63" rerouteNo="0" devices="tripinfo_755" vType="DEFAULT_VEHTYPE" speedFactor="0.90" vaporized=""/>
    <tripinfo id="623" depart="119.00" departLane="-47693393#2_0" departPos="5.10" departSpeed="0.00" departDelay="2.19" arrival="348.00" arrivalLane="E6_1" arrivalPos="330.11" arrivalSpeed="14.45" duration="229.00" routeLength="1423.15" waitingTime="93.00" waitingCount="3" stopTime="0.00" timeLoss="138.46" rerouteNo="0" devices="tripinfo_623" vType="DEFAULT_VEHTYPE" speedFactor="1.13" vaporized=""/>
    <tripinfo id="627" depart="118.00" departLane="E20_0" departPos="5.10" departSpeed="0.00" departDelay="0.44" arrival="348.00" arrivalLane="E1_0" arrivalPos="369.00" arrivalSpeed="11.48" duration="230.00" routeLength="1139.22" waitingTime="116.00" waitingCount="2" stopTime="0.00" timeLoss="138.00" rerouteNo="0" devices="tripinfo_627" vType="DEFAULT_VEHTYPE" speedFactor="0.90" vaporized=""/>
    <tripinfo id="1065" depart="204.00" departLane="E22_0" departPos="5.10" departSpeed="0.00" departDelay="4.31" arrival="348.00" arrivalLane="-E17_2" arrivalPos="373.55" arrivalSpeed="7.33" duration="144.00" routeLength="1054.81" waitingTime="26.00" waitingCount="2" stopTime="0.00" timeLoss="60.25" rerouteNo="0" devices="tripinfo_1065" vType="DEFAULT_VEHTYPE" speedFactor="0.92" vaporized=""/>
    <tripinfo id="17" depart="4.00" departLane="-E15_0" departPos="5.10" departSpeed="0.00" departDelay="0.81" arrival="349.00" arrivalLane="E13_0" arrivalPos="382.60" arrivalSpeed="12.32" duration="345.00" routeLength="1567.55" waitingTime="198.00" waitingCount="3" stopTime="0.00" timeLoss="224.29" rerouteNo="0" devices="tripinfo_17" vType="DEFAULT_VEHTYPE" speedFactor="0.94" vaporized=""/>
    <tripinfo id="289" depart="92.00" departLane="-E15_0" departPos="5.10" departSpeed="0.00" departDelay="37.81" arrival="349.00" arrivalLane="E2_1" arrivalPos="256.37" arrivalSpeed="16.26" duration="257.00" routeLength="1623.89" waitingTime="112.00" waitingCount="2" stopTime="0.00" timeLoss="158.85" rerouteNo="0" devices="tripinfo_289" vType="DEFAULT_VEHTYPE" speedFactor="1.19" vaporized=""/>
    <tripinfo id="768" depart="145.00" departLane="E20_0" departPos="5.10" departSpeed="0.00" departDelay="1.00" arrival="349.00" arrivalLane="E1_1" arrivalPos="369.00" arrivalSpeed="13.12" duration="204.00" routeLength="1139.22" waitingTime="97.00" waitingCount="2" stopTime="0.00" timeLoss="121.81" rerouteNo="0" devices="tripinfo_768" vType="DEFAULT_VEHTYPE" speedFactor="1.01" vaporized=""/>
    <tripinfo id="263" depart="63.00" departLane="E5_0" departPos="5.10" departSpeed="0.00" departDelay="13.69" arrival="350.00" arrivalLane="-E5_0" arrivalPos="399.05" arrivalSpeed="12.13" duration="287.00" routeLength="2110.43" waitingTime="93.00" waitingCount="1" stopTime="0.00" timeLoss="125.41" rerouteNo="0" devices="tripinfo_263" vType="DEFAULT_VEHTYPE" speedFactor="0.96" vaporized=""/>
    <tripinfo id="316" depart="72.00" departLane="-E10_0" departPos="5.10" departSpeed="0.00" departDelay="12.75" arrival="350.00" arrivalLane="-E16_0" arrivalPos="350.84" arrivalSpeed="7.71" duration="278.00" routeLength="1751.96" waitingTime="82.00" waitingCount="5" stopTime="0.00" timeLoss="171.28" rerouteNo="0" devices="tripinfo_316" vType="DEFAULT_VEHTYPE" speedFactor="1.13" vaporized=""/>
    <tripinfo id="1086" depart="223.00" departLane="-47621504#5_0" departPos="5.10" departSpeed="0.00" departDelay="19.38" arrival="350.00" arrivalLane="E6_0" arrivalPos="330.11" arrivalSpeed="8.23" duration="127.00" routeLength="618.40" waitingTime="51.00" waitingCount="2" stopTime="0.00" timeLoss="70.50" rerouteNo="0" devices="tripinfo_1086" vType="DEFAULT_VEHTYPE" speedFactor="0.68" vaporized=""/>
    <tripinfo id="120" depart="38.00" departLane="-E15_0" departPos="5.10" departSpeed="0.00" departDelay="15.50" arrival="351.00" arrivalLane="E13_0" arrivalPos="382.60" arrivalSpeed="12.21" duration="313.00" routeLength="1567.55" waitingTime="162.00" waitingCount="2" stopTime="0.00" timeLoss="192.49" rerouteNo="0" devices="tripinfo_120" vType="DEFAULT_VEHTYPE" speedFactor="0.94" vaporized=""/>
    <tripinfo id="208" depart="47.00" departLane="-E10_0" departPos="5.10" departSpeed="0.00" departDelay="8.00" arrival="351.00" arrivalLane="E10_0" arrivalPos="414.33" arrivalSpeed="13.11" duration="304.00" routeLength="2205.66" waitingTime="90.00" waitingCount="2" stopTime="0.00" timeLoss="137.74" rerouteNo="0" devices="tripinfo_208" vType="DEFAULT_VEHTYPE" speedFactor="0.96" vaporized=""/>
    <tripinfo id="245" depart="55.00" departLane="-E1_0" departPos="5.10" departSpeed="0.00" departDelay="9.06" arrival="351.00" arrivalLane="-E5_1" arrivalPos="399.05" arrivalSpeed="13.24" duration="296.00" routeLength="1565.57" waitingTime="158.00" waitingCount="2" stopTime="0.00" timeLoss="183.74" rerouteNo="0" devices="tripinfo_245" vType="DEFAULT_VEHTYPE" speedFactor="1.01" vaporized=""/>
    <tripinfo id="561" depart="125.00" departLane="47621504#1_0" departPos="5.10" departSpeed="0.00" departDelay="19.81" arrival="351.00" arrivalLane="E15_0" arrivalPos="382.33" arrivalSpeed="12.57" duration="226.00" routeLength="1499.45" waitingTime="87.00" waitingCount="1" stopTime="0.00" timeLoss="119.64" rerouteNo="0" devices="tripinfo_561" vType="DEFAULT_VEHTYPE" speedFactor="0.95" vaporized=""/>
    <tripinfo id="585" depart="118.00" departLane="-E1_0" departPos="5.10" departSpeed="0.00" departDelay="8.31" arrival="351.00" arrivalLane="-E22_2" arrivalPos="370.63" arrivalSpeed="13.16" duration="233.00" routeLength="761.82" waitingTime="153.00" waitingCount="2" stopTime="0.00" timeLoss="177.10" rerouteNo="0" devices="tripinfo_585" vType="DEFAULT_VEHTYPE" speedFactor="1.00" vaporized=""/>
    <tripinfo id="767" depart="144.00" departLane="47621504#4_0" departPos="5.10" departSpeed="0.00" departDelay="0.19" arrival="351.00" arrivalLane="E1_1" arrivalPos="369.00" arrivalSpeed="15.41" duration="207.00" routeLength="1755.43" waitingTime="70.00" waitingCount="1" stopTime="0.00" timeLoss="100.16" rerouteNo="0" devices="tripinfo_767" vType="DEFAULT_VEHTYPE" speedFactor="1.14" vaporized=""/>
    <tripinfo id="806" depart="208.00" departLane="-E6_0" departPos="5.10" departSpeed="0.00" departDelay="56.88" arrival="351.00" arrivalLane="E21_0" arrivalPos="263.57" arrivalSpeed="12.88" duration="143.00" routeLength="1288.54" waitingTime="8.00" waitingCount="2" stopTime="0.00" timeLoss="56.81" rerouteNo="0" devices="tripinfo_806" vType="DEFAULT_VEHTYPE" speedFactor="1.01" vaporized=""/>
    <tripinfo id="11" depart="3.00" departLane="-E13_0" departPos="5.10" departSpeed="0.00" departDelay="0.94" arrival="352.00" arrivalLane="-E5_0" arrivalPos="399.05" arrivalSpeed="13.43" duration="349.00" routeLength="1852.62" waitingTime="184.00" waitingCount="3" stopTime="0.00" timeLoss="217.73" rerouteNo="0" devices="tripinfo_11" vType="DEFAULT_VEHTYPE" speedFactor="1.03" vaporized=""/>
    <tripinfo id="215" depart="45.00" departLane="-47693393#5_0" departPos="5.10" departSpeed="0.00" departDelay="4.69" arrival="352.00" arrivalLane="E1_1" arrivalPos="369.00" arrivalSpeed="14.37" duration="307.00" routeLength="1750.73" waitingTime="154.00" waitingCount="3" stopTime="0.00" timeLoss="197.19" rerouteNo="0" devices="tripinfo_215" vType="DEFAULT_VEHTYPE" speedFactor="1.09" vaporized=""/>
    <tripinfo id="347" depart="83.00" departLane="47621504#1_0" departPos="5.10" departSpeed="0.00" departDelay="17.94" arrival="352.00" arrivalLane="E15_0" arrivalPos="382.33" arrivalSpeed="10.94" duration="269.00" routeLength="1499.45" waitingTime="120.00" waitingCount="2" stopTime="0.00" timeLoss="147.29" rerouteNo="0" devices="tripinfo_347" vType="DEFAULT_VEHTYPE" speedFactor="0.82" vaporized=""/>
    <tripinfo id="628" depart="134.00" departLane="47621504#1_0" departPos="5.10" departSpeed="0.00" departDelay="16.25" arrival="352.00" arrivalLane="E15_1" arrivalPos="382.33" arrivalSpeed="12.78" duration="218.00" routeLength="1499.45" waitingTime="87.00" waitingCount="1" stopTime="0.00" timeLoss="110.50" rerouteNo="0" devices="tripinfo_628" vType="DEFAULT_VEHTYPE" speedFactor="0.93" vaporized=""/>
    <tripinfo id="782" depart="165.00" departLane="E5_0" departPos="5.10" departSpeed="0.00" departDelay="18.38" arrival="352.00" arrivalLane="E2_0" arrivalPos="256.37" arrivalSpeed="10.65" duration="187.00" routeLength="1339.17" waitingTime="39.00" waitingCount="1" stopTime="0.00" timeLoss="61.06" rerouteNo="0" devices="tripinfo_782" vType="DEFAULT_VEHTYPE" speedFactor="0.77" vaporized=""/>
    <tripinfo id="199" depart="39.00" departLane="-E6_0" departPos="5.10" departSpeed="0.00" departDelay="1.69" arrival="353.00" arrivalLane="E10_0" arrivalPos="414.33" arrivalSpeed="10.25" duration="314.00" routeLength="1544.81" waitingTime="144.00" waitingCount="2" stopTime="0.00" timeLoss="171.43" rerouteNo="0" devices="tripinfo_199" vType="DEFAULT_VEHTYPE" speedFactor="0.83" vaporized=""/>
    <tripinfo id="312" depart="59.00" departLane="-E20_0" departPos="5.10" departSpeed="0.00" departDelay="0.50" arrival="353.00" arrivalLane="E20_0" arrivalPos="350.11" arrivalSpeed="14.63" duration="294.00" routeLength="2617.85" waitingTime="86.00" waitingCount="1" stopTime="0.00" timeLoss="122.73" rerouteNo="0" devices="tripinfo_312" vType="DEFAULT_VEHTYPE" speedFactor="1.11" vaporized=""/>
    <tripinfo id="1033" depart="216.00" departLane="-E2_0" departPos="5.10" departSpeed="0.00" departDelay="22.31" arrival="353.00" arrivalLane="E10_1" arrivalPos="414.33" arrivalSpeed="15.61" duration="137.00" routeLength="1068.66" waitingTime="42.00" waitingCount="1" stopTime="0.00" timeLoss="62.56" rerouteNo="0" devices="tripinfo_1033" vType="DEFAULT_VEHTYPE" speedFactor="1.13" vaporized=""/>
    <tripinfo id="508" depart="106.00" departLane="-47693393#5_0" departPos="5.10" departSpeed="0.00" departDelay="10.75" arrival="354.00" arrivalLane="E13_1" arrivalPos="382.60" arrivalSpeed="13.91" duration="248.00" routeLength="1497.60" waitingTime="99.00" waitingCount="2" stopTime="0.00" timeLoss="151.85" rerouteNo="0" devices="tripinfo_508" vType="DEFAULT_VEHTYPE" speedFactor="1.05" vaporized=""/>
    <tripinfo id="639" depart="137.00" departLane="47621504#1_0" departPos="5.10" departSpeed="0.00" departDelay="17.19" arrival="354.00" arrivalLane="E15_1" arrivalPos="382.33" arrivalSpeed="13.02" duration="217.00" routeLength="1499.45" waitingTime="87.00" waitingCount="1" stopTime="0.00" timeLoss="114.37" rerouteNo="0" devices="tripinfo_639" vType="DEFAULT_VEHTYPE" speedFactor="0.98" vaporized=""/>
    <tripinfo id="685" depart="133.00" departLane="-E1_0" departPos="5.10" departSpeed="0.00" departDelay="4.56" arrival="354.00" arrivalLane="E1_0" arrivalPos="369.00" arrivalSpeed="14.09" duration="221.00" routeLength="2149.06" waitingTime="39.00" waitingCount="2" stopTime="0.00" timeLoss="83.64" rerouteNo="0" devices="tripinfo_685" vType="DEFAULT_VEHTYPE" speedFactor="1.10" vaporized=""/>
    <tripinfo id="811" depart="211.00" departLane="-E6_0" departPos="5.10" departSpeed="0.00" departDelay="58.94" arrival="354.00" arrivalLane="47621504#5_2" arrivalPos="282.84" arrivalSpeed="18.17" duration="143.00" routeLength="633.31" waitingTime="86.00" waitingCount="1" stopTime="0.00" timeLoss="97.27" rerouteNo="0" devices="tripinfo_811" vType="DEFAULT_VEHTYPE" speedFactor="0.84" vaporized=""/>
    <tripinfo id="885" depart="170.00" departLane="-E1_0" departPos="5.10" departSpeed="0.00" departDelay="4.06" arrival="354.00" arrivalLane="E2_2" arrivalPos="256.37" arrivalSpeed="15.13" duration="184.00" routeLength="1338.26" waitingTime="72.00" waitingCount="2" stopTime="0.00" timeLoss="105.04" rerouteNo="0" devices="tripinfo_885" vType="DEFAULT_VEHTYPE" speedFactor="1.14" vaporized=""/>
    <tripinfo id="1069" depart="243.00" departLane="-E15_0" departPos="5.10" departSpeed="0.00" departDelay="42.56" arrival="354.00" arrivalLane="47693393#5_2" arrivalPos="315.08" arrivalSpeed="20.05" duration="111.00" routeLength="717.16" waitingTime="53.00" waitingCount="1" stopTime="0.00" timeLoss="64.36" rerouteNo="0" devices="tripinfo_1069" vType="DEFAULT_VEHTYPE" speedFactor="0.94" vaporized=""/>
    <tripinfo id="1082" depart="203.00" departLane="E0_0" departPos="5.10" departSpeed="0.00" departDelay="0.12" arrival="354.00" arrivalLane="E6_0" arrivalPos="330.11" arrivalSpeed="12.35" duration="151.00" routeLength="724.46" waitingTime="80.00" waitingCount="1" stopTime="0.00" timeLoss="93.25" rerouteNo="0" devices="tripinfo_1082" vType="DEFAULT_VEHTYPE" speedFactor="0.92" vaporized=""/>
    <tripinfo id="1428" depart="268.00" departLane="E17_0" departPos="5.10" departSpeed="0.00" departDelay="0.25" arrival="354.00" arrivalLane="-47621504#1_2" arrivalPos="333.17" arrivalSpeed="22.81" duration="86.00" routeLength="726.54" waitingTime="32.00" waitingCount="1" stopTime="0.00" timeLoss="43.08" rerouteNo="0" devices="tripinfo_1428" vType="DEFAULT_VEHTYPE" speedFactor="1.04" vaporized=""/>
    <tripinfo id="243" depart="77.00" departLane="-E15_0" departPos="5.10" departSpeed="0.00" departDelay="31.44" arrival="355.00" arrivalLane="E2_0" arrivalPos="256.37" arrivalSpeed="13.41" duration="278.00" routeLength="1623.89" waitingTime="120.00" waitingCount="2" stopTime="0.00" timeLoss="159.49" rerouteNo="0" devices="tripinfo_243" vType="DEFAULT_VEHTYPE" speedFactor="0.99" vaporized=""/>
    <tripinfo id="254" depart="51.00" departLane="-47621504#5_0" departPos="5.10" departSpeed="0.00" departDelay="3.38" arrival="355.00" arrivalLane="47693411#4_0" arrivalPos="350.47" arrivalSpeed="8.53" duration="304.00" routeLength="1052.42" waitingTime="190.00" waitingCount="3" stopTime="0.00" timeLoss="217.83" rerouteNo="0" devices="tripinfo_254" vType="DEFAULT_VEHTYPE" speedFactor="0.88" vaporized=""/>
    <tripinfo id="383" depart="107.00" departLane="-E15_0" departPos="5.10" departSpeed="0.00" departDelay="35.19" arrival="355.00" arrivalLane="E2_1" arrivalPos="256.37" arrivalSpeed="15.63" duration="248.00" routeLength="1623.89" waitingTime="93.00" waitingCount="2" stopTime="0.00" timeLoss="145.16" rerouteNo="0" devices="tripinfo_383" vType="DEFAULT_VEHTYPE" speedFactor="1.14" vaporized=""/>
    <tripinfo id="827" depart="161.00" departLane="-E2_0" departPos="5.10" departSpeed="0.00" departDelay="5.94" arrival="355.00" arrivalLane="E10_0" arrivalPos="414.33" arrivalSpeed="11.32" duration="194.00" routeLength="1068.66" waitingTime="81.00" waitingCount="1" stopTime="0.00" timeLoss="97.70" rerouteNo="0" devices="tripinfo_827" vType="DEFAULT_VEHTYPE" speedFactor="0.88" vaporized=""/>
    <tripinfo id="131" depart="27.00" departLane="-E13_0" departPos="5.10" departSpeed="0.00" departDelay="2.44" arrival="356.00" arrivalLane="-E5_0" arrivalPos="399.05" arrivalSpeed="14.51" duration="329.00" routeLength="1852.62" waitingTime="153.00" waitingCount="3" stopTime="0.00" timeLoss="202.86" rerouteNo="0" devices="tripinfo_131" vType="DEFAULT_VEHTYPE" speedFactor="1.07" vaporized=""/>
    <tripinfo id="196" depart="44.00" departLane="-E10_0" departPos="5.10" departSpeed="0.00" departDelay="7.25" arrival="356.00" arrivalLane="E13_1" arrivalPos="382.60" arrivalSpeed="13.83" duration="312.00" routeLength="2169.32" waitingTime="116.00" waitingCount="3" stopTime="0.00" timeLoss="164.71" rerouteNo="0" devices="tripinfo_196" vType="DEFAULT_VEHTYPE" speedFactor="1.03" vaporized=""/>
    <tripinfo id="320" depart="72.00" departLane="E5_0" departPos="5.10" departSpeed="0.00" departDelay="12.00" arrival="356.00" arrivalLane="E13_2" arrivalPos="382.60" arrivalSpeed="15.99" duration="284.00" routeLength="1852.59" waitingTime="116.00" waitingCount="2" stopTime="0.00" timeLoss="167.20" rerouteNo="0" devices="tripinfo_320" vType="DEFAULT_VEHTYPE" speedFactor="1.16" vaporized=""/>
    <tripinfo id="491" depart="100.00" departLane="-47693393#5_0" departPos="5.10" departSpeed="0.00" departDelay="7.94" arrival="356.00" arrivalLane="E1_0" arrivalPos="369.00" arrivalSpeed="13.95" duration="256.00" routeLength="1750.73" waitingTime="87.00" waitingCount="3" stopTime="0.00" timeLoss="140.96" rerouteNo="0" devices="tripinfo_491" vType="DEFAULT_VEHTYPE" speedFactor="1.04" vaporized=""/>
    <tripinfo id="861" depart="179.00" departLane="-E2_0" departPos="5.10" departSpeed="0.00" departDelay="17.56" arrival="356.00" arrivalLane="E8_2" arrivalPos="236.52" arrivalSpeed="13.01" duration="177.00" routeLength="887.78" waitingTime="84.00" waitingCount="2" stopTime="0.00" timeLoss="102.58" rerouteNo="0" devices="tripinfo_861" vType="DEFAULT_VEHTYPE" speedFactor="0.96" vaporized=""/>
    <tripinfo id="865" depart="172.00" departLane="-E25_0" departPos="5.10" departSpeed="0.00" departDelay="9.81" arrival="356.00" arrivalLane="E15_1" arrivalPos="382.33" arrivalSpeed="15.16" duration="184.00" routeLength="1095.87" waitingTime="86.00" waitingCount="1" stopTime="0.00" timeLoss="115.37" rerouteNo="0" devices="tripinfo_865" vType="DEFAULT_VEHTYPE" speedFactor="1.17" vaporized=""/>
    <tripinfo id="1023" depart="213.00" departLane="-E2_0" departPos="5.10" departSpeed="0.00" departDelay="21.19" arrival="356.00" arrivalLane="E6_0" arrivalPos="330.11" arrivalSpeed="12.20" duration="143.00" routeLength="990.76" waitingTime="47.00" waitingCount="1" stopTime="0.00" timeLoss="64.47" rerouteNo="0" devices="tripinfo_1023" vType="DEFAULT_VEHTYPE" speedFactor="0.92" vaporized=""/>
    <tripinfo id="1044" depart="257.00" departLane="-E6_0" departPos="5.10" departSpeed="0.00" departDelay="61.25" arrival="356.00" arrivalLane="47621504#5_2" arrivalPos="282.84" arrivalSpeed="21.66" duration="99.00" routeLength="633.31" waitingTime="47.00" waitingCount="1" stopTime="0.00" timeLoss="59.69" rerouteNo="0" devices="tripinfo_1044" vType="DEFAULT_VEHTYPE" speedFactor="0.99" vaporized=""/>
    <tripinfo id="1358" depart="288.00" departLane="-E15_0" departPos="5.10" departSpeed="0.00" departDelay="33.38" arrival="356.00" arrivalLane="47693393#5_2" arrivalPos="315.08" arrivalSpeed="20.98" duration="68.00" routeLength="717.16" waitingTime="9.00" waitingCount="1" stopTime="0.00" timeLoss="22.47" rerouteNo="0" devices="tripinfo_1358" vType="DEFAULT_VEHTYPE" speedFactor="0.96" vaporized=""/>
    <tripinfo id="1439" depart="293.00" departLane="-E2_0" departPos="5.10" departSpeed="0.00" departDelay="23.19" arrival="356.00" arrivalLane="E0_0" arrivalPos="371.34" arrivalSpeed="11.07" duration="63.00" routeLength="632.54" waitingTime="0.00" waitingCount="0" stopTime="0.00" timeLoss="8.96" rerouteNo="0" devices="tripinfo_1439" vType="DEFAULT_VEHTYPE" speedFactor="0.87" vaporized=""/>
    <tripinfo id="368" depart="83.00" departLane="-E2_0" departPos="5.10" departSpeed="0.00" departDelay="14.00" arrival="357.00" arrivalLane="-E0_0" arrivalPos="371.34" arrivalSpeed="15.59" duration="274.00" routeLength="1642.69" waitingTime="142.00" waitingCount="1" stopTime="0.00" timeLoss="174.90" rerouteNo="0" devices="tripinfo_368" vType="DEFAULT_VEHTYPE" speedFactor="1.14" vaporized=""/>
    <tripinfo id="657" depart="130.00" departLane="-E1_0" departPos="5.10" departSpeed="0.00" departDelay="6.81" arrival="357.00" arrivalLane="-E22_2" arrivalPos="370.63" arrivalSpeed="14.02" duration="227.00" routeLength="761.82" waitingTime="143.00" waitingCount="2" stopTime="0.00" timeLoss="173.72" rerouteNo="0" devices="tripinfo_657" vType="DEFAULT_VEHTYPE" speedFactor="1.03" vaporized=""/>
    <tripinfo id="1049" depart="222.00" departLane="-E2_0" departPos="5.10" departSpeed="0.00" departDelay="25.31" arrival="357.00" arrivalLane="E6_1" arrivalPos="330.11" arrivalSpeed="12.97" duration="135.00" routeLength="990.76" waitingTime="41.00" waitingCount="1" stopTime="0.00" timeLoss="58.36" rerouteNo="0" devices="tripinfo_1049" vType="DEFAULT_VEHTYPE" speedFactor="0.95" vaporized=""/>
    <tripinfo id="1197" depart="226.00" departLane="-E25_0" departPos="5.10" departSpeed="0.00" departDelay="1.56" arrival="357.00" arrivalLane="E15_0" arrivalPos="382.33" arrivalSpeed="13.52" duration="131.00" routeLength="1095.87" waitingTime="32.00" waitingCount="1" stopTime="0.00" timeLoss="50.21" rerouteNo="0" devices="tripinfo_1197" vType="DEFAULT_VEHTYPE" speedFactor="0.99" vaporized=""/>
    <tripinfo id="1276" depart="309.00" departLane="-E6_0" departPos="5.10" departSpeed="0.00" departDelay="69.75" arrival="357.00" arrivalLane="47621504#5_2" arrivalPos="282.84" arrivalSpeed="21.01" duration="48.00" routeLength="633.31" waitingTime="0.00" waitingCount="0" stopTime="0.00" timeLoss="7.52" rerouteNo="0" devices="tripinfo_1276" vType="DEFAULT_VEHTYPE" speedFactor="0.95" vaporized=""/>
    <tripinfo id="1278" depart="240.00" departLane="-E0_0" departPos="5.10" departSpeed="0.00" departDelay="0.38" arrival="357.00" arrivalLane="E1_1" arrivalPos="369.00" arrivalSpeed="14.40" duration="117.00" routeLength="1458.18" waitingTime="0.00" waitingCount="0" stopTime="0.00" timeLoss="18.06" rerouteNo="0" devices="tripinfo_1278" vType="DEFAULT_VEHTYPE" speedFactor="1.08" vaporized=""/>
    <tripinfo id="311" depart="67.00" departLane="-E1_0" departPos="5.10" departSpeed="0.00" departDelay="8.69" arrival="358.00" arrivalLane="-E20_0" arrivalPos="350.11" arrivalSpeed="10.52" duration="291.00" routeLength="1139.15" waitingTime="173.00" waitingCount="2" stopTime="0.00" timeLoss="215.62" rerouteNo="0" devices="tripinfo_311" vType="DEFAULT_VEHTYPE" speedFactor="1.09" vaporized=""/>
    <tripinfo id="926" depart="174.00" departLane="-E1_0" departPos="5.10" departSpeed="0.00" departDelay="0.38" arrival="358.00" arrivalLane="E2_2" arrivalPos="256.37" arrivalSpeed="13.71" duration="184.00" routeLength="1338.26" waitingTime="65.00" waitingCount="1" stopTime="0.00" timeLoss="97.85" rerouteNo="0" devices="tripinfo_926" vType="DEFAULT_VEHTYPE" speedFactor="1.05" vaporized=""/>
    <tripinfo id="25" depart="6.00" departLane="-E13_0" departPos="5.10" departSpeed="0.00" departDelay="1.31" arrival="359.00" arrivalLane="-E5_0" arrivalPos="399.05" arrivalSpeed="11.49" duration="353.00" routeLength="1852.62" waitingTime="165.00" waitingCount="3" stopTime="0.00" timeLoss="198.46" rerouteNo="0" devices="tripinfo_25" vType="DEFAULT_VEHTYPE" speedFactor="0.87" vaporized=""/>
    <tripinfo id="184" depart="49.00" departLane="-47621504#4_0" departPos="5.10" departSpeed="0.00" departDelay="14.50" arrival="359.00" arrivalLane="E6_0" arrivalPos="330.11" arrivalSpeed="12.50" duration="310.00" routeLength="1762.80" waitingTime="149.00" waitingCount="4" stopTime="0.00" timeLoss="181.05" rerouteNo="0" devices="tripinfo_184" vType="DEFAULT_VEHTYPE" speedFactor="0.94" vaporized=""/>
    <tripinfo id="275" depart="64.00" departLane="-E6_0" departPos="5.10" departSpeed="0.00" departDelay="12.44" arrival="359.00" arrivalLane="E15_0" arrivalPos="382.33" arrivalSpeed="12.59" duration="295.00" routeLength="2074.36" waitingTime="92.00" waitingCount="3" stopTime="0.00" timeLoss="146.53" rerouteNo="0" devices="tripinfo_275" vType="DEFAULT_VEHTYPE" speedFactor="0.97" vaporized=""/>
    <tripinfo id="780" depart="151.00" departLane="-E22_0" departPos="5.10" departSpeed="0.00" departDelay="4.75" arrival="359.00" arrivalLane="E15_1" arrivalPos="382.33" arrivalSpeed="13.92" duration="208.00" routeLength="1423.99" waitingTime="70.00" waitingCount="2" stopTime="0.00" timeLoss="110.95" rerouteNo="0" devices="tripinfo_780" vType="DEFAULT_VEHTYPE" speedFactor="1.07" vaporized=""/>
    <tripinfo id="1005" depart="209.00" departLane="-E2_0" departPos="5.10" departSpeed="0.00" departDelay="20.56" arrival="359.00" arrivalLane="E8_2" arrivalPos="236.52" arrivalSpeed="12.27" duration="150.00" routeLength="887.78" waitingTime="48.00" waitingCount="2" stopTime="0.00" timeLoss="70.77" rerouteNo="0" devices="tripinfo_1005" vType="DEFAULT_VEHTYPE" speedFactor="0.90" vaporized=""/>
    <tripinfo id="1085" depart="207.00" departLane="E20_0" departPos="5.10" departSpeed="0.00" departDelay="3.56" arrival="359.00" arrivalLane="E13_1" arrivalPos="382.60" arrivalSpeed="13.59" duration="152.00" routeLength="1426.17" waitingTime="30.00" waitingCount="1" stopTime="0.00" timeLoss="51.94" rerouteNo="0" devices="tripinfo_1085" vType="DEFAULT_VEHTYPE" speedFactor="1.04" vaporized=""/>
    <tripinfo id="108" depart="21.00" departLane="-E23_0" departPos="5.10" departSpeed="0.00" departDelay="0.75" arrival="360.00" arrivalLane="E2_2" arrivalPos="256.37" arrivalSpeed="14.11" duration="339.00" routeLength="1238.39" waitingTime="235.00" waitingCount="2" stopTime="0.00" timeLoss="261.53" rerouteNo="0" devices="tripinfo_108" vType="DEFAULT_VEHTYPE" speedFactor="1.06" vaporized=""/>
    <tripinfo id="379" depart="91.00" departLane="-E1_0" departPos="5.10" departSpeed="0.00" departDelay="19.94" arrival="360.00" arrivalLane="47693393#5_0" arrivalPos="315.08" arrivalSpeed="17.80" duration="269.00" routeLength="1735.18" waitingTime="92.00" waitingCount="2" stopTime="0.00" timeLoss="128.26" rerouteNo="0" devices="tripinfo_379" vType="DEFAULT_VEHTYPE" speedFactor="0.84" vaporized=""/>
    <tripinfo id="792" depart="149.00" departLane="-47693411#4_0" departPos="5.10" departSpeed="0.00" departDelay="0.50" arrival="360.00" arrivalLane="-E5_1" arrivalPos="399.05" arrivalSpeed="13.00" duration="211.00" routeLength="1478.07" waitingTime="64.00" waitingCount="3" stopTime="0.00" timeLoss="95.07" rerouteNo="0" devices="tripinfo_792" vType="DEFAULT_VEHTYPE" speedFactor="0.99" vaporized=""/>
    <tripinfo id="434" depart="84.00" departLane="-47693393#5_0" departPos="5.10" departSpeed="0.00" departDelay="2.62" arrival="361.00" arrivalLane="E13_0" arrivalPos="382.60" arrivalSpeed="9.65" duration="277.00" routeLength="1497.60" waitingTime="115.00" waitingCount="3" stopTime="0.00" timeLoss="145.51" rerouteNo="0" devices="tripinfo_434" vType="DEFAULT_VEHTYPE" speedFactor="0.76" vaporized=""/>
    <tripinfo id="1380" depart="281.00" departLane="-E2_0" departPos="5.10" departSpeed="0.00" departDelay="22.25" arrival="361.00" arrivalLane="47621504#5_0" arrivalPos="282.84" arrivalSpeed="18.38" duration="80.00" routeLength="924.42" waitingTime="0.00" waitingCount="0" stopTime="0.00" timeLoss="10.46" rerouteNo="0" devices="tripinfo_1380" vType="DEFAULT_VEHTYPE" speedFactor="0.87" vaporized=""/>
    <tripinfo id="59" depart="12.00" departLane="-E25_0" departPos="5.10" departSpeed="0.00" departDelay="0.94" arrival="362.00" arrivalLane="-E5_0" arrivalPos="399.05" arrivalSpeed="12.91" duration="350.00" routeLength="1402.44" waitingTime="222.00" waitingCount="2" stopTime="0.00" timeLoss="244.35" rerouteNo="0" devices="tripinfo_59" vType="DEFAULT_VEHTYPE" speedFactor="0.97" vaporized=""/>
    <tripinfo id="125" depart="24.00" departLane="-E13_0" departPos="5.10" departSpeed="0.00" departDelay="0.56" arrival="362.00" arrivalLane="E2_2" arrivalPos="256.37" arrivalSpeed="15.84" duration="338.00" routeLength="1646.09" waitingTime="198.00" waitingCount="3" stopTime="0.00" timeLoss="240.11" rerouteNo="0" devices="tripinfo_125" vType="DEFAULT_VEHTYPE" speedFactor="1.15" vaporized=""/>
    <tripinfo id="302" depart="73.00" departLane="-E6_0" departPos="5.10" departSpeed="0.00" departDelay="16.38" arrival="362.00" arrivalLane="E15_0" arrivalPos="382.33" arrivalSpeed="13.58" duration="289.00" routeLength="2074.36" waitingTime="86.00" waitingCount="3" stopTime="0.00" timeLoss="141.58" rerouteNo="0" devices="tripinfo_302" vType="DEFAULT_VEHTYPE" speedFactor="0.98" vaporized=""/>
    <tripinfo id="758" depart="146.00" departLane="-E25_0" departPos="5.10" departSpeed="0.00" departDelay="3.88" arrival="362.00" arrivalLane="E13_1" arrivalPos="382.60" arrivalSpeed="13.06" duration="216.00" routeLength="1134.61" waitingTime="112.00" waitingCount="2" stopTime="0.00" timeLoss="133.36" rerouteNo="0" devices="tripinfo_758" vType="DEFAULT_VEHTYPE" speedFactor="1.00" vaporized=""/>
    <tripinfo id="834" depart="160.00" departLane="-E20_0" departPos="5.10" departSpeed="0.00" departDelay="3.62" arrival="362.00" arrivalLane="E25_1" arrivalPos="330.97" arrivalSpeed="13.75" duration="202.00" routeLength="1342.94" waitingTime="87.00" waitingCount="1" stopTime="0.00" timeLoss="104.83" rerouteNo="0" devices="tripinfo_834" vType="DEFAULT_VEHTYPE" speedFactor="1.02" vaporized=""/>
    <tripinfo id="1423" depart="267.00" departLane="-E1_0" departPos="5.10" departSpeed="0.00" departDelay="0.19" arrival="362.00" arrivalLane="E13_0" arrivalPos="382.60" arrivalSpeed="12.95" duration="95.00" routeLength="1032.01" waitingTime="0.00" waitingCount="0" stopTime="0.00" timeLoss="25.04" rerouteNo="0" devices="tripinfo_1423" vType="DEFAULT_VEHTYPE" speedFactor="1.08" vaporized=""/>
    <tripinfo id="266" depart="54.00" departLane="-E25_0" departPos="5.10" departSpeed="0.00" departDelay="4.12" arrival="363.00" arrivalLane="-E5_1" arrivalPos="399.05" arrivalSpeed="13.12" duration="309.00" routeLength="1402.44" waitingTime="173.00" waitingCount="3" stopTime="0.00" timeLoss="205.45" rerouteNo="0" devices="tripinfo_266" vType="DEFAULT_VEHTYPE" speedFactor="0.98" vaporized=""/>
    <tripinfo id="696" depart="132.00" departLane="-47693393#2_0" departPos="5.10" departSpeed="0.00" departDelay="1.50" arrival="363.00" arrivalLane="47621504#5_0" arrivalPos="282.84" arrivalSpeed="23.52" duration="231.00" routeLength="1356.81" waitingTime="108.00" waitingCount="2" stopTime="0.00" timeLoss="148.87" rerouteNo="0" devices="tripinfo_696" vType="DEFAULT_VEHTYPE" speedFactor="1.10" vaporized=""/>
    <tripinfo id="299" depart="60.00" departLane="-47621504#5_0" departPos="5.10" departSpeed="0.00" departDelay="3.94" arrival="364.00" arrivalLane="E8_2" arrivalPos="236.52" arrivalSpeed="15.49" duration="304.00" routeLength="1313.65" waitingTime="188.00" waitingCount="3" stopTime="0.00" timeLoss="221.75" rerouteNo="0" devices="tripinfo_299" vType="DEFAULT_VEHTYPE" speedFactor="1.16" vaporized=""/>
    <tripinfo id="1452" depart="282.00" departLane="-E1_0" departPos="5.10" departSpeed="0.00" departDelay="9.75" arrival="364.00" arrivalLane="E13_1" arrivalPos="382.60" arrivalSpeed="14.43" duration="82.00" routeLength="1032.01" waitingTime="0.00" waitingCount="0" stopTime="0.00" timeLoss="11.43" rerouteNo="0" devices="tripinfo_1452" vType="DEFAULT_VEHTYPE" speedFactor="1.08" vaporized=""/>
    <tripinfo id="369" depart="71.00" departLane="-E13_0" departPos="5.10" departSpeed="0.00" departDelay="1.81" arrival="365.00" arrivalLane="47693393#5_1" arrivalPos="315.08" arrivalSpeed="21.73" duration="294.00" routeLength="1481.83" waitingTime="166.00" waitingCount="2" stopTime="0.00" timeLoss="196.30" rerouteNo="0" devices="tripinfo_369" vType="DEFAULT_VEHTYPE" speedFactor="1.02" vaporized=""/>
    <tripinfo id="400" depart="87.00" departLane="-E10_0" departPos="5.10" departSpeed="0.00" departDelay="12.00" arrival="365.00" arrivalLane="47621504#5_0" arrivalPos="282.84" arrivalSpeed="21.63" duration="278.00" routeLength="1479.21" waitingTime="145.00" waitingCount="2" stopTime="0.00" timeLoss="169.11" rerouteNo="0" devices="tripinfo_400" vType="DEFAULT_VEHTYPE" speedFactor="0.98" vaporized=""/>
    <tripinfo id="721" depart="141.00" departLane="-E19_0" departPos="5.10" departSpeed="0.00" departDelay="5.81" arrival="366.00" arrivalLane="E2_0" arrivalPos="256.37" arrivalSpeed="12.68" duration="225.00" routeLength="1231.50" waitingTime="90.00" waitingCount="2" stopTime="0.00" timeLoss="130.14" rerouteNo="0" devices="tripinfo_721" vType="DEFAULT_VEHTYPE" speedFactor="0.93" vaporized=""/>
    <tripinfo id="255" depart="58.00" departLane="-E1_0" departPos="5.10" departSpeed="0.00" departDelay="10.19" arrival="367.00" arrivalLane="47693393#5_0" arrivalPos="315.08" arrivalSpeed="14.86" duration="309.00" routeLength="1735.18" waitingTime="106.00" waitingCount="2" stopTime="0.00" timeLoss="141.21" rerouteNo="0" devices="tripinfo_255" vType="DEFAULT_VEHTYPE" speedFactor="0.71" vaporized=""/>
    <tripinfo id="680" depart="143.00" departLane="-47693393#5_0" departPos="5.10" departSpeed="0.00" departDelay="15.50" arrival="368.00" arrivalLane="E25_2" arrivalPos="330.97" arrivalSpeed="13.31" duration="225.00" routeLength="1041.81" waitingTime="116.00" waitingCount="2" stopTime="0.00" timeLoss="157.77" rerouteNo="0" devices="tripinfo_680" vType="DEFAULT_VEHTYPE" speedFactor="1.02" vaporized=""/>
    <tripinfo id="719" depart="135.00" departLane="-E21_0" departPos="5.10" departSpeed="0.00" departDelay="0.19" arrival="368.00" arrivalLane="E25_1" arrivalPos="330.97" arrivalSpeed="12.05" duration="233.00" routeLength="1615.54" waitingTime="78.00" waitingCount="1" stopTime="0.00" timeLoss="100.79" rerouteNo="0" devices="tripinfo_719" vType="DEFAULT_VEHTYPE" speedFactor="0.91" vaporized=""/>
    <tripinfo id="574" depart="124.00" departLane="-47693393#5_0" departPos="5.10" departSpeed="0.00" departDelay="16.38" arrival="369.00" arrivalLane="-47621504#1_2" arrivalPos="333.17" arrivalSpeed="19.74" duration="245.00" routeLength="1445.28" waitingTime="109.00" waitingCount="2" stopTime="0.00" timeLoss="146.25" rerouteNo="0" devices="tripinfo_574" vType="DEFAULT_VEHTYPE" speedFactor="0.90" vaporized=""/>
    <tripinfo id="672" depart="151.00" departLane="47621504#1_0" departPos="5.10" departSpeed="0.00" departDelay="25.00" arrival="369.00" arrivalLane="47693393#5_0" arrivalPos="315.08" arrivalSpeed="18.64" duration="218.00" routeLength="1414.35" waitingTime="95.00" waitingCount="1" stopTime="0.00" timeLoss="120.32" rerouteNo="0" devices="tripinfo_672" vType="DEFAULT_VEHTYPE" speedFactor="0.88" vaporized=""/>
    <tripinfo id="992" depart="192.00" departLane="-47621504#5_0" departPos="5.10" departSpeed="0.00" departDelay="6.00" arrival="369.00" arrivalLane="E2_1" arrivalPos="256.37" arrivalSpeed="11.54" duration="177.00" routeLength="955.35" waitingTime="74.00" waitingCount="5" stopTime="0.00" timeLoss="107.25" rerouteNo="0" devices="tripinfo_992" vType="DEFAULT_VEHTYPE" speedFactor="0.90" vaporized=""/>
    <tripinfo id="241" depart="48.00" departLane="-E13_0" departPos="5.10" departSpeed="0.00" departDelay="2.81" arrival="370.00" arrivalLane="E2_2" arrivalPos="256.37" arrivalSpeed="13.20" duration="322.00" routeLength="1646.09" waitingTime="162.00" waitingCount="3" stopTime="0.00" timeLoss="211.17" rerouteNo="0" devices="tripinfo_241" vType="DEFAULT_VEHTYPE" speedFactor="1.01" vaporized=""/>
    <tripinfo id="596" depart="126.00" departLane="-47693393#5_0" departPos="5.10" departSpeed="0.00" departDelay="14.25" arrival="370.00" arrivalLane="-47621504#1_2" arrivalPos="333.17" arrivalSpeed="20.90" duration="244.00" routeLength="1445.28" waitingTime="109.00" waitingCount="2" stopTime="0.00" timeLoss="153.80" rerouteNo="0" devices="tripinfo_596" vType="DEFAULT_VEHTYPE" speedFactor="0.97" vaporized=""/>
    <tripinfo id="777" depart="165.00" departLane="-47693393#5_0" departPos="5.10" departSpeed="0.00" departDelay="19.31" arrival="370.00" arrivalLane="E25_2" arrivalPos="330.97" arrivalSpeed="13.84" duration="205.00" routeLength="1041.81" waitingTime="103.00" waitingCount="3" stopTime="0.00" timeLoss="138.41" rerouteNo="0" devices="tripinfo_777" vType="DEFAULT_VEHTYPE" speedFactor="1.03" vaporized=""/>
    <tripinfo id="603" depart="128.00" departLane="-E13_0" departPos="5.10" departSpeed="0.00" departDelay="14.94" arrival="371.00" arrivalLane="47693393#5_0" arrivalPos="315.08" arrivalSpeed="21.88" duration="243.00" routeLength="1481.83" waitingTime="111.00" waitingCount="2" stopTime="0.00" timeLoss="144.39" rerouteNo="0" devices="tripinfo_603" vType="DEFAULT_VEHTYPE" speedFactor="1.00" vaporized=""/>
    <tripinfo id="1488" depart="319.00" departLane="-E10_0" departPos="5.10" departSpeed="0.00" departDelay="40.00" arrival="371.00" arrivalLane="E8_0" arrivalPos="236.52" arrivalSpeed="13.83" duration="52.00" routeLength="655.71" waitingTime="0.00" waitingCount="0" stopTime="0.00" timeLoss="7.21" rerouteNo="0" devices="tripinfo_1488" vType="DEFAULT_VEHTYPE" speedFactor="1.08" vaporized=""/>
    <tripinfo id="584" depart="110.00" departLane="-47621504#5_0" departPos="5.10" departSpeed="0.00" departDelay="0.50" arrival="372.00" arrivalLane="47693393#2_0" arrivalPos="294.24" arrivalSpeed="10.06" duration="262.00" routeLength="1356.75" waitingTime="133.00" waitingCount="3" stopTime="0.00" timeLoss="181.67" rerouteNo="0" devices="tripinfo_584" vType="DEFAULT_VEHTYPE" speedFactor="1.12" vaporized=""/>
    <tripinfo id="1367" depart="260.00" departLane="-E22_0" departPos="5.10" departSpeed="0.00" departDelay="3.69" arrival="372.00" arrivalLane="-47621504#1_2" arrivalPos="333.17" arrivalSpeed="21.87" duration="112.00" routeLength="1378.90" waitingTime="0.00" waitingCount="0" stopTime="0.00" timeLoss="21.39" rerouteNo="0" devices="tripinfo_1367" vType="DEFAULT_VEHTYPE" speedFactor="1.03" vaporized=""/>
    <tripinfo id="1609" depart="316.00" departLane="-E15_0" departPos="5.10" departSpeed="0.00" departDelay="14.31" arrival="372.00" arrivalLane="47693393#5_2" arrivalPos="315.08" arrivalSpeed="21.76" duration="56.00" routeLength="717.16" waitingTime="0.00" waitingCount="0" stopTime="0.00" timeLoss="11.51" rerouteNo="0" devices="tripinfo_1609" vType="DEFAULT_VEHTYPE" speedFactor="0.99" vaporized=""/>
    <tripinfo id="440" depart="97.00" departLane="-E10_0" departPos="5.10" departSpeed="0.00" departDelay="14.50" arrival="373.00" arrivalLane="47621504#5_0" arrivalPos="282.84" arrivalSpeed="18.89" duration="276.00" routeLength="1479.21" waitingTime="129.00" waitingCount="2" stopTime="0.00" timeLoss="156.22" rerouteNo="0" devices="tripinfo_440" vType="DEFAULT_VEHTYPE" speedFactor="0.89" vaporized=""/>
    <tripinfo id="1357" depart="255.00" departLane="E22_0" departPos="5.10" departSpeed="0.00" departDelay="0.56" arrival="373.00" arrivalLane="E2_2" arrivalPos="256.37" arrivalSpeed="12.48" duration="118.00" routeLength="1324.29" waitingTime="0.00" waitingCount="0" stopTime="0.00" timeLoss="22.15" rerouteNo="0" devices="tripinfo_1357" vType="DEFAULT_VEHTYPE" speedFactor="0.95" vaporized=""/>
    <tripinfo id="314" depart="66.00" departLane="-E2_0" departPos="5.10" departSpeed="0.00" departDelay="7.12" arrival="374.00" arrivalLane="E2_1" arrivalPos="256.37" arrivalSpeed="16.11" duration="308.00" routeLength="1923.83" waitingTime="159.00" waitingCount="1" stopTime="0.00" timeLoss="197.18" rerouteNo="0" devices="tripinfo_314" vType="DEFAULT_VEHTYPE" speedFactor="1.21" vaporized=""/>
    <tripinfo id="654" depart="146.00" departLane="-E13_0" departPos="5.10" departSpeed="0.00" departDelay="23.38" arrival="374.00" arrivalLane="47693393#5_0" arrivalPos="315.08" arrivalSpeed="20.91" duration="228.00" routeLength="1481.83" waitingTime="99.00" waitingCount="2" stopTime="0.00" timeLoss="129.11" rerouteNo="0" devices="tripinfo_654" vType="DEFAULT_VEHTYPE" speedFactor="1.00" vaporized=""/>
    <tripinfo id="1156" depart="218.00" departLane="-E21_0" departPos="5.10" departSpeed="0.00" departDelay="1.25" arrival="374.00" arrivalLane="E25_1" arrivalPos="330.97" arrivalSpeed="12.92" duration="156.00" routeLength="1615.54" waitingTime="0.00" waitingCount="0" stopTime="0.00" timeLoss="32.39" rerouteNo="0" devices="tripinfo_1156" vType="DEFAULT_VEHTYPE" speedFactor="0.97" vaporized=""/>
    <tripinfo id="630" depart="134.00" departLane="-47693393#5_0" departPos="5.10" departSpeed="0.00" departDelay="15.88" arrival="375.00" arrivalLane="-47621504#1_2" arrivalPos="333.17" arrivalSpeed="21.85" duration="241.00" routeLength="1445.28" waitingTime="104.00" waitingCount="1" stopTime="0.00" timeLoss="154.95" rerouteNo="0" devices="tripinfo_630" vType="DEFAULT_VEHTYPE" speedFactor="1.03" vaporized=""/>
    <tripinfo id="763" depart="157.00" departLane="-E10_0" departPos="5.10" departSpeed="0.00" departDelay="13.94" arrival="375.00" arrivalLane="47621504#5_0" arrivalPos="282.84" arrivalSpeed="22.59" duration="218.00" routeLength="1479.21" waitingTime="78.00" waitingCount="1" stopTime="0.00" timeLoss="116.30" rerouteNo="0" devices="tripinfo_763" vType="DEFAULT_VEHTYPE" speedFactor="1.05" vaporized=""/>
    <tripinfo id="1660" depart="312.00" departLane="-47693393#5_0" departPos="5.10" departSpeed="0.00" departDelay="0.75" arrival="375.00" arrivalLane="E15_0" arrivalPos="382.33" arrivalSpeed="11.20" duration="63.00" routeLength="701.34" waitingTime="0.00" waitingCount="0" stopTime="0.00" timeLoss="10.78" rerouteNo="0" devices="tripinfo_1660" vType="DEFAULT_VEHTYPE" speedFactor="0.82" vaporized=""/>
    <tripinfo id="749" depart="167.00" departLane="-E13_0" departPos="5.10" departSpeed="0.00" departDelay="26.56" arrival="376.00" arrivalLane="E25_0" arrivalPos="330.97" arrivalSpeed="12.79" duration="209.00" routeLength="1118.85" waitingTime="108.00" waitingCount="1" stopTime="0.00" timeLoss="123.31" rerouteNo="0" devices="tripinfo_749" vType="DEFAULT_VEHTYPE" speedFactor="0.95" vaporized=""/>
    <tripinfo id="936" depart="205.00" departLane="-E10_0" departPos="5.10" departSpeed="0.00" departDelay="29.50" arrival="377.00" arrivalLane="E2_0" arrivalPos="256.37" arrivalSpeed="14.80" duration="172.00" routeLength="1053.49" waitingTime="77.00" waitingCount="1" stopTime="0.00" timeLoss="97.27" rerouteNo="0" devices="tripinfo_936" vType="DEFAULT_VEHTYPE" speedFactor="1.11" vaporized=""/>
    <tripinfo id="1310" depart="287.00" departLane="E5_0" departPos="5.10" departSpeed="0.00" departDelay="41.38" arrival="377.00" arrivalLane="E10_0" arrivalPos="414.33" arrivalSpeed="12.70" duration="90.00" routeLength="1120.98" waitingTime="0.00" waitingCount="0" stopTime="0.00" timeLoss="15.82" rerouteNo="0" devices="tripinfo_1310" vType="DEFAULT_VEHTYPE" speedFactor="1.00" vaporized=""/>
    <tripinfo id="779" depart="179.00" departLane="-E13_0" departPos="5.10" departSpeed="0.00" departDelay="32.94" arrival="378.00" arrivalLane="E25_0" arrivalPos="330.97" arrivalSpeed="12.80" duration="199.00" routeLength="1118.85" waitingTime="100.00" waitingCount="1" stopTime="0.00" timeLoss="116.43" rerouteNo="0" devices="tripinfo_779" vType="DEFAULT_VEHTYPE" speedFactor="0.98" vaporized=""/>
    <tripinfo id="240" depart="74.00" departLane="-E15_0" departPos="5.10" departSpeed="0.00" departDelay="29.00" arrival="379.00" arrivalLane="-47621504#1_2" arrivalPos="333.17" arrivalSpeed="20.82" duration="305.00" routeLength="1515.23" waitingTime="171.00" waitingCount="2" stopTime="0.00" timeLoss="199.07" rerouteNo="0" devices="tripinfo_240" vType="DEFAULT_VEHTYPE" speedFactor="0.95" vaporized=""/>
    <tripinfo id="619" depart="130.00" departLane="-E10_0" departPos="5.10" departSpeed="0.00" departDelay="13.94" arrival="380.00" arrivalLane="47621504#5_0" arrivalPos="282.84" arrivalSpeed="19.09" duration="250.00" routeLength="1479.21" waitingTime="100.00" waitingCount="2" stopTime="0.00" timeLoss="131.51" rerouteNo="0" devices="tripinfo_619" vType="DEFAULT_VEHTYPE" speedFactor="0.90" vaporized=""/>
    <tripinfo id="801" depart="202.00" departLane="-E6_0" departPos="5.10" departSpeed="0.00" departDelay="51.81" arrival="380.00" arrivalLane="E2_2" arrivalPos="256.37" arrivalSpeed="14.31" duration="178.00" routeLength="1005.63" waitingTime="89.00" waitingCount="1" stopTime="0.00" timeLoss="107.71" rerouteNo="0" devices="tripinfo_801" vType="DEFAULT_VEHTYPE" speedFactor="1.04" vaporized=""/>
    <tripinfo id="246" depart="80.00" departLane="-E15_0" departPos="5.10" departSpeed="0.00" departDelay="33.88" arrival="381.00" arrivalLane="-47621504#1_2" arrivalPos="333.17" arrivalSpeed="20.69" duration="301.00" routeLength="1515.23" waitingTime="166.00" waitingCount="2" stopTime="0.00" timeLoss="196.90" rerouteNo="0" devices="tripinfo_246" vType="DEFAULT_VEHTYPE" speedFactor="0.97" vaporized=""/>
    <tripinfo id="294" depart="95.00" departLane="-E15_0" departPos="5.10" departSpeed="0.00" departDelay="39.88" arrival="382.00" arrivalLane="-47621504#1_2" arrivalPos="333.17" arrivalSpeed="22.13" duration="287.00" routeLength="1515.23" waitingTime="156.00" waitingCount="2" stopTime="0.00" timeLoss="191.14" rerouteNo="0" devices="tripinfo_294" vType="DEFAULT_VEHTYPE" speedFactor="1.05" vaporized=""/>
    <tripinfo id="854" depart="212.00" departLane="-E13_0" departPos="5.10" departSpeed="0.00" departDelay="51.88" arrival="382.00" arrivalLane="E25_0" arrivalPos="330.97" arrivalSpeed="13.27" duration="170.00" routeLength="1118.85" waitingTime="70.00" waitingCount="1" stopTime="0.00" timeLoss="87.47" rerouteNo="0" devices="tripinfo_854" vType="DEFAULT_VEHTYPE" speedFactor="0.99" vaporized=""/>
    <tripinfo id="1126" depart="219.00" departLane="-47693393#2_0" departPos="5.10" departSpeed="0.00" departDelay="7.88" arrival="382.00" arrivalLane="47621504#5_0" arrivalPos="282.84" arrivalSpeed="23.16" duration="163.00" routeLength="1356.81" waitingTime="35.00" waitingCount="2" stopTime="0.00" timeLoss="77.99" rerouteNo="0" devices="tripinfo_1126" vType="DEFAULT_VEHTYPE" speedFactor="1.07" vaporized=""/>
    <tripinfo id="1243" depart="234.00" departLane="47693393#2_0" departPos="5.10" departSpeed="0.00" departDelay="0.94" arrival="383.00" arrivalLane="E8_2" arrivalPos="236.52" arrivalSpeed="11.69" duration="149.00" routeLength="1585.41" waitingTime="0.00" waitingCount="0" stopTime="0.00" timeLoss="22.93" rerouteNo="0" devices="tripinfo_1243" vType="DEFAULT_VEHTYPE" speedFactor="0.93" vaporized=""/>
    <tripinfo id="1407" depart="344.00" departLane="-E6_0" departPos="5.10" departSpeed="0.00" departDelay="80.19" arrival="384.00" arrivalLane="47621504#5_2" arrivalPos="282.84" arrivalSpeed="27.32" duration="40.00" routeLength="633.31" waitingTime="0.00" waitingCount="0" stopTime="0.00" timeLoss="8.17" rerouteNo="0" devices="tripinfo_1407" vType="DEFAULT_VEHTYPE" speedFactor="1.24" vaporized=""/>
    <tripinfo id="1011" depart="220.00" departLane="-E10_0" departPos="5.10" departSpeed="0.00" departDelay="30.44" arrival="385.00" arrivalLane="E2_0" arrivalPos="256.37" arrivalSpeed="13.38" duration="165.00" routeLength="1053.49" waitingTime="67.00" waitingCount="1" stopTime="0.00" timeLoss="84.21" rerouteNo="0" devices="tripinfo_1011" vType="DEFAULT_VEHTYPE" speedFactor="1.03" vaporized=""/>
    <tripinfo id="1741" depart="327.00" departLane="-47693393#5_0" departPos="5.10" departSpeed="0.00" departDelay="0.56" arrival="385.00" arrivalLane="E15_0" arrivalPos="382.33" arrivalSpeed="13.18" duration="58.00" routeLength="701.34" waitingTime="0.00" waitingCount="0" stopTime="0.00" timeLoss="11.95" rerouteNo="0" devices="tripinfo_1741" vType="DEFAULT_VEHTYPE" speedFactor="0.96" vaporized=""/>
    <tripinfo id="852" depart="160.00" departLane="-E0_0" departPos="5.10" departSpeed="0.00" departDelay="0.25" arrival="386.00" arrivalLane="E8_2" arrivalPos="236.52" arrivalSpeed="13.25" duration="226.00" routeLength="1005.68" waitingTime="112.00" waitingCount="2" stopTime="0.00" timeLoss="142.06" rerouteNo="0" devices="tripinfo_852" vType="DEFAULT_VEHTYPE" speedFactor="0.96" vaporized=""/>
    <tripinfo id="1759" depart="331.00" departLane="-47693393#5_0" departPos="5.10" departSpeed="0.00" departDelay="1.19" arrival="386.00" arrivalLane="E15_1" arrivalPos="382.33" arrivalSpeed="14.16" duration="55.00" routeLength="701.34" waitingTime="0.00" waitingCount="0" stopTime="0.00" timeLoss="14.96" rerouteNo="0" devices="tripinfo_1759" vType="DEFAULT_VEHTYPE" speedFactor="1.07" vaporized=""/>
    <tripinfo id="726" depart="141.00" departLane="-47621504#5_0" departPos="5.10" departSpeed="0.00" departDelay="4.88" arrival="388.00" arrivalLane="E8_2" arrivalPos="236.52" arrivalSpeed="13.67" duration="247.00" routeLength="1313.65" waitingTime="108.00" waitingCount="2" stopTime="0.00" timeLoss="151.96" rerouteNo="0" devices="tripinfo_726" vType="DEFAULT_VEHTYPE" speedFactor="1.00" vaporized=""/>
    <tripinfo id="395" depart="75.00" departLane="E23_0" departPos="5.10" departSpeed="0.00" departDelay="0.94" arrival="389.00" arrivalLane="E10_1" arrivalPos="414.33" arrivalSpeed="15.20" duration="314.00" routeLength="2049.50" waitingTime="146.00" waitingCount="3" stopTime="0.00" timeLoss="189.24" rerouteNo="0" devices="tripinfo_395" vType="DEFAULT_VEHTYPE" speedFactor="1.14" vaporized=""/>
    <tripinfo id="402" depart="89.00" departLane="-E2_0" departPos="5.10" departSpeed="0.00" departDelay="13.62" arrival="389.00" arrivalLane="-E3_1" arrivalPos="306.82" arrivalSpeed="10.94" duration="300.00" routeLength="1671.18" waitingTime="140.00" waitingCount="4" stopTime="0.00" timeLoss="186.42" rerouteNo="0" devices="tripinfo_402" vType="DEFAULT_VEHTYPE" speedFactor="1.02" vaporized=""/>
    <tripinfo id="906" depart="170.00" departLane="E16_0" departPos="5.10" departSpeed="0.00" departDelay="0.12" arrival="389.00" arrivalLane="E10_0" arrivalPos="414.33" arrivalSpeed="13.22" duration="219.00" routeLength="1720.90" waitingTime="79.00" waitingCount="1" stopTime="0.00" timeLoss="105.84" rerouteNo="0" devices="tripinfo_906" vType="DEFAULT_VEHTYPE" speedFactor="1.04" vaporized=""/>
    <tripinfo id="950" depart="208.00" departLane="-E10_0" departPos="5.10" departSpeed="0.00" departDelay="29.88" arrival="391.00" arrivalLane="E2_0" arrivalPos="256.37" arrivalSpeed="11.83" duration="183.00" routeLength="1053.49" waitingTime="73.00" waitingCount="1" stopTime="0.00" timeLoss="90.89" rerouteNo="0" devices="tripinfo_950" vType="DEFAULT_VEHTYPE" speedFactor="0.91" vaporized=""/>
    <tripinfo id="1431" depart="271.00" departLane="-E22_0" departPos="5.10" departSpeed="0.00" departDelay="2.69" arrival="391.00" arrivalLane="-47621504#1_2" arrivalPos="333.17" arrivalSpeed="21.25" duration="120.00" routeLength="1378.90" waitingTime="0.00" waitingCount="0" stopTime="0.00" timeLoss="28.20" rerouteNo="0" devices="tripinfo_1431" vType="DEFAULT_VEHTYPE" speedFactor="1.01" vaporized=""/>
    <tripinfo id="544" depart="107.00" departLane="-E13_0" departPos="5.10" departSpeed="0.00" departDelay="5.00" arrival="393.00" arrivalLane="-E3_1" arrivalPos="306.82" arrivalSpeed="10.99" duration="286.00" routeLength="1380.20" waitingTime="141.00" waitingCount="4" stopTime="0.00" timeLoss="185.94" rerouteNo="0" devices="tripinfo_544" vType="DEFAULT_VEHTYPE" speedFactor="1.01" vaporized=""/>
    <tripinfo id="435" depart="86.00" departLane="-E25_0" departPos="5.10" departSpeed="0.00" departDelay="4.44" arrival="394.00" arrivalLane="E25_2" arrivalPos="330.97" arrivalSpeed="14.52" duration="308.00" routeLength="1973.95" waitingTime="143.00" waitingCount="1" stopTime="0.00" timeLoss="171.76" rerouteNo="0" devices="tripinfo_435" vType="DEFAULT_VEHTYPE" speedFactor="1.06" vaporized=""/>
    <tripinfo id="1006" depart="219.00" departLane="E5_0" departPos="5.10" departSpeed="0.00" departDelay="30.38" arrival="394.00" arrivalLane="E16_0" arrivalPos="350.84" arrivalSpeed="11.90" duration="175.00" routeLength="1051.61" waitingTime="75.00" waitingCount="1" stopTime="0.00" timeLoss="88.97" rerouteNo="0" devices="tripinfo_1006" vType="DEFAULT_VEHTYPE" speedFactor="0.90" vaporized=""/>
    <tripinfo id="0" depart="0.00" departLane="-E6_0" departPos="5.10" departSpeed="0.00" departDelay="0.00" arrival="396.00" arrivalLane="-47621504#1_1" arrivalPos="333.17" arrivalSpeed="23.35" duration="396.00" routeLength="1275.34" waitingTime="301.00" waitingCount="2" stopTime="0.00" timeLoss="325.56" rerouteNo="0" devices="tripinfo_0" vType="DEFAULT_VEHTYPE" speedFactor="1.06" vaporized=""/>
    <tripinfo id="93" depart="18.00" departLane="47693411#4_0" departPos="5.10" departSpeed="0.00" departDelay="0.56" arrival="396.00" arrivalLane="47621504#5_1" arrivalPos="282.84" arrivalSpeed="19.37" duration="378.00" routeLength="2013.93" waitingTime="188.00" waitingCount="3" stopTime="0.00" timeLoss="237.33" rerouteNo="0" devices="tripinfo_93" vType="DEFAULT_VEHTYPE" speedFactor="0.92" vaporized=""/>
    <tripinfo id="335" depart="97.00" departLane="-E15_0" departPos="5.10" departSpeed="0.00" departDelay="34.19" arrival="396.00" arrivalLane="E3_1" arrivalPos="306.82" arrivalSpeed="8.46" duration="299.00" routeLength="1689.61" waitingTime="112.00" waitingCount="3" stopTime="0.00" timeLoss="161.94" rerouteNo="0" devices="tripinfo_335" vType="DEFAULT_VEHTYPE" speedFactor="0.89" vaporized=""/>
    <tripinfo id="1664" depart="344.00" departLane="-E13_0" departPos="5.10" departSpeed="0.00" departDelay="32.00" arrival="396.00" arrivalLane="-47621504#1_0" arrivalPos="333.17" arrivalSpeed="23.15" duration="52.00" routeLength="719.70" waitingTime="0.00" waitingCount="0" stopTime="0.00" timeLoss="9.75" rerouteNo="0" devices="tripinfo_1664" vType="DEFAULT_VEHTYPE" speedFactor="1.04" vaporized=""/>
    <tripinfo id="114" depart="24.00" departLane="-47693411#4_0" departPos="5.10" departSpeed="0.00" departDelay="2.62" arrival="397.00" arrivalLane="E8_1" arrivalPos="236.52" arrivalSpeed="13.97" duration="373.00" routeLength="1635.29" waitingTime="217.00" waitingCount="5" stopTime="0.00" timeLoss="266.03" rerouteNo="0" devices="tripinfo_114" vType="DEFAULT_VEHTYPE" speedFactor="1.10" vaporized=""/>
    <tripinfo id="674" depart="127.00" departLane="-E19_0" departPos="5.10" departSpeed="0.00" departDelay="0.62" arrival="398.00" arrivalLane="47621504#5_1" arrivalPos="282.84" arrivalSpeed="18.49" duration="271.00" routeLength="1647.19" waitingTime="114.00" waitingCount="3" stopTime="0.00" timeLoss="153.33" rerouteNo="0" devices="tripinfo_674" vType="DEFAULT_VEHTYPE" speedFactor="0.89" vaporized=""/>
    <tripinfo id="20" depart="6.00" departLane="-E6_0" departPos="5.10" departSpeed="0.00" departDelay="2.25" arrival="399.00" arrivalLane="-47621504#1_1" arrivalPos="333.17" arrivalSpeed="21.75" duration="393.00" routeLength="1275.34" waitingTime="286.00" waitingCount="2" stopTime="0.00" timeLoss="319.21" rerouteNo="0" devices="tripinfo_20" vType="DEFAULT_VEHTYPE" speedFactor="1.02" vaporized=""/>
    <tripinfo id="24" depart="5.00" departLane="-E3_0" departPos="5.10" departSpeed="0.00" departDelay="0.50" arrival="399.00" arrivalLane="47693393#5_1" arrivalPos="315.08" arrivalSpeed="17.53" duration="394.00" routeLength="1609.12" waitingTime="236.00" waitingCount="2" stopTime="0.00" timeLoss="264.93" rerouteNo="0" devices="tripinfo_24" vType="DEFAULT_VEHTYPE" speedFactor="0.83" vaporized=""/>
    <tripinfo id="261" depart="54.00" departLane="-E6_0" departPos="5.10" departSpeed="0.00" departDelay="5.06" arrival="399.00" arrivalLane="E23_1" arrivalPos="266.37" arrivalSpeed="14.74" duration="345.00" routeLength="914.43" waitingTime="261.00" waitingCount="2" stopTime="0.00" timeLoss="292.39" rerouteNo="0" devices="tripinfo_261" vType="DEFAULT_VEHTYPE" speedFactor="1.13" vaporized=""/>
    <tripinfo id="532" depart="102.00" departLane="-47621504#5_0" departPos="5.10" departSpeed="0.00" departDelay="2.25" arrival="399.00" arrivalLane="47621504#5_1" arrivalPos="282.84" arrivalSpeed="20.53" duration="297.00" routeLength="1976.52" waitingTime="120.00" waitingCount="2" stopTime="0.00" timeLoss="171.62" rerouteNo="0" devices="tripinfo_532" vType="DEFAULT_VEHTYPE" speedFactor="0.97" vaporized=""/>
    <tripinfo id="134" depart="27.00" departLane="-E6_0" departPos="5.10" departSpeed="0.00" departDelay="1.88" arrival="400.00" arrivalLane="-47621504#1_1" arrivalPos="333.17" arrivalSpeed="24.08" duration="373.00" routeLength="1275.34" waitingTime="274.00" waitingCount="2" stopTime="0.00" timeLoss="311.93" rerouteNo="0" devices="tripinfo_134" vType="DEFAULT_VEHTYPE" speedFactor="1.23" vaporized=""/>
    <tripinfo id="40" depart="9.00" departLane="-E23_0" departPos="5.10" departSpeed="0.00" departDelay="1.50" arrival="401.00" arrivalLane="47621504#5_1" arrivalPos="282.84" arrivalSpeed="22.14" duration="392.00" routeLength="886.36" waitingTime="316.00" waitingCount="2" stopTime="0.00" timeLoss="345.64" rerouteNo="0" devices="tripinfo_40" vType="DEFAULT_VEHTYPE" speedFactor="1.03" vaporized=""/>
    <tripinfo id="204" depart="39.00" departLane="-E3_0" departPos="5.10" departSpeed="0.00" departDelay="0.75" arrival="401.00" arrivalLane="47693393#5_1" arrivalPos="315.08" arrivalSpeed="20.94" duration="362.00" routeLength="1609.12" waitingTime="221.00" waitingCount="2" stopTime="0.00" timeLoss="262.34" rerouteNo="0" devices="tripinfo_204" vType="DEFAULT_VEHTYPE" speedFactor="1.07" vaporized=""/>
    <tripinfo id="34" depart="9.00" departLane="-E13_0" departPos="5.10" departSpeed="0.00" departDelay="2.62" arrival="402.00" arrivalLane="47621504#5_1" arrivalPos="282.84" arrivalSpeed="21.00" duration="393.00" routeLength="1294.06" waitingTime="279.00" waitingCount="3" stopTime="0.00" timeLoss="315.46" rerouteNo="0" devices="tripinfo_34" vType="DEFAULT_VEHTYPE" speedFactor="0.99" vaporized=""/>
    <tripinfo id="213" depart="45.00" departLane="-E6_0" departPos="5.10" departSpeed="0.00" departDelay="5.06" arrival="402.00" arrivalLane="-47621504#1_1" arrivalPos="333.17" arrivalSpeed="23.95" duration="357.00" routeLength="1275.34" waitingTime="256.00" waitingCount="2" stopTime="0.00" timeLoss="288.79" rerouteNo="0" devices="tripinfo_213" vType="DEFAULT_VEHTYPE" speedFactor="1.10" vaporized=""/>
    <tripinfo id="231" depart="57.00" departLane="-E10_0" departPos="5.10" departSpeed="0.00" departDelay="13.69" arrival="402.00" arrivalLane="47693393#5_1" arrivalPos="315.08" arrivalSpeed="21.35" duration="345.00" routeLength="1372.07" waitingTime="221.00" waitingCount="3" stopTime="0.00" timeLoss="272.92" rerouteNo="0" devices="tripinfo_231" vType="DEFAULT_VEHTYPE" speedFactor="1.14" vaporized=""/>
    <tripinfo id="896" depart="169.00" departLane="-E20_0" departPos="5.10" departSpeed="0.00" departDelay="1.00" arrival="402.00" arrivalLane="E8_1" arrivalPos="236.52" arrivalSpeed="13.04" duration="233.00" routeLength="928.65" waitingTime="135.00" waitingCount="3" stopTime="0.00" timeLoss="169.85" rerouteNo="0" devices="tripinfo_896" vType="DEFAULT_VEHTYPE" speedFactor="0.94" vaporized=""/>
    <tripinfo id="2" depart="1.00" departLane="-E8_0" departPos="5.10" departSpeed="0.00" departDelay="0.62" arrival="403.00" arrivalLane="E17_0" arrivalPos="373.55" arrivalSpeed="12.83" duration="402.00" routeLength="1583.97" waitingTime="258.00" waitingCount="2" stopTime="0.00" timeLoss="295.43" rerouteNo="0" devices="tripinfo_2" vType="DEFAULT_VEHTYPE" speedFactor="1.01" vaporized=""/>
    <tripinfo id="35" depart="16.00" departLane="-E1_0" departPos="5.10" departSpeed="0.00" departDelay="9.44" arrival="403.00" arrivalLane="E8_1" arrivalPos="236.52" arrivalSpeed="13.15" duration="387.00" routeLength="1722.79" waitingTime="213.00" waitingCount="4" stopTime="0.00" timeLoss="273.22" rerouteNo="0" devices="tripinfo_35" vType="DEFAULT_VEHTYPE" speedFactor="1.02" vaporized=""/>
    <tripinfo id="111" depart="21.00" departLane="-E21_0" departPos="5.10" departSpeed="0.00" departDelay="0.19" arrival="403.00" arrivalLane="E2_0" arrivalPos="256.37" arrivalSpeed="10.96" duration="382.00" routeLength="876.13" waitingTime="291.00" waitingCount="2" stopTime="0.00" timeLoss="308.71" rerouteNo="0" devices="tripinfo_111" vType="DEFAULT_VEHTYPE" speedFactor="0.87" vaporized=""/>
    <tripinfo id="769" depart="159.00" departLane="-47693393#5_0" departPos="5.10" departSpeed="0.00" departDelay="14.81" arrival="403.00" arrivalLane="E19_0" arrivalPos="273.06" arrivalSpeed="13.29" duration="244.00" routeLength="1600.53" waitingTime="86.00" waitingCount="1" stopTime="0.00" timeLoss="128.72" rerouteNo="0" devices="tripinfo_769" vType="DEFAULT_VEHTYPE" speedFactor="0.96" vaporized=""/>
    <tripinfo id="86" depart="17.00" departLane="-E2_0" departPos="5.10" departSpeed="0.00" departDelay="0.88" arrival="404.00" arrivalLane="E23_1" arrivalPos="266.37" arrivalSpeed="13.53" duration="387.00" routeLength="1238.38" waitingTime="271.00" waitingCount="4" stopTime="0.00" timeLoss="304.65" rerouteNo="0" devices="tripinfo_86" vType="DEFAULT_VEHTYPE" speedFactor="1.00" vaporized=""/>
    <tripinfo id="728" depart="139.00" departLane="-E21_0" departPos="5.10" departSpeed="0.00" departDelay="2.50" arrival="404.00" arrivalLane="47621504#5_1" arrivalPos="282.84" arrivalSpeed="21.32" duration="265.00" routeLength="1260.37" waitingTime="142.00" waitingCount="2" stopTime="0.00" timeLoss="189.20" rerouteNo="0" devices="tripinfo_728" vType="DEFAULT_VEHTYPE" speedFactor="1.01" vaporized=""/>
    <tripinfo id="733" depart="138.00" departLane="E19_0" departPos="5.10" departSpeed="0.00" departDelay="0.56" arrival="404.00" arrivalLane="E2_1" arrivalPos="256.37" arrivalSpeed="12.45" duration="266.00" routeLength="1518.75" waitingTime="117.00" waitingCount="2" stopTime="0.00" timeLoss="148.68" rerouteNo="0" devices="tripinfo_733" vType="DEFAULT_VEHTYPE" speedFactor="0.95" vaporized=""/>
    <tripinfo id="1130" depart="240.00" departLane="E5_0" departPos="5.10" departSpeed="0.00" departDelay="28.12" arrival="404.00" arrivalLane="47693393#5_1" arrivalPos="315.08" arrivalSpeed="22.37" duration="164.00" routeLength="1034.60" waitingTime="75.00" waitingCount="2" stopTime="0.00" timeLoss="97.79" rerouteNo="0" devices="tripinfo_1130" vType="DEFAULT_VEHTYPE" speedFactor="1.01" vaporized=""/>
    <tripinfo id="216" depart="49.00" departLane="-E1_0" departPos="5.10" departSpeed="0.00" departDelay="8.50" arrival="405.00" arrivalLane="E8_1" arrivalPos="236.52" arrivalSpeed="12.20" duration="356.00" routeLength="1722.79" waitingTime="188.00" waitingCount="3" stopTime="0.00" timeLoss="235.96" rerouteNo="0" devices="tripinfo_216" vType="DEFAULT_VEHTYPE" speedFactor="0.97" vaporized=""/>
    <tripinfo id="1256" depart="275.00" departLane="E5_0" departPos="5.10" departSpeed="0.00" departDelay="39.50" arrival="405.00" arrivalLane="47693393#5_1" arrivalPos="315.08" arrivalSpeed="20.67" duration="130.00" routeLength="1034.60" waitingTime="38.00" waitingCount="2" stopTime="0.00" timeLoss="60.88" rerouteNo="0" devices="tripinfo_1256" vType="DEFAULT_VEHTYPE" speedFactor="0.96" vaporized=""/>
    <tripinfo id="234" depart="51.00" departLane="-E6_0" departPos="5.10" departSpeed="0.00" departDelay="7.12" arrival="406.00" arrivalLane="-47621504#1_1" arrivalPos="333.17" arrivalSpeed="19.37" duration="355.00" routeLength="1275.34" waitingTime="245.00" waitingCount="2" stopTime="0.00" timeLoss="272.51" rerouteNo="0" devices="tripinfo_234" vType="DEFAULT_VEHTYPE" speedFactor="0.91" vaporized=""/>
    <tripinfo id="941" depart="177.00" departLane="E19_0" departPos="5.10" departSpeed="0.00" departDelay="0.56" arrival="406.00" arrivalLane="E2_1" arrivalPos="256.37" arrivalSpeed="13.45" duration="229.00" routeLength="1518.75" waitingTime="94.00" waitingCount="1" stopTime="0.00" timeLoss="116.75" rerouteNo="0" devices="tripinfo_941" vType="DEFAULT_VEHTYPE" speedFactor="1.00" vaporized=""/>
    <tripinfo id="163" depart="33.00" departLane="-E13_0" departPos="5.10" departSpeed="0.00" departDelay="2.44" arrival="407.00" arrivalLane="E8_1" arrivalPos="236.52" arrivalSpeed="15.34" duration="374.00" routeLength="2009.84" waitingTime="181.00" waitingCount="4" stopTime="0.00" timeLoss="251.08" rerouteNo="0" devices="tripinfo_163" vType="DEFAULT_VEHTYPE" speedFactor="1.13" vaporized=""/>
    <tripinfo id="282" depart="55.00" departLane="47621504#4_0" departPos="5.10" departSpeed="0.00" departDelay="2.12" arrival="407.00" arrivalLane="E25_0" arrivalPos="330.97" arrivalSpeed="12.15" duration="352.00" routeLength="1628.67" waitingTime="207.00" waitingCount="2" stopTime="0.00" timeLoss="233.75" rerouteNo="0" devices="tripinfo_282" vType="DEFAULT_VEHTYPE" speedFactor="0.95" vaporized=""/>
    <tripinfo id="1257" depart="278.00" departLane="E5_0" departPos="5.10" departSpeed="0.00" departDelay="42.31" arrival="407.00" arrivalLane="47693393#5_1" arrivalPos="315.08" arrivalSpeed="18.51" duration="129.00" routeLength="1034.60" waitingTime="34.00" waitingCount="2" stopTime="0.00" timeLoss="53.70" rerouteNo="0" devices="tripinfo_1257" vType="DEFAULT_VEHTYPE" speedFactor="0.88" vaporized=""/>
    <tripinfo id="1521" depart="301.00" departLane="-E1_0" departPos="5.10" departSpeed="0.00" departDelay="15.81" arrival="407.00" arrivalLane="-47621504#1_1" arrivalPos="333.17" arrivalSpeed="20.27" duration="106.00" routeLength="1000.21" waitingTime="25.00" waitingCount="1" stopTime="0.00" timeLoss="43.60" rerouteNo="0" devices="tripinfo_1521" vType="DEFAULT_VEHTYPE" speedFactor="1.02" vaporized=""/>
    <tripinfo id="1540" depart="294.00" departLane="E20_0" departPos="5.10" departSpeed="0.00" departDelay="5.25" arrival="407.00" arrivalLane="E2_1" arrivalPos="256.37" arrivalSpeed="15.09" duration="113.00" routeLength="944.52" waitingTime="30.00" waitingCount="1" stopTime="0.00" timeLoss="50.04" rerouteNo="0" devices="tripinfo_1540" vType="DEFAULT_VEHTYPE" speedFactor="1.09" vaporized=""/>
    <tripinfo id="181" depart="34.00" departLane="-E25_0" departPos="5.10" departSpeed="0.00" departDelay="0.06" arrival="408.00" arrivalLane="E10_0" arrivalPos="414.33" arrivalSpeed="13.11" duration="374.00" routeLength="1718.78" waitingTime="218.00" waitingCount="2" stopTime="0.00" timeLoss="258.68" rerouteNo="0" devices="tripinfo_181" vType="DEFAULT_VEHTYPE" speedFactor="1.03" vaporized=""/>
    <tripinfo id="563" depart="114.00" departLane="E3_0" departPos="5.10" departSpeed="0.00" departDelay="8.44" arrival="408.00" arrivalLane="E25_1" arrivalPos="330.97" arrivalSpeed="12.85" duration="294.00" routeLength="950.98" waitingTime="205.00" waitingCount="2" stopTime="0.00" timeLoss="225.07" rerouteNo="0" devices="tripinfo_563" vType="DEFAULT_VEHTYPE" speedFactor="1.00" vaporized=""/>
    <tripinfo id="1469" depart="318.00" departLane="E5_0" departPos="5.10" departSpeed="0.00" departDelay="42.56" arrival="408.00" arrivalLane="47693393#5_1" arrivalPos="315.08" arrivalSpeed="20.25" duration="90.00" routeLength="1034.60" waitingTime="5.00" waitingCount="1" stopTime="0.00" timeLoss="21.33" rerouteNo="0" devices="tripinfo_1469" vType="DEFAULT_VEHTYPE" speedFactor="0.96" vaporized=""/>
    <tripinfo id="1454" depart="273.00" departLane="E22_0" departPos="5.10" departSpeed="0.00" departDelay="0.38" arrival="409.00" arrivalLane="-47621504#1_1" arrivalPos="333.17" arrivalSpeed="21.90" duration="136.00" routeLength="1017.46" waitingTime="49.00" waitingCount="2" stopTime="0.00" timeLoss="70.71" rerouteNo="0" devices="tripinfo_1454" vType="DEFAULT_VEHTYPE" speedFactor="1.00" vaporized=""/>
    <tripinfo id="144" depart="41.00" departLane="-E15_0" departPos="5.10" departSpeed="0.00" departDelay="14.00" arrival="410.00" arrivalLane="47621504#5_1" arrivalPos="282.84" arrivalSpeed="15.22" duration="369.00" routeLength="2031.05" waitingTime="146.00" waitingCount="3" stopTime="0.00" timeLoss="188.03" rerouteNo="0" devices="tripinfo_144" vType="DEFAULT_VEHTYPE" speedFactor="0.73" vaporized=""/>
    <tripinfo id="472" depart="89.00" departLane="-E13_0" departPos="5.10" departSpeed="0.00" departDelay="0.50" arrival="410.00" arrivalLane="-E19_2" arrivalPos="273.06" arrivalSpeed="9.77" duration="321.00" routeLength="1454.75" waitingTime="182.00" waitingCount="3" stopTime="0.00" timeLoss="218.93" rerouteNo="0" devices="tripinfo_472" vType="DEFAULT_VEHTYPE" speedFactor="1.04" vaporized=""/>
    <tripinfo id="916" depart="204.00" departLane="E5_0" departPos="5.10" departSpeed="0.00" departDelay="32.25" arrival="410.00" arrivalLane="E8_1" arrivalPos="236.52" arrivalSpeed="11.44" duration="206.00" routeLength="961.86" waitingTime="107.00" waitingCount="2" stopTime="0.00" timeLoss="137.91" rerouteNo="0" devices="tripinfo_916" vType="DEFAULT_VEHTYPE" speedFactor="0.91" vaporized=""/>
    <tripinfo id="1551" depart="291.00" departLane="E22_0" departPos="5.10" departSpeed="0.00" departDelay="0.19" arrival="410.00" arrivalLane="-47621504#1_1" arrivalPos="333.17" arrivalSpeed="22.96" duration="119.00" routeLength="1017.46" waitingTime="29.00" waitingCount="3" stopTime="0.00" timeLoss="57.98" rerouteNo="0" devices="tripinfo_1551" vType="DEFAULT_VEHTYPE" speedFactor="1.06" vaporized=""/>
    <tripinfo id="1791" depart="356.00" departLane="-E2_0" departPos="5.10" departSpeed="0.00" departDelay="20.19" arrival="410.00" arrivalLane="E0_0" arrivalPos="371.34" arrivalSpeed="13.46" duration="54.00" routeLength="632.54" waitingTime="0.00" waitingCount="0" stopTime="0.00" timeLoss="7.36" rerouteNo="0" devices="tripinfo_1791" vType="DEFAULT_VEHTYPE" speedFactor="1.02" vaporized=""/>
    <tripinfo id="306" depart="58.00" departLane="-E25_0" departPos="5.10" departSpeed="0.00" departDelay="0.62" arrival="411.00" arrivalLane="E10_0" arrivalPos="414.33" arrivalSpeed="14.60" duration="353.00" routeLength="1718.78" waitingTime="197.00" waitingCount="2" stopTime="0.00" timeLoss="241.28" rerouteNo="0" devices="tripinfo_306" vType="DEFAULT_VEHTYPE" speedFactor="1.06" vaporized=""/>
    <tripinfo id="482" depart="91.00" departLane="-47693393#5_0" departPos="5.10" departSpeed="0.00" departDelay="0.62" arrival="411.00" arrivalLane="47621504#5_1" arrivalPos="282.84" arrivalSpeed="17.98" duration="320.00" routeLength="1961.10" waitingTime="138.00" waitingCount="3" stopTime="0.00" timeLoss="210.28" rerouteNo="0" devices="tripinfo_482" vType="DEFAULT_VEHTYPE" speedFactor="1.08" vaporized=""/>
    <tripinfo id="104" depart="35.00" departLane="-E15_0" departPos="5.10" departSpeed="0.00" departDelay="15.50" arrival="412.00" arrivalLane="E8_1" arrivalPos="236.52" arrivalSpeed="11.84" duration="377.00" routeLength="1246.58" waitingTime="253.00" waitingCount="2" stopTime="0.00" timeLoss="285.32" rerouteNo="0" devices="tripinfo_104" vType="DEFAULT_VEHTYPE" speedFactor="0.89" vaporized=""/>
    <tripinfo id="190" depart="40.00" departLane="-E8_0" departPos="5.10" departSpeed="0.00" departDelay="4.38" arrival="412.00" arrivalLane="47693393#2_2" arrivalPos="294.24" arrivalSpeed="18.85" duration="372.00" routeLength="553.57" waitingTime="305.00" waitingCount="5" stopTime="0.00" timeLoss="337.18" rerouteNo="0" devices="tripinfo_190" vType="DEFAULT_VEHTYPE" speedFactor="0.90" vaporized=""/>
    <tripinfo id="700" depart="142.00" departLane="-E10_0" departPos="5.10" departSpeed="0.00" departDelay="10.75" arrival="412.00" arrivalLane="-47621504#1_1" arrivalPos="333.17" arrivalSpeed="21.32" duration="270.00" routeLength="2137.94" waitingTime="75.00" waitingCount="4" stopTime="0.00" timeLoss="132.11" rerouteNo="0" devices="tripinfo_700" vType="DEFAULT_VEHTYPE" speedFactor="1.00" vaporized=""/>
    <tripinfo id="658" depart="127.00" departLane="-47693393#2_0" departPos="5.10" departSpeed="0.00" departDelay="3.62" arrival="413.00" arrivalLane="E25_0" arrivalPos="330.97" arrivalSpeed="11.97" duration="286.00" routeLength="1646.07" waitingTime="104.00" waitingCount="4" stopTime="0.00" timeLoss="151.03" rerouteNo="0" devices="tripinfo_658" vType="DEFAULT_VEHTYPE" speedFactor="0.88" vaporized=""/>
    <tripinfo id="724" depart="136.00" departLane="-E17_0" departPos="5.10" departSpeed="0.00" departDelay="0.25" arrival="413.00" arrivalLane="47621504#5_1" arrivalPos="282.84" arrivalSpeed="19.37" duration="277.00" routeLength="1658.42" waitingTime="125.00" waitingCount="3" stopTime="0.00" timeLoss="181.99" rerouteNo="0" devices="tripinfo_724" vType="DEFAULT_VEHTYPE" speedFactor="1.11" vaporized=""/>
    <tripinfo id="1711" depart="332.00" departLane="-E1_0" departPos="5.10" departSpeed="0.00" departDelay="11.19" arrival="413.00" arrivalLane="-47621504#1_1" arrivalPos="333.17" arrivalSpeed="22.25" duration="81.00" routeLength="1000.21" waitingTime="0.00" waitingCount="0" stopTime="0.00" timeLoss="17.64" rerouteNo="0" devices="tripinfo_1711" vType="DEFAULT_VEHTYPE" speedFactor="1.01" vaporized=""/>
    <tripinfo id="192" depart="53.00" departLane="-E15_0" departPos="5.10" departSpeed="0.00" departDelay="17.00" arrival="414.00" arrivalLane="47621504#5_1" arrivalPos="282.84" arrivalSpeed="20.44" duration="361.00" routeLength="2031.05" waitingTime="172.00" waitingCount="3" stopTime="0.00" timeLoss="240.18" rerouteNo="0" devices="tripinfo_192" vType="DEFAULT_VEHTYPE" speedFactor="1.10" vaporized=""/>
    <tripinfo id="398" depart="109.00" departLane="-E15_0" departPos="5.10" departSpeed="0.00" departDelay="34.38" arrival="414.00" arrivalLane="E8_1" arrivalPos="236.52" arrivalSpeed="16.44" duration="305.00" routeLength="1246.58" waitingTime="188.00" waitingCount="2" stopTime="0.00" timeLoss="239.45" rerouteNo="0" devices="tripinfo_398" vType="DEFAULT_VEHTYPE" speedFactor="1.26" vaporized=""/>
    <tripinfo id="1535" depart="288.00" departLane="-E22_0" departPos="5.10" departSpeed="0.00" departDelay="0.19" arrival="414.00" arrivalLane="E25_1" arrivalPos="330.97" arrivalSpeed="11.62" duration="126.00" routeLength="996.63" waitingTime="28.00" waitingCount="1" stopTime="0.00" timeLoss="47.21" rerouteNo="0" devices="tripinfo_1535" vType="DEFAULT_VEHTYPE" speedFactor="0.92" vaporized=""/>
    <tripinfo id="258" depart="60.00" departLane="-E10_0" departPos="5.10" departSpeed="0.00" departDelay="11.62" arrival="415.00" arrivalLane="-47693393#2_2" arrivalPos="294.63" arrivalSpeed="9.08" duration="355.00" routeLength="1813.24" waitingTime="161.00" waitingCount="4" stopTime="0.00" timeLoss="225.92" rerouteNo="0" devices="tripinfo_258" vType="DEFAULT_VEHTYPE" speedFactor="1.01" vaporized=""/>
    <tripinfo id="1137" depart="245.00" departLane="E5_0" departPos="5.10" departSpeed="0.00" departDelay="31.81" arrival="415.00" arrivalLane="E8_1" arrivalPos="236.52" arrivalSpeed="14.82" duration="170.00" routeLength="961.86" waitingTime="86.00" waitingCount="1" stopTime="0.00" timeLoss="113.19" rerouteNo="0" devices="tripinfo_1137" vType="DEFAULT_VEHTYPE" speedFactor="1.09" vaporized=""/>
    <tripinfo id="1607" depart="357.00" departLane="-E10_0" departPos="5.10" departSpeed="0.00" departDelay="55.69" arrival="415.00" arrivalLane="E8_0" arrivalPos="236.52" arrivalSpeed="12.47" duration="58.00" routeLength="655.71" waitingTime="0.00" waitingCount="0" stopTime="0.00" timeLoss="6.96" rerouteNo="0" devices="tripinfo_1607" vType="DEFAULT_VEHTYPE" speedFactor="0.94" vaporized=""/>
    <tripinfo id="1313" depart="290.00" departLane="E5_0" departPos="5.10" departSpeed="0.00" departDelay="43.81" arrival="416.00" arrivalLane="E8_2" arrivalPos="236.52" arrivalSpeed="12.75" duration="126.00" routeLength="961.86" waitingTime="42.00" waitingCount="1" stopTime="0.00" timeLoss="64.14" rerouteNo="0" devices="tripinfo_1313" vType="DEFAULT_VEHTYPE" speedFactor="1.00" vaporized=""/>
    <tripinfo id="1704" depart="333.00" departLane="E21_0" departPos="5.10" departSpeed="0.00" departDelay="13.50" arrival="416.00" arrivalLane="E25_0" arrivalPos="330.97" arrivalSpeed="11.88" duration="83.00" routeLength="616.93" waitingTime="21.00" waitingCount="1" stopTime="0.00" timeLoss="34.19" rerouteNo="0" devices="tripinfo_1704" vType="DEFAULT_VEHTYPE" speedFactor="0.92" vaporized=""/>
    <tripinfo id="357" depart="77.00" departLane="-E2_0" departPos="5.10" departSpeed="0.00" departDelay="10.06" arrival="417.00" arrivalLane="-47693393#2_2" arrivalPos="294.63" arrivalSpeed="9.89" duration="340.00" routeLength="1279.44" waitingTime="208.00" waitingCount="3" stopTime="0.00" timeLoss="249.90" rerouteNo="0" devices="tripinfo_357" vType="DEFAULT_VEHTYPE" speedFactor="0.95" vaporized=""/>
    <tripinfo id="392" depart="81.00" departLane="-E10_0" departPos="5.10" departSpeed="0.00" departDelay="7.50" arrival="417.00" arrivalLane="E25_1" arrivalPos="330.97" arrivalSpeed="13.02" duration="336.00" routeLength="1734.73" waitingTime="163.00" waitingCount="3" stopTime="0.00" timeLoss="216.77" rerouteNo="0" devices="tripinfo_392" vType="DEFAULT_VEHTYPE" speedFactor="1.00" vaporized=""/>
    <tripinfo id="304" depart="68.00" departLane="-47693393#5_0" departPos="5.10" departSpeed="0.00" departDelay="11.00" arrival="418.00" arrivalLane="-E5_0" arrivalPos="399.05" arrivalSpeed="13.17" duration="350.00" routeLength="1019.09" waitingTime="242.00" waitingCount="2" stopTime="0.00" timeLoss="282.73" rerouteNo="0" devices="tripinfo_304" vType="DEFAULT_VEHTYPE" speedFactor="0.98" vaporized=""/>
    <tripinfo id="397" depart="84.00" departLane="-E10_0" departPos="5.10" departSpeed="0.00" departDelay="9.56" arrival="419.00" arrivalLane="E25_1" arrivalPos="330.97" arrivalSpeed="15.47" duration="335.00" routeLength="1734.73" waitingTime="163.00" waitingCount="3" stopTime="0.00" timeLoss="227.75" rerouteNo="0" devices="tripinfo_397" vType="DEFAULT_VEHTYPE" speedFactor="1.12" vaporized=""/>
    <tripinfo id="1560" depart="299.00" departLane="-E25_0" departPos="5.10" departSpeed="0.00" departDelay="6.50" arrival="419.00" arrivalLane="-E16_0" arrivalPos="350.84" arrivalSpeed="12.11" duration="120.00" routeLength="685.74" waitingTime="53.00" waitingCount="1" stopTime="0.00" timeLoss="67.61" rerouteNo="0" devices="tripinfo_1560" vType="DEFAULT_VEHTYPE" speedFactor="0.96" vaporized=""/>
    <tripinfo id="1730" depart="360.00" departLane="-E13_0" departPos="5.10" departSpeed="0.00" departDelay="35.62" arrival="419.00" arrivalLane="-47621504#1_0" arrivalPos="333.17" arrivalSpeed="18.97" duration="59.00" routeLength="719.70" waitingTime="0.00" waitingCount="0" stopTime="0.00" timeLoss="7.89" rerouteNo="0" devices="tripinfo_1730" vType="DEFAULT_VEHTYPE" speedFactor="0.86" vaporized=""/>
    <tripinfo id="446" depart="100.00" departLane="-E10_0" departPos="5.10" departSpeed="0.00" departDelay="16.38" arrival="420.00" arrivalLane="E25_0" arrivalPos="330.97" arrivalSpeed="13.75" duration="320.00" routeLength="1734.73" waitingTime="154.00" waitingCount="3" stopTime="0.00" timeLoss="202.81" rerouteNo="0" devices="tripinfo_446" vType="DEFAULT_VEHTYPE" speedFactor="1.02" vaporized=""/>
    <tripinfo id="786" depart="148.00" departLane="-E16_0" departPos="5.10" departSpeed="0.00" departDelay="0.62" arrival="420.00" arrivalLane="E17_0" arrivalPos="373.55" arrivalSpeed="13.97" duration="272.00" routeLength="1689.09" waitingTime="93.00" waitingCount="3" stopTime="0.00" timeLoss="151.21" rerouteNo="0" devices="tripinfo_786" vType="DEFAULT_VEHTYPE" speedFactor="1.03" vaporized=""/>
    <tripinfo id="970" depart="221.00" departLane="-E15_0" departPos="5.10" departSpeed="0.00" departDelay="39.12" arrival="421.00" arrivalLane="E21_0" arrivalPos="263.57" arrivalSpeed="6.94" duration="200.00" routeLength="1323.11" waitingTime="46.00" waitingCount="3" stopTime="0.00" timeLoss="110.08" rerouteNo="0" devices="tripinfo_970" vType="DEFAULT_VEHTYPE" speedFactor="1.08" vaporized=""/>
    <tripinfo id="1263" depart="276.00" departLane="-E15_0" departPos="5.10" departSpeed="0.00" departDelay="39.19" arrival="421.00" arrivalLane="-E5_0" arrivalPos="399.05" arrivalSpeed="13.11" duration="145.00" routeLength="1068.57" waitingTime="44.00" waitingCount="1" stopTime="0.00" timeLoss="63.76" rerouteNo="0" devices="tripinfo_1263" vType="DEFAULT_VEHTYPE" speedFactor="0.98" vaporized=""/>
    <tripinfo id="1763" depart="363.00" departLane="-E13_0" departPos="5.10" departSpeed="0.00" departDelay="32.44" arrival="421.00" arrivalLane="-47621504#1_0" arrivalPos="333.17" arrivalSpeed="20.04" duration="58.00" routeLength="719.70" waitingTime="0.00" waitingCount="0" stopTime="0.00" timeLoss="10.80" rerouteNo="0" devices="tripinfo_1763" vType="DEFAULT_VEHTYPE" speedFactor="0.92" vaporized=""/>
    <tripinfo id="456" depart="106.00" departLane="-E10_0" departPos="5.10" departSpeed="0.00" departDelay="20.50" arrival="422.00" arrivalLane="E25_1" arrivalPos="330.97" arrivalSpeed="14.80" duration="316.00" routeLength="1734.73" waitingTime="152.00" waitingCount="3" stopTime="0.00" timeLoss="205.02" rerouteNo="0" devices="tripinfo_456" vType="DEFAULT_VEHTYPE" speedFactor="1.08" vaporized=""/>
    <tripinfo id="1915" depart="366.00" departLane="-47693393#5_0" departPos="5.10" departSpeed="0.00" departDelay="6.94" arrival="423.00" arrivalLane="E15_0" arrivalPos="382.33" arrivalSpeed="13.10" duration="57.00" routeLength="701.34" waitingTime="0.00" waitingCount="0" stopTime="0.00" timeLoss="14.06" rerouteNo="0" devices="tripinfo_1915" vType="DEFAULT_VEHTYPE" speedFactor="1.01" vaporized=""/>
    <tripinfo id="783" depart="149.00" departLane="-E2_0" departPos="5.10" departSpeed="0.00" departDelay="2.19" arrival="424.00" arrivalLane="E21_0" arrivalPos="263.57" arrivalSpeed="10.53" duration="275.00" routeLength="876.21" waitingTime="180.00" waitingCount="3" stopTime="0.00" timeLoss="203.52" rerouteNo="0" devices="tripinfo_783" vType="DEFAULT_VEHTYPE" speedFactor="0.88" vaporized=""/>
    <tripinfo id="607" depart="125.00" departLane="-E8_0" departPos="5.10" departSpeed="0.00" departDelay="11.19" arrival="425.00" arrivalLane="E25_0" arrivalPos="330.97" arrivalSpeed="12.66" duration="300.00" routeLength="1559.79" waitingTime="140.00" waitingCount="5" stopTime="0.00" timeLoss="186.85" rerouteNo="0" devices="tripinfo_607" vType="DEFAULT_VEHTYPE" speedFactor="0.94" vaporized=""/>
    <tripinfo id="1916" depart="369.00" departLane="-47693393#5_0" departPos="5.10" departSpeed="0.00" departDelay="9.75" arrival="425.00" arrivalLane="E15_0" arrivalPos="382.33" arrivalSpeed="14.03" duration="56.00" routeLength="701.34" waitingTime="0.00" waitingCount="0" stopTime="0.00" timeLoss="14.57" rerouteNo="0" devices="tripinfo_1916" vType="DEFAULT_VEHTYPE" speedFactor="1.04" vaporized=""/>
    <tripinfo id="556" depart="157.00" departLane="-E6_0" departPos="5.10" departSpeed="0.00" departDelay="52.75" arrival="426.00" arrivalLane="47621504#4_0" arrivalPos="286.75" arrivalSpeed="16.47" duration="269.00" routeLength="1715.85" waitingTime="113.00" waitingCount="2" stopTime="0.00" timeLoss="152.38" rerouteNo="0" devices="tripinfo_556" vType="DEFAULT_VEHTYPE" speedFactor="1.00" vaporized=""/>
    <tripinfo id="1749" depart="340.00" departLane="-E2_0" departPos="5.10" departSpeed="0.00" departDelay="12.06" arrival="426.00" arrivalLane="47621504#5_0" arrivalPos="282.84" arrivalSpeed="18.19" duration="86.00" routeLength="924.42" waitingTime="0.00" waitingCount="0" stopTime="0.00" timeLoss="11.88" rerouteNo="0" devices="tripinfo_1749" vType="DEFAULT_VEHTYPE" speedFactor="0.82" vaporized=""/>
    <tripinfo id="797" depart="154.00" departLane="-E22_0" departPos="5.10" departSpeed="0.00" departDelay="4.56" arrival="427.00" arrivalLane="-E21_1" arrivalPos="263.57" arrivalSpeed="14.52" duration="273.00" routeLength="1658.18" waitingTime="113.00" waitingCount="2" stopTime="0.00" timeLoss="162.70" rerouteNo="0" devices="tripinfo_797" vType="DEFAULT_VEHTYPE" speedFactor="1.10" vaporized=""/>
    <tripinfo id="837" depart="206.00" departLane="-E13_0" departPos="5.10" departSpeed="0.00" departDelay="49.06" arrival="427.00" arrivalLane="E1_2" arrivalPos="369.00" arrivalSpeed="16.05" duration="221.00" routeLength="1062.67" waitingTime="109.00" waitingCount="2" stopTime="0.00" timeLoss="154.66" rerouteNo="0" devices="tripinfo_837" vType="DEFAULT_VEHTYPE" speedFactor="1.18" vaporized=""/>
    <tripinfo id="1584" depart="297.00" departLane="47621504#4_0" departPos="5.10" departSpeed="0.00" departDelay="0.00" arrival="427.00" arrivalLane="E6_1" arrivalPos="330.11" arrivalSpeed="13.77" duration="130.00" routeLength="636.78" waitingTime="80.00" waitingCount="1" stopTime="0.00" timeLoss="92.16" rerouteNo="0" devices="tripinfo_1584" vType="DEFAULT_VEHTYPE" speedFactor="1.04" vaporized=""/>
    <tripinfo id="635" depart="146.00" departLane="-E15_0" departPos="5.10" departSpeed="0.00" departDelay="26.94" arrival="430.00" arrivalLane="E10_1" arrivalPos="414.33" arrivalSpeed="15.30" duration="284.00" routeLength="1405.70" waitingTime="165.00" waitingCount="2" stopTime="0.00" timeLoss="200.93" rerouteNo="0" devices="tripinfo_635" vType="DEFAULT_VEHTYPE" speedFactor="1.13" vaporized=""/>
    <tripinfo id="761" depart="161.00" departLane="-E8_0" departPos="5.10" departSpeed="0.00" departDelay="18.31" arrival="431.00" arrivalLane="E10_2" arrivalPos="414.33" arrivalSpeed="15.17" duration="270.00" routeLength="670.89" waitingTime="176.00" waitingCount="16" stopTime="0.00" timeLoss="226.79" rerouteNo="0" devices="tripinfo_761" vType="DEFAULT_VEHTYPE" speedFactor="1.13" vaporized=""/>
    <tripinfo id="1474" depart="324.00" departLane="E5_0" departPos="5.10" departSpeed="0.00" departDelay="47.62" arrival="432.00" arrivalLane="E15_1" arrivalPos="382.33" arrivalSpeed="12.65" duration="108.00" routeLength="1099.22" waitingTime="11.00" waitingCount="1" stopTime="0.00" timeLoss="27.67" rerouteNo="0" devices="tripinfo_1474" vType="DEFAULT_VEHTYPE" speedFactor="1.00" vaporized=""/>
    <tripinfo id="70" depart="14.00" departLane="-E2_0" departPos="5.10" departSpeed="0.00" departDelay="0.88" arrival="433.00" arrivalLane="E13_0" arrivalPos="382.60" arrivalSpeed="13.62" duration="419.00" routeLength="1631.09" waitingTime="275.00" waitingCount="3" stopTime="0.00" timeLoss="310.37" rerouteNo="0" devices="tripinfo_70" vType="DEFAULT_VEHTYPE" speedFactor="1.02" vaporized=""/>
    <tripinfo id="1211" depart="278.00" departLane="-E13_0" departPos="5.10" departSpeed="0.00" departDelay="50.94" arrival="433.00" arrivalLane="E1_1" arrivalPos="369.00" arrivalSpeed="13.78" duration="155.00" routeLength="1062.67" waitingTime="52.00" waitingCount="3" stopTime="0.00" timeLoss="76.60" rerouteNo="0" devices="tripinfo_1211" vType="DEFAULT_VEHTYPE" speedFactor="0.99" vaporized=""/>
    <tripinfo id="396" depart="76.00" departLane="E16_0" departPos="5.10" departSpeed="0.00" departDelay="1.75" arrival="434.00" arrivalLane="E6_2" arrivalPos="330.11" arrivalSpeed="13.59" duration="358.00" routeLength="1665.08" waitingTime="190.00" waitingCount="3" stopTime="0.00" timeLoss="241.06" rerouteNo="0" devices="tripinfo_396" vType="DEFAULT_VEHTYPE" speedFactor="0.98" vaporized=""/>
    <tripinfo id="675" depart="164.00" departLane="-E15_0" departPos="5.10" departSpeed="0.00" departDelay="37.44" arrival="434.00" arrivalLane="E10_1" arrivalPos="414.33" arrivalSpeed="15.89" duration="270.00" routeLength="1405.70" waitingTime="152.00" waitingCount="2" stopTime="0.00" timeLoss="189.73" rerouteNo="0" devices="tripinfo_675" vType="DEFAULT_VEHTYPE" speedFactor="1.18" vaporized=""/>
    <tripinfo id="826" depart="167.00" departLane="-E8_0" departPos="5.10" departSpeed="0.00" departDelay="12.12" arrival="434.00" arrivalLane="E10_2" arrivalPos="414.33" arrivalSpeed="14.20" duration="267.00" routeLength="670.89" waitingTime="165.00" waitingCount="18" stopTime="0.00" timeLoss="221.98" rerouteNo="0" devices="tripinfo_826" vType="DEFAULT_VEHTYPE" speedFactor="1.10" vaporized=""/>
    <tripinfo id="322" depart="61.00" departLane="E0_0" departPos="5.10" departSpeed="0.00" departDelay="0.62" arrival="435.00" arrivalLane="E10_0" arrivalPos="414.33" arrivalSpeed="11.07" duration="374.00" routeLength="2193.64" waitingTime="141.00" waitingCount="4" stopTime="0.00" timeLoss="207.12" rerouteNo="0" devices="tripinfo_322" vType="DEFAULT_VEHTYPE" speedFactor="0.87" vaporized=""/>
    <tripinfo id="387" depart="75.00" departLane="-E22_0" departPos="5.10" departSpeed="0.00" departDelay="2.44" arrival="435.00" arrivalLane="-E0_0" arrivalPos="371.34" arrivalSpeed="11.55" duration="360.00" routeLength="1992.19" waitingTime="171.00" waitingCount="2" stopTime="0.00" timeLoss="206.40" rerouteNo="0" devices="tripinfo_387" vType="DEFAULT_VEHTYPE" speedFactor="0.90" vaporized=""/>
    <tripinfo id="431" depart="118.00" departLane="-E6_0" departPos="5.10" departSpeed="0.00" departDelay="37.19" arrival="435.00" arrivalLane="E6_0" arrivalPos="330.11" arrivalSpeed="10.81" duration="317.00" routeLength="2070.98" waitingTime="109.00" waitingCount="2" stopTime="0.00" timeLoss="143.19" rerouteNo="0" devices="tripinfo_431" vType="DEFAULT_VEHTYPE" speedFactor="0.83" vaporized=""/>
    <tripinfo id="613" depart="131.00" departLane="-E8_0" departPos="5.10" departSpeed="0.00" departDelay="16.06" arrival="435.00" arrivalLane="E20_0" arrivalPos="350.11" arrivalSpeed="13.30" duration="304.00" routeLength="913.22" waitingTime="207.00" waitingCount="10" stopTime="0.00" timeLoss="243.81" rerouteNo="0" devices="tripinfo_613" vType="DEFAULT_VEHTYPE" speedFactor="0.96" vaporized=""/>
    <tripinfo id="987" depart="197.00" departLane="47621504#1_0" departPos="5.10" departSpeed="0.00" departDelay="11.94" arrival="435.00" arrivalLane="E1_2" arrivalPos="369.00" arrivalSpeed="14.64" duration="238.00" routeLength="1015.76" waitingTime="140.00" waitingCount="8" stopTime="0.00" timeLoss="179.34" rerouteNo="0" devices="tripinfo_987" vType="DEFAULT_VEHTYPE" speedFactor="1.11" vaporized=""/>
    <tripinfo id="799" depart="152.00" departLane="-E2_0" departPos="5.10" departSpeed="0.00" departDelay="2.19" arrival="436.00" arrivalLane="-E5_0" arrivalPos="399.05" arrivalSpeed="12.06" duration="284.00" routeLength="1354.72" waitingTime="158.00" waitingCount="2" stopTime="0.00" timeLoss="178.90" rerouteNo="0" devices="tripinfo_799" vType="DEFAULT_VEHTYPE" speedFactor="0.93" vaporized=""/>
    <tripinfo id="895" depart="185.00" departLane="-E2_0" departPos="5.10" departSpeed="0.00" departDelay="17.19" arrival="436.00" arrivalLane="-E5_2" arrivalPos="399.05" arrivalSpeed="13.44" duration="251.00" routeLength="1354.72" waitingTime="126.00" waitingCount="2" stopTime="0.00" timeLoss="154.56" rerouteNo="0" devices="tripinfo_895" vType="DEFAULT_VEHTYPE" speedFactor="1.02" vaporized=""/>
    <tripinfo id="490" depart="97.00" departLane="-47693393#5_0" departPos="5.10" departSpeed="0.00" departDelay="5.12" arrival="437.00" arrivalLane="E6_2" arrivalPos="330.11" arrivalSpeed="14.89" duration="340.00" routeLength="2005.28" waitingTime="151.00" waitingCount="3" stopTime="0.00" timeLoss="218.24" rerouteNo="0" devices="tripinfo_490" vType="DEFAULT_VEHTYPE" speedFactor="1.08" vaporized=""/>
    <tripinfo id="923" depart="190.00" departLane="-E2_0" departPos="5.10" departSpeed="0.00" departDelay="16.94" arrival="437.00" arrivalLane="-E5_1" arrivalPos="399.05" arrivalSpeed="14.88" duration="247.00" routeLength="1354.72" waitingTime="117.00" waitingCount="2" stopTime="0.00" timeLoss="159.22" rerouteNo="0" devices="tripinfo_923" vType="DEFAULT_VEHTYPE" speedFactor="1.12" vaporized=""/>
    <tripinfo id="274" depart="61.00" departLane="-E8_0" departPos="5.10" departSpeed="0.00" departDelay="9.62" arrival="438.00" arrivalLane="-47621504#4_2" arrivalPos="286.75" arrivalSpeed="9.34" duration="377.00" routeLength="1302.89" waitingTime="201.00" waitingCount="4" stopTime="0.00" timeLoss="266.94" rerouteNo="0" devices="tripinfo_274" vType="DEFAULT_VEHTYPE" speedFactor="0.85" vaporized=""/>
    <tripinfo id="772" depart="145.00" departLane="-E21_0" departPos="5.10" departSpeed="0.00" departDelay="0.25" arrival="438.00" arrivalLane="E6_1" arrivalPos="330.11" arrivalSpeed="11.20" duration="293.00" routeLength="1304.55" waitingTime="151.00" waitingCount="2" stopTime="0.00" timeLoss="193.75" rerouteNo="0" devices="tripinfo_772" vType="DEFAULT_VEHTYPE" speedFactor="0.89" vaporized=""/>
    <tripinfo id="1015" depart="223.00" departLane="-E10_0" departPos="5.10" departSpeed="0.00" departDelay="32.69" arrival="438.00" arrivalLane="-E5_2" arrivalPos="399.05" arrivalSpeed="16.24" duration="215.00" routeLength="1152.35" waitingTime="104.00" waitingCount="2" stopTime="0.00" timeLoss="152.04" rerouteNo="0" devices="tripinfo_1015" vType="DEFAULT_VEHTYPE" speedFactor="1.23" vaporized=""/>
    <tripinfo id="512" depart="109.00" departLane="-47693393#5_0" departPos="5.10" departSpeed="0.00" departDelay="13.00" arrival="439.00" arrivalLane="E6_2" arrivalPos="330.11" arrivalSpeed="15.00" duration="330.00" routeLength="2005.28" waitingTime="138.00" waitingCount="3" stopTime="0.00" timeLoss="210.09" rerouteNo="0" devices="tripinfo_512" vType="DEFAULT_VEHTYPE" speedFactor="1.09" vaporized=""/>
    <tripinfo id="729" depart="155.00" departLane="-E8_0" departPos="5.10" departSpeed="0.00" departDelay="18.31" arrival="440.00" arrivalLane="-E5_1" arrivalPos="399.05" arrivalSpeed="15.11" duration="285.00" routeLength="977.41" waitingTime="182.00" waitingCount="10" stopTime="0.00" timeLoss="227.14" rerouteNo="0" devices="tripinfo_729" vType="DEFAULT_VEHTYPE" speedFactor="1.09" vaporized=""/>
    <tripinfo id="365" depart="80.00" departLane="-E2_0" departPos="5.10" departSpeed="0.00" departDelay="11.56" arrival="441.00" arrivalLane="E15_2" arrivalPos="382.33" arrivalSpeed="14.39" duration="361.00" routeLength="1639.06" waitingTime="202.00" waitingCount="3" stopTime="0.00" timeLoss="255.59" rerouteNo="0" devices="tripinfo_365" vType="DEFAULT_VEHTYPE" speedFactor="1.12" vaporized=""/>
    <tripinfo id="593" depart="114.00" departLane="E23_0" departPos="5.10" departSpeed="0.00" departDelay="2.81" arrival="442.00" arrivalLane="E6_2" arrivalPos="330.11" arrivalSpeed="13.70" duration="328.00" routeLength="1993.68" waitingTime="132.00" waitingCount="3" stopTime="0.00" timeLoss="197.14" rerouteNo="0" devices="tripinfo_593" vType="DEFAULT_VEHTYPE" speedFactor="1.06" vaporized=""/>
    <tripinfo id="1594" depart="306.00" departLane="-E25_0" departPos="5.10" departSpeed="0.00" departDelay="7.12" arrival="442.00" arrivalLane="47693393#5_0" arrivalPos="315.08" arrivalSpeed="20.74" duration="136.00" routeLength="1010.77" waitingTime="47.00" waitingCount="1" stopTime="0.00" timeLoss="69.11" rerouteNo="0" devices="tripinfo_1594" vType="DEFAULT_VEHTYPE" speedFactor="0.98" vaporized=""/>
    <tripinfo id="277" depart="52.00" departLane="47621504#4_0" departPos="5.10" departSpeed="0.00" departDelay="0.06" arrival="443.00" arrivalLane="E15_2" arrivalPos="382.33" arrivalSpeed="15.98" duration="391.00" routeLength="2054.21" waitingTime="199.00" waitingCount="3" stopTime="0.00" timeLoss="273.94" rerouteNo="0" devices="tripinfo_277" vType="DEFAULT_VEHTYPE" speedFactor="1.21" vaporized=""/>
    <tripinfo id="712" depart="176.00" departLane="-E15_0" departPos="5.10" departSpeed="0.00" departDelay="42.50" arrival="445.00" arrivalLane="E10_0" arrivalPos="414.33" arrivalSpeed="13.62" duration="269.00" routeLength="1405.70" waitingTime="134.00" waitingCount="2" stopTime="0.00" timeLoss="174.56" rerouteNo="0" devices="tripinfo_712" vType="DEFAULT_VEHTYPE" speedFactor="1.01" vaporized=""/>
    <tripinfo id="888" depart="190.00" departLane="-E10_0" departPos="5.10" departSpeed="0.00" departDelay="23.50" arrival="445.00" arrivalLane="-E20_0" arrivalPos="350.11" arrivalSpeed="7.91" duration="255.00" routeLength="1493.85" waitingTime="78.00" waitingCount="1" stopTime="0.00" timeLoss="104.63" rerouteNo="0" devices="tripinfo_888" vType="DEFAULT_VEHTYPE" speedFactor="0.77" vaporized=""/>
    <tripinfo id="1003" depart="189.00" departLane="E16_0" departPos="5.10" departSpeed="0.00" departDelay="0.94" arrival="445.00" arrivalLane="E6_1" arrivalPos="330.11" arrivalSpeed="13.44" duration="256.00" routeLength="1665.08" waitingTime="89.00" waitingCount="2" stopTime="0.00" timeLoss="140.30" rerouteNo="0" devices="tripinfo_1003" vType="DEFAULT_VEHTYPE" speedFactor="0.99" vaporized=""/>
    <tripinfo id="1652" depart="319.00" departLane="E21_0" departPos="5.10" departSpeed="0.00" departDelay="9.25" arrival="445.00" arrivalLane="E1_0" arrivalPos="369.00" arrivalSpeed="11.07" duration="126.00" routeLength="1310.21" waitingTime="0.00" waitingCount="0" stopTime="0.00" timeLoss="15.57" rerouteNo="0" devices="tripinfo_1652" vType="DEFAULT_VEHTYPE" speedFactor="0.88" vaporized=""/>
    <tripinfo id="1372" depart="260.00" departLane="-E1_0" departPos="5.10" departSpeed="0.00" departDelay="2.75" arrival="446.00" arrivalLane="E6_2" arrivalPos="330.11" arrivalSpeed="14.56" duration="186.00" routeLength="1030.41" waitingTime="89.00" waitingCount="2" stopTime="0.00" timeLoss="125.68" rerouteNo="0" devices="tripinfo_1372" vType="DEFAULT_VEHTYPE" speedFactor="1.13" vaporized=""/>
    <tripinfo id="1673" depart="323.00" departLane="-E25_0" departPos="5.10" departSpeed="0.00" departDelay="9.31" arrival="446.00" arrivalLane="47693393#5_0" arrivalPos="315.08" arrivalSpeed="20.06" duration="123.00" routeLength="1010.77" waitingTime="34.00" waitingCount="1" stopTime="0.00" timeLoss="53.56" rerouteNo="0" devices="tripinfo_1673" vType="DEFAULT_VEHTYPE" speedFactor="0.95" vaporized=""/>
    <tripinfo id="388" depart="93.00" departLane="E5_0" departPos="5.10" departSpeed="0.00" departDelay="20.25" arrival="448.00" arrivalLane="E6_2" arrivalPos="330.11" arrivalSpeed="16.20" duration="355.00" routeLength="1820.19" waitingTime="190.00" waitingCount="3" stopTime="0.00" timeLoss="250.14" rerouteNo="0" devices="tripinfo_388" vType="DEFAULT_VEHTYPE" speedFactor="1.19" vaporized=""/>
    <tripinfo id="458" depart="86.00" departLane="-E3_0" departPos="5.10" departSpeed="0.00" departDelay="0.12" arrival="448.00" arrivalLane="E15_0" arrivalPos="382.33" arrivalSpeed="10.43" duration="362.00" routeLength="1673.74" waitingTime="173.00" waitingCount="2" stopTime="0.00" timeLoss="210.63" rerouteNo="0" devices="tripinfo_458" vType="DEFAULT_VEHTYPE" speedFactor="0.80" vaporized=""/>
    <tripinfo id="1216" depart="299.00" departLane="-E6_0" departPos="5.10" departSpeed="0.00" departDelay="71.00" arrival="450.00" arrivalLane="E1_0" arrivalPos="369.00" arrivalSpeed="12.29" duration="151.00" routeLength="998.99" waitingTime="47.00" waitingCount="2" stopTime="0.00" timeLoss="76.27" rerouteNo="0" devices="tripinfo_1216" vType="DEFAULT_VEHTYPE" speedFactor="0.89" vaporized=""/>
    <tripinfo id="1294" depart="315.00" departLane="-E6_0" departPos="5.10" departSpeed="0.00" departDelay="72.38" arrival="451.00" arrivalLane="E1_1" arrivalPos="369.00" arrivalSpeed="12.13" duration="136.00" routeLength="998.99" waitingTime="31.00" waitingCount="2" stopTime="0.00" timeLoss="66.26" rerouteNo="0" devices="tripinfo_1294" vType="DEFAULT_VEHTYPE" speedFactor="0.95" vaporized=""/>
    <tripinfo id="599" depart="115.00" departLane="E23_0" departPos="5.10" departSpeed="0.00" departDelay="2.69" arrival="453.00" arrivalLane="-47693411#4_0" arrivalPos="350.11" arrivalSpeed="9.64" duration="338.00" routeLength="2001.41" waitingTime="125.00" waitingCount="4" stopTime="0.00" timeLoss="170.72" rerouteNo="0" devices="tripinfo_599" vType="DEFAULT_VEHTYPE" speedFactor="0.87" vaporized=""/>
    <tripinfo id="929" depart="178.00" departLane="47693393#2_0" departPos="5.10" departSpeed="0.00" departDelay="3.81" arrival="453.00" arrivalLane="E6_1" arrivalPos="330.11" arrivalSpeed="12.32" duration="275.00" routeLength="1697.55" waitingTime="121.00" waitingCount="2" stopTime="0.00" timeLoss="161.84" rerouteNo="0" devices="tripinfo_929" vType="DEFAULT_VEHTYPE" speedFactor="0.96" vaporized=""/>
    <tripinfo id="2127" depart="402.00" departLane="-E16_0" departPos="5.10" departSpeed="0.00" departDelay="3.19" arrival="453.00" arrivalLane="47693393#5_0" arrivalPos="315.08" arrivalSpeed="21.25" duration="51.00" routeLength="670.77" waitingTime="0.00" waitingCount="0" stopTime="0.00" timeLoss="9.03" rerouteNo="0" devices="tripinfo_2127" vType="DEFAULT_VEHTYPE" speedFactor="0.96" vaporized=""/>
    <tripinfo id="824" depart="155.00" departLane="-47693411#4_0" departPos="5.10" departSpeed="0.00" departDelay="0.50" arrival="455.00" arrivalLane="47693393#5_0" arrivalPos="315.08" arrivalSpeed="22.71" duration="300.00" routeLength="1668.53" waitingTime="118.00" waitingCount="5" stopTime="0.00" timeLoss="187.72" rerouteNo="0" devices="tripinfo_824" vType="DEFAULT_VEHTYPE" speedFactor="1.06" vaporized=""/>
    <tripinfo id="1371" depart="278.00" departLane="-E2_0" departPos="5.10" departSpeed="0.00" departDelay="20.94" arrival="457.00" arrivalLane="E22_0" arrivalPos="370.63" arrivalSpeed="8.01" duration="179.00" routeLength="965.07" waitingTime="85.00" waitingCount="1" stopTime="0.00" timeLoss="104.92" rerouteNo="0" devices="tripinfo_1371" vType="DEFAULT_VEHTYPE" speedFactor="0.95" vaporized=""/>
    <tripinfo id="1433" depart="274.00" departLane="-E1_0" departPos="5.10" departSpeed="0.00" departDelay="5.31" arrival="457.00" arrivalLane="E6_1" arrivalPos="330.11" arrivalSpeed="12.06" duration="183.00" routeLength="1030.41" waitingTime="71.00" waitingCount="2" stopTime="0.00" timeLoss="110.72" rerouteNo="0" devices="tripinfo_1433" vType="DEFAULT_VEHTYPE" speedFactor="0.94" vaporized=""/>
    <tripinfo id="1441" depart="278.00" departLane="-E1_0" departPos="5.10" departSpeed="0.00" departDelay="7.81" arrival="458.00" arrivalLane="E6_2" arrivalPos="330.11" arrivalSpeed="13.38" duration="180.00" routeLength="1030.41" waitingTime="68.00" waitingCount="2" stopTime="0.00" timeLoss="113.31" rerouteNo="0" devices="tripinfo_1441" vType="DEFAULT_VEHTYPE" speedFactor="1.02" vaporized=""/>
    <tripinfo id="636" depart="120.00" departLane="-47693411#4_0" departPos="5.10" departSpeed="0.00" departDelay="0.75" arrival="459.00" arrivalLane="47693393#5_0" arrivalPos="315.08" arrivalSpeed="21.63" duration="339.00" routeLength="1668.53" waitingTime="158.00" waitingCount="4" stopTime="0.00" timeLoss="221.44" rerouteNo="0" devices="tripinfo_636" vType="DEFAULT_VEHTYPE" speedFactor="1.02" vaporized=""/>
    <tripinfo id="1489" depart="292.00" departLane="-E1_0" departPos="5.10" departSpeed="0.00" departDelay="12.81" arrival="460.00" arrivalLane="E6_2" arrivalPos="330.11" arrivalSpeed="14.67" duration="168.00" routeLength="1030.41" waitingTime="57.00" waitingCount="2" stopTime="0.00" timeLoss="104.26" rerouteNo="0" devices="tripinfo_1489" vType="DEFAULT_VEHTYPE" speedFactor="1.07" vaporized=""/>
    <tripinfo id="879" depart="179.00" departLane="-E8_0" departPos="5.10" departSpeed="0.00" departDelay="14.19" arrival="461.00" arrivalLane="E2_0" arrivalPos="256.37" arrivalSpeed="13.94" duration="282.00" routeLength="856.84" waitingTime="163.00" waitingCount="10" stopTime="0.00" timeLoss="215.72" rerouteNo="0" devices="tripinfo_879" vType="DEFAULT_VEHTYPE" speedFactor="1.06" vaporized=""/>
    <tripinfo id="443" depart="89.00" departLane="-47693411#4_0" departPos="5.10" departSpeed="0.00" departDelay="5.94" arrival="464.00" arrivalLane="E1_0" arrivalPos="369.00" arrivalSpeed="17.03" duration="375.00" routeLength="1435.53" waitingTime="194.00" waitingCount="5" stopTime="0.00" timeLoss="291.80" rerouteNo="0" devices="tripinfo_443" vType="DEFAULT_VEHTYPE" speedFactor="1.24" vaporized=""/>
    <tripinfo id="1527" depart="307.00" departLane="-E1_0" departPos="5.10" departSpeed="0.00" departDelay="20.69" arrival="464.00" arrivalLane="E6_1" arrivalPos="330.11" arrivalSpeed="11.59" duration="157.00" routeLength="1030.41" waitingTime="42.00" waitingCount="2" stopTime="0.00" timeLoss="83.15" rerouteNo="0" devices="tripinfo_1527" vType="DEFAULT_VEHTYPE" speedFactor="0.92" vaporized=""/>
    <tripinfo id="857" depart="215.00" departLane="-E13_0" departPos="5.10" departSpeed="0.00" departDelay="54.31" arrival="465.00" arrivalLane="E17_0" arrivalPos="373.55" arrivalSpeed="6.89" duration="250.00" routeLength="1704.15" waitingTime="84.00" waitingCount="1" stopTime="0.00" timeLoss="143.20" rerouteNo="0" devices="tripinfo_857" vType="DEFAULT_VEHTYPE" speedFactor="1.17" vaporized=""/>
    <tripinfo id="862" depart="179.00" departLane="47621504#1_0" departPos="5.10" departSpeed="0.00" departDelay="17.38" arrival="465.00" arrivalLane="E22_1" arrivalPos="370.63" arrivalSpeed="14.42" duration="286.00" routeLength="1394.35" waitingTime="124.00" waitingCount="7" stopTime="0.00" timeLoss="197.56" rerouteNo="0" devices="tripinfo_862" vType="DEFAULT_VEHTYPE" speedFactor="1.07" vaporized=""/>
    <tripinfo id="462" depart="133.00" departLane="-E6_0" departPos="5.10" departSpeed="0.00" departDelay="46.38" arrival="466.00" arrivalLane="47693393#5_0" arrivalPos="315.08" arrivalSpeed="21.31" duration="333.00" routeLength="1989.26" waitingTime="167.00" waitingCount="2" stopTime="0.00" timeLoss="203.64" rerouteNo="0" devices="tripinfo_462" vType="DEFAULT_VEHTYPE" speedFactor="1.01" vaporized=""/>
    <tripinfo id="145" depart="31.00" departLane="-47621504#4_0" departPos="5.10" departSpeed="0.00" departDelay="3.81" arrival="467.00" arrivalLane="E22_1" arrivalPos="370.63" arrivalSpeed="14.85" duration="436.00" routeLength="1656.78" waitingTime="259.00" waitingCount="5" stopTime="0.00" timeLoss="336.47" rerouteNo="0" devices="tripinfo_145" vType="DEFAULT_VEHTYPE" speedFactor="1.14" vaporized=""/>
    <tripinfo id="1053" depart="262.00" departLane="-E6_0" departPos="5.10" departSpeed="0.00" departDelay="64.56" arrival="467.00" arrivalLane="E21_0" arrivalPos="263.57" arrivalSpeed="14.10" duration="205.00" routeLength="1288.54" waitingTime="83.00" waitingCount="6" stopTime="0.00" timeLoss="122.49" rerouteNo="0" devices="tripinfo_1053" vType="DEFAULT_VEHTYPE" speedFactor="1.05" vaporized=""/>
    <tripinfo id="330" depart="62.00" departLane="-E25_0" departPos="5.10" departSpeed="0.00" departDelay="0.12" arrival="468.00" arrivalLane="47693393#2_0" arrivalPos="294.24" arrivalSpeed="17.87" duration="406.00" routeLength="1614.75" waitingTime="255.00" waitingCount="2" stopTime="0.00" timeLoss="284.13" rerouteNo="0" devices="tripinfo_330" vType="DEFAULT_VEHTYPE" speedFactor="0.96" vaporized=""/>
    <tripinfo id="438" depart="94.00" departLane="-E10_0" departPos="5.10" departSpeed="0.00" departDelay="11.88" arrival="469.00" arrivalLane="E6_1" arrivalPos="330.11" arrivalSpeed="15.77" duration="375.00" routeLength="1545.55" waitingTime="234.00" waitingCount="3" stopTime="0.00" timeLoss="273.43" rerouteNo="0" devices="tripinfo_438" vType="DEFAULT_VEHTYPE" speedFactor="1.17" vaporized=""/>
    <tripinfo id="800" depart="171.00" departLane="E5_0" departPos="5.10" departSpeed="0.00" departDelay="21.00" arrival="469.00" arrivalLane="-E5_0" arrivalPos="399.05" arrivalSpeed="13.46" duration="298.00" routeLength="2110.43" waitingTime="101.00" waitingCount="2" stopTime="0.00" timeLoss="139.08" rerouteNo="0" devices="tripinfo_800" vType="DEFAULT_VEHTYPE" speedFactor="0.97" vaporized=""/>
    <tripinfo id="910" depart="182.00" departLane="-E25_0" departPos="5.10" departSpeed="0.00" departDelay="11.38" arrival="469.00" arrivalLane="E13_0" arrivalPos="382.60" arrivalSpeed="14.75" duration="287.00" routeLength="1134.61" waitingTime="176.00" waitingCount="3" stopTime="0.00" timeLoss="210.74" rerouteNo="0" devices="tripinfo_910" vType="DEFAULT_VEHTYPE" speedFactor="1.09" vaporized=""/>
    <tripinfo id="1148" depart="227.00" departLane="47621504#1_0" departPos="5.10" departSpeed="0.00" departDelay="11.75" arrival="469.00" arrivalLane="E25_0" arrivalPos="330.97" arrivalSpeed="13.10" duration="242.00" routeLength="1051.37" waitingTime="133.00" waitingCount="8" stopTime="0.00" timeLoss="173.75" rerouteNo="0" devices="tripinfo_1148" vType="DEFAULT_VEHTYPE" speedFactor="1.00" vaporized=""/>
    <tripinfo id="1382" depart="300.00" departLane="E5_0" departPos="5.10" departSpeed="0.00" departDelay="40.88" arrival="469.00" arrivalLane="E2_0" arrivalPos="256.37" arrivalSpeed="12.79" duration="169.00" routeLength="1339.17" waitingTime="41.00" waitingCount="1" stopTime="0.00" timeLoss="63.45" rerouteNo="0" devices="tripinfo_1382" vType="DEFAULT_VEHTYPE" speedFactor="0.93" vaporized=""/>
    <tripinfo id="2097" depart="395.00" departLane="-E1_0" departPos="5.10" departSpeed="0.00" departDelay="1.81" arrival="470.00" arrivalLane="E13_0" arrivalPos="382.60" arrivalSpeed="15.99" duration="75.00" routeLength="1032.01" waitingTime="0.00" waitingCount="0" stopTime="0.00" timeLoss="10.66" rerouteNo="0" devices="tripinfo_2097" vType="DEFAULT_VEHTYPE" speedFactor="1.17" vaporized=""/>
    <tripinfo id="830" depart="180.00" departLane="E5_0" departPos="5.10" departSpeed="0.00" departDelay="24.38" arrival="471.00" arrivalLane="-E5_1" arrivalPos="399.05" arrivalSpeed="13.47" duration="291.00" routeLength="2110.43" waitingTime="100.00" waitingCount="1" stopTime="0.00" timeLoss="134.97" rerouteNo="0" devices="tripinfo_830" vType="DEFAULT_VEHTYPE" speedFactor="0.99" vaporized=""/>
    <tripinfo id="2063" depart="423.00" departLane="-E10_0" departPos="5.10" departSpeed="0.00" departDelay="36.19" arrival="471.00" arrivalLane="E8_0" arrivalPos="236.52" arrivalSpeed="15.56" duration="48.00" routeLength="655.71" waitingTime="0.00" waitingCount="0" stopTime="0.00" timeLoss="7.35" rerouteNo="0" devices="tripinfo_2063" vType="DEFAULT_VEHTYPE" speedFactor="1.18" vaporized=""/>
    <tripinfo id="565" depart="163.00" departLane="-E6_0" departPos="5.10" departSpeed="0.00" departDelay="57.06" arrival="472.00" arrivalLane="47693393#5_0" arrivalPos="315.08" arrivalSpeed="20.78" duration="309.00" routeLength="1989.26" waitingTime="123.00" waitingCount="2" stopTime="0.00" timeLoss="176.73" rerouteNo="0" devices="tripinfo_565" vType="DEFAULT_VEHTYPE" speedFactor="0.98" vaporized=""/>
    <tripinfo id="273" depart="66.00" departLane="E5_0" departPos="5.10" departSpeed="0.00" departDelay="14.81" arrival="473.00" arrivalLane="E1_0" arrivalPos="369.00" arrivalSpeed="13.56" duration="407.00" routeLength="1565.64" waitingTime="266.00" waitingCount="3" stopTime="0.00" timeLoss="291.88" rerouteNo="0" devices="tripinfo_273" vType="DEFAULT_VEHTYPE" speedFactor="0.98" vaporized=""/>
    <tripinfo id="340" depart="85.00" departLane="-E6_0" departPos="5.10" departSpeed="0.00" departDelay="21.25" arrival="473.00" arrivalLane="-E5_1" arrivalPos="399.05" arrivalSpeed="15.34" duration="388.00" routeLength="1819.65" waitingTime="207.00" waitingCount="4" stopTime="0.00" timeLoss="274.73" rerouteNo="0" devices="tripinfo_340" vType="DEFAULT_VEHTYPE" speedFactor="1.11" vaporized=""/>
    <tripinfo id="493" depart="117.00" departLane="E5_0" departPos="5.10" departSpeed="0.00" departDelay="24.56" arrival="473.00" arrivalLane="E1_1" arrivalPos="369.00" arrivalSpeed="14.67" duration="356.00" routeLength="1565.64" waitingTime="223.00" waitingCount="3" stopTime="0.00" timeLoss="256.18" rerouteNo="0" devices="tripinfo_493" vType="DEFAULT_VEHTYPE" speedFactor="1.13" vaporized=""/>
    <tripinfo id="745" depart="145.00" departLane="E0_0" departPos="5.10" departSpeed="0.00" departDelay="5.31" arrival="474.00" arrivalLane="47693393#5_0" arrivalPos="315.08" arrivalSpeed="22.99" duration="329.00" routeLength="2046.91" waitingTime="104.00" waitingCount="4" stopTime="0.00" timeLoss="201.08" rerouteNo="0" devices="tripinfo_745" vType="DEFAULT_VEHTYPE" speedFactor="1.05" vaporized=""/>
    <tripinfo id="1620" depart="304.00" departLane="E19_0" departPos="5.10" departSpeed="0.00" departDelay="0.25" arrival="474.00" arrivalLane="47693393#2_0" arrivalPos="294.24" arrivalSpeed="15.44" duration="170.00" routeLength="1898.96" waitingTime="0.00" waitingCount="0" stopTime="0.00" timeLoss="39.56" rerouteNo="0" devices="tripinfo_1620" vType="DEFAULT_VEHTYPE" speedFactor="1.06" vaporized=""/>
    <tripinfo id="1837" depart="362.00" departLane="-E2_0" departPos="5.10" departSpeed="0.00" departDelay="17.56" arrival="474.00" arrivalLane="47693411#4_2" arrivalPos="350.47" arrivalSpeed="10.50" duration="112.00" routeLength="626.55" waitingTime="36.00" waitingCount="1" stopTime="0.00" timeLoss="58.26" rerouteNo="0" devices="tripinfo_1837" vType="DEFAULT_VEHTYPE" speedFactor="0.98" vaporized=""/>
    <tripinfo id="313" depart="70.00" departLane="-E1_0" departPos="5.10" departSpeed="0.00" departDelay="11.31" arrival="475.00" arrivalLane="-E5_1" arrivalPos="399.05" arrivalSpeed="13.68" duration="405.00" routeLength="1565.57" waitingTime="252.00" waitingCount="3" stopTime="0.00" timeLoss="299.94" rerouteNo="0" devices="tripinfo_313" vType="DEFAULT_VEHTYPE" speedFactor="1.07" vaporized=""/>
    <tripinfo id="904" depart="170.00" departLane="-E22_0" departPos="5.10" departSpeed="0.00" departDelay="0.50" arrival="475.00" arrivalLane="E6_0" arrivalPos="330.11" arrivalSpeed="10.38" duration="305.00" routeLength="1451.58" waitingTime="137.00" waitingCount="3" stopTime="0.00" timeLoss="170.03" rerouteNo="0" devices="tripinfo_904" vType="DEFAULT_VEHTYPE" speedFactor="0.78" vaporized=""/>
    <tripinfo id="339" depart="82.00" departLane="-E1_0" departPos="5.10" departSpeed="0.00" departDelay="18.44" arrival="476.00" arrivalLane="-E5_2" arrivalPos="399.05" arrivalSpeed="15.28" duration="394.00" routeLength="1565.57" waitingTime="250.00" waitingCount="3" stopTime="0.00" timeLoss="297.35" rerouteNo="0" devices="tripinfo_339" vType="DEFAULT_VEHTYPE" speedFactor="1.17" vaporized=""/>
    <tripinfo id="418" depart="112.00" departLane="-E6_0" departPos="5.10" departSpeed="0.00" departDelay="33.62" arrival="476.00" arrivalLane="-E5_0" arrivalPos="399.05" arrivalSpeed="11.89" duration="364.00" routeLength="1819.65" waitingTime="188.00" waitingCount="3" stopTime="0.00" timeLoss="228.93" rerouteNo="0" devices="tripinfo_418" vType="DEFAULT_VEHTYPE" speedFactor="0.92" vaporized=""/>
    <tripinfo id="487" depart="112.00" departLane="-E10_0" departPos="5.10" departSpeed="0.00" departDelay="20.69" arrival="476.00" arrivalLane="E1_1" arrivalPos="369.00" arrivalSpeed="14.52" duration="364.00" routeLength="1882.37" waitingTime="197.00" waitingCount="3" stopTime="0.00" timeLoss="242.46" rerouteNo="0" devices="tripinfo_487" vType="DEFAULT_VEHTYPE" speedFactor="1.06" vaporized=""/>
    <tripinfo id="2011" depart="394.00" departLane="-E2_0" departPos="5.10" departSpeed="0.00" departDelay="16.94" arrival="476.00" arrivalLane="47621504#5_0" arrivalPos="282.84" arrivalSpeed="17.99" duration="82.00" routeLength="924.42" waitingTime="0.00" waitingCount="0" stopTime="0.00" timeLoss="11.40" rerouteNo="0" devices="tripinfo_2011" vType="DEFAULT_VEHTYPE" speedFactor="0.87" vaporized=""/>
    <tripinfo id="437" depart="90.00" departLane="E0_0" departPos="5.10" departSpeed="0.00" departDelay="8.06" arrival="477.00" arrivalLane="E15_0" arrivalPos="382.33" arrivalSpeed="13.90" duration="387.00" routeLength="2132.01" waitingTime="181.00" waitingCount="4" stopTime="0.00" timeLoss="244.26" rerouteNo="0" devices="tripinfo_437" vType="DEFAULT_VEHTYPE" speedFactor="1.04" vaporized=""/>
    <tripinfo id="765" depart="160.00" departLane="-E10_0" departPos="5.10" departSpeed="0.00" departDelay="16.56" arrival="477.00" arrivalLane="E6_1" arrivalPos="330.11" arrivalSpeed="12.92" duration="317.00" routeLength="1545.55" waitingTime="158.00" waitingCount="2" stopTime="0.00" timeLoss="192.14" rerouteNo="0" devices="tripinfo_765" vType="DEFAULT_VEHTYPE" speedFactor="0.94" vaporized=""/>
    <tripinfo id="1446" depart="350.00" departLane="-E6_0" departPos="5.10" departSpeed="0.00" departDelay="78.88" arrival="477.00" arrivalLane="47621504#5_2" arrivalPos="282.84" arrivalSpeed="19.34" duration="127.00" routeLength="633.31" waitingTime="75.00" waitingCount="1" stopTime="0.00" timeLoss="84.50" rerouteNo="0" devices="tripinfo_1446" vType="DEFAULT_VEHTYPE" speedFactor="0.92" vaporized=""/>
    <tripinfo id="293" depart="57.00" departLane="-E19_0" departPos="5.10" departSpeed="0.00" departDelay="2.06" arrival="478.00" arrivalLane="E15_1" arrivalPos="382.33" arrivalSpeed="15.04" duration="421.00" routeLength="1716.54" waitingTime="259.00" waitingCount="5" stopTime="0.00" timeLoss="310.39" rerouteNo="0" devices="tripinfo_293" vType="DEFAULT_VEHTYPE" speedFactor="1.14" vaporized=""/>
    <tripinfo id="511" depart="98.00" departLane="E0_0" departPos="5.10" departSpeed="0.00" departDelay="2.19" arrival="478.00" arrivalLane="47693393#5_0" arrivalPos="315.08" arrivalSpeed="22.03" duration="380.00" routeLength="2046.91" waitingTime="183.00" waitingCount="4" stopTime="0.00" timeLoss="246.27" rerouteNo="0" devices="tripinfo_511" vType="DEFAULT_VEHTYPE" speedFactor="1.01" vaporized=""/>
    <tripinfo id="634" depart="133.00" departLane="-E10_0" departPos="5.10" departSpeed="0.00" departDelay="14.12" arrival="478.00" arrivalLane="E1_0" arrivalPos="369.00" arrivalSpeed="14.18" duration="345.00" routeLength="1882.37" waitingTime="171.00" waitingCount="3" stopTime="0.00" timeLoss="219.41" rerouteNo="0" devices="tripinfo_634" vType="DEFAULT_VEHTYPE" speedFactor="1.03" vaporized=""/>
    <tripinfo id="1059" depart="225.00" departLane="-E2_0" departPos="5.10" departSpeed="0.00" departDelay="26.44" arrival="478.00" arrivalLane="E10_0" arrivalPos="414.33" arrivalSpeed="12.51" duration="253.00" routeLength="1068.66" waitingTime="135.00" waitingCount="2" stopTime="0.00" timeLoss="162.84" rerouteNo="0" devices="tripinfo_1059" vType="DEFAULT_VEHTYPE" speedFactor="0.94" vaporized=""/>
    <tripinfo id="1143" depart="216.00" departLane="-E25_0" departPos="5.10" departSpeed="0.00" departDelay="1.69" arrival="478.00" arrivalLane="E13_1" arrivalPos="382.60" arrivalSpeed="12.40" duration="262.00" routeLength="1134.61" waitingTime="141.00" waitingCount="3" stopTime="0.00" timeLoss="171.87" rerouteNo="0" devices="tripinfo_1143" vType="DEFAULT_VEHTYPE" speedFactor="0.92" vaporized=""/>
    <tripinfo id="1175" depart="221.00" departLane="-E17_0" departPos="5.10" departSpeed="0.00" departDelay="0.69" arrival="478.00" arrivalLane="-E5_1" arrivalPos="399.05" arrivalSpeed="14.83" duration="257.00" routeLength="1442.08" waitingTime="132.00" waitingCount="2" stopTime="0.00" timeLoss="162.03" rerouteNo="0" devices="tripinfo_1175" vType="DEFAULT_VEHTYPE" speedFactor="1.10" vaporized=""/>
    <tripinfo id="1541" depart="307.00" departLane="-E2_0" departPos="5.10" departSpeed="0.00" departDelay="18.06" arrival="478.00" arrivalLane="E6_2" arrivalPos="330.11" arrivalSpeed="15.27" duration="171.00" routeLength="990.76" waitingTime="80.00" waitingCount="1" stopTime="0.00" timeLoss="107.57" rerouteNo="0" devices="tripinfo_1541" vType="DEFAULT_VEHTYPE" speedFactor="1.14" vaporized=""/>
    <tripinfo id="1692" depart="402.00" departLane="-E6_0" departPos="5.10" departSpeed="0.00" departDelay="84.75" arrival="478.00" arrivalLane="47621504#5_2" arrivalPos="282.84" arrivalSpeed="21.41" duration="76.00" routeLength="633.31" waitingTime="28.00" waitingCount="1" stopTime="0.00" timeLoss="40.58" rerouteNo="0" devices="tripinfo_1692" vType="DEFAULT_VEHTYPE" speedFactor="1.09" vaporized=""/>
    <tripinfo id="2048" depart="397.00" departLane="-E2_0" departPos="5.10" departSpeed="0.00" departDelay="13.00" arrival="478.00" arrivalLane="47621504#5_0" arrivalPos="282.84" arrivalSpeed="19.09" duration="81.00" routeLength="924.42" waitingTime="0.00" waitingCount="0" stopTime="0.00" timeLoss="13.56" rerouteNo="0" devices="tripinfo_2048" vType="DEFAULT_VEHTYPE" speedFactor="0.90" vaporized=""/>
    <tripinfo id="9" depart="2.00" departLane="47621504#1_0" departPos="5.10" departSpeed="0.00" departDelay="0.31" arrival="479.00" arrivalLane="-47621504#1_2" arrivalPos="333.17" arrivalSpeed="18.12" duration="477.00" routeLength="2015.33" waitingTime="286.00" waitingCount="4" stopTime="0.00" timeLoss="325.06" rerouteNo="0" devices="tripinfo_9" vType="DEFAULT_VEHTYPE" speedFactor="0.86" vaporized=""/>
    <tripinfo id="1419" depart="272.00" departLane="E20_0" departPos="5.10" departSpeed="0.00" departDelay="5.94" arrival="479.00" arrivalLane="E1_2" arrivalPos="369.00" arrivalSpeed="14.08" duration="207.00" routeLength="1139.22" waitingTime="107.00" waitingCount="2" stopTime="0.00" timeLoss="132.64" rerouteNo="0" devices="tripinfo_1419" vType="DEFAULT_VEHTYPE" speedFactor="1.11" vaporized=""/>
    <tripinfo id="1438" depart="290.00" departLane="-E2_0" departPos="5.10" departSpeed="0.00" departDelay="20.38" arrival="479.00" arrivalLane="E6_0" arrivalPos="330.11" arrivalSpeed="11.03" duration="189.00" routeLength="990.76" waitingTime="83.00" waitingCount="1" stopTime="0.00" timeLoss="98.41" rerouteNo="0" devices="tripinfo_1438" vType="DEFAULT_VEHTYPE" speedFactor="0.80" vaporized=""/>
    <tripinfo id="637" depart="136.00" departLane="-E10_0" departPos="5.10" departSpeed="0.00" departDelay="16.56" arrival="480.00" arrivalLane="E1_0" arrivalPos="369.00" arrivalSpeed="13.02" duration="344.00" routeLength="1882.37" waitingTime="164.00" waitingCount="3" stopTime="0.00" timeLoss="213.45" rerouteNo="0" devices="tripinfo_637" vType="DEFAULT_VEHTYPE" speedFactor="0.99" vaporized=""/>
    <tripinfo id="898" depart="179.00" departLane="-E25_0" departPos="5.10" departSpeed="0.00" departDelay="10.62" arrival="480.00" arrivalLane="E13_0" arrivalPos="382.60" arrivalSpeed="11.15" duration="301.00" routeLength="1134.61" waitingTime="172.00" waitingCount="3" stopTime="0.00" timeLoss="198.35" rerouteNo="0" devices="tripinfo_898" vType="DEFAULT_VEHTYPE" speedFactor="0.81" vaporized=""/>
    <tripinfo id="1166" depart="235.00" departLane="-E2_0" departPos="5.10" departSpeed="0.00" departDelay="16.38" arrival="480.00" arrivalLane="E10_0" arrivalPos="414.33" arrivalSpeed="11.78" duration="245.00" routeLength="1068.66" waitingTime="127.00" waitingCount="2" stopTime="0.00" timeLoss="155.03" rerouteNo="0" devices="tripinfo_1166" vType="DEFAULT_VEHTYPE" speedFactor="0.94" vaporized=""/>
    <tripinfo id="1167" depart="219.00" departLane="-E25_0" departPos="5.10" departSpeed="0.00" departDelay="0.19" arrival="480.00" arrivalLane="E13_1" arrivalPos="382.60" arrivalSpeed="12.39" duration="261.00" routeLength="1134.61" waitingTime="137.00" waitingCount="3" stopTime="0.00" timeLoss="169.87" rerouteNo="0" devices="tripinfo_1167" vType="DEFAULT_VEHTYPE" speedFactor="0.91" vaporized=""/>
    <tripinfo id="897" depart="233.00" departLane="-E6_0" departPos="5.10" departSpeed="0.00" departDelay="64.81" arrival="481.00" arrivalLane="-E22_2" arrivalPos="370.63" arrivalSpeed="7.82" duration="248.00" routeLength="1015.90" waitingTime="129.00" waitingCount="3" stopTime="0.00" timeLoss="172.35" rerouteNo="0" devices="tripinfo_897" vType="DEFAULT_VEHTYPE" speedFactor="0.88" vaporized=""/>
    <tripinfo id="1538" depart="301.00" departLane="-E2_0" departPos="5.10" departSpeed="0.00" departDelay="12.62" arrival="481.00" arrivalLane="E6_1" arrivalPos="330.11" arrivalSpeed="12.57" duration="180.00" routeLength="990.76" waitingTime="79.00" waitingCount="1" stopTime="0.00" timeLoss="106.49" rerouteNo="0" devices="tripinfo_1538" vType="DEFAULT_VEHTYPE" speedFactor="0.99" vaporized=""/>
    <tripinfo id="1564" depart="302.00" departLane="-E25_0" departPos="5.10" departSpeed="0.00" departDelay="8.75" arrival="481.00" arrivalLane="-47621504#1_2" arrivalPos="333.17" arrivalSpeed="21.56" duration="179.00" routeLength="1082.29" waitingTime="80.00" waitingCount="3" stopTime="0.00" timeLoss="107.36" rerouteNo="0" devices="tripinfo_1564" vType="DEFAULT_VEHTYPE" speedFactor="0.99" vaporized=""/>
    <tripinfo id="444" depart="84.00" departLane="-E13_0" departPos="5.10" departSpeed="0.00" departDelay="0.75" arrival="482.00" arrivalLane="E13_1" arrivalPos="382.60" arrivalSpeed="12.90" duration="398.00" routeLength="2114.56" waitingTime="169.00" waitingCount="3" stopTime="0.00" timeLoss="235.74" rerouteNo="0" devices="tripinfo_444" vType="DEFAULT_VEHTYPE" speedFactor="0.96" vaporized=""/>
    <tripinfo id="1386" depart="303.00" departLane="E5_0" departPos="5.10" departSpeed="0.00" departDelay="43.12" arrival="482.00" arrivalLane="-47693411#4_0" arrivalPos="350.11" arrivalSpeed="10.53" duration="179.00" routeLength="1072.89" waitingTime="72.00" waitingCount="2" stopTime="0.00" timeLoss="101.41" rerouteNo="0" devices="tripinfo_1386" vType="DEFAULT_VEHTYPE" speedFactor="1.00" vaporized=""/>
    <tripinfo id="1804" depart="387.00" departLane="E5_0" departPos="5.10" departSpeed="0.00" departDelay="48.75" arrival="482.00" arrivalLane="E10_0" arrivalPos="414.33" arrivalSpeed="12.87" duration="95.00" routeLength="1120.98" waitingTime="0.00" waitingCount="0" stopTime="0.00" timeLoss="14.66" rerouteNo="0" devices="tripinfo_1804" vType="DEFAULT_VEHTYPE" speedFactor="0.94" vaporized=""/>
    <tripinfo id="1960" depart="369.00" departLane="-E21_0" departPos="5.10" departSpeed="0.00" departDelay="1.50" arrival="482.00" arrivalLane="-E5_2" arrivalPos="399.05" arrivalSpeed="15.50" duration="113.00" routeLength="1044.03" waitingTime="25.00" waitingCount="1" stopTime="0.00" timeLoss="45.95" rerouteNo="0" devices="tripinfo_1960" vType="DEFAULT_VEHTYPE" speedFactor="1.14" vaporized=""/>
    <tripinfo id="182" depart="50.00" departLane="-E15_0" departPos="5.10" departSpeed="0.00" departDelay="15.88" arrival="483.00" arrivalLane="E13_1" arrivalPos="382.60" arrivalSpeed="14.09" duration="433.00" routeLength="1567.55" waitingTime="281.00" waitingCount="3" stopTime="0.00" timeLoss="323.16" rerouteNo="0" devices="tripinfo_182" vType="DEFAULT_VEHTYPE" speedFactor="1.03" vaporized=""/>
    <tripinfo id="268" depart="61.00" departLane="-E1_0" departPos="5.10" departSpeed="0.00" departDelay="10.75" arrival="483.00" arrivalLane="E15_0" arrivalPos="382.33" arrivalSpeed="12.36" duration="422.00" routeLength="1820.28" waitingTime="228.00" waitingCount="4" stopTime="0.00" timeLoss="284.46" rerouteNo="0" devices="tripinfo_268" vType="DEFAULT_VEHTYPE" speedFactor="0.96" vaporized=""/>
    <tripinfo id="1176" depart="239.00" departLane="-E2_0" departPos="5.10" departSpeed="0.00" departDelay="18.50" arrival="483.00" arrivalLane="E10_1" arrivalPos="414.33" arrivalSpeed="11.36" duration="244.00" routeLength="1068.66" waitingTime="122.00" waitingCount="2" stopTime="0.00" timeLoss="150.74" rerouteNo="0" devices="tripinfo_1176" vType="DEFAULT_VEHTYPE" speedFactor="0.90" vaporized=""/>
    <tripinfo id="555" depart="110.00" departLane="-E25_0" departPos="5.10" departSpeed="0.00" departDelay="5.94" arrival="484.00" arrivalLane="-E5_1" arrivalPos="399.05" arrivalSpeed="14.80" duration="374.00" routeLength="1402.44" waitingTime="248.00" waitingCount="3" stopTime="0.00" timeLoss="283.93" rerouteNo="0" devices="tripinfo_555" vType="DEFAULT_VEHTYPE" speedFactor="1.13" vaporized=""/>
    <tripinfo id="973" depart="216.00" departLane="E5_0" departPos="5.10" departSpeed="0.00" departDelay="33.56" arrival="484.00" arrivalLane="E0_0" arrivalPos="371.34" arrivalSpeed="5.90" duration="268.00" routeLength="1473.01" waitingTime="123.00" waitingCount="4" stopTime="0.00" timeLoss="175.65" rerouteNo="0" devices="tripinfo_973" vType="DEFAULT_VEHTYPE" speedFactor="1.15" vaporized=""/>
    <tripinfo id="198" depart="56.00" departLane="-E15_0" departPos="5.10" departSpeed="0.00" departDelay="18.88" arrival="485.00" arrivalLane="E13_0" arrivalPos="382.60" arrivalSpeed="14.48" duration="429.00" routeLength="1567.55" waitingTime="278.00" waitingCount="3" stopTime="0.00" timeLoss="322.36" rerouteNo="0" devices="tripinfo_198" vType="DEFAULT_VEHTYPE" speedFactor="1.06" vaporized=""/>
    <tripinfo id="489" depart="115.00" departLane="-E10_0" departPos="5.10" departSpeed="0.00" departDelay="23.31" arrival="485.00" arrivalLane="E10_0" arrivalPos="414.33" arrivalSpeed="12.07" duration="370.00" routeLength="2205.66" waitingTime="152.00" waitingCount="2" stopTime="0.00" timeLoss="199.19" rerouteNo="0" devices="tripinfo_489" vType="DEFAULT_VEHTYPE" speedFactor="0.94" vaporized=""/>
    <tripinfo id="620" depart="122.00" departLane="-47621504#5_0" departPos="5.10" departSpeed="0.00" departDelay="5.75" arrival="485.00" arrivalLane="E10_2" arrivalPos="414.33" arrivalSpeed="16.32" duration="363.00" routeLength="1494.53" waitingTime="200.00" waitingCount="3" stopTime="0.00" timeLoss="271.86" rerouteNo="0" devices="tripinfo_620" vType="DEFAULT_VEHTYPE" speedFactor="1.18" vaporized=""/>
    <tripinfo id="849" depart="173.00" departLane="-E2_0" departPos="5.10" departSpeed="0.00" departDelay="13.81" arrival="485.00" arrivalLane="E1_0" arrivalPos="369.00" arrivalSpeed="10.74" duration="312.00" routeLength="1322.94" waitingTime="138.00" waitingCount="4" stopTime="0.00" timeLoss="207.48" rerouteNo="0" devices="tripinfo_849" vType="DEFAULT_VEHTYPE" speedFactor="0.86" vaporized=""/>
    <tripinfo id="1827" depart="343.00" departLane="-E22_0" departPos="5.10" departSpeed="0.00" departDelay="0.44" arrival="485.00" arrivalLane="-47621504#1_2" arrivalPos="333.17" arrivalSpeed="17.33" duration="142.00" routeLength="1378.90" waitingTime="7.00" waitingCount="1" stopTime="0.00" timeLoss="26.53" rerouteNo="0" devices="tripinfo_1827" vType="DEFAULT_VEHTYPE" speedFactor="0.80" vaporized=""/>
    <tripinfo id="2131" depart="400.00" departLane="47693411#4_0" departPos="5.10" departSpeed="0.00" departDelay="0.44" arrival="485.00" arrivalLane="E8_2" arrivalPos="236.52" arrivalSpeed="13.17" duration="85.00" routeLength="606.60" waitingTime="21.00" waitingCount="1" stopTime="0.00" timeLoss="31.90" rerouteNo="0" devices="tripinfo_2131" vType="DEFAULT_VEHTYPE" speedFactor="0.95" vaporized=""/>
    <tripinfo id="2248" depart="435.00" departLane="-E13_0" departPos="5.10" departSpeed="0.00" departDelay="13.50" arrival="485.00" arrivalLane="-47621504#1_0" arrivalPos="333.17" arrivalSpeed="24.02" duration="50.00" routeLength="719.70" waitingTime="0.00" waitingCount="0" stopTime="0.00" timeLoss="11.01" rerouteNo="0" devices="tripinfo_2248" vType="DEFAULT_VEHTYPE" speedFactor="1.12" vaporized=""/>
    <tripinfo id="1384" depart="265.00" departLane="E20_0" departPos="5.10" departSpeed="0.00" departDelay="5.50" arrival="486.00" arrivalLane="E10_1" arrivalPos="414.33" arrivalSpeed="14.27" duration="221.00" routeLength="1462.51" waitingTime="82.00" waitingCount="1" stopTime="0.00" timeLoss="111.98" rerouteNo="0" devices="tripinfo_1384" vType="DEFAULT_VEHTYPE" speedFactor="1.04" vaporized=""/>
    <tripinfo id="1644" depart="325.00" departLane="-E2_0" departPos="5.10" departSpeed="0.00" departDelay="16.75" arrival="486.00" arrivalLane="E6_0" arrivalPos="330.11" arrivalSpeed="11.06" duration="161.00" routeLength="990.76" waitingTime="54.00" waitingCount="1" stopTime="0.00" timeLoss="73.16" rerouteNo="0" devices="tripinfo_1644" vType="DEFAULT_VEHTYPE" speedFactor="0.82" vaporized=""/>
    <tripinfo id="2249" depart="423.00" departLane="-E3_0" departPos="5.10" departSpeed="0.00" departDelay="1.31" arrival="486.00" arrivalLane="47693411#4_0" arrivalPos="350.47" arrivalSpeed="10.49" duration="63.00" routeLength="661.23" waitingTime="0.00" waitingCount="0" stopTime="0.00" timeLoss="7.31" rerouteNo="0" devices="tripinfo_2249" vType="DEFAULT_VEHTYPE" speedFactor="1.00" vaporized=""/>
    <tripinfo id="1511" depart="284.00" departLane="E19_0" departPos="5.10" departSpeed="0.00" departDelay="0.69" arrival="487.00" arrivalLane="-E5_0" arrivalPos="399.05" arrivalSpeed="10.65" duration="203.00" routeLength="1686.65" waitingTime="31.00" waitingCount="1" stopTime="0.00" timeLoss="57.39" rerouteNo="0" devices="tripinfo_1511" vType="DEFAULT_VEHTYPE" speedFactor="0.85" vaporized=""/>
    <tripinfo id="1758" depart="330.00" departLane="-E23_0" departPos="5.10" departSpeed="0.00" departDelay="0.38" arrival="487.00" arrivalLane="-47621504#1_2" arrivalPos="333.17" arrivalSpeed="19.54" duration="157.00" routeLength="1654.54" waitingTime="6.00" waitingCount="1" stopTime="0.00" timeLoss="57.68" rerouteNo="0" devices="tripinfo_1758" vType="DEFAULT_VEHTYPE" speedFactor="1.15" vaporized=""/>
    <tripinfo id="1920" depart="379.00" departLane="-E25_0" departPos="5.10" departSpeed="0.00" departDelay="19.00" arrival="487.00" arrivalLane="47693393#5_0" arrivalPos="315.08" arrivalSpeed="17.26" duration="108.00" routeLength="1010.77" waitingTime="7.00" waitingCount="1" stopTime="0.00" timeLoss="25.70" rerouteNo="0" devices="tripinfo_1920" vType="DEFAULT_VEHTYPE" speedFactor="0.80" vaporized=""/>
    <tripinfo id="687" depart="132.00" departLane="-47621504#5_0" departPos="5.10" departSpeed="0.00" departDelay="3.19" arrival="488.00" arrivalLane="E10_1" arrivalPos="414.33" arrivalSpeed="14.31" duration="356.00" routeLength="1494.53" waitingTime="193.00" waitingCount="3" stopTime="0.00" timeLoss="259.11" rerouteNo="0" devices="tripinfo_687" vType="DEFAULT_VEHTYPE" speedFactor="1.11" vaporized=""/>
    <tripinfo id="1244" depart="302.00" departLane="-E6_0" departPos="5.10" departSpeed="0.00" departDelay="68.75" arrival="488.00" arrivalLane="-E0_0" arrivalPos="371.34" arrivalSpeed="11.80" duration="186.00" routeLength="724.49" waitingTime="101.00" waitingCount="2" stopTime="0.00" timeLoss="124.49" rerouteNo="0" devices="tripinfo_1244" vType="DEFAULT_VEHTYPE" speedFactor="0.85" vaporized=""/>
    <tripinfo id="1605" depart="309.00" departLane="-E25_0" departPos="5.10" departSpeed="0.00" departDelay="8.06" arrival="488.00" arrivalLane="-47621504#1_1" arrivalPos="333.17" arrivalSpeed="20.27" duration="179.00" routeLength="1082.29" waitingTime="69.00" waitingCount="4" stopTime="0.00" timeLoss="114.52" rerouteNo="0" devices="tripinfo_1605" vType="DEFAULT_VEHTYPE" speedFactor="1.09" vaporized=""/>
    <tripinfo id="588" depart="121.00" departLane="-E1_0" departPos="5.10" departSpeed="0.00" departDelay="10.75" arrival="489.00" arrivalLane="47693411#4_2" arrivalPos="350.47" arrivalSpeed="10.54" duration="368.00" routeLength="1435.33" waitingTime="224.00" waitingCount="3" stopTime="0.00" timeLoss="258.56" rerouteNo="0" devices="tripinfo_588" vType="DEFAULT_VEHTYPE" speedFactor="0.95" vaporized=""/>
    <tripinfo id="774" depart="151.00" departLane="E3_0" departPos="5.10" departSpeed="0.00" departDelay="5.88" arrival="489.00" arrivalLane="E15_0" arrivalPos="382.33" arrivalSpeed="11.63" duration="338.00" routeLength="1378.34" waitingTime="177.00" waitingCount="4" stopTime="0.00" timeLoss="220.88" rerouteNo="0" devices="tripinfo_774" vType="DEFAULT_VEHTYPE" speedFactor="0.85" vaporized=""/>
    <tripinfo id="2037" depart="382.00" departLane="E3_0" departPos="5.10" departSpeed="0.00" departDelay="0.06" arrival="489.00" arrivalLane="E1_0" arrivalPos="369.00" arrivalSpeed="12.35" duration="107.00" routeLength="1077.74" waitingTime="7.00" waitingCount="1" stopTime="0.00" timeLoss="25.46" rerouteNo="0" devices="tripinfo_2037" vType="DEFAULT_VEHTYPE" speedFactor="0.96" vaporized=""/>
    <tripinfo id="550" depart="110.00" departLane="-E13_0" departPos="5.10" departSpeed="0.00" departDelay="6.88" arrival="490.00" arrivalLane="-E20_0" arrivalPos="350.11" arrivalSpeed="7.55" duration="380.00" routeLength="1426.20" waitingTime="213.00" waitingCount="3" stopTime="0.00" timeLoss="272.66" rerouteNo="0" devices="tripinfo_550" vType="DEFAULT_VEHTYPE" speedFactor="0.97" vaporized=""/>
    <tripinfo id="551" depart="113.00" departLane="-E13_0" departPos="5.10" departSpeed="0.00" departDelay="9.69" arrival="490.00" arrivalLane="E15_1" arrivalPos="382.33" arrivalSpeed="11.95" duration="377.00" routeLength="1566.93" waitingTime="222.00" waitingCount="3" stopTime="0.00" timeLoss="249.25" rerouteNo="0" devices="tripinfo_551" vType="DEFAULT_VEHTYPE" speedFactor="0.89" vaporized=""/>
    <tripinfo id="1107" depart="217.00" departLane="-47693393#2_0" departPos="5.10" departSpeed="0.00" departDelay="9.44" arrival="490.00" arrivalLane="-E5_1" arrivalPos="399.05" arrivalSpeed="14.32" duration="273.00" routeLength="1797.87" waitingTime="95.00" waitingCount="4" stopTime="0.00" timeLoss="149.16" rerouteNo="0" devices="tripinfo_1107" vType="DEFAULT_VEHTYPE" speedFactor="1.05" vaporized=""/>
    <tripinfo id="1254" depart="238.00" departLane="E16_0" departPos="5.10" departSpeed="0.00" departDelay="2.88" arrival="490.00" arrivalLane="-E0_0" arrivalPos="371.34" arrivalSpeed="14.70" duration="252.00" routeLength="1691.79" waitingTime="94.00" waitingCount="2" stopTime="0.00" timeLoss="148.42" rerouteNo="0" devices="tripinfo_1254" vType="DEFAULT_VEHTYPE" speedFactor="1.13" vaporized=""/>
    <tripinfo id="864" depart="169.00" departLane="-E25_0" departPos="5.10" departSpeed="0.00" departDelay="7.00" arrival="491.00" arrivalLane="-E5_2" arrivalPos="399.05" arrivalSpeed="15.71" duration="322.00" routeLength="1402.44" waitingTime="182.00" waitingCount="5" stopTime="0.00" timeLoss="234.42" rerouteNo="0" devices="tripinfo_864" vType="DEFAULT_VEHTYPE" speedFactor="1.17" vaporized=""/>
    <tripinfo id="1090" depart="205.00" departLane="-47693393#2_0" departPos="5.10" departSpeed="0.00" departDelay="0.62" arrival="491.00" arrivalLane="-E5_0" arrivalPos="399.05" arrivalSpeed="12.01" duration="286.00" routeLength="1797.87" waitingTime="102.00" waitingCount="4" stopTime="0.00" timeLoss="142.51" rerouteNo="0" devices="tripinfo_1090" vType="DEFAULT_VEHTYPE" speedFactor="0.90" vaporized=""/>
    <tripinfo id="1113" depart="218.00" departLane="-E1_0" departPos="5.10" departSpeed="0.00" departDelay="9.31" arrival="491.00" arrivalLane="E1_1" arrivalPos="369.00" arrivalSpeed="13.68" duration="273.00" routeLength="2149.06" waitingTime="82.00" waitingCount="1" stopTime="0.00" timeLoss="121.95" rerouteNo="0" devices="tripinfo_1113" vType="DEFAULT_VEHTYPE" speedFactor="0.99" vaporized=""/>
    <tripinfo id="1776" depart="339.00" departLane="E3_0" departPos="5.10" departSpeed="0.00" departDelay="6.00" arrival="491.00" arrivalLane="E1_0" arrivalPos="369.00" arrivalSpeed="11.30" duration="152.00" routeLength="1077.74" waitingTime="38.00" waitingCount="1" stopTime="0.00" timeLoss="56.26" rerouteNo="0" devices="tripinfo_1776" vType="DEFAULT_VEHTYPE" speedFactor="0.82" vaporized=""/>
    <tripinfo id="413" depart="78.00" departLane="-47621504#5_0" departPos="5.10" departSpeed="0.00" departDelay="0.56" arrival="492.00" arrivalLane="E10_0" arrivalPos="414.33" arrivalSpeed="10.71" duration="414.00" routeLength="1494.53" waitingTime="241.00" waitingCount="4" stopTime="0.00" timeLoss="279.54" rerouteNo="0" devices="tripinfo_413" vType="DEFAULT_VEHTYPE" speedFactor="0.80" vaporized=""/>
    <tripinfo id="638" depart="140.00" departLane="-E13_0" departPos="5.10" departSpeed="0.00" departDelay="20.38" arrival="492.00" arrivalLane="E15_1" arrivalPos="382.33" arrivalSpeed="14.47" duration="352.00" routeLength="1566.93" waitingTime="203.00" waitingCount="3" stopTime="0.00" timeLoss="244.20" rerouteNo="0" devices="tripinfo_638" vType="DEFAULT_VEHTYPE" speedFactor="1.05" vaporized=""/>
    <tripinfo id="1302" depart="295.00" departLane="-E10_0" departPos="5.10" departSpeed="0.00" departDelay="50.88" arrival="492.00" arrivalLane="-47693411#4_0" arrivalPos="350.11" arrivalSpeed="10.22" duration="197.00" routeLength="787.21" waitingTime="103.00" waitingCount="2" stopTime="0.00" timeLoss="134.20" rerouteNo="0" devices="tripinfo_1302" vType="DEFAULT_VEHTYPE" speedFactor="1.02" vaporized=""/>
    <tripinfo id="2021" depart="379.00" departLane="-E15_0" departPos="5.10" departSpeed="0.00" departDelay="0.06" arrival="492.00" arrivalLane="47693393#5_2" arrivalPos="315.08" arrivalSpeed="24.30" duration="113.00" routeLength="717.16" waitingTime="54.00" waitingCount="2" stopTime="0.00" timeLoss="73.52" rerouteNo="0" devices="tripinfo_2021" vType="DEFAULT_VEHTYPE" speedFactor="1.10" vaporized=""/>
    <tripinfo id="1185" depart="226.00" departLane="-E1_0" departPos="5.10" departSpeed="0.00" departDelay="3.81" arrival="493.00" arrivalLane="E1_1" arrivalPos="369.00" arrivalSpeed="13.51" duration="267.00" routeLength="2149.06" waitingTime="77.00" waitingCount="1" stopTime="0.00" timeLoss="114.33" rerouteNo="0" devices="tripinfo_1185" vType="DEFAULT_VEHTYPE" speedFactor="0.98" vaporized=""/>
    <tripinfo id="1253" depart="235.00" departLane="-E17_0" departPos="5.10" departSpeed="0.00" departDelay="0.06" arrival="493.00" arrivalLane="E15_0" arrivalPos="382.33" arrivalSpeed="12.16" duration="258.00" routeLength="1156.79" waitingTime="144.00" waitingCount="2" stopTime="0.00" timeLoss="165.76" rerouteNo="0" devices="tripinfo_1253" vType="DEFAULT_VEHTYPE" speedFactor="0.91" vaporized=""/>
    <tripinfo id="1467" depart="276.00" departLane="E23_0" departPos="5.10" departSpeed="0.00" departDelay="0.94" arrival="493.00" arrivalLane="E22_0" arrivalPos="370.63" arrivalSpeed="7.01" duration="217.00" routeLength="1342.77" waitingTime="71.00" waitingCount="4" stopTime="0.00" timeLoss="131.48" rerouteNo="0" devices="tripinfo_1467" vType="DEFAULT_VEHTYPE" speedFactor="1.15" vaporized=""/>
    <tripinfo id="704" depart="136.00" departLane="-47621504#5_0" departPos="5.10" departSpeed="0.00" departDelay="4.00" arrival="494.00" arrivalLane="E10_1" arrivalPos="414.33" arrivalSpeed="13.33" duration="358.00" routeLength="1494.53" waitingTime="189.00" waitingCount="3" stopTime="0.00" timeLoss="245.68" rerouteNo="0" devices="tripinfo_704" vType="DEFAULT_VEHTYPE" speedFactor="0.96" vaporized=""/>
    <tripinfo id="1272" depart="281.00" departLane="E5_0" departPos="5.10" departSpeed="0.00" departDelay="42.50" arrival="495.00" arrivalLane="-E5_0" arrivalPos="399.05" arrivalSpeed="13.02" duration="214.00" routeLength="2110.43" waitingTime="19.00" waitingCount="1" stopTime="0.00" timeLoss="62.80" rerouteNo="0" devices="tripinfo_1272" vType="DEFAULT_VEHTYPE" speedFactor="1.03" vaporized=""/>
    <tripinfo id="2032" depart="382.00" departLane="-E15_0" departPos="5.10" departSpeed="0.00" departDelay="1.00" arrival="495.00" arrivalLane="47693393#5_2" arrivalPos="315.08" arrivalSpeed="21.61" duration="113.00" routeLength="717.16" waitingTime="51.00" waitingCount="2" stopTime="0.00" timeLoss="69.92" rerouteNo="0" devices="tripinfo_2032" vType="DEFAULT_VEHTYPE" speedFactor="1.01" vaporized=""/>
    <tripinfo id="659" depart="141.00" departLane="-47693393#5_0" departPos="5.10" departSpeed="0.00" departDelay="17.44" arrival="496.00" arrivalLane="E22_0" arrivalPos="370.63" arrivalSpeed="5.83" duration="355.00" routeLength="1354.37" waitingTime="191.00" waitingCount="4" stopTime="0.00" timeLoss="244.68" rerouteNo="0" devices="tripinfo_659" vType="DEFAULT_VEHTYPE" speedFactor="0.83" vaporized=""/>
    <tripinfo id="1138" depart="256.00" departLane="-E10_0" departPos="5.10" departSpeed="0.00" departDelay="42.62" arrival="496.00" arrivalLane="E2_0" arrivalPos="256.37" arrivalSpeed="15.19" duration="240.00" routeLength="1053.49" waitingTime="141.00" waitingCount="2" stopTime="0.00" timeLoss="166.70" rerouteNo="0" devices="tripinfo_1138" vType="DEFAULT_VEHTYPE" speedFactor="1.14" vaporized=""/>
    <tripinfo id="1399" depart="307.00" departLane="E5_0" departPos="5.10" departSpeed="0.00" departDelay="44.69" arrival="496.00" arrivalLane="-E5_1" arrivalPos="399.05" arrivalSpeed="14.41" duration="189.00" routeLength="2110.43" waitingTime="0.00" waitingCount="0" stopTime="0.00" timeLoss="48.24" rerouteNo="0" devices="tripinfo_1399" vType="DEFAULT_VEHTYPE" speedFactor="1.09" vaporized=""/>
    <tripinfo id="1938" depart="409.00" departLane="E5_0" departPos="5.10" departSpeed="0.00" departDelay="45.62" arrival="496.00" arrivalLane="E10_0" arrivalPos="414.33" arrivalSpeed="13.49" duration="87.00" routeLength="1120.98" waitingTime="0.00" waitingCount="0" stopTime="0.00" timeLoss="15.17" rerouteNo="0" devices="tripinfo_1938" vType="DEFAULT_VEHTYPE" speedFactor="1.05" vaporized=""/>
    <tripinfo id="1508" depart="287.00" departLane="-E25_0" departPos="5.10" departSpeed="0.00" departDelay="4.25" arrival="497.00" arrivalLane="E15_2" arrivalPos="382.33" arrivalSpeed="14.07" duration="210.00" routeLength="1095.87" waitingTime="108.00" waitingCount="2" stopTime="0.00" timeLoss="134.33" rerouteNo="0" devices="tripinfo_1508" vType="DEFAULT_VEHTYPE" speedFactor="1.06" vaporized=""/>
    <tripinfo id="495" depart="119.00" departLane="-E15_0" departPos="5.10" departSpeed="0.00" departDelay="26.19" arrival="498.00" arrivalLane="-E16_0" arrivalPos="350.84" arrivalSpeed="11.71" duration="379.00" routeLength="1698.80" waitingTime="174.00" waitingCount="5" stopTime="0.00" timeLoss="232.85" rerouteNo="0" devices="tripinfo_495" vType="DEFAULT_VEHTYPE" speedFactor="0.85" vaporized=""/>
    <tripinfo id="682" depart="143.00" departLane="-E8_0" departPos="5.10" departSpeed="0.00" departDelay="15.12" arrival="498.00" arrivalLane="47621504#5_0" arrivalPos="282.84" arrivalSpeed="21.09" duration="355.00" routeLength="1282.56" waitingTime="208.00" waitingCount="9" stopTime="0.00" timeLoss="258.87" rerouteNo="0" devices="tripinfo_682" vType="DEFAULT_VEHTYPE" speedFactor="0.97" vaporized=""/>
    <tripinfo id="1918" depart="360.00" departLane="-E16_0" departPos="5.10" departSpeed="0.00" departDelay="0.38" arrival="498.00" arrivalLane="E15_0" arrivalPos="382.33" arrivalSpeed="12.16" duration="138.00" routeLength="755.87" waitingTime="64.00" waitingCount="1" stopTime="0.00" timeLoss="79.95" rerouteNo="0" devices="tripinfo_1918" vType="DEFAULT_VEHTYPE" speedFactor="0.95" vaporized=""/>
    <tripinfo id="1954" depart="367.00" departLane="E21_0" departPos="5.10" departSpeed="0.00" departDelay="0.62" arrival="498.00" arrivalLane="47693393#5_0" arrivalPos="315.08" arrivalSpeed="18.89" duration="131.00" routeLength="959.19" waitingTime="34.00" waitingCount="1" stopTime="0.00" timeLoss="60.80" rerouteNo="0" devices="tripinfo_1954" vType="DEFAULT_VEHTYPE" speedFactor="0.89" vaporized=""/>
    <tripinfo id="2173" depart="408.00" departLane="-E15_0" departPos="5.10" departSpeed="0.00" departDelay="0.56" arrival="498.00" arrivalLane="47693393#5_2" arrivalPos="315.08" arrivalSpeed="23.00" duration="90.00" routeLength="717.16" waitingTime="27.00" waitingCount="2" stopTime="0.00" timeLoss="49.06" rerouteNo="0" devices="tripinfo_2173" vType="DEFAULT_VEHTYPE" speedFactor="1.07" vaporized=""/>
    <tripinfo id="1347" depart="254.00" departLane="-E17_0" departPos="5.10" departSpeed="0.00" departDelay="1.44" arrival="499.00" arrivalLane="47693393#5_0" arrivalPos="315.08" arrivalSpeed="21.92" duration="245.00" routeLength="1071.69" waitingTime="148.00" waitingCount="2" stopTime="0.00" timeLoss="186.46" rerouteNo="0" devices="tripinfo_1347" vType="DEFAULT_VEHTYPE" speedFactor="1.18" vaporized=""/>
    <tripinfo id="1844" depart="346.00" departLane="-E25_0" departPos="5.10" departSpeed="0.00" departDelay="0.25" arrival="499.00" arrivalLane="E15_1" arrivalPos="382.33" arrivalSpeed="13.76" duration="153.00" routeLength="1095.87" waitingTime="46.00" waitingCount="2" stopTime="0.00" timeLoss="74.88" rerouteNo="0" devices="tripinfo_1844" vType="DEFAULT_VEHTYPE" speedFactor="1.02" vaporized=""/>
    <tripinfo id="1510" depart="337.00" departLane="E5_0" departPos="5.10" departSpeed="0.00" departDelay="53.88" arrival="500.00" arrivalLane="-E5_1" arrivalPos="399.05" arrivalSpeed="14.85" duration="163.00" routeLength="2110.43" waitingTime="0.00" waitingCount="0" stopTime="0.00" timeLoss="26.69" rerouteNo="0" devices="tripinfo_1510" vType="DEFAULT_VEHTYPE" speedFactor="1.14" vaporized=""/>
    <tripinfo id="715" depart="160.00" departLane="47621504#1_0" departPos="5.10" departSpeed="0.00" departDelay="25.94" arrival="501.00" arrivalLane="47693393#5_0" arrivalPos="315.08" arrivalSpeed="24.53" duration="341.00" routeLength="1414.35" waitingTime="208.00" waitingCount="5" stopTime="0.00" timeLoss="265.38" rerouteNo="0" devices="tripinfo_715" vType="DEFAULT_VEHTYPE" speedFactor="1.14" vaporized=""/>
    <tripinfo id="1334" depart="251.00" departLane="-E17_0" departPos="5.10" departSpeed="0.00" departDelay="0.88" arrival="502.00" arrivalLane="E15_0" arrivalPos="382.33" arrivalSpeed="10.59" duration="251.00" routeLength="1156.79" waitingTime="119.00" waitingCount="2" stopTime="0.00" timeLoss="142.19" rerouteNo="0" devices="tripinfo_1334" vType="DEFAULT_VEHTYPE" speedFactor="0.77" vaporized=""/>
    <tripinfo id="2065" depart="394.00" departLane="E16_0" departPos="5.10" departSpeed="0.00" departDelay="6.81" arrival="502.00" arrivalLane="E25_1" arrivalPos="330.97" arrivalSpeed="12.58" duration="108.00" routeLength="701.61" waitingTime="43.00" waitingCount="1" stopTime="0.00" timeLoss="52.52" rerouteNo="0" devices="tripinfo_2065" vType="DEFAULT_VEHTYPE" speedFactor="0.92" vaporized=""/>
    <tripinfo id="990" depart="197.00" departLane="-47693393#5_0" departPos="5.10" departSpeed="0.00" departDelay="11.38" arrival="503.00" arrivalLane="-47621504#1_2" arrivalPos="333.17" arrivalSpeed="21.81" duration="306.00" routeLength="1445.28" waitingTime="179.00" waitingCount="2" stopTime="0.00" timeLoss="217.14" rerouteNo="0" devices="tripinfo_990" vType="DEFAULT_VEHTYPE" speedFactor="1.00" vaporized=""/>
    <tripinfo id="1641" depart="339.00" departLane="-E13_0" departPos="5.10" departSpeed="0.00" departDelay="31.31" arrival="503.00" arrivalLane="E25_0" arrivalPos="330.97" arrivalSpeed="15.19" duration="164.00" routeLength="1118.85" waitingTime="69.00" waitingCount="1" stopTime="0.00" timeLoss="91.53" rerouteNo="0" devices="tripinfo_1641" vType="DEFAULT_VEHTYPE" speedFactor="1.12" vaporized=""/>
    <tripinfo id="842" depart="217.00" departLane="-E6_0" departPos="5.10" departSpeed="0.00" departDelay="59.12" arrival="505.00" arrivalLane="-E20_0" arrivalPos="350.11" arrivalSpeed="10.51" duration="288.00" routeLength="1393.23" waitingTime="109.00" waitingCount="4" stopTime="0.00" timeLoss="167.85" rerouteNo="0" devices="tripinfo_842" vType="DEFAULT_VEHTYPE" speedFactor="0.79" vaporized=""/>
    <tripinfo id="770" depart="164.00" departLane="47621504#1_0" departPos="5.10" departSpeed="0.00" departDelay="19.62" arrival="506.00" arrivalLane="47693393#5_0" arrivalPos="315.08" arrivalSpeed="20.14" duration="342.00" routeLength="1414.35" waitingTime="201.00" waitingCount="5" stopTime="0.00" timeLoss="250.35" rerouteNo="0" devices="tripinfo_770" vType="DEFAULT_VEHTYPE" speedFactor="0.94" vaporized=""/>
    <tripinfo id="1055" depart="211.00" departLane="-E1_0" departPos="5.10" departSpeed="0.00" departDelay="13.19" arrival="506.00" arrivalLane="E2_2" arrivalPos="256.37" arrivalSpeed="12.37" duration="295.00" routeLength="1338.26" waitingTime="156.00" waitingCount="2" stopTime="0.00" timeLoss="197.39" rerouteNo="0" devices="tripinfo_1055" vType="DEFAULT_VEHTYPE" speedFactor="0.94" vaporized=""/>
    <tripinfo id="1048" depart="208.00" departLane="-E1_0" departPos="5.10" departSpeed="0.00" departDelay="11.50" arrival="507.00" arrivalLane="E2_1" arrivalPos="256.37" arrivalSpeed="9.36" duration="299.00" routeLength="1338.26" waitingTime="158.00" waitingCount="2" stopTime="0.00" timeLoss="180.99" rerouteNo="0" devices="tripinfo_1048" vType="DEFAULT_VEHTYPE" speedFactor="0.77" vaporized=""/>
    <tripinfo id="1204" depart="232.00" departLane="-E1_0" departPos="5.10" departSpeed="0.00" departDelay="6.25" arrival="507.00" arrivalLane="E2_2" arrivalPos="256.37" arrivalSpeed="12.70" duration="275.00" routeLength="1338.26" waitingTime="146.00" waitingCount="2" stopTime="0.00" timeLoss="182.51" rerouteNo="0" devices="tripinfo_1204" vType="DEFAULT_VEHTYPE" speedFactor="0.98" vaporized=""/>
    <tripinfo id="2132" depart="403.00" departLane="-E1_0" departPos="5.10" departSpeed="0.00" departDelay="3.25" arrival="507.00" arrivalLane="E13_0" arrivalPos="382.60" arrivalSpeed="10.48" duration="104.00" routeLength="1032.01" waitingTime="0.00" waitingCount="0" stopTime="0.00" timeLoss="11.81" rerouteNo="0" devices="tripinfo_2132" vType="DEFAULT_VEHTYPE" speedFactor="0.83" vaporized=""/>
    <tripinfo id="348" depart="94.00" departLane="-E6_0" departPos="5.10" departSpeed="0.00" departDelay="28.75" arrival="508.00" arrivalLane="E8_1" arrivalPos="236.52" arrivalSpeed="15.55" duration="414.00" routeLength="1363.93" waitingTime="271.00" waitingCount="3" stopTime="0.00" timeLoss="320.84" rerouteNo="0" devices="tripinfo_348" vType="DEFAULT_VEHTYPE" speedFactor="1.13" vaporized=""/>
    <tripinfo id="1147" depart="262.00" departLane="-E10_0" departPos="5.10" departSpeed="0.00" departDelay="46.94" arrival="508.00" arrivalLane="E2_0" arrivalPos="256.37" arrivalSpeed="12.41" duration="246.00" routeLength="1053.49" waitingTime="132.00" waitingCount="2" stopTime="0.00" timeLoss="157.50" rerouteNo="0" devices="tripinfo_1147" vType="DEFAULT_VEHTYPE" speedFactor="0.94" vaporized=""/>
    <tripinfo id="1984" depart="462.00" departLane="-E6_0" departPos="5.10" departSpeed="0.00" departDelay="90.00" arrival="508.00" arrivalLane="47621504#5_2" arrivalPos="282.84" arrivalSpeed="21.73" duration="46.00" routeLength="633.31" waitingTime="0.00" waitingCount="0" stopTime="0.00" timeLoss="7.29" rerouteNo="0" devices="tripinfo_1984" vType="DEFAULT_VEHTYPE" speedFactor="1.00" vaporized=""/>
    <tripinfo id="1279" depart="292.00" departLane="-E10_0" departPos="5.10" departSpeed="0.00" departDelay="52.19" arrival="509.00" arrivalLane="E2_1" arrivalPos="256.37" arrivalSpeed="13.97" duration="217.00" routeLength="1053.49" waitingTime="105.00" waitingCount="2" stopTime="0.00" timeLoss="137.93" rerouteNo="0" devices="tripinfo_1279" vType="DEFAULT_VEHTYPE" speedFactor="1.06" vaporized=""/>
    <tripinfo id="1513" depart="298.00" departLane="-E1_0" departPos="5.10" departSpeed="0.00" departDelay="14.31" arrival="509.00" arrivalLane="E2_2" arrivalPos="256.37" arrivalSpeed="12.98" duration="211.00" routeLength="1338.26" waitingTime="81.00" waitingCount="2" stopTime="0.00" timeLoss="118.24" rerouteNo="0" devices="tripinfo_1513" vType="DEFAULT_VEHTYPE" speedFactor="0.97" vaporized=""/>
    <tripinfo id="1854" depart="370.00" departLane="-E2_0" departPos="5.10" departSpeed="0.00" departDelay="22.38" arrival="509.00" arrivalLane="E8_1" arrivalPos="236.52" arrivalSpeed="10.81" duration="139.00" routeLength="887.78" waitingTime="28.00" waitingCount="1" stopTime="0.00" timeLoss="51.73" rerouteNo="0" devices="tripinfo_1854" vType="DEFAULT_VEHTYPE" speedFactor="0.82" vaporized=""/>
    <tripinfo id="820" depart="172.00" departLane="-E10_0" departPos="5.10" departSpeed="0.00" departDelay="18.25" arrival="510.00" arrivalLane="47621504#5_0" arrivalPos="282.84" arrivalSpeed="20.17" duration="338.00" routeLength="1479.21" waitingTime="197.00" waitingCount="2" stopTime="0.00" timeLoss="225.16" rerouteNo="0" devices="tripinfo_820" vType="DEFAULT_VEHTYPE" speedFactor="0.95" vaporized=""/>
    <tripinfo id="1990" depart="465.00" departLane="-E6_0" departPos="5.10" departSpeed="0.00" departDelay="91.88" arrival="510.00" arrivalLane="47621504#5_2" arrivalPos="282.84" arrivalSpeed="24.45" duration="45.00" routeLength="633.31" waitingTime="0.00" waitingCount="0" stopTime="0.00" timeLoss="10.46" rerouteNo="0" devices="tripinfo_1990" vType="DEFAULT_VEHTYPE" speedFactor="1.14" vaporized=""/>
    <tripinfo id="558" depart="116.00" departLane="-E13_0" departPos="5.10" departSpeed="0.00" departDelay="11.38" arrival="512.00" arrivalLane="E20_0" arrivalPos="350.11" arrivalSpeed="13.29" duration="396.00" routeLength="1829.40" waitingTime="211.00" waitingCount="4" stopTime="0.00" timeLoss="260.68" rerouteNo="0" devices="tripinfo_558" vType="DEFAULT_VEHTYPE" speedFactor="0.99" vaporized=""/>
    <tripinfo id="844" depart="174.00" departLane="47621504#1_0" departPos="5.10" departSpeed="0.00" departDelay="15.75" arrival="512.00" arrivalLane="47693393#5_0" arrivalPos="315.08" arrivalSpeed="20.61" duration="338.00" routeLength="1414.35" waitingTime="187.00" waitingCount="5" stopTime="0.00" timeLoss="248.98" rerouteNo="0" devices="tripinfo_844" vType="DEFAULT_VEHTYPE" speedFactor="0.97" vaporized=""/>
    <tripinfo id="884" depart="187.00" departLane="-E10_0" departPos="5.10" departSpeed="0.00" departDelay="21.25" arrival="512.00" arrivalLane="47621504#5_0" arrivalPos="282.84" arrivalSpeed="21.51" duration="325.00" routeLength="1479.21" waitingTime="188.00" waitingCount="2" stopTime="0.00" timeLoss="219.36" rerouteNo="0" devices="tripinfo_884" vType="DEFAULT_VEHTYPE" speedFactor="1.01" vaporized=""/>
    <tripinfo id="1722" depart="341.00" departLane="-E15_0" departPos="5.10" departSpeed="0.00" departDelay="18.12" arrival="512.00" arrivalLane="E25_2" arrivalPos="330.97" arrivalSpeed="15.74" duration="171.00" routeLength="1111.76" waitingTime="78.00" waitingCount="2" stopTime="0.00" timeLoss="102.17" rerouteNo="0" devices="tripinfo_1722" vType="DEFAULT_VEHTYPE" speedFactor="1.17" vaporized=""/>
    <tripinfo id="1684" depart="316.00" departLane="-E20_0" departPos="5.10" departSpeed="0.00" departDelay="0.25" arrival="513.00" arrivalLane="-47621504#1_2" arrivalPos="333.17" arrivalSpeed="21.32" duration="197.00" routeLength="1746.41" waitingTime="50.00" waitingCount="1" stopTime="0.00" timeLoss="76.51" rerouteNo="0" devices="tripinfo_1684" vType="DEFAULT_VEHTYPE" speedFactor="0.98" vaporized=""/>
    <tripinfo id="2184" depart="410.00" departLane="-E0_0" departPos="5.10" departSpeed="0.00" departDelay="0.50" arrival="513.00" arrivalLane="E2_1" arrivalPos="256.37" arrivalSpeed="11.66" duration="103.00" routeLength="647.38" waitingTime="37.00" waitingCount="1" stopTime="0.00" timeLoss="49.90" rerouteNo="0" devices="tripinfo_2184" vType="DEFAULT_VEHTYPE" speedFactor="0.89" vaporized=""/>
    <tripinfo id="880" depart="226.00" departLane="-E6_0" departPos="5.10" departSpeed="0.00" departDelay="61.00" arrival="514.00" arrivalLane="E2_2" arrivalPos="256.37" arrivalSpeed="12.63" duration="288.00" routeLength="1005.63" waitingTime="183.00" waitingCount="4" stopTime="0.00" timeLoss="213.62" rerouteNo="0" devices="tripinfo_880" vType="DEFAULT_VEHTYPE" speedFactor="0.98" vaporized=""/>
    <tripinfo id="892" depart="193.00" departLane="-E10_0" departPos="5.10" departSpeed="0.00" departDelay="25.75" arrival="514.00" arrivalLane="47621504#5_0" arrivalPos="282.84" arrivalSpeed="21.63" duration="321.00" routeLength="1479.21" waitingTime="175.00" waitingCount="2" stopTime="0.00" timeLoss="217.10" rerouteNo="0" devices="tripinfo_892" vType="DEFAULT_VEHTYPE" speedFactor="1.02" vaporized=""/>
    <tripinfo id="2294" depart="461.00" departLane="-E10_0" departPos="5.10" departSpeed="0.00" departDelay="30.88" arrival="514.00" arrivalLane="E8_0" arrivalPos="236.52" arrivalSpeed="14.14" duration="53.00" routeLength="655.71" waitingTime="0.00" waitingCount="0" stopTime="0.00" timeLoss="7.23" rerouteNo="0" devices="tripinfo_2294" vType="DEFAULT_VEHTYPE" speedFactor="1.05" vaporized=""/>
    <tripinfo id="1110" depart="217.00" departLane="-47693393#5_0" departPos="5.10" departSpeed="0.00" departDelay="8.88" arrival="515.00" arrivalLane="-47621504#1_2" arrivalPos="333.17" arrivalSpeed="24.28" duration="298.00" routeLength="1445.28" waitingTime="158.00" waitingCount="3" stopTime="0.00" timeLoss="217.52" rerouteNo="0" devices="tripinfo_1110" vType="DEFAULT_VEHTYPE" speedFactor="1.10" vaporized=""/>
    <tripinfo id="393" depart="96.00" departLane="E5_0" departPos="5.10" departSpeed="0.00" departDelay="22.31" arrival="516.00" arrivalLane="47621504#5_1" arrivalPos="282.84" arrivalSpeed="24.73" duration="420.00" routeLength="1776.01" waitingTime="267.00" waitingCount="4" stopTime="0.00" timeLoss="318.93" rerouteNo="0" devices="tripinfo_393" vType="DEFAULT_VEHTYPE" speedFactor="1.12" vaporized=""/>
    <tripinfo id="1151" depart="282.00" departLane="-E6_0" departPos="5.10" departSpeed="0.00" departDelay="66.19" arrival="516.00" arrivalLane="E2_2" arrivalPos="256.37" arrivalSpeed="14.70" duration="234.00" routeLength="1005.63" waitingTime="127.00" waitingCount="3" stopTime="0.00" timeLoss="166.74" rerouteNo="0" devices="tripinfo_1151" vType="DEFAULT_VEHTYPE" speedFactor="1.09" vaporized=""/>
    <tripinfo id="1338" depart="257.00" departLane="-E0_0" departPos="5.10" departSpeed="0.00" departDelay="6.12" arrival="516.00" arrivalLane="E8_2" arrivalPos="236.52" arrivalSpeed="13.52" duration="259.00" routeLength="1005.68" waitingTime="149.00" waitingCount="2" stopTime="0.00" timeLoss="179.61" rerouteNo="0" devices="tripinfo_1338" vType="DEFAULT_VEHTYPE" speedFactor="1.01" vaporized=""/>
    <tripinfo id="934" depart="202.00" departLane="-E10_0" departPos="5.10" departSpeed="0.00" departDelay="26.88" arrival="517.00" arrivalLane="47621504#5_0" arrivalPos="282.84" arrivalSpeed="21.59" duration="315.00" routeLength="1479.21" waitingTime="174.00" waitingCount="2" stopTime="0.00" timeLoss="210.38" rerouteNo="0" devices="tripinfo_934" vType="DEFAULT_VEHTYPE" speedFactor="1.02" vaporized=""/>
    <tripinfo id="967" depart="185.00" departLane="-47621504#5_0" departPos="5.10" departSpeed="0.00" departDelay="3.69" arrival="517.00" arrivalLane="E8_2" arrivalPos="236.52" arrivalSpeed="14.64" duration="332.00" routeLength="1313.65" waitingTime="201.00" waitingCount="3" stopTime="0.00" timeLoss="246.70" rerouteNo="0" devices="tripinfo_967" vType="DEFAULT_VEHTYPE" speedFactor="1.11" vaporized=""/>
    <tripinfo id="450" depart="102.00" departLane="E5_0" departPos="5.10" departSpeed="0.00" departDelay="17.62" arrival="518.00" arrivalLane="47621504#5_1" arrivalPos="282.84" arrivalSpeed="23.51" duration="416.00" routeLength="1776.01" waitingTime="257.00" waitingCount="4" stopTime="0.00" timeLoss="310.41" rerouteNo="0" devices="tripinfo_450" vType="DEFAULT_VEHTYPE" speedFactor="1.07" vaporized=""/>
    <tripinfo id="649" depart="152.00" departLane="-E15_0" departPos="5.10" departSpeed="0.00" departDelay="30.31" arrival="518.00" arrivalLane="E25_0" arrivalPos="330.97" arrivalSpeed="11.28" duration="366.00" routeLength="1111.76" waitingTime="235.00" waitingCount="4" stopTime="0.00" timeLoss="266.01" rerouteNo="0" devices="tripinfo_649" vType="DEFAULT_VEHTYPE" speedFactor="0.81" vaporized=""/>
    <tripinfo id="855" depart="176.00" departLane="-E2_0" departPos="5.10" departSpeed="0.00" departDelay="15.69" arrival="518.00" arrivalLane="E2_2" arrivalPos="256.37" arrivalSpeed="13.72" duration="342.00" routeLength="1923.83" waitingTime="169.00" waitingCount="2" stopTime="0.00" timeLoss="212.08" rerouteNo="0" devices="tripinfo_855" vType="DEFAULT_VEHTYPE" speedFactor="1.03" vaporized=""/>
    <tripinfo id="1036" depart="195.00" departLane="E22_0" departPos="5.10" departSpeed="0.00" departDelay="0.75" arrival="518.00" arrivalLane="47693393#5_0" arrivalPos="315.08" arrivalSpeed="18.64" duration="323.00" routeLength="1758.05" waitingTime="139.00" waitingCount="4" stopTime="0.00" timeLoss="183.29" rerouteNo="0" devices="tripinfo_1036" vType="DEFAULT_VEHTYPE" speedFactor="0.87" vaporized=""/>
    <tripinfo id="1463" depart="288.00" departLane="-E1_0" departPos="5.10" departSpeed="0.00" departDelay="13.69" arrival="518.00" arrivalLane="-E21_0" arrivalPos="263.57" arrivalSpeed="12.54" duration="230.00" routeLength="1325.63" waitingTime="95.00" waitingCount="2" stopTime="0.00" timeLoss="140.58" rerouteNo="0" devices="tripinfo_1463" vType="DEFAULT_VEHTYPE" speedFactor="1.10" vaporized=""/>
    <tripinfo id="1659" depart="331.00" departLane="-E2_0" departPos="5.10" departSpeed="0.00" departDelay="19.94" arrival="520.00" arrivalLane="E20_0" arrivalPos="350.11" arrivalSpeed="12.41" duration="189.00" routeLength="1290.53" waitingTime="56.00" waitingCount="1" stopTime="0.00" timeLoss="88.52" rerouteNo="0" devices="tripinfo_1659" vType="DEFAULT_VEHTYPE" speedFactor="0.93" vaporized=""/>
    <tripinfo id="2432" depart="457.00" departLane="-E17_0" departPos="5.10" departSpeed="0.00" departDelay="1.00" arrival="520.00" arrivalLane="E25_0" arrivalPos="330.97" arrivalSpeed="12.00" duration="63.00" routeLength="708.71" waitingTime="0.00" waitingCount="0" stopTime="0.00" timeLoss="6.90" rerouteNo="0" devices="tripinfo_2432" vType="DEFAULT_VEHTYPE" speedFactor="0.94" vaporized=""/>
    <tripinfo id="2513" depart="473.00" departLane="-E13_0" departPos="5.10" departSpeed="0.00" departDelay="1.81" arrival="520.00" arrivalLane="-47621504#1_0" arrivalPos="333.17" arrivalSpeed="25.26" duration="47.00" routeLength="719.70" waitingTime="0.00" waitingCount="0" stopTime="0.00" timeLoss="9.68" rerouteNo="0" devices="tripinfo_2513" vType="DEFAULT_VEHTYPE" speedFactor="1.17" vaporized=""/>
    <tripinfo id="542" depart="122.00" departLane="-E15_0" departPos="5.10" departSpeed="0.00" departDelay="20.38" arrival="521.00" arrivalLane="-E0_0" arrivalPos="371.34" arrivalSpeed="13.70" duration="399.00" routeLength="2101.94" waitingTime="187.00" waitingCount="3" stopTime="0.00" timeLoss="255.47" rerouteNo="0" devices="tripinfo_542" vType="DEFAULT_VEHTYPE" speedFactor="1.02" vaporized=""/>
    <tripinfo id="1038" depart="202.00" departLane="-E1_0" departPos="5.10" departSpeed="0.00" departDelay="7.38" arrival="521.00" arrivalLane="-E3_1" arrivalPos="306.82" arrivalSpeed="10.36" duration="319.00" routeLength="1093.15" waitingTime="205.00" waitingCount="2" stopTime="0.00" timeLoss="246.36" rerouteNo="0" devices="tripinfo_1038" vType="DEFAULT_VEHTYPE" speedFactor="1.10" vaporized=""/>
    <tripinfo id="321" depart="82.00" departLane="-E6_0" departPos="5.10" departSpeed="0.00" departDelay="21.81" arrival="522.00" arrivalLane="-E21_1" arrivalPos="263.57" arrivalSpeed="10.28" duration="440.00" routeLength="1600.76" waitingTime="255.00" waitingCount="4" stopTime="0.00" timeLoss="314.88" rerouteNo="0" devices="tripinfo_321" vType="DEFAULT_VEHTYPE" speedFactor="0.87" vaporized=""/>
    <tripinfo id="1427" depart="271.00" departLane="-E1_0" departPos="5.10" departSpeed="0.00" departDelay="3.44" arrival="522.00" arrivalLane="47621504#5_1" arrivalPos="282.84" arrivalSpeed="18.71" duration="251.00" routeLength="986.23" waitingTime="146.00" waitingCount="3" stopTime="0.00" timeLoss="187.87" rerouteNo="0" devices="tripinfo_1427" vType="DEFAULT_VEHTYPE" speedFactor="0.89" vaporized=""/>
    <tripinfo id="2069" depart="428.00" departLane="E5_0" departPos="5.10" departSpeed="0.00" departDelay="40.06" arrival="522.00" arrivalLane="E10_0" arrivalPos="414.33" arrivalSpeed="12.55" duration="94.00" routeLength="1120.98" waitingTime="0.00" waitingCount="0" stopTime="0.00" timeLoss="15.64" rerouteNo="0" devices="tripinfo_2069" vType="DEFAULT_VEHTYPE" speedFactor="0.96" vaporized=""/>
    <tripinfo id="1522" depart="304.00" departLane="-E1_0" departPos="5.10" departSpeed="0.00" departDelay="18.62" arrival="523.00" arrivalLane="47621504#5_1" arrivalPos="282.84" arrivalSpeed="21.17" duration="219.00" routeLength="986.23" waitingTime="119.00" waitingCount="4" stopTime="0.00" timeLoss="163.76" rerouteNo="0" devices="tripinfo_1522" vType="DEFAULT_VEHTYPE" speedFactor="1.00" vaporized=""/>
    <tripinfo id="1848" depart="348.00" departLane="-E1_0" departPos="5.10" departSpeed="0.00" departDelay="1.50" arrival="523.00" arrivalLane="-47621504#1_1" arrivalPos="333.17" arrivalSpeed="18.44" duration="175.00" routeLength="1000.21" waitingTime="88.00" waitingCount="1" stopTime="0.00" timeLoss="103.03" rerouteNo="0" devices="tripinfo_1848" vType="DEFAULT_VEHTYPE" speedFactor="0.88" vaporized=""/>
    <tripinfo id="2344" depart="474.00" departLane="-E10_0" departPos="5.10" departSpeed="0.00" departDelay="34.50" arrival="524.00" arrivalLane="E8_0" arrivalPos="236.52" arrivalSpeed="15.18" duration="50.00" routeLength="655.71" waitingTime="0.00" waitingCount="0" stopTime="0.00" timeLoss="8.01" rerouteNo="0" devices="tripinfo_2344" vType="DEFAULT_VEHTYPE" speedFactor="1.16" vaporized=""/>
    <tripinfo id="701" depart="170.00" departLane="-E15_0" departPos="5.10" departSpeed="0.00" departDelay="38.56" arrival="525.00" arrivalLane="E25_1" arrivalPos="330.97" arrivalSpeed="12.80" duration="355.00" routeLength="1111.76" waitingTime="220.00" waitingCount="5" stopTime="0.00" timeLoss="267.41" rerouteNo="0" devices="tripinfo_701" vType="DEFAULT_VEHTYPE" speedFactor="0.93" vaporized=""/>
    <tripinfo id="866" depart="182.00" departLane="47621504#1_0" departPos="5.10" departSpeed="0.00" departDelay="19.62" arrival="525.00" arrivalLane="-E3_1" arrivalPos="306.82" arrivalSpeed="8.70" duration="343.00" routeLength="1333.29" waitingTime="194.00" waitingCount="9" stopTime="0.00" timeLoss="253.44" rerouteNo="0" devices="tripinfo_866" vType="DEFAULT_VEHTYPE" speedFactor="0.98" vaporized=""/>
    <tripinfo id="1530" depart="310.00" departLane="-E1_0" departPos="5.10" departSpeed="0.00" departDelay="23.12" arrival="525.00" arrivalLane="47621504#5_1" arrivalPos="282.84" arrivalSpeed="21.84" duration="215.00" routeLength="986.23" waitingTime="110.00" waitingCount="3" stopTime="0.00" timeLoss="160.75" rerouteNo="0" devices="tripinfo_1530" vType="DEFAULT_VEHTYPE" speedFactor="1.04" vaporized=""/>
    <tripinfo id="1598" depart="303.00" departLane="-E0_0" departPos="5.10" departSpeed="0.00" departDelay="3.38" arrival="525.00" arrivalLane="E13_0" arrivalPos="382.60" arrivalSpeed="14.45" duration="222.00" routeLength="1745.55" waitingTime="78.00" waitingCount="1" stopTime="0.00" timeLoss="105.97" rerouteNo="0" devices="tripinfo_1598" vType="DEFAULT_VEHTYPE" speedFactor="1.11" vaporized=""/>
    <tripinfo id="249" depart="50.00" departLane="-E2_0" departPos="5.10" departSpeed="0.00" departDelay="3.31" arrival="526.00" arrivalLane="-E21_1" arrivalPos="263.57" arrivalSpeed="14.46" duration="476.00" routeLength="1924.71" waitingTime="275.00" waitingCount="4" stopTime="0.00" timeLoss="356.57" rerouteNo="0" devices="tripinfo_249" vType="DEFAULT_VEHTYPE" speedFactor="1.11" vaporized=""/>
    <tripinfo id="427" depart="81.00" departLane="E23_0" departPos="5.10" departSpeed="0.00" departDelay="0.94" arrival="526.00" arrivalLane="E8_1" arrivalPos="236.52" arrivalSpeed="13.66" duration="445.00" routeLength="1890.38" waitingTime="266.00" waitingCount="5" stopTime="0.00" timeLoss="320.03" rerouteNo="0" devices="tripinfo_427" vType="DEFAULT_VEHTYPE" speedFactor="1.05" vaporized=""/>
    <tripinfo id="569" depart="107.00" departLane="-E3_0" departPos="5.10" departSpeed="0.00" departDelay="0.31" arrival="526.00" arrivalLane="-47621504#1_1" arrivalPos="333.17" arrivalSpeed="17.99" duration="419.00" routeLength="1664.97" waitingTime="233.00" waitingCount="6" stopTime="0.00" timeLoss="298.58" rerouteNo="0" devices="tripinfo_569" vType="DEFAULT_VEHTYPE" speedFactor="0.86" vaporized=""/>
    <tripinfo id="979" depart="203.00" departLane="-E2_0" departPos="5.10" departSpeed="0.00" departDelay="19.44" arrival="526.00" arrivalLane="E2_2" arrivalPos="256.37" arrivalSpeed="12.87" duration="323.00" routeLength="1923.83" waitingTime="142.00" waitingCount="2" stopTime="0.00" timeLoss="184.58" rerouteNo="0" devices="tripinfo_979" vType="DEFAULT_VEHTYPE" speedFactor="0.97" vaporized=""/>
    <tripinfo id="981" depart="188.00" departLane="-47621504#5_0" departPos="5.10" departSpeed="0.00" departDelay="4.06" arrival="526.00" arrivalLane="47621504#5_1" arrivalPos="282.84" arrivalSpeed="20.41" duration="338.00" routeLength="1976.52" waitingTime="148.00" waitingCount="7" stopTime="0.00" timeLoss="206.70" rerouteNo="0" devices="tripinfo_981" vType="DEFAULT_VEHTYPE" speedFactor="0.93" vaporized=""/>
    <tripinfo id="217" depart="44.00" departLane="-E2_0" departPos="5.10" departSpeed="0.00" departDelay="3.31" arrival="527.00" arrivalLane="-47621504#1_1" arrivalPos="333.17" arrivalSpeed="21.18" duration="483.00" routeLength="1599.29" waitingTime="326.00" waitingCount="3" stopTime="0.00" timeLoss="390.47" rerouteNo="0" devices="tripinfo_217" vType="DEFAULT_VEHTYPE" speedFactor="1.07" vaporized=""/>
    <tripinfo id="133" depart="28.00" departLane="-E25_0" departPos="5.10" departSpeed="0.00" departDelay="3.06" arrival="528.00" arrivalLane="E8_1" arrivalPos="236.52" arrivalSpeed="14.16" duration="500.00" routeLength="1559.66" waitingTime="350.00" waitingCount="4" stopTime="0.00" timeLoss="398.18" rerouteNo="0" devices="tripinfo_133" vType="DEFAULT_VEHTYPE" speedFactor="1.04" vaporized=""/>
    <tripinfo id="229" depart="45.00" departLane="-E25_0" departPos="5.10" departSpeed="0.00" departDelay="2.06" arrival="528.00" arrivalLane="47621504#5_1" arrivalPos="282.84" arrivalSpeed="20.83" duration="483.00" routeLength="1624.69" waitingTime="329.00" waitingCount="5" stopTime="0.00" timeLoss="380.62" rerouteNo="0" devices="tripinfo_229" vType="DEFAULT_VEHTYPE" speedFactor="0.99" vaporized=""/>
    <tripinfo id="559" depart="113.00" departLane="-E25_0" departPos="5.10" departSpeed="0.00" departDelay="8.19" arrival="528.00" arrivalLane="E25_1" arrivalPos="330.97" arrivalSpeed="11.79" duration="415.00" routeLength="1973.95" waitingTime="222.00" waitingCount="2" stopTime="0.00" timeLoss="258.70" rerouteNo="0" devices="tripinfo_559" vType="DEFAULT_VEHTYPE" speedFactor="0.93" vaporized=""/>
    <tripinfo id="1301" depart="297.00" departLane="-E13_0" departPos="5.10" departSpeed="0.00" departDelay="53.06" arrival="528.00" arrivalLane="-E23_2" arrivalPos="266.37" arrivalSpeed="10.18" duration="231.00" routeLength="668.97" waitingTime="126.00" waitingCount="5" stopTime="0.00" timeLoss="167.77" rerouteNo="0" devices="tripinfo_1301" vType="DEFAULT_VEHTYPE" speedFactor="0.77" vaporized=""/>
    <tripinfo id="2049" depart="387.00" departLane="-E1_0" departPos="5.10" departSpeed="0.00" departDelay="2.81" arrival="529.00" arrivalLane="-47621504#1_1" arrivalPos="333.17" arrivalSpeed="20.37" duration="142.00" routeLength="1000.21" waitingTime="58.00" waitingCount="1" stopTime="0.00" timeLoss="74.21" rerouteNo="0" devices="tripinfo_2049" vType="DEFAULT_VEHTYPE" speedFactor="0.95" vaporized=""/>
    <tripinfo id="221" depart="42.00" departLane="-E25_0" departPos="5.10" departSpeed="0.00" departDelay="0.56" arrival="530.00" arrivalLane="E8_1" arrivalPos="236.52" arrivalSpeed="15.25" duration="488.00" routeLength="1559.66" waitingTime="337.00" waitingCount="4" stopTime="0.00" timeLoss="396.05" rerouteNo="0" devices="tripinfo_221" vType="DEFAULT_VEHTYPE" speedFactor="1.15" vaporized=""/>
    <tripinfo id="343" depart="68.00" departLane="-E25_0" departPos="5.10" departSpeed="0.00" departDelay="3.69" arrival="530.00" arrivalLane="47621504#5_1" arrivalPos="282.84" arrivalSpeed="20.26" duration="462.00" routeLength="1624.69" waitingTime="297.00" waitingCount="4" stopTime="0.00" timeLoss="353.99" rerouteNo="0" devices="tripinfo_343" vType="DEFAULT_VEHTYPE" speedFactor="0.95" vaporized=""/>
    <tripinfo id="1131" depart="214.00" departLane="-E25_0" departPos="5.10" departSpeed="0.00" departDelay="1.94" arrival="530.00" arrivalLane="E25_2" arrivalPos="330.97" arrivalSpeed="12.06" duration="316.00" routeLength="1973.95" waitingTime="123.00" waitingCount="4" stopTime="0.00" timeLoss="162.85" rerouteNo="0" devices="tripinfo_1131" vType="DEFAULT_VEHTYPE" speedFactor="0.95" vaporized=""/>
    <tripinfo id="2149" depart="410.00" departLane="-E1_0" departPos="5.10" departSpeed="0.00" departDelay="7.06" arrival="530.00" arrivalLane="-47621504#1_1" arrivalPos="333.17" arrivalSpeed="22.69" duration="120.00" routeLength="1000.21" waitingTime="39.00" waitingCount="1" stopTime="0.00" timeLoss="68.06" rerouteNo="0" devices="tripinfo_2149" vType="DEFAULT_VEHTYPE" speedFactor="1.22" vaporized=""/>
    <tripinfo id="385" depart="74.00" departLane="-E25_0" departPos="5.10" departSpeed="0.00" departDelay="1.81" arrival="531.00" arrivalLane="47621504#5_1" arrivalPos="282.84" arrivalSpeed="21.67" duration="457.00" routeLength="1624.69" waitingTime="291.00" waitingCount="4" stopTime="0.00" timeLoss="360.96" rerouteNo="0" devices="tripinfo_385" vType="DEFAULT_VEHTYPE" speedFactor="1.06" vaporized=""/>
    <tripinfo id="598" depart="119.00" departLane="-E25_0" departPos="5.10" departSpeed="0.00" departDelay="6.88" arrival="531.00" arrivalLane="E25_1" arrivalPos="330.97" arrivalSpeed="15.39" duration="412.00" routeLength="1973.95" waitingTime="224.00" waitingCount="3" stopTime="0.00" timeLoss="281.15" rerouteNo="0" devices="tripinfo_598" vType="DEFAULT_VEHTYPE" speedFactor="1.11" vaporized=""/>
    <tripinfo id="645" depart="138.00" departLane="-47693393#5_0" departPos="5.10" departSpeed="0.00" departDelay="17.06" arrival="531.00" arrivalLane="47693393#5_1" arrivalPos="315.08" arrivalSpeed="18.44" duration="393.00" routeLength="1943.39" waitingTime="197.00" waitingCount="2" stopTime="0.00" timeLoss="243.44" rerouteNo="0" devices="tripinfo_645" vType="DEFAULT_VEHTYPE" speedFactor="0.84" vaporized=""/>
    <tripinfo id="730" depart="158.00" departLane="-E13_0" departPos="5.10" departSpeed="0.00" departDelay="21.12" arrival="531.00" arrivalLane="E23_1" arrivalPos="266.37" arrivalSpeed="12.75" duration="373.00" routeLength="1752.85" waitingTime="192.00" waitingCount="5" stopTime="0.00" timeLoss="245.74" rerouteNo="0" devices="tripinfo_730" vType="DEFAULT_VEHTYPE" speedFactor="1.01" vaporized=""/>
    <tripinfo id="2075" depart="434.00" departLane="E5_0" departPos="5.10" departSpeed="0.00" departDelay="44.94" arrival="531.00" arrivalLane="E10_0" arrivalPos="414.33" arrivalSpeed="11.54" duration="97.00" routeLength="1120.98" waitingTime="0.00" waitingCount="0" stopTime="0.00" timeLoss="15.40" rerouteNo="0" devices="tripinfo_2075" vType="DEFAULT_VEHTYPE" speedFactor="0.92" vaporized=""/>
    <tripinfo id="2535" depart="479.00" departLane="-E13_0" departPos="5.10" departSpeed="0.00" departDelay="3.69" arrival="531.00" arrivalLane="-47621504#1_0" arrivalPos="333.17" arrivalSpeed="22.49" duration="52.00" routeLength="719.70" waitingTime="0.00" waitingCount="0" stopTime="0.00" timeLoss="11.84" rerouteNo="0" devices="tripinfo_2535" vType="DEFAULT_VEHTYPE" speedFactor="1.09" vaporized=""/>
    <tripinfo id="401" depart="77.00" departLane="-E25_0" departPos="5.10" departSpeed="0.00" departDelay="1.81" arrival="532.00" arrivalLane="E8_1" arrivalPos="236.52" arrivalSpeed="13.89" duration="455.00" routeLength="1559.66" waitingTime="290.00" waitingCount="5" stopTime="0.00" timeLoss="352.22" rerouteNo="0" devices="tripinfo_401" vType="DEFAULT_VEHTYPE" speedFactor="1.03" vaporized=""/>
    <tripinfo id="732" depart="153.00" departLane="-47693393#5_0" departPos="5.10" departSpeed="0.00" departDelay="15.75" arrival="532.00" arrivalLane="47693393#5_1" arrivalPos="315.08" arrivalSpeed="19.14" duration="379.00" routeLength="1943.39" waitingTime="194.00" waitingCount="2" stopTime="0.00" timeLoss="256.88" rerouteNo="0" devices="tripinfo_732" vType="DEFAULT_VEHTYPE" speedFactor="1.03" vaporized=""/>
    <tripinfo id="2181" depart="413.00" departLane="-E1_0" departPos="5.10" departSpeed="0.00" departDelay="4.06" arrival="532.00" arrivalLane="-47621504#1_1" arrivalPos="333.17" arrivalSpeed="23.10" duration="119.00" routeLength="1000.21" waitingTime="34.00" waitingCount="1" stopTime="0.00" timeLoss="59.96" rerouteNo="0" devices="tripinfo_2181" vType="DEFAULT_VEHTYPE" speedFactor="1.08" vaporized=""/>
    <tripinfo id="2278" depart="453.00" departLane="-E2_0" departPos="5.10" departSpeed="0.00" departDelay="25.88" arrival="532.00" arrivalLane="47621504#5_0" arrivalPos="282.84" arrivalSpeed="20.06" duration="79.00" routeLength="924.42" waitingTime="0.00" waitingCount="0" stopTime="0.00" timeLoss="12.02" rerouteNo="0" devices="tripinfo_2278" vType="DEFAULT_VEHTYPE" speedFactor="0.92" vaporized=""/>
    <tripinfo id="1001" depart="193.00" departLane="-E1_0" departPos="5.10" departSpeed="0.00" departDelay="5.31" arrival="533.00" arrivalLane="47693393#2_0" arrivalPos="294.24" arrivalSpeed="7.19" duration="340.00" routeLength="1739.66" waitingTime="153.00" waitingCount="2" stopTime="0.00" timeLoss="213.98" rerouteNo="0" devices="tripinfo_1001" vType="DEFAULT_VEHTYPE" speedFactor="0.94" vaporized=""/>
    <tripinfo id="2195" depart="419.00" departLane="-E1_0" departPos="5.10" departSpeed="0.00" departDelay="7.44" arrival="533.00" arrivalLane="-47621504#1_1" arrivalPos="333.17" arrivalSpeed="23.50" duration="114.00" routeLength="1000.21" waitingTime="31.00" waitingCount="2" stopTime="0.00" timeLoss="58.69" rerouteNo="0" devices="tripinfo_2195" vType="DEFAULT_VEHTYPE" speedFactor="1.15" vaporized=""/>
    <tripinfo id="2357" depart="460.00" departLane="-E2_0" departPos="5.10" departSpeed="0.00" departDelay="18.06" arrival="533.00" arrivalLane="47621504#5_0" arrivalPos="282.84" arrivalSpeed="21.81" duration="73.00" routeLength="924.42" waitingTime="0.00" waitingCount="0" stopTime="0.00" timeLoss="21.01" rerouteNo="0" devices="tripinfo_2357" vType="DEFAULT_VEHTYPE" speedFactor="1.17" vaporized=""/>
    <tripinfo id="407" depart="80.00" departLane="-E25_0" departPos="5.10" departSpeed="0.00" departDelay="3.69" arrival="534.00" arrivalLane="47621504#5_1" arrivalPos="282.84" arrivalSpeed="18.84" duration="454.00" routeLength="1624.69" waitingTime="281.00" waitingCount="5" stopTime="0.00" timeLoss="335.48" rerouteNo="0" devices="tripinfo_407" vType="DEFAULT_VEHTYPE" speedFactor="0.86" vaporized=""/>
    <tripinfo id="731" depart="138.00" departLane="47693411#4_0" departPos="5.10" departSpeed="0.00" departDelay="0.94" arrival="534.00" arrivalLane="47693393#5_1" arrivalPos="315.08" arrivalSpeed="21.46" duration="396.00" routeLength="1293.26" waitingTime="279.00" waitingCount="3" stopTime="0.00" timeLoss="332.84" rerouteNo="0" devices="tripinfo_731" vType="DEFAULT_VEHTYPE" speedFactor="1.31" vaporized=""/>
    <tripinfo id="998" depart="191.00" departLane="-E25_0" departPos="5.10" departSpeed="0.00" departDelay="3.88" arrival="534.00" arrivalLane="E16_0" arrivalPos="350.84" arrivalSpeed="9.04" duration="343.00" routeLength="1618.08" waitingTime="147.00" waitingCount="5" stopTime="0.00" timeLoss="179.22" rerouteNo="0" devices="tripinfo_998" vType="DEFAULT_VEHTYPE" speedFactor="0.73" vaporized=""/>
    <tripinfo id="1458" depart="274.00" departLane="E16_0" departPos="5.10" departSpeed="0.00" departDelay="0.62" arrival="534.00" arrivalLane="E10_0" arrivalPos="414.33" arrivalSpeed="13.27" duration="260.00" routeLength="1720.90" waitingTime="100.00" waitingCount="1" stopTime="0.00" timeLoss="143.33" rerouteNo="0" devices="tripinfo_1458" vType="DEFAULT_VEHTYPE" speedFactor="1.01" vaporized=""/>
    <tripinfo id="2060" depart="387.00" departLane="E3_0" departPos="5.10" departSpeed="0.00" departDelay="0.75" arrival="534.00" arrivalLane="E13_0" arrivalPos="382.60" arrivalSpeed="13.40" duration="147.00" routeLength="1365.11" waitingTime="29.00" waitingCount="1" stopTime="0.00" timeLoss="50.61" rerouteNo="0" devices="tripinfo_2060" vType="DEFAULT_VEHTYPE" speedFactor="1.05" vaporized=""/>
    <tripinfo id="238" depart="48.00" departLane="-E25_0" departPos="5.10" departSpeed="0.00" departDelay="3.38" arrival="535.00" arrivalLane="E2_1" arrivalPos="256.37" arrivalSpeed="14.87" duration="487.00" routeLength="1234.54" waitingTime="379.00" waitingCount="3" stopTime="0.00" timeLoss="405.71" rerouteNo="0" devices="tripinfo_238" vType="DEFAULT_VEHTYPE" speedFactor="1.10" vaporized=""/>
    <tripinfo id="781" depart="168.00" departLane="-47693393#5_0" departPos="5.10" departSpeed="0.00" departDelay="21.56" arrival="535.00" arrivalLane="47693393#5_1" arrivalPos="315.08" arrivalSpeed="21.92" duration="367.00" routeLength="1943.39" waitingTime="190.00" waitingCount="2" stopTime="0.00" timeLoss="242.33" rerouteNo="0" devices="tripinfo_781" vType="DEFAULT_VEHTYPE" speedFactor="1.00" vaporized=""/>
    <tripinfo id="1481" depart="327.00" departLane="E5_0" departPos="5.10" departSpeed="0.00" departDelay="49.31" arrival="535.00" arrivalLane="E8_1" arrivalPos="236.52" arrivalSpeed="11.84" duration="208.00" routeLength="961.86" waitingTime="112.00" waitingCount="2" stopTime="0.00" timeLoss="142.60" rerouteNo="0" devices="tripinfo_1481" vType="DEFAULT_VEHTYPE" speedFactor="0.94" vaporized=""/>
    <tripinfo id="359" depart="68.00" departLane="-E13_0" departPos="5.10" departSpeed="0.00" departDelay="0.69" arrival="536.00" arrivalLane="47621504#5_1" arrivalPos="282.84" arrivalSpeed="17.91" duration="468.00" routeLength="1294.06" waitingTime="320.00" waitingCount="6" stopTime="0.00" timeLoss="378.05" rerouteNo="0" devices="tripinfo_359" vType="DEFAULT_VEHTYPE" speedFactor="0.86" vaporized=""/>
    <tripinfo id="2479" depart="465.00" departLane="E23_0" departPos="5.10" departSpeed="0.00" departDelay="0.19" arrival="536.00" arrivalLane="-47621504#1_1" arrivalPos="333.17" arrivalSpeed="19.86" duration="71.00" routeLength="622.18" waitingTime="18.00" waitingCount="1" stopTime="0.00" timeLoss="31.04" rerouteNo="0" devices="tripinfo_2479" vType="DEFAULT_VEHTYPE" speedFactor="0.90" vaporized=""/>
    <tripinfo id="281" depart="53.00" departLane="-E2_0" departPos="5.10" departSpeed="0.00" departDelay="0.31" arrival="537.00" arrivalLane="47693393#5_1" arrivalPos="315.08" arrivalSpeed="23.84" duration="484.00" routeLength="1574.44" waitingTime="331.00" waitingCount="4" stopTime="0.00" timeLoss="387.48" rerouteNo="0" devices="tripinfo_281" vType="DEFAULT_VEHTYPE" speedFactor="1.08" vaporized=""/>
    <tripinfo id="2096" depart="394.00" departLane="E22_0" departPos="5.10" departSpeed="0.00" departDelay="1.00" arrival="537.00" arrivalLane="47621504#5_1" arrivalPos="282.84" arrivalSpeed="21.00" duration="143.00" routeLength="972.26" waitingTime="63.00" waitingCount="1" stopTime="0.00" timeLoss="98.52" rerouteNo="0" devices="tripinfo_2096" vType="DEFAULT_VEHTYPE" speedFactor="1.22" vaporized=""/>
    <tripinfo id="2250" depart="431.00" departLane="-E1_0" departPos="5.10" departSpeed="0.00" departDelay="9.12" arrival="537.00" arrivalLane="-47621504#1_1" arrivalPos="333.17" arrivalSpeed="20.15" duration="106.00" routeLength="1000.21" waitingTime="15.00" waitingCount="2" stopTime="0.00" timeLoss="36.97" rerouteNo="0" devices="tripinfo_2250" vType="DEFAULT_VEHTYPE" speedFactor="0.92" vaporized=""/>
    <tripinfo id="670" depart="126.00" departLane="-E2_0" departPos="5.10" departSpeed="0.00" departDelay="0.38" arrival="538.00" arrivalLane="47693393#5_1" arrivalPos="315.08" arrivalSpeed="23.78" duration="412.00" routeLength="1574.44" waitingTime="260.00" waitingCount="3" stopTime="0.00" timeLoss="315.22" rerouteNo="0" devices="tripinfo_670" vType="DEFAULT_VEHTYPE" speedFactor="1.07" vaporized=""/>
    <tripinfo id="1155" depart="220.00" departLane="E23_0" departPos="5.10" departSpeed="0.00" departDelay="3.44" arrival="538.00" arrivalLane="E2_1" arrivalPos="256.37" arrivalSpeed="14.47" duration="318.00" routeLength="1565.26" waitingTime="170.00" waitingCount="4" stopTime="0.00" timeLoss="209.26" rerouteNo="0" devices="tripinfo_1155" vType="DEFAULT_VEHTYPE" speedFactor="1.06" vaporized=""/>
    <tripinfo id="1545" depart="341.00" departLane="E5_0" departPos="5.10" departSpeed="0.00" departDelay="51.31" arrival="538.00" arrivalLane="E8_1" arrivalPos="236.52" arrivalSpeed="11.80" duration="197.00" routeLength="961.86" waitingTime="99.00" waitingCount="2" stopTime="0.00" timeLoss="127.78" rerouteNo="0" devices="tripinfo_1545" vType="DEFAULT_VEHTYPE" speedFactor="0.90" vaporized=""/>
    <tripinfo id="692" depart="146.00" departLane="-47693393#5_0" departPos="5.10" departSpeed="0.00" departDelay="16.25" arrival="539.00" arrivalLane="47621504#5_1" arrivalPos="282.84" arrivalSpeed="24.14" duration="393.00" routeLength="1961.10" waitingTime="197.00" waitingCount="3" stopTime="0.00" timeLoss="283.05" rerouteNo="0" devices="tripinfo_692" vType="DEFAULT_VEHTYPE" speedFactor="1.09" vaporized=""/>
    <tripinfo id="695" depart="131.00" departLane="-E16_0" departPos="5.10" departSpeed="0.00" departDelay="0.69" arrival="539.00" arrivalLane="-47621504#1_1" arrivalPos="333.17" arrivalSpeed="22.46" duration="408.00" routeLength="2068.12" waitingTime="205.00" waitingCount="5" stopTime="0.00" timeLoss="274.82" rerouteNo="0" devices="tripinfo_695" vType="DEFAULT_VEHTYPE" speedFactor="1.06" vaporized=""/>
    <tripinfo id="816" depart="164.00" departLane="-E8_0" departPos="5.10" departSpeed="0.00" departDelay="11.00" arrival="539.00" arrivalLane="E3_2" arrivalPos="306.82" arrivalSpeed="8.87" duration="375.00" routeLength="922.56" waitingTime="236.00" waitingCount="13" stopTime="0.00" timeLoss="303.18" rerouteNo="0" devices="tripinfo_816" vType="DEFAULT_VEHTYPE" speedFactor="1.03" vaporized=""/>
    <tripinfo id="2033" depart="383.00" departLane="-E22_0" departPos="5.10" departSpeed="0.00" departDelay="1.81" arrival="539.00" arrivalLane="E2_1" arrivalPos="256.37" arrivalSpeed="15.75" duration="156.00" routeLength="980.49" waitingTime="74.00" waitingCount="2" stopTime="0.00" timeLoss="95.24" rerouteNo="0" devices="tripinfo_2033" vType="DEFAULT_VEHTYPE" speedFactor="1.17" vaporized=""/>
    <tripinfo id="113" depart="23.00" departLane="-E2_0" departPos="5.10" departSpeed="0.00" departDelay="1.81" arrival="540.00" arrivalLane="E25_0" arrivalPos="330.97" arrivalSpeed="12.72" duration="517.00" routeLength="1234.67" waitingTime="405.00" waitingCount="3" stopTime="0.00" timeLoss="428.79" rerouteNo="0" devices="tripinfo_113" vType="DEFAULT_VEHTYPE" speedFactor="1.01" vaporized=""/>
    <tripinfo id="684" depart="167.00" departLane="-E15_0" departPos="5.10" departSpeed="0.00" departDelay="38.75" arrival="540.00" arrivalLane="E8_1" arrivalPos="236.52" arrivalSpeed="11.85" duration="373.00" routeLength="1246.58" waitingTime="238.00" waitingCount="4" stopTime="0.00" timeLoss="283.04" rerouteNo="0" devices="tripinfo_684" vType="DEFAULT_VEHTYPE" speedFactor="0.92" vaporized=""/>
    <tripinfo id="699" depart="150.00" departLane="-47693393#5_0" departPos="5.10" departSpeed="0.00" departDelay="18.94" arrival="540.00" arrivalLane="47621504#5_1" arrivalPos="282.84" arrivalSpeed="23.14" duration="390.00" routeLength="1961.10" waitingTime="194.00" waitingCount="3" stopTime="0.00" timeLoss="280.79" rerouteNo="0" devices="tripinfo_699" vType="DEFAULT_VEHTYPE" speedFactor="1.10" vaporized=""/>
    <tripinfo id="840" depart="167.00" departLane="-E2_0" departPos="5.10" departSpeed="0.00" departDelay="9.50" arrival="540.00" arrivalLane="E21_0" arrivalPos="263.57" arrivalSpeed="10.98" duration="373.00" routeLength="876.21" waitingTime="283.00" waitingCount="3" stopTime="0.00" timeLoss="309.94" rerouteNo="0" devices="tripinfo_840" vType="DEFAULT_VEHTYPE" speedFactor="1.00" vaporized=""/>
    <tripinfo id="848" depart="174.00" departLane="-47693393#5_0" departPos="5.10" departSpeed="0.00" departDelay="15.00" arrival="540.00" arrivalLane="47693393#5_1" arrivalPos="315.08" arrivalSpeed="20.81" duration="366.00" routeLength="1943.39" waitingTime="183.00" waitingCount="2" stopTime="0.00" timeLoss="236.85" rerouteNo="0" devices="tripinfo_848" vType="DEFAULT_VEHTYPE" speedFactor="0.97" vaporized=""/>
    <tripinfo id="1066" depart="208.00" departLane="-47693393#5_0" departPos="5.10" departSpeed="0.00" departDelay="8.12" arrival="540.00" arrivalLane="-E3_0" arrivalPos="306.82" arrivalSpeed="12.59" duration="332.00" routeLength="1293.23" waitingTime="196.00" waitingCount="3" stopTime="0.00" timeLoss="241.08" rerouteNo="0" devices="tripinfo_1066" vType="DEFAULT_VEHTYPE" speedFactor="0.96" vaporized=""/>
    <tripinfo id="1570" depart="297.00" departLane="E20_0" departPos="5.10" departSpeed="0.00" departDelay="2.62" arrival="540.00" arrivalLane="-47621504#1_1" arrivalPos="333.17" arrivalSpeed="22.71" duration="243.00" routeLength="1394.79" waitingTime="108.00" waitingCount="2" stopTime="0.00" timeLoss="161.02" rerouteNo="0" devices="tripinfo_1570" vType="DEFAULT_VEHTYPE" speedFactor="1.12" vaporized=""/>
    <tripinfo id="764" depart="144.00" departLane="-E16_0" departPos="5.10" departSpeed="0.00" departDelay="0.75" arrival="541.00" arrivalLane="E8_1" arrivalPos="236.52" arrivalSpeed="13.46" duration="397.00" routeLength="1229.92" waitingTime="262.00" waitingCount="4" stopTime="0.00" timeLoss="320.98" rerouteNo="0" devices="tripinfo_764" vType="DEFAULT_VEHTYPE" speedFactor="1.06" vaporized=""/>
    <tripinfo id="1073" depart="274.00" departLane="-E6_0" departPos="5.10" departSpeed="0.00" departDelay="72.81" arrival="541.00" arrivalLane="E3_2" arrivalPos="306.82" arrivalSpeed="10.08" duration="267.00" routeLength="1040.41" waitingTime="147.00" waitingCount="4" stopTime="0.00" timeLoss="191.12" rerouteNo="0" devices="tripinfo_1073" vType="DEFAULT_VEHTYPE" speedFactor="1.00" vaporized=""/>
    <tripinfo id="303" depart="60.00" departLane="-E2_0" departPos="5.10" departSpeed="0.00" departDelay="3.19" arrival="542.00" arrivalLane="E25_1" arrivalPos="330.97" arrivalSpeed="13.26" duration="482.00" routeLength="1234.67" waitingTime="370.00" waitingCount="3" stopTime="0.00" timeLoss="396.29" rerouteNo="0" devices="tripinfo_303" vType="DEFAULT_VEHTYPE" speedFactor="1.04" vaporized=""/>
    <tripinfo id="436" depart="97.00" departLane="-E1_0" departPos="5.10" departSpeed="0.00" departDelay="15.25" arrival="542.00" arrivalLane="-47693393#2_0" arrivalPos="294.63" arrivalSpeed="8.64" duration="445.00" routeLength="1458.54" waitingTime="271.00" waitingCount="5" stopTime="0.00" timeLoss="334.27" rerouteNo="0" devices="tripinfo_436" vType="DEFAULT_VEHTYPE" speedFactor="0.88" vaporized=""/>
    <tripinfo id="821" depart="171.00" departLane="-47693393#5_0" departPos="5.10" departSpeed="0.00" departDelay="17.06" arrival="542.00" arrivalLane="47621504#5_1" arrivalPos="282.84" arrivalSpeed="19.92" duration="371.00" routeLength="1961.10" waitingTime="177.00" waitingCount="3" stopTime="0.00" timeLoss="240.22" rerouteNo="0" devices="tripinfo_821" vType="DEFAULT_VEHTYPE" speedFactor="0.92" vaporized=""/>
    <tripinfo id="939" depart="189.00" departLane="-47693393#5_0" departPos="5.10" departSpeed="0.00" departDelay="12.94" arrival="542.00" arrivalLane="47693393#5_1" arrivalPos="315.08" arrivalSpeed="23.49" duration="353.00" routeLength="1943.39" waitingTime="172.00" waitingCount="2" stopTime="0.00" timeLoss="235.33" rerouteNo="0" devices="tripinfo_939" vType="DEFAULT_VEHTYPE" speedFactor="1.07" vaporized=""/>
    <tripinfo id="167" depart="32.00" departLane="E0_0" departPos="5.10" departSpeed="0.00" departDelay="0.69" arrival="543.00" arrivalLane="E3_2" arrivalPos="306.82" arrivalSpeed="12.20" duration="511.00" routeLength="2477.55" waitingTime="240.00" waitingCount="9" stopTime="0.00" timeLoss="344.29" rerouteNo="0" devices="tripinfo_167" vType="DEFAULT_VEHTYPE" speedFactor="1.03" vaporized=""/>
    <tripinfo id="433" depart="90.00" departLane="-E10_0" departPos="5.10" departSpeed="0.00" departDelay="8.81" arrival="543.00" arrivalLane="47693393#5_1" arrivalPos="315.08" arrivalSpeed="22.45" duration="453.00" routeLength="1372.07" waitingTime="305.00" waitingCount="4" stopTime="0.00" timeLoss="374.46" rerouteNo="0" devices="tripinfo_433" vType="DEFAULT_VEHTYPE" speedFactor="1.05" vaporized=""/>
    <tripinfo id="497" depart="120.00" departLane="E5_0" departPos="5.10" departSpeed="0.00" departDelay="26.81" arrival="543.00" arrivalLane="-47621504#1_1" arrivalPos="333.17" arrivalSpeed="19.93" duration="423.00" routeLength="1821.21" waitingTime="247.00" waitingCount="3" stopTime="0.00" timeLoss="290.66" rerouteNo="0" devices="tripinfo_497" vType="DEFAULT_VEHTYPE" speedFactor="0.93" vaporized=""/>
    <tripinfo id="1794" depart="381.00" departLane="E5_0" departPos="5.10" departSpeed="0.00" departDelay="44.62" arrival="543.00" arrivalLane="E8_1" arrivalPos="236.52" arrivalSpeed="12.95" duration="162.00" routeLength="961.86" waitingTime="78.00" waitingCount="1" stopTime="0.00" timeLoss="100.33" rerouteNo="0" devices="tripinfo_1794" vType="DEFAULT_VEHTYPE" speedFactor="1.00" vaporized=""/>
    <tripinfo id="399" depart="86.00" departLane="-E2_0" departPos="5.10" departSpeed="0.00" departDelay="11.19" arrival="544.00" arrivalLane="E25_1" arrivalPos="330.97" arrivalSpeed="13.88" duration="458.00" routeLength="1234.67" waitingTime="342.00" waitingCount="3" stopTime="0.00" timeLoss="373.69" rerouteNo="0" devices="tripinfo_399" vType="DEFAULT_VEHTYPE" speedFactor="1.07" vaporized=""/>
    <tripinfo id="524" depart="126.00" departLane="E5_0" departPos="5.10" departSpeed="0.00" departDelay="27.75" arrival="544.00" arrivalLane="-47621504#1_1" arrivalPos="333.17" arrivalSpeed="21.34" duration="418.00" routeLength="1821.21" waitingTime="241.00" waitingCount="3" stopTime="0.00" timeLoss="291.88" rerouteNo="0" devices="tripinfo_524" vType="DEFAULT_VEHTYPE" speedFactor="0.97" vaporized=""/>
    <tripinfo id="1683" depart="316.00" departLane="E16_0" departPos="5.10" departSpeed="0.00" departDelay="0.44" arrival="544.00" arrivalLane="47621504#5_1" arrivalPos="282.84" arrivalSpeed="21.28" duration="228.00" routeLength="1620.90" waitingTime="75.00" waitingCount="2" stopTime="0.00" timeLoss="121.76" rerouteNo="0" devices="tripinfo_1683" vType="DEFAULT_VEHTYPE" speedFactor="0.97" vaporized=""/>
    <tripinfo id="1859" depart="394.00" departLane="E5_0" departPos="5.10" departSpeed="0.00" departDelay="45.44" arrival="544.00" arrivalLane="E19_2" arrivalPos="273.06" arrivalSpeed="9.18" duration="150.00" routeLength="691.74" waitingTime="76.00" waitingCount="2" stopTime="0.00" timeLoss="102.26" rerouteNo="0" devices="tripinfo_1859" vType="DEFAULT_VEHTYPE" speedFactor="1.06" vaporized=""/>
    <tripinfo id="513" depart="101.00" departLane="-47621504#4_0" departPos="5.10" departSpeed="0.00" departDelay="4.81" arrival="545.00" arrivalLane="E3_2" arrivalPos="306.82" arrivalSpeed="12.93" duration="444.00" routeLength="2080.75" waitingTime="202.00" waitingCount="8" stopTime="0.00" timeLoss="310.72" rerouteNo="0" devices="tripinfo_513" vType="DEFAULT_VEHTYPE" speedFactor="1.07" vaporized=""/>
    <tripinfo id="518" depart="121.00" departLane="-E10_0" departPos="5.10" departSpeed="0.00" departDelay="23.88" arrival="545.00" arrivalLane="47693393#5_1" arrivalPos="315.08" arrivalSpeed="22.43" duration="424.00" routeLength="1372.07" waitingTime="278.00" waitingCount="4" stopTime="0.00" timeLoss="343.52" rerouteNo="0" devices="tripinfo_518" vType="DEFAULT_VEHTYPE" speedFactor="1.03" vaporized=""/>
    <tripinfo id="527" depart="129.00" departLane="E5_0" departPos="5.10" departSpeed="0.00" departDelay="30.19" arrival="545.00" arrivalLane="-47621504#1_1" arrivalPos="333.17" arrivalSpeed="22.31" duration="416.00" routeLength="1821.21" waitingTime="237.00" waitingCount="4" stopTime="0.00" timeLoss="295.42" rerouteNo="0" devices="tripinfo_527" vType="DEFAULT_VEHTYPE" speedFactor="1.01" vaporized=""/>
    <tripinfo id="578" depart="134.00" departLane="-E15_0" departPos="5.10" departSpeed="0.00" departDelay="25.62" arrival="545.00" arrivalLane="47621504#5_1" arrivalPos="282.84" arrivalSpeed="21.00" duration="411.00" routeLength="2031.05" waitingTime="198.00" waitingCount="4" stopTime="0.00" timeLoss="276.88" rerouteNo="0" devices="tripinfo_578" vType="DEFAULT_VEHTYPE" speedFactor="0.98" vaporized=""/>
    <tripinfo id="737" depart="143.00" departLane="-E2_0" departPos="5.10" departSpeed="0.00" departDelay="4.81" arrival="545.00" arrivalLane="E25_1" arrivalPos="330.97" arrivalSpeed="15.26" duration="402.00" routeLength="1234.67" waitingTime="286.00" waitingCount="3" stopTime="0.00" timeLoss="322.54" rerouteNo="0" devices="tripinfo_737" vType="DEFAULT_VEHTYPE" speedFactor="1.12" vaporized=""/>
    <tripinfo id="1910" depart="406.00" departLane="E5_0" departPos="5.10" departSpeed="0.00" departDelay="47.88" arrival="545.00" arrivalLane="E8_1" arrivalPos="236.52" arrivalSpeed="14.26" duration="139.00" routeLength="961.86" waitingTime="55.00" waitingCount="1" stopTime="0.00" timeLoss="78.37" rerouteNo="0" devices="tripinfo_1910" vType="DEFAULT_VEHTYPE" speedFactor="1.03" vaporized=""/>
    <tripinfo id="2245" depart="421.00" departLane="E22_0" departPos="5.10" departSpeed="0.00" departDelay="0.06" arrival="545.00" arrivalLane="E13_0" arrivalPos="382.60" arrivalSpeed="12.59" duration="124.00" routeLength="1049.26" waitingTime="17.00" waitingCount="2" stopTime="0.00" timeLoss="40.15" rerouteNo="0" devices="tripinfo_2245" vType="DEFAULT_VEHTYPE" speedFactor="0.92" vaporized=""/>
    <tripinfo id="187" depart="39.00" departLane="-E13_0" departPos="5.10" departSpeed="0.00" departDelay="3.94" arrival="546.00" arrivalLane="-47621504#4_2" arrivalPos="286.75" arrivalSpeed="8.83" duration="507.00" routeLength="2088.91" waitingTime="246.00" waitingCount="7" stopTime="0.00" timeLoss="343.20" rerouteNo="0" devices="tripinfo_187" vType="DEFAULT_VEHTYPE" speedFactor="0.89" vaporized=""/>
    <tripinfo id="914" depart="174.00" departLane="E23_0" departPos="5.10" departSpeed="0.00" departDelay="2.62" arrival="547.00" arrivalLane="E8_1" arrivalPos="236.52" arrivalSpeed="12.23" duration="373.00" routeLength="1890.38" waitingTime="182.00" waitingCount="4" stopTime="0.00" timeLoss="230.96" rerouteNo="0" devices="tripinfo_914" vType="DEFAULT_VEHTYPE" speedFactor="0.92" vaporized=""/>
    <tripinfo id="1223" depart="230.00" departLane="-E22_0" departPos="5.10" departSpeed="0.00" departDelay="0.69" arrival="547.00" arrivalLane="-E19_2" arrivalPos="273.06" arrivalSpeed="12.14" duration="317.00" routeLength="1311.81" waitingTime="155.00" waitingCount="5" stopTime="0.00" timeLoss="213.72" rerouteNo="0" devices="tripinfo_1223" vType="DEFAULT_VEHTYPE" speedFactor="0.94" vaporized=""/>
    <tripinfo id="2082" depart="437.00" departLane="E5_0" departPos="5.10" departSpeed="0.00" departDelay="46.62" arrival="548.00" arrivalLane="E19_2" arrivalPos="273.06" arrivalSpeed="12.61" duration="111.00" routeLength="691.74" waitingTime="30.00" waitingCount="2" stopTime="0.00" timeLoss="59.29" rerouteNo="0" devices="tripinfo_2082" vType="DEFAULT_VEHTYPE" speedFactor="0.99" vaporized=""/>
    <tripinfo id="1246" depart="234.00" departLane="E23_0" departPos="5.10" departSpeed="0.00" departDelay="0.38" arrival="549.00" arrivalLane="E8_1" arrivalPos="236.52" arrivalSpeed="12.52" duration="315.00" routeLength="1890.38" waitingTime="115.00" waitingCount="5" stopTime="0.00" timeLoss="171.26" rerouteNo="0" devices="tripinfo_1246" vType="DEFAULT_VEHTYPE" speedFactor="0.91" vaporized=""/>
    <tripinfo id="1599" depart="347.00" departLane="E5_0" departPos="5.10" departSpeed="0.00" departDelay="47.19" arrival="550.00" arrivalLane="E3_2" arrivalPos="306.82" arrivalSpeed="8.58" duration="203.00" routeLength="1404.89" waitingTime="43.00" waitingCount="4" stopTime="0.00" timeLoss="114.84" rerouteNo="0" devices="tripinfo_1599" vType="DEFAULT_VEHTYPE" speedFactor="1.16" vaporized=""/>
    <tripinfo id="810" depart="158.00" departLane="-E2_0" departPos="5.10" departSpeed="0.00" departDelay="6.12" arrival="551.00" arrivalLane="E25_0" arrivalPos="330.97" arrivalSpeed="12.27" duration="393.00" routeLength="1234.67" waitingTime="261.00" waitingCount="4" stopTime="0.00" timeLoss="294.67" rerouteNo="0" devices="tripinfo_810" vType="DEFAULT_VEHTYPE" speedFactor="0.91" vaporized=""/>
    <tripinfo id="850" depart="163.00" departLane="-E25_0" departPos="5.10" departSpeed="0.00" departDelay="3.62" arrival="552.00" arrivalLane="E10_1" arrivalPos="414.33" arrivalSpeed="14.84" duration="389.00" routeLength="1718.78" waitingTime="208.00" waitingCount="5" stopTime="0.00" timeLoss="281.61" rerouteNo="0" devices="tripinfo_850" vType="DEFAULT_VEHTYPE" speedFactor="1.10" vaporized=""/>
    <tripinfo id="1021" depart="196.00" departLane="-E1_0" departPos="5.10" departSpeed="0.00" departDelay="4.56" arrival="552.00" arrivalLane="E20_0" arrivalPos="350.11" arrivalSpeed="15.12" duration="356.00" routeLength="2099.31" waitingTime="151.00" waitingCount="3" stopTime="0.00" timeLoss="226.66" rerouteNo="0" devices="tripinfo_1021" vType="DEFAULT_VEHTYPE" speedFactor="1.12" vaporized=""/>
    <tripinfo id="1539" depart="304.00" departLane="-E2_0" departPos="5.10" departSpeed="0.00" departDelay="15.44" arrival="552.00" arrivalLane="-47693393#2_0" arrivalPos="294.63" arrivalSpeed="11.18" duration="248.00" routeLength="1279.44" waitingTime="116.00" waitingCount="4" stopTime="0.00" timeLoss="163.58" rerouteNo="0" devices="tripinfo_1539" vType="DEFAULT_VEHTYPE" speedFactor="1.01" vaporized=""/>
    <tripinfo id="2642" depart="496.00" departLane="-E17_0" departPos="5.10" departSpeed="0.00" departDelay="0.62" arrival="552.00" arrivalLane="E25_1" arrivalPos="330.97" arrivalSpeed="15.04" duration="56.00" routeLength="708.71" waitingTime="0.00" waitingCount="0" stopTime="0.00" timeLoss="8.19" rerouteNo="0" devices="tripinfo_2642" vType="DEFAULT_VEHTYPE" speedFactor="1.10" vaporized=""/>
    <tripinfo id="1411" depart="265.00" departLane="-E19_0" departPos="5.10" departSpeed="0.00" departDelay="0.44" arrival="553.00" arrivalLane="E25_2" arrivalPos="330.97" arrivalSpeed="14.30" duration="288.00" routeLength="1289.18" waitingTime="146.00" waitingCount="3" stopTime="0.00" timeLoss="198.11" rerouteNo="0" devices="tripinfo_1411" vType="DEFAULT_VEHTYPE" speedFactor="1.05" vaporized=""/>
    <tripinfo id="1926" depart="365.00" departLane="E16_0" departPos="5.10" departSpeed="0.00" departDelay="3.88" arrival="554.00" arrivalLane="E10_0" arrivalPos="414.33" arrivalSpeed="11.96" duration="189.00" routeLength="1720.90" waitingTime="25.00" waitingCount="1" stopTime="0.00" timeLoss="63.99" rerouteNo="0" devices="tripinfo_1926" vType="DEFAULT_VEHTYPE" speedFactor="0.95" vaporized=""/>
    <tripinfo id="676" depart="144.00" departLane="E5_0" departPos="5.10" departSpeed="0.00" departDelay="17.25" arrival="556.00" arrivalLane="E25_2" arrivalPos="330.97" arrivalSpeed="14.70" duration="412.00" routeLength="1418.00" waitingTime="255.00" waitingCount="5" stopTime="0.00" timeLoss="320.34" rerouteNo="0" devices="tripinfo_676" vType="DEFAULT_VEHTYPE" speedFactor="1.13" vaporized=""/>
    <tripinfo id="961" depart="200.00" departLane="-E2_0" departPos="5.10" departSpeed="0.00" departDelay="19.81" arrival="556.00" arrivalLane="E1_0" arrivalPos="369.00" arrivalSpeed="14.25" duration="356.00" routeLength="1322.94" waitingTime="214.00" waitingCount="9" stopTime="0.00" timeLoss="272.27" rerouteNo="0" devices="tripinfo_961" vType="DEFAULT_VEHTYPE" speedFactor="1.07" vaporized=""/>
    <tripinfo id="1622" depart="305.00" departLane="E20_0" departPos="5.10" departSpeed="0.00" departDelay="0.88" arrival="556.00" arrivalLane="E25_1" arrivalPos="330.97" arrivalSpeed="13.93" duration="251.00" routeLength="991.58" waitingTime="140.00" waitingCount="3" stopTime="0.00" timeLoss="179.19" rerouteNo="0" devices="tripinfo_1622" vType="DEFAULT_VEHTYPE" speedFactor="1.01" vaporized=""/>
    <tripinfo id="853" depart="173.00" departLane="-E8_0" departPos="5.10" departSpeed="0.00" departDelay="13.06" arrival="557.00" arrivalLane="47693393#2_2" arrivalPos="294.24" arrivalSpeed="19.46" duration="384.00" routeLength="553.57" waitingTime="281.00" waitingCount="18" stopTime="0.00" timeLoss="348.85" rerouteNo="0" devices="tripinfo_853" vType="DEFAULT_VEHTYPE" speedFactor="0.91" vaporized=""/>
    <tripinfo id="1947" depart="366.00" departLane="-E16_0" departPos="5.10" departSpeed="0.00" departDelay="0.94" arrival="557.00" arrivalLane="-E5_0" arrivalPos="399.05" arrivalSpeed="14.32" duration="191.00" routeLength="1051.91" waitingTime="94.00" waitingCount="4" stopTime="0.00" timeLoss="118.66" rerouteNo="0" devices="tripinfo_1947" vType="DEFAULT_VEHTYPE" speedFactor="1.08" vaporized=""/>
    <tripinfo id="839" depart="158.00" departLane="-E22_0" departPos="5.10" departSpeed="0.00" departDelay="0.69" arrival="560.00" arrivalLane="-47621504#4_2" arrivalPos="286.75" arrivalSpeed="8.96" duration="402.00" routeLength="1405.57" waitingTime="241.00" waitingCount="5" stopTime="0.00" timeLoss="318.62" rerouteNo="0" devices="tripinfo_839" vType="DEFAULT_VEHTYPE" speedFactor="1.15" vaporized=""/>
    <tripinfo id="2451" depart="460.00" departLane="E21_0" departPos="5.10" departSpeed="0.00" departDelay="0.44" arrival="560.00" arrivalLane="E25_0" arrivalPos="330.97" arrivalSpeed="9.49" duration="100.00" routeLength="616.93" waitingTime="27.00" waitingCount="1" stopTime="0.00" timeLoss="39.76" rerouteNo="0" devices="tripinfo_2451" vType="DEFAULT_VEHTYPE" speedFactor="0.75" vaporized=""/>
    <tripinfo id="2674" depart="504.00" departLane="-47693393#2_0" departPos="5.10" departSpeed="0.00" departDelay="2.62" arrival="560.00" arrivalLane="E10_0" arrivalPos="414.33" arrivalSpeed="13.56" duration="56.00" routeLength="712.90" waitingTime="0.00" waitingCount="0" stopTime="0.00" timeLoss="12.42" rerouteNo="0" devices="tripinfo_2674" vType="DEFAULT_VEHTYPE" speedFactor="1.03" vaporized=""/>
    <tripinfo id="414" depart="83.00" departLane="-E25_0" departPos="5.10" departSpeed="0.00" departDelay="5.38" arrival="561.00" arrivalLane="E6_1" arrivalPos="330.11" arrivalSpeed="13.79" duration="478.00" routeLength="1668.87" waitingTime="297.00" waitingCount="5" stopTime="0.00" timeLoss="364.36" rerouteNo="0" devices="tripinfo_414" vType="DEFAULT_VEHTYPE" speedFactor="1.00" vaporized=""/>
    <tripinfo id="1732" depart="367.00" departLane="E5_0" departPos="5.10" departSpeed="0.00" departDelay="42.25" arrival="562.00" arrivalLane="-E21_0" arrivalPos="263.57" arrivalSpeed="13.06" duration="195.00" routeLength="1324.87" waitingTime="76.00" waitingCount="1" stopTime="0.00" timeLoss="99.13" rerouteNo="0" devices="tripinfo_1732" vType="DEFAULT_VEHTYPE" speedFactor="1.02" vaporized=""/>
    <tripinfo id="341" depart="85.00" departLane="-E1_0" departPos="5.10" departSpeed="0.00" departDelay="21.06" arrival="565.00" arrivalLane="-47621504#4_2" arrivalPos="286.75" arrivalSpeed="7.24" duration="480.00" routeLength="1801.86" waitingTime="265.00" waitingCount="5" stopTime="0.00" timeLoss="336.74" rerouteNo="0" devices="tripinfo_341" vType="DEFAULT_VEHTYPE" speedFactor="0.86" vaporized=""/>
    <tripinfo id="643" depart="121.00" departLane="E21_0" departPos="5.10" departSpeed="0.00" departDelay="0.44" arrival="565.00" arrivalLane="E6_1" arrivalPos="330.11" arrivalSpeed="12.54" duration="444.00" routeLength="1585.78" waitingTime="261.00" waitingCount="4" stopTime="0.00" timeLoss="329.99" rerouteNo="0" devices="tripinfo_643" vType="DEFAULT_VEHTYPE" speedFactor="0.95" vaporized=""/>
    <tripinfo id="1884" depart="385.00" departLane="-E20_0" departPos="5.10" departSpeed="0.00" departDelay="31.75" arrival="565.00" arrivalLane="E15_2" arrivalPos="382.33" arrivalSpeed="14.49" duration="180.00" routeLength="1034.68" waitingTime="87.00" waitingCount="1" stopTime="0.00" timeLoss="109.79" rerouteNo="0" devices="tripinfo_1884" vType="DEFAULT_VEHTYPE" speedFactor="1.08" vaporized=""/>
    <tripinfo id="543" depart="125.00" departLane="-E15_0" departPos="5.10" departSpeed="0.00" departDelay="23.19" arrival="567.00" arrivalLane="E15_0" arrivalPos="382.33" arrivalSpeed="11.27" duration="442.00" routeLength="2077.96" waitingTime="231.00" waitingCount="3" stopTime="0.00" timeLoss="273.86" rerouteNo="0" devices="tripinfo_543" vType="DEFAULT_VEHTYPE" speedFactor="0.90" vaporized=""/>
    <tripinfo id="583" depart="140.00" departLane="-E15_0" departPos="5.10" departSpeed="0.00" departDelay="30.69" arrival="567.00" arrivalLane="E15_2" arrivalPos="382.33" arrivalSpeed="14.84" duration="427.00" routeLength="2077.96" waitingTime="219.00" waitingCount="3" stopTime="0.00" timeLoss="285.83" rerouteNo="0" devices="tripinfo_583" vType="DEFAULT_VEHTYPE" speedFactor="1.07" vaporized=""/>
    <tripinfo id="754" depart="170.00" departLane="-E13_0" departPos="5.10" departSpeed="0.00" departDelay="28.62" arrival="567.00" arrivalLane="E0_0" arrivalPos="371.34" arrivalSpeed="12.50" duration="397.00" routeLength="1776.70" waitingTime="212.00" waitingCount="4" stopTime="0.00" timeLoss="263.30" rerouteNo="0" devices="tripinfo_754" vType="DEFAULT_VEHTYPE" speedFactor="0.97" vaporized=""/>
    <tripinfo id="461" depart="95.00" departLane="-E25_0" departPos="5.10" departSpeed="0.00" departDelay="8.56" arrival="568.00" arrivalLane="E6_1" arrivalPos="330.11" arrivalSpeed="12.77" duration="473.00" routeLength="1668.87" waitingTime="276.00" waitingCount="5" stopTime="0.00" timeLoss="349.40" rerouteNo="0" devices="tripinfo_461" vType="DEFAULT_VEHTYPE" speedFactor="0.92" vaporized=""/>
    <tripinfo id="1685" depart="355.00" departLane="E5_0" departPos="5.10" departSpeed="0.00" departDelay="39.06" arrival="569.00" arrivalLane="E15_2" arrivalPos="382.33" arrivalSpeed="15.01" duration="214.00" routeLength="1099.22" waitingTime="119.00" waitingCount="2" stopTime="0.00" timeLoss="141.18" rerouteNo="0" devices="tripinfo_1685" vType="DEFAULT_VEHTYPE" speedFactor="1.11" vaporized=""/>
    <tripinfo id="1262" depart="256.00" departLane="-E2_0" departPos="5.10" departSpeed="0.00" departDelay="19.38" arrival="570.00" arrivalLane="-E5_1" arrivalPos="399.05" arrivalSpeed="13.20" duration="314.00" routeLength="1354.72" waitingTime="171.00" waitingCount="3" stopTime="0.00" timeLoss="214.87" rerouteNo="0" devices="tripinfo_1262" vType="DEFAULT_VEHTYPE" speedFactor="0.99" vaporized=""/>
    <tripinfo id="1595" depart="300.00" departLane="-E0_0" departPos="5.10" departSpeed="0.00" departDelay="0.94" arrival="570.00" arrivalLane="E6_2" arrivalPos="330.11" arrivalSpeed="13.01" duration="270.00" routeLength="1712.73" waitingTime="101.00" waitingCount="2" stopTime="0.00" timeLoss="147.85" rerouteNo="0" devices="tripinfo_1595" vType="DEFAULT_VEHTYPE" speedFactor="0.97" vaporized=""/>
    <tripinfo id="616" depart="131.00" departLane="-E25_0" departPos="5.10" departSpeed="0.00" departDelay="15.50" arrival="571.00" arrivalLane="E6_2" arrivalPos="330.11" arrivalSpeed="12.76" duration="440.00" routeLength="1668.87" waitingTime="252.00" waitingCount="4" stopTime="0.00" timeLoss="326.85" rerouteNo="0" devices="tripinfo_616" vType="DEFAULT_VEHTYPE" speedFactor="1.01" vaporized=""/>
    <tripinfo id="1803" depart="384.00" departLane="E5_0" departPos="5.10" departSpeed="0.00" departDelay="45.94" arrival="571.00" arrivalLane="E15_2" arrivalPos="382.33" arrivalSpeed="16.29" duration="187.00" routeLength="1099.22" waitingTime="94.00" waitingCount="2" stopTime="0.00" timeLoss="118.05" rerouteNo="0" devices="tripinfo_1803" vType="DEFAULT_VEHTYPE" speedFactor="1.18" vaporized=""/>
    <tripinfo id="2221" depart="417.00" departLane="47693411#4_0" departPos="5.10" departSpeed="0.00" departDelay="0.56" arrival="572.00" arrivalLane="-E5_2" arrivalPos="399.05" arrivalSpeed="13.14" duration="155.00" routeLength="1073.54" waitingTime="53.00" waitingCount="1" stopTime="0.00" timeLoss="77.78" rerouteNo="0" devices="tripinfo_2221" vType="DEFAULT_VEHTYPE" speedFactor="1.01" vaporized=""/>
    <tripinfo id="1717" depart="357.00" departLane="-E13_0" departPos="5.10" departSpeed="0.00" departDelay="35.06" arrival="573.00" arrivalLane="E1_2" arrivalPos="369.00" arrivalSpeed="14.27" duration="216.00" routeLength="1062.67" waitingTime="108.00" waitingCount="5" stopTime="0.00" timeLoss="146.43" rerouteNo="0" devices="tripinfo_1717" vType="DEFAULT_VEHTYPE" speedFactor="1.11" vaporized=""/>
    <tripinfo id="2582" depart="503.00" departLane="-E2_0" departPos="5.10" departSpeed="0.00" departDelay="18.88" arrival="573.00" arrivalLane="47621504#5_0" arrivalPos="282.84" arrivalSpeed="23.68" duration="70.00" routeLength="924.42" waitingTime="0.00" waitingCount="0" stopTime="0.00" timeLoss="15.23" rerouteNo="0" devices="tripinfo_2582" vType="DEFAULT_VEHTYPE" speedFactor="1.10" vaporized=""/>
    <tripinfo id="836" depart="170.00" departLane="-E8_0" departPos="5.10" departSpeed="0.00" departDelay="13.25" arrival="574.00" arrivalLane="E20_0" arrivalPos="350.11" arrivalSpeed="13.28" duration="404.00" routeLength="913.22" waitingTime="273.00" waitingCount="17" stopTime="0.00" timeLoss="347.73" rerouteNo="0" devices="tripinfo_836" vType="DEFAULT_VEHTYPE" speedFactor="1.04" vaporized=""/>
    <tripinfo id="982" depart="251.00" departLane="-E6_0" departPos="5.10" departSpeed="0.00" departDelay="66.88" arrival="574.00" arrivalLane="E13_1" arrivalPos="382.60" arrivalSpeed="16.43" duration="323.00" routeLength="1307.14" waitingTime="187.00" waitingCount="5" stopTime="0.00" timeLoss="248.62" rerouteNo="0" devices="tripinfo_982" vType="DEFAULT_VEHTYPE" speedFactor="1.19" vaporized=""/>
    <tripinfo id="1117" depart="260.00" departLane="-E13_0" departPos="5.10" departSpeed="0.00" departDelay="50.56" arrival="574.00" arrivalLane="E0_0" arrivalPos="371.34" arrivalSpeed="12.41" duration="314.00" routeLength="1776.70" waitingTime="134.00" waitingCount="3" stopTime="0.00" timeLoss="177.37" rerouteNo="0" devices="tripinfo_1117" vType="DEFAULT_VEHTYPE" speedFactor="0.96" vaporized=""/>
    <tripinfo id="1800" depart="338.00" departLane="-E3_0" departPos="5.10" departSpeed="0.00" departDelay="0.50" arrival="574.00" arrivalLane="-E5_0" arrivalPos="399.05" arrivalSpeed="10.33" duration="236.00" routeLength="1389.40" waitingTime="90.00" waitingCount="1" stopTime="0.00" timeLoss="109.37" rerouteNo="0" devices="tripinfo_1800" vType="DEFAULT_VEHTYPE" speedFactor="0.80" vaporized=""/>
    <tripinfo id="1948" depart="412.00" departLane="E5_0" departPos="5.10" departSpeed="0.00" departDelay="46.75" arrival="574.00" arrivalLane="E15_1" arrivalPos="382.33" arrivalSpeed="15.33" duration="162.00" routeLength="1099.22" waitingTime="59.00" waitingCount="2" stopTime="0.00" timeLoss="89.73" rerouteNo="0" devices="tripinfo_1948" vType="DEFAULT_VEHTYPE" speedFactor="1.11" vaporized=""/>
    <tripinfo id="90" depart="18.00" departLane="-E8_0" departPos="5.10" departSpeed="0.00" departDelay="1.12" arrival="575.00" arrivalLane="E16_0" arrivalPos="350.84" arrivalSpeed="9.11" duration="557.00" routeLength="1214.14" waitingTime="418.00" waitingCount="4" stopTime="0.00" timeLoss="478.30" rerouteNo="0" devices="tripinfo_90" vType="DEFAULT_VEHTYPE" speedFactor="1.02" vaporized=""/>
    <tripinfo id="1761" depart="345.00" departLane="-E2_0" departPos="5.10" departSpeed="0.00" departDelay="14.81" arrival="575.00" arrivalLane="-E5_2" arrivalPos="399.05" arrivalSpeed="13.60" duration="230.00" routeLength="1354.72" waitingTime="63.00" waitingCount="4" stopTime="0.00" timeLoss="134.06" rerouteNo="0" devices="tripinfo_1761" vType="DEFAULT_VEHTYPE" speedFactor="1.02" vaporized=""/>
    <tripinfo id="631" depart="136.00" departLane="-47693393#5_0" departPos="5.10" departSpeed="0.00" departDelay="17.69" arrival="576.00" arrivalLane="E6_2" arrivalPos="330.11" arrivalSpeed="14.44" duration="440.00" routeLength="2005.28" waitingTime="250.00" waitingCount="3" stopTime="0.00" timeLoss="314.81" rerouteNo="0" devices="tripinfo_631" vType="DEFAULT_VEHTYPE" speedFactor="1.05" vaporized=""/>
    <tripinfo id="237" depart="71.00" departLane="-E15_0" departPos="5.10" departSpeed="0.00" departDelay="26.56" arrival="577.00" arrivalLane="E6_0" arrivalPos="330.11" arrivalSpeed="11.70" duration="506.00" routeLength="2075.23" waitingTime="290.00" waitingCount="4" stopTime="0.00" timeLoss="341.78" rerouteNo="0" devices="tripinfo_237" vType="DEFAULT_VEHTYPE" speedFactor="0.88" vaporized=""/>
    <tripinfo id="813" depart="192.00" departLane="-E15_0" departPos="5.10" departSpeed="0.00" departDelay="39.56" arrival="577.00" arrivalLane="E10_0" arrivalPos="414.33" arrivalSpeed="11.27" duration="385.00" routeLength="1405.70" waitingTime="232.00" waitingCount="3" stopTime="0.00" timeLoss="275.59" rerouteNo="0" devices="tripinfo_813" vType="DEFAULT_VEHTYPE" speedFactor="0.87" vaporized=""/>
    <tripinfo id="1701" depart="335.00" departLane="-E2_0" departPos="5.10" departSpeed="0.00" departDelay="16.06" arrival="577.00" arrivalLane="-E5_0" arrivalPos="399.05" arrivalSpeed="11.46" duration="242.00" routeLength="1354.72" waitingTime="75.00" waitingCount="5" stopTime="0.00" timeLoss="127.61" rerouteNo="0" devices="tripinfo_1701" vType="DEFAULT_VEHTYPE" speedFactor="0.86" vaporized=""/>
    <tripinfo id="323" depart="76.00" departLane="E0_0" departPos="5.10" departSpeed="0.00" departDelay="15.44" arrival="581.00" arrivalLane="E13_0" arrivalPos="382.60" arrivalSpeed="11.15" duration="505.00" routeLength="1364.79" waitingTime="335.00" waitingCount="6" stopTime="0.00" timeLoss="394.12" rerouteNo="0" devices="tripinfo_323" vType="DEFAULT_VEHTYPE" speedFactor="0.82" vaporized=""/>
    <tripinfo id="912" depart="172.00" departLane="E22_0" departPos="5.10" departSpeed="0.00" departDelay="1.00" arrival="581.00" arrivalLane="-E5_2" arrivalPos="399.05" arrivalSpeed="13.69" duration="409.00" routeLength="2149.53" waitingTime="192.00" waitingCount="5" stopTime="0.00" timeLoss="262.29" rerouteNo="0" devices="tripinfo_912" vType="DEFAULT_VEHTYPE" speedFactor="1.01" vaporized=""/>
    <tripinfo id="1554" depart="292.00" departLane="-E17_0" departPos="5.10" departSpeed="0.00" departDelay="0.62" arrival="581.00" arrivalLane="E6_2" arrivalPos="330.11" arrivalSpeed="13.99" duration="289.00" routeLength="1702.60" waitingTime="109.00" waitingCount="3" stopTime="0.00" timeLoss="174.51" rerouteNo="0" devices="tripinfo_1554" vType="DEFAULT_VEHTYPE" speedFactor="1.03" vaporized=""/>
    <tripinfo id="67" depart="18.00" departLane="-47693393#5_0" departPos="5.10" departSpeed="0.00" departDelay="5.44" arrival="582.00" arrivalLane="E10_0" arrivalPos="414.33" arrivalSpeed="11.86" duration="564.00" routeLength="1356.22" waitingTime="420.00" waitingCount="4" stopTime="0.00" timeLoss="475.06" rerouteNo="0" devices="tripinfo_67" vType="DEFAULT_VEHTYPE" speedFactor="0.91" vaporized=""/>
    <tripinfo id="1689" depart="333.00" departLane="-E2_0" departPos="5.10" departSpeed="0.00" departDelay="16.31" arrival="582.00" arrivalLane="-E5_0" arrivalPos="399.05" arrivalSpeed="12.17" duration="249.00" routeLength="1354.72" waitingTime="75.00" waitingCount="5" stopTime="0.00" timeLoss="137.56" rerouteNo="0" devices="tripinfo_1689" vType="DEFAULT_VEHTYPE" speedFactor="0.88" vaporized=""/>
    <tripinfo id="872" depart="164.00" departLane="E23_0" departPos="5.10" departSpeed="0.00" departDelay="0.50" arrival="583.00" arrivalLane="E6_0" arrivalPos="330.11" arrivalSpeed="11.04" duration="419.00" routeLength="1993.68" waitingTime="204.00" waitingCount="4" stopTime="0.00" timeLoss="256.36" rerouteNo="0" devices="tripinfo_872" vType="DEFAULT_VEHTYPE" speedFactor="0.86" vaporized=""/>
    <tripinfo id="955" depart="195.00" departLane="-E2_0" departPos="5.10" departSpeed="0.00" departDelay="15.94" arrival="583.00" arrivalLane="E13_0" arrivalPos="382.60" arrivalSpeed="12.58" duration="388.00" routeLength="1631.09" waitingTime="213.00" waitingCount="4" stopTime="0.00" timeLoss="266.27" rerouteNo="0" devices="tripinfo_955" vType="DEFAULT_VEHTYPE" speedFactor="0.91" vaporized=""/>
    <tripinfo id="1518" depart="286.00" departLane="-47693411#4_0" departPos="5.10" departSpeed="0.00" departDelay="1.38" arrival="583.00" arrivalLane="47693393#5_0" arrivalPos="315.08" arrivalSpeed="21.21" duration="297.00" routeLength="1668.53" waitingTime="126.00" waitingCount="4" stopTime="0.00" timeLoss="177.37" rerouteNo="0" devices="tripinfo_1518" vType="DEFAULT_VEHTYPE" speedFactor="1.01" vaporized=""/>
    <tripinfo id="614" depart="116.00" departLane="-E16_0" departPos="5.10" departSpeed="0.00" departDelay="0.88" arrival="584.00" arrivalLane="E6_1" arrivalPos="330.11" arrivalSpeed="14.98" duration="468.00" routeLength="2067.10" waitingTime="272.00" waitingCount="5" stopTime="0.00" timeLoss="341.49" rerouteNo="0" devices="tripinfo_614" vType="DEFAULT_VEHTYPE" speedFactor="1.14" vaporized=""/>
    <tripinfo id="1205" depart="243.00" departLane="-E2_0" departPos="5.10" departSpeed="0.00" departDelay="17.06" arrival="584.00" arrivalLane="E1_0" arrivalPos="369.00" arrivalSpeed="11.45" duration="341.00" routeLength="1322.94" waitingTime="173.00" waitingCount="10" stopTime="0.00" timeLoss="233.12" rerouteNo="0" devices="tripinfo_1205" vType="DEFAULT_VEHTYPE" speedFactor="0.83" vaporized=""/>
    <tripinfo id="1495" depart="289.00" departLane="-47621504#4_0" departPos="5.10" departSpeed="0.00" departDelay="8.69" arrival="584.00" arrivalLane="E0_0" arrivalPos="371.34" arrivalSpeed="12.29" duration="295.00" routeLength="1404.58" waitingTime="133.00" waitingCount="4" stopTime="0.00" timeLoss="189.73" rerouteNo="0" devices="tripinfo_1495" vType="DEFAULT_VEHTYPE" speedFactor="0.91" vaporized=""/>
    <tripinfo id="2231" depart="461.00" departLane="E5_0" departPos="5.10" departSpeed="0.00" departDelay="42.69" arrival="584.00" arrivalLane="E15_0" arrivalPos="382.33" arrivalSpeed="12.82" duration="123.00" routeLength="1099.22" waitingTime="18.00" waitingCount="1" stopTime="0.00" timeLoss="37.78" rerouteNo="0" devices="tripinfo_2231" vType="DEFAULT_VEHTYPE" speedFactor="0.95" vaporized=""/>
    <tripinfo id="2757" depart="517.00" departLane="-47693393#2_0" departPos="5.10" departSpeed="0.00" departDelay="0.06" arrival="584.00" arrivalLane="E10_0" arrivalPos="414.33" arrivalSpeed="12.23" duration="67.00" routeLength="712.90" waitingTime="0.00" waitingCount="0" stopTime="0.00" timeLoss="19.20" rerouteNo="0" devices="tripinfo_2757" vType="DEFAULT_VEHTYPE" speedFactor="0.93" vaporized=""/>
    <tripinfo id="678" depart="139.00" departLane="-E10_0" departPos="5.10" departSpeed="0.00" departDelay="11.88" arrival="585.00" arrivalLane="E15_2" arrivalPos="382.33" arrivalSpeed="12.71" duration="446.00" routeLength="1436.69" waitingTime="281.00" waitingCount="5" stopTime="0.00" timeLoss="348.58" rerouteNo="0" devices="tripinfo_678" vType="DEFAULT_VEHTYPE" speedFactor="0.99" vaporized=""/>
    <tripinfo id="1593" depart="313.00" departLane="-E1_0" departPos="5.10" departSpeed="0.00" departDelay="14.31" arrival="585.00" arrivalLane="E6_2" arrivalPos="330.11" arrivalSpeed="12.60" duration="272.00" routeLength="1030.41" waitingTime="154.00" waitingCount="3" stopTime="0.00" timeLoss="199.77" rerouteNo="0" devices="tripinfo_1593" vType="DEFAULT_VEHTYPE" speedFactor="0.94" vaporized=""/>
    <tripinfo id="1009" depart="231.00" departLane="-E15_0" departPos="5.10" departSpeed="0.00" departDelay="41.81" arrival="586.00" arrivalLane="E2_0" arrivalPos="256.37" arrivalSpeed="15.08" duration="355.00" routeLength="1623.89" waitingTime="196.00" waitingCount="4" stopTime="0.00" timeLoss="251.45" rerouteNo="0" devices="tripinfo_1009" vType="DEFAULT_VEHTYPE" speedFactor="1.13" vaporized=""/>
    <tripinfo id="1756" depart="343.00" departLane="-E2_0" departPos="5.10" departSpeed="0.00" departDelay="13.75" arrival="587.00" arrivalLane="E15_1" arrivalPos="382.33" arrivalSpeed="13.50" duration="244.00" routeLength="1639.06" waitingTime="72.00" waitingCount="5" stopTime="0.00" timeLoss="126.80" rerouteNo="0" devices="tripinfo_1756" vType="DEFAULT_VEHTYPE" speedFactor="1.01" vaporized=""/>
    <tripinfo id="977" depart="248.00" departLane="-E6_0" departPos="5.10" departSpeed="0.00" departDelay="64.81" arrival="588.00" arrivalLane="47693393#5_0" arrivalPos="315.08" arrivalSpeed="23.55" duration="340.00" routeLength="1989.26" waitingTime="165.00" waitingCount="6" stopTime="0.00" timeLoss="218.58" rerouteNo="0" devices="tripinfo_977" vType="DEFAULT_VEHTYPE" speedFactor="1.07" vaporized=""/>
    <tripinfo id="1362" depart="264.00" departLane="E20_0" departPos="5.10" departSpeed="0.00" departDelay="8.62" arrival="588.00" arrivalLane="-E5_0" arrivalPos="399.05" arrivalSpeed="13.59" duration="324.00" routeLength="1714.98" waitingTime="126.00" waitingCount="8" stopTime="0.00" timeLoss="203.69" rerouteNo="0" devices="tripinfo_1362" vType="DEFAULT_VEHTYPE" speedFactor="1.05" vaporized=""/>
    <tripinfo id="2473" depart="471.00" departLane="-E21_0" departPos="5.10" departSpeed="0.00" departDelay="7.31" arrival="588.00" arrivalLane="E15_2" arrivalPos="382.33" arrivalSpeed="14.22" duration="117.00" routeLength="1307.28" waitingTime="0.00" waitingCount="0" stopTime="0.00" timeLoss="26.39" rerouteNo="0" devices="tripinfo_2473" vType="DEFAULT_VEHTYPE" speedFactor="1.07" vaporized=""/>
    <tripinfo id="69" depart="15.00" departLane="-E8_0" departPos="5.10" departSpeed="0.00" departDelay="2.06" arrival="592.00" arrivalLane="-E21_0" arrivalPos="263.57" arrivalSpeed="13.15" duration="577.00" routeLength="1487.40" waitingTime="418.00" waitingCount="4" stopTime="0.00" timeLoss="478.60" rerouteNo="0" devices="tripinfo_69" vType="DEFAULT_VEHTYPE" speedFactor="1.02" vaporized=""/>
    <tripinfo id="1016" depart="254.00" departLane="-E6_0" departPos="5.10" departSpeed="0.00" departDelay="63.50" arrival="592.00" arrivalLane="E6_2" arrivalPos="330.11" arrivalSpeed="13.30" duration="338.00" routeLength="2070.98" waitingTime="147.00" waitingCount="3" stopTime="0.00" timeLoss="190.66" rerouteNo="0" devices="tripinfo_1016" vType="DEFAULT_VEHTYPE" speedFactor="0.99" vaporized=""/>
    <tripinfo id="2220" depart="425.00" departLane="-E1_0" departPos="5.10" departSpeed="0.00" departDelay="8.75" arrival="592.00" arrivalLane="E6_0" arrivalPos="330.11" arrivalSpeed="11.50" duration="167.00" routeLength="1030.41" waitingTime="51.00" waitingCount="6" stopTime="0.00" timeLoss="88.87" rerouteNo="0" devices="tripinfo_2220" vType="DEFAULT_VEHTYPE" speedFactor="0.87" vaporized=""/>
    <tripinfo id="1140" depart="259.00" departLane="-E10_0" departPos="5.10" departSpeed="0.00" departDelay="45.25" arrival="593.00" arrivalLane="47693411#4_0" arrivalPos="350.47" arrivalSpeed="9.39" duration="334.00" routeLength="1763.55" waitingTime="150.00" waitingCount="2" stopTime="0.00" timeLoss="194.14" rerouteNo="0" devices="tripinfo_1140" vType="DEFAULT_VEHTYPE" speedFactor="0.92" vaporized=""/>
    <tripinfo id="2844" depart="534.00" departLane="-E19_0" departPos="5.10" departSpeed="0.00" departDelay="0.75" arrival="593.00" arrivalLane="-E5_0" arrivalPos="399.05" arrivalSpeed="12.91" duration="59.00" routeLength="676.18" waitingTime="0.00" waitingCount="0" stopTime="0.00" timeLoss="7.92" rerouteNo="0" devices="tripinfo_2844" vType="DEFAULT_VEHTYPE" speedFactor="0.97" vaporized=""/>
    <tripinfo id="1224" depart="242.00" departLane="-47693393#5_0" departPos="5.10" departSpeed="0.00" departDelay="12.50" arrival="594.00" arrivalLane="E22_1" arrivalPos="370.63" arrivalSpeed="10.19" duration="352.00" routeLength="1354.37" waitingTime="191.00" waitingCount="4" stopTime="0.00" timeLoss="266.58" rerouteNo="0" devices="tripinfo_1224" vType="DEFAULT_VEHTYPE" speedFactor="1.07" vaporized=""/>
    <tripinfo id="1582" depart="297.00" departLane="-47693411#4_0" departPos="5.10" departSpeed="0.00" departDelay="0.38" arrival="594.00" arrivalLane="47693393#5_0" arrivalPos="315.08" arrivalSpeed="19.14" duration="297.00" routeLength="1668.53" waitingTime="109.00" waitingCount="3" stopTime="0.00" timeLoss="160.53" rerouteNo="0" devices="tripinfo_1582" vType="DEFAULT_VEHTYPE" speedFactor="0.88" vaporized=""/>
    <tripinfo id="928" depart="194.00" departLane="-E8_0" departPos="5.10" departSpeed="0.00" departDelay="20.00" arrival="595.00" arrivalLane="-E5_1" arrivalPos="399.05" arrivalSpeed="12.94" duration="401.00" routeLength="977.41" waitingTime="267.00" waitingCount="21" stopTime="0.00" timeLoss="334.67" rerouteNo="0" devices="tripinfo_928" vType="DEFAULT_VEHTYPE" speedFactor="0.95" vaporized=""/>
    <tripinfo id="1160" depart="283.00" departLane="-E6_0" departPos="5.10" departSpeed="0.00" departDelay="65.50" arrival="596.00" arrivalLane="47693393#5_0" arrivalPos="315.08" arrivalSpeed="22.37" duration="313.00" routeLength="1989.26" waitingTime="131.00" waitingCount="2" stopTime="0.00" timeLoss="184.80" rerouteNo="0" devices="tripinfo_1160" vType="DEFAULT_VEHTYPE" speedFactor="1.01" vaporized=""/>
    <tripinfo id="1290" depart="247.00" departLane="-47693393#5_0" departPos="5.10" departSpeed="0.00" departDelay="5.12" arrival="596.00" arrivalLane="E22_1" arrivalPos="370.63" arrivalSpeed="8.95" duration="349.00" routeLength="1354.37" waitingTime="181.00" waitingCount="4" stopTime="0.00" timeLoss="258.47" rerouteNo="0" devices="tripinfo_1290" vType="DEFAULT_VEHTYPE" speedFactor="1.00" vaporized=""/>
    <tripinfo id="2384" depart="447.00" departLane="-E22_0" departPos="5.10" departSpeed="0.00" departDelay="0.00" arrival="596.00" arrivalLane="47621504#5_0" arrivalPos="282.84" arrivalSpeed="20.10" duration="149.00" routeLength="1385.24" waitingTime="9.00" waitingCount="3" stopTime="0.00" timeLoss="49.77" rerouteNo="0" devices="tripinfo_2384" vType="DEFAULT_VEHTYPE" speedFactor="0.95" vaporized=""/>
    <tripinfo id="2188" depart="418.00" departLane="E22_0" departPos="5.10" departSpeed="0.00" departDelay="7.75" arrival="598.00" arrivalLane="E25_1" arrivalPos="330.97" arrivalSpeed="15.02" duration="180.00" routeLength="1395.07" waitingTime="54.00" waitingCount="3" stopTime="0.00" timeLoss="89.07" rerouteNo="0" devices="tripinfo_2188" vType="DEFAULT_VEHTYPE" speedFactor="1.12" vaporized=""/>
    <tripinfo id="1030" depart="194.00" departLane="-E22_0" departPos="5.10" departSpeed="0.00" departDelay="0.88" arrival="599.00" arrivalLane="E22_1" arrivalPos="370.63" arrivalSpeed="8.74" duration="405.00" routeLength="2053.35" waitingTime="206.00" waitingCount="3" stopTime="0.00" timeLoss="277.56" rerouteNo="0" devices="tripinfo_1030" vType="DEFAULT_VEHTYPE" speedFactor="1.18" vaporized=""/>
    <tripinfo id="1247" depart="235.00" departLane="47693411#4_0" departPos="5.10" departSpeed="0.00" departDelay="1.19" arrival="599.00" arrivalLane="-E21_0" arrivalPos="263.57" arrivalSpeed="14.08" duration="364.00" routeLength="1583.53" waitingTime="209.00" waitingCount="2" stopTime="0.00" timeLoss="253.10" rerouteNo="0" devices="tripinfo_1247" vType="DEFAULT_VEHTYPE" speedFactor="1.03" vaporized=""/>
    <tripinfo id="1863" depart="350.00" departLane="E22_0" departPos="5.10" departSpeed="0.00" departDelay="0.69" arrival="601.00" arrivalLane="E25_0" arrivalPos="330.97" arrivalSpeed="12.58" duration="251.00" routeLength="1395.07" waitingTime="120.00" waitingCount="2" stopTime="0.00" timeLoss="140.44" rerouteNo="0" devices="tripinfo_1863" vType="DEFAULT_VEHTYPE" speedFactor="0.93" vaporized=""/>
    <tripinfo id="1485" depart="331.00" departLane="E5_0" departPos="5.10" departSpeed="0.00" departDelay="52.56" arrival="602.00" arrivalLane="-E5_0" arrivalPos="399.05" arrivalSpeed="13.94" duration="271.00" routeLength="2110.43" waitingTime="84.00" waitingCount="1" stopTime="0.00" timeLoss="126.43" rerouteNo="0" devices="tripinfo_1485" vType="DEFAULT_VEHTYPE" speedFactor="1.07" vaporized=""/>
    <tripinfo id="235" depart="65.00" departLane="-E15_0" departPos="5.10" departSpeed="0.00" departDelay="20.94" arrival="603.00" arrivalLane="E13_0" arrivalPos="382.60" arrivalSpeed="13.23" duration="538.00" routeLength="1567.55" waitingTime="384.00" waitingCount="4" stopTime="0.00" timeLoss="420.14" rerouteNo="0" devices="tripinfo_235" vType="DEFAULT_VEHTYPE" speedFactor="0.96" vaporized=""/>
    <tripinfo id="1647" depart="328.00" departLane="-E2_0" departPos="5.10" departSpeed="0.00" departDelay="19.19" arrival="603.00" arrivalLane="E6_0" arrivalPos="330.11" arrivalSpeed="11.91" duration="275.00" routeLength="990.76" waitingTime="169.00" waitingCount="2" stopTime="0.00" timeLoss="194.18" rerouteNo="0" devices="tripinfo_1647" vType="DEFAULT_VEHTYPE" speedFactor="0.89" vaporized=""/>
    <tripinfo id="1858" depart="349.00" departLane="-E25_0" departPos="5.10" departSpeed="0.00" departDelay="0.62" arrival="603.00" arrivalLane="E15_1" arrivalPos="382.33" arrivalSpeed="15.77" duration="254.00" routeLength="1095.87" waitingTime="146.00" waitingCount="3" stopTime="0.00" timeLoss="185.63" rerouteNo="0" devices="tripinfo_1858" vType="DEFAULT_VEHTYPE" speedFactor="1.17" vaporized=""/>
    <tripinfo id="823" depart="175.00" departLane="-E10_0" departPos="5.10" departSpeed="0.00" departDelay="20.69" arrival="604.00" arrivalLane="E6_1" arrivalPos="330.11" arrivalSpeed="12.25" duration="429.00" routeLength="1545.55" waitingTime="273.00" waitingCount="3" stopTime="0.00" timeLoss="304.67" rerouteNo="0" devices="tripinfo_823" vType="DEFAULT_VEHTYPE" speedFactor="0.95" vaporized=""/>
    <tripinfo id="913" depart="172.00" departLane="E17_0" departPos="5.10" departSpeed="0.00" departDelay="0.81" arrival="604.00" arrivalLane="-E5_1" arrivalPos="399.05" arrivalSpeed="13.94" duration="432.00" routeLength="1827.50" waitingTime="259.00" waitingCount="3" stopTime="0.00" timeLoss="305.84" rerouteNo="0" devices="tripinfo_913" vType="DEFAULT_VEHTYPE" speedFactor="1.06" vaporized=""/>
    <tripinfo id="2229" depart="418.00" departLane="-47693411#4_0" departPos="5.10" departSpeed="0.00" departDelay="0.06" arrival="605.00" arrivalLane="-E0_0" arrivalPos="371.34" arrivalSpeed="14.96" duration="187.00" routeLength="1734.29" waitingTime="32.00" waitingCount="2" stopTime="0.00" timeLoss="71.76" rerouteNo="0" devices="tripinfo_2229" vType="DEFAULT_VEHTYPE" speedFactor="1.09" vaporized=""/>
    <tripinfo id="87" depart="23.00" departLane="47621504#1_0" departPos="5.10" departSpeed="0.00" departDelay="6.69" arrival="606.00" arrivalLane="-E5_1" arrivalPos="399.05" arrivalSpeed="13.39" duration="583.00" routeLength="1805.71" waitingTime="412.00" waitingCount="5" stopTime="0.00" timeLoss="465.62" rerouteNo="0" devices="tripinfo_87" vType="DEFAULT_VEHTYPE" speedFactor="1.04" vaporized=""/>
    <tripinfo id="595" depart="122.00" departLane="-E8_0" departPos="5.10" departSpeed="0.00" departDelay="10.44" arrival="607.00" arrivalLane="E1_1" arrivalPos="369.00" arrivalSpeed="15.34" duration="485.00" routeLength="1707.43" waitingTime="320.00" waitingCount="6" stopTime="0.00" timeLoss="380.84" rerouteNo="0" devices="tripinfo_595" vType="DEFAULT_VEHTYPE" speedFactor="1.12" vaporized=""/>
    <tripinfo id="611" depart="176.00" departLane="-E6_0" departPos="5.10" departSpeed="0.00" departDelay="61.44" arrival="607.00" arrivalLane="-E5_2" arrivalPos="399.05" arrivalSpeed="14.98" duration="431.00" routeLength="1819.65" waitingTime="246.00" waitingCount="6" stopTime="0.00" timeLoss="320.76" rerouteNo="0" devices="tripinfo_611" vType="DEFAULT_VEHTYPE" speedFactor="1.13" vaporized=""/>
    <tripinfo id="1215" depart="247.00" departLane="-E2_0" departPos="5.10" departSpeed="0.00" departDelay="19.19" arrival="607.00" arrivalLane="E10_0" arrivalPos="414.33" arrivalSpeed="13.57" duration="360.00" routeLength="1068.66" waitingTime="233.00" waitingCount="4" stopTime="0.00" timeLoss="278.23" rerouteNo="0" devices="tripinfo_1215" vType="DEFAULT_VEHTYPE" speedFactor="1.04" vaporized=""/>
    <tripinfo id="1221" depart="237.00" departLane="-E1_0" departPos="5.10" departSpeed="0.00" departDelay="8.06" arrival="607.00" arrivalLane="E1_0" arrivalPos="369.00" arrivalSpeed="13.36" duration="370.00" routeLength="2149.06" waitingTime="173.00" waitingCount="2" stopTime="0.00" timeLoss="215.79" rerouteNo="0" devices="tripinfo_1221" vType="DEFAULT_VEHTYPE" speedFactor="0.97" vaporized=""/>
    <tripinfo id="1949" depart="415.00" departLane="E5_0" departPos="5.10" departSpeed="0.00" departDelay="49.56" arrival="608.00" arrivalLane="E2_0" arrivalPos="256.37" arrivalSpeed="13.56" duration="193.00" routeLength="1339.17" waitingTime="70.00" waitingCount="1" stopTime="0.00" timeLoss="100.47" rerouteNo="0" devices="tripinfo_1949" vType="DEFAULT_VEHTYPE" speedFactor="1.04" vaporized=""/>
    <tripinfo id="2356" depart="442.00" departLane="-E20_0" departPos="5.10" departSpeed="0.00" departDelay="0.25" arrival="608.00" arrivalLane="-E5_0" arrivalPos="399.05" arrivalSpeed="10.62" duration="166.00" routeLength="771.43" waitingTime="85.00" waitingCount="1" stopTime="0.00" timeLoss="96.69" rerouteNo="0" devices="tripinfo_2356" vType="DEFAULT_VEHTYPE" speedFactor="0.81" vaporized=""/>
    <tripinfo id="2909" depart="551.00" departLane="-E10_0" departPos="5.10" departSpeed="0.00" departDelay="5.56" arrival="608.00" arrivalLane="E8_0" arrivalPos="236.52" arrivalSpeed="12.60" duration="57.00" routeLength="655.71" waitingTime="0.00" waitingCount="0" stopTime="0.00" timeLoss="7.11" rerouteNo="0" devices="tripinfo_2909" vType="DEFAULT_VEHTYPE" speedFactor="0.97" vaporized=""/>
    <tripinfo id="128" depart="30.00" departLane="-47621504#5_0" departPos="5.10" departSpeed="0.00" departDelay="6.00" arrival="609.00" arrivalLane="-E5_1" arrivalPos="399.05" arrivalSpeed="15.18" duration="579.00" routeLength="1791.53" waitingTime="388.00" waitingCount="6" stopTime="0.00" timeLoss="476.63" rerouteNo="0" devices="tripinfo_128" vType="DEFAULT_VEHTYPE" speedFactor="1.12" vaporized=""/>
    <tripinfo id="251" depart="86.00" departLane="-E15_0" departPos="5.10" departSpeed="0.00" departDelay="38.94" arrival="609.00" arrivalLane="E13_0" arrivalPos="382.60" arrivalSpeed="12.03" duration="523.00" routeLength="1567.55" waitingTime="357.00" waitingCount="4" stopTime="0.00" timeLoss="393.72" rerouteNo="0" devices="tripinfo_251" vType="DEFAULT_VEHTYPE" speedFactor="0.88" vaporized=""/>
    <tripinfo id="503" depart="109.00" departLane="-E1_0" departPos="5.10" departSpeed="0.00" departDelay="14.69" arrival="610.00" arrivalLane="-E20_0" arrivalPos="350.11" arrivalSpeed="12.21" duration="501.00" routeLength="1139.15" waitingTime="365.00" waitingCount="6" stopTime="0.00" timeLoss="415.14" rerouteNo="0" devices="tripinfo_503" vType="DEFAULT_VEHTYPE" speedFactor="0.96" vaporized=""/>
    <tripinfo id="644" depart="143.00" departLane="-E13_0" departPos="5.10" departSpeed="0.00" departDelay="22.25" arrival="610.00" arrivalLane="E13_1" arrivalPos="382.60" arrivalSpeed="12.02" duration="467.00" routeLength="2114.56" waitingTime="242.00" waitingCount="4" stopTime="0.00" timeLoss="295.47" rerouteNo="0" devices="tripinfo_644" vType="DEFAULT_VEHTYPE" speedFactor="0.91" vaporized=""/>
    <tripinfo id="1940" depart="364.00" departLane="-E1_0" departPos="5.10" departSpeed="0.00" departDelay="0.25" arrival="610.00" arrivalLane="E22_0" arrivalPos="370.63" arrivalSpeed="14.42" duration="246.00" routeLength="1752.70" waitingTime="89.00" waitingCount="2" stopTime="0.00" timeLoss="131.64" rerouteNo="0" devices="tripinfo_1940" vType="DEFAULT_VEHTYPE" speedFactor="1.06" vaporized=""/>
    <tripinfo id="2145" depart="491.00" departLane="-E6_0" departPos="5.10" departSpeed="0.00" departDelay="88.81" arrival="610.00" arrivalLane="47621504#5_2" arrivalPos="282.84" arrivalSpeed="19.88" duration="119.00" routeLength="633.31" waitingTime="64.00" waitingCount="1" stopTime="0.00" timeLoss="77.08" rerouteNo="0" devices="tripinfo_2145" vType="DEFAULT_VEHTYPE" speedFactor="0.93" vaporized=""/>
    <tripinfo id="575" depart="108.00" departLane="-47693411#4_0" departPos="5.10" departSpeed="0.00" departDelay="0.19" arrival="611.00" arrivalLane="E15_0" arrivalPos="382.33" arrivalSpeed="12.41" duration="503.00" routeLength="1753.63" waitingTime="305.00" waitingCount="7" stopTime="0.00" timeLoss="365.29" rerouteNo="0" devices="tripinfo_575" vType="DEFAULT_VEHTYPE" speedFactor="0.97" vaporized=""/>
    <tripinfo id="1786" depart="354.00" departLane="-E2_0" departPos="5.10" departSpeed="0.00" departDelay="19.12" arrival="611.00" arrivalLane="E10_0" arrivalPos="414.33" arrivalSpeed="13.79" duration="257.00" routeLength="1068.66" waitingTime="148.00" waitingCount="2" stopTime="0.00" timeLoss="177.78" rerouteNo="0" devices="tripinfo_1786" vType="DEFAULT_VEHTYPE" speedFactor="1.07" vaporized=""/>
    <tripinfo id="2189" depart="498.00" departLane="-E6_0" departPos="5.10" departSpeed="0.00" departDelay="87.56" arrival="611.00" arrivalLane="47621504#5_2" arrivalPos="282.84" arrivalSpeed="22.67" duration="113.00" routeLength="633.31" waitingTime="63.00" waitingCount="1" stopTime="0.00" timeLoss="76.34" rerouteNo="0" devices="tripinfo_2189" vType="DEFAULT_VEHTYPE" speedFactor="1.05" vaporized=""/>
    <tripinfo id="2541" depart="477.00" departLane="E22_0" departPos="5.10" departSpeed="0.00" departDelay="0.56" arrival="611.00" arrivalLane="E1_0" arrivalPos="369.00" arrivalSpeed="12.51" duration="134.00" routeLength="761.89" waitingTime="66.00" waitingCount="1" stopTime="0.00" timeLoss="76.90" rerouteNo="0" devices="tripinfo_2541" vType="DEFAULT_VEHTYPE" speedFactor="0.97" vaporized=""/>
    <tripinfo id="2698" depart="506.00" departLane="E3_0" departPos="5.10" departSpeed="0.00" departDelay="0.12" arrival="611.00" arrivalLane="E1_1" arrivalPos="369.00" arrivalSpeed="15.12" duration="105.00" routeLength="1077.74" waitingTime="17.00" waitingCount="1" stopTime="0.00" timeLoss="34.64" rerouteNo="0" devices="tripinfo_2698" vType="DEFAULT_VEHTYPE" speedFactor="1.12" vaporized=""/>
    <tripinfo id="452" depart="103.00" departLane="-E10_0" departPos="5.10" departSpeed="0.00" departDelay="18.25" arrival="612.00" arrivalLane="E13_1" arrivalPos="382.60" arrivalSpeed="12.95" duration="509.00" routeLength="2169.32" waitingTime="297.00" waitingCount="4" stopTime="0.00" timeLoss="352.97" rerouteNo="0" devices="tripinfo_452" vType="DEFAULT_VEHTYPE" speedFactor="0.98" vaporized=""/>
    <tripinfo id="531" depart="103.00" departLane="-47693393#2_0" departPos="5.10" departSpeed="0.00" departDelay="3.44" arrival="612.00" arrivalLane="E15_1" arrivalPos="382.33" arrivalSpeed="13.83" duration="509.00" routeLength="2073.43" waitingTime="277.00" waitingCount="7" stopTime="0.00" timeLoss="361.36" rerouteNo="0" devices="tripinfo_531" vType="DEFAULT_VEHTYPE" speedFactor="1.02" vaporized=""/>
[truncated: 1,674,712 more chars]
