# Supplementary material for: Resilient distributed model-free adaptive traffic signal control via controller dynamic linearization under DoS attacks
Source: PLoS One. 2026 Feb 12;21(2):e0342069. doi: 10.1371/journal.pone.0342069 (PMC12900337; doi:10.1371/journal.pone.0342069)
Supplement: S3 RAR — (ZIP) [file pone.0342069.s003.zip › Dos1/High/fc_high_dos1_queue.csv]

周期	全局平均排队长度	J1	J2	J3	J4	J5	J6	J7	J8	J9
0	0.0	0	0	0	0	0	0	0	0	0
1	25.333333333333332	40	10	29	16	21	25	27	24	36
2	47.77777777777778	65	22	51	31	50	39	74	33	65
3	71.33333333333333	85	54	94	52	76	43	81	66	91
4	93.88888888888889	121	67	96	84	111	68	94	106	98
5	105.88888888888889	115	93	103	107	113	82	122	114	104
6	114.0	111	127	106	120	117	97	123	120	105
7	115.22222222222223	108	133	103	132	127	94	125	120	95
8	118.77777777777777	117	128	106	125	131	107	130	129	96
9	119.22222222222223	115	130	107	127	124	102	129	127	112
10	121.33333333333333	111	132	118	130	123	108	133	127	110
11	125.77777777777777	118	133	122	125	129	120	130	127	128
12	126.0	125	124	128	128	119	122	127	131	130
13	127.88888888888889	120	129	134	131	125	129	128	127	128
14	128.66666666666666	129	132	129	128	125	132	132	126	125
15	125.77777777777777	130	133	115	122	123	125	128	131	125
16	123.88888888888889	128	131	91	121	128	130	129	127	130
17	121.11111111111111	120	128	84	113	127	131	130	126	131
18	122.77777777777777	118	130	91	119	128	134	127	130	128
19	123.44444444444444	122	131	97	118	126	132	127	132	126
20	125.77777777777777	128	130	100	124	129	130	130	135	126
21	125.88888888888889	131	131	98	126	130	134	130	130	123
22	125.66666666666667	129	130	99	127	130	132	124	130	130
23	127.55555555555556	133	130	100	127	132	131	130	134	131
24	125.77777777777777	131	128	100	124	131	129	128	130	131
25	126.44444444444444	133	129	98	130	133	128	125	131	131
26	125.55555555555556	129	127	96	131	128	131	124	134	130
27	125.66666666666667	131	129	100	130	127	130	122	130	132
