# Supplementary material for: Resilient distributed model-free adaptive traffic signal control via controller dynamic linearization under DoS attacks
Source: PLoS One. 2026 Feb 12;21(2):e0342069. doi: 10.1371/journal.pone.0342069 (PMC12900337; doi:10.1371/journal.pone.0342069)
Supplement: S3 RAR — (ZIP) [file pone.0342069.s003.zip › Dos1/High/fc_high_dos1_tripinfo.xml]

<?xml version="1.0" encoding="UTF-8"?>

<!-- generated on 2025-08-31 15:18:27 by Eclipse SUMO GUI Version 1.22.0
<sumoConfiguration xmlns:xsi="http://www.w3.org/2001/XMLSchema-instance" xsi:noNamespaceSchemaLocation="http://sumo.dlr.de/xsd/sumoConfiguration.xsd">

    <input>
        <net-file value="C:/Users/Philip/Desktop/sumo_project/LuWang/Configuration/luwang7.net.xml"/>
        <route-files value="C:/Users/Philip/Desktop/sumo_project/LuWang/Configuration/luwang19200_e1.rou.xml"/>
        <additional-files value="C:/Users/Philip/Desktop/sumo_project/LuWang/Configuration/e2_detectors2.add.xml"/>
    </input>

    <output>
        <tripinfo-output value="C:\Users\Philip\Desktop\sumo_project\LuWang\Data\Dos1\High\fc_high_dos1_tripinfo.xml"/>
    </output>

    <time>
        <begin value="0"/>
        <end value="3600"/>
    </time>

    <report>
        <verbose value="true"/>
        <no-warnings value="true"/>
    </report>

    <traci_server>
        <remote-port value="63004"/>
    </traci_server>

    <gui_only>
        <quit-on-end value="true"/>
    </gui_only>

</sumoConfiguration>
-->

<tripinfos xmlns:xsi="http://www.w3.org/2001/XMLSchema-instance" xsi:noNamespaceSchemaLocation="http://sumo.dlr.de/xsd/tripinfo_file.xsd">
    <tripinfo id="45" depart="12.00" departLane="-47693393#5_0" departPos="5.10" departSpeed="0.00" departDelay="3.56" arrival="62.00" arrivalLane="E15_0" arrivalPos="382.33" arrivalSpeed="14.77" duration="50.00" routeLength="701.34" waitingTime="0.00" waitingCount="0" stopTime="0.00" timeLoss="9.81" rerouteNo="0" devices="tripinfo_45" vType="DEFAULT_VEHTYPE" speedFactor="1.09" vaporized=""/>
    <tripinfo id="63" depart="15.00" departLane="-47621504#5_0" departPos="5.10" departSpeed="0.00" departDelay="3.19" arrival="62.00" arrivalLane="E6_0" arrivalPos="330.11" arrivalSpeed="12.63" duration="47.00" routeLength="618.40" waitingTime="0.00" waitingCount="0" stopTime="0.00" timeLoss="8.79" rerouteNo="0" devices="tripinfo_63" vType="DEFAULT_VEHTYPE" speedFactor="0.99" vaporized=""/>
    <tripinfo id="26" depart="5.00" departLane="-E10_0" departPos="5.10" departSpeed="0.00" departDelay="0.12" arrival="66.00" arrivalLane="E8_0" arrivalPos="236.52" arrivalSpeed="12.54" duration="61.00" routeLength="655.71" waitingTime="0.00" waitingCount="0" stopTime="0.00" timeLoss="7.81" rerouteNo="0" devices="tripinfo_26" vType="DEFAULT_VEHTYPE" speedFactor="0.92" vaporized=""/>
    <tripinfo id="65" depart="13.00" departLane="-E13_0" departPos="5.10" departSpeed="0.00" departDelay="0.81" arrival="71.00" arrivalLane="-47621504#1_0" arrivalPos="333.17" arrivalSpeed="19.25" duration="58.00" routeLength="719.70" waitingTime="0.00" waitingCount="0" stopTime="0.00" timeLoss="8.86" rerouteNo="0" devices="tripinfo_65" vType="DEFAULT_VEHTYPE" speedFactor="0.88" vaporized=""/>
    <tripinfo id="61" depart="20.00" departLane="47621504#1_0" departPos="5.10" departSpeed="0.00" departDelay="8.56" arrival="72.00" arrivalLane="E13_1" arrivalPos="382.60" arrivalSpeed="15.03" duration="52.00" routeLength="735.55" waitingTime="0.00" waitingCount="0" stopTime="0.00" timeLoss="11.30" rerouteNo="0" devices="tripinfo_61" vType="DEFAULT_VEHTYPE" speedFactor="1.12" vaporized=""/>
    <tripinfo id="116" depart="22.00" departLane="-E25_0" departPos="5.10" departSpeed="0.00" departDelay="0.25" arrival="74.00" arrivalLane="E17_2" arrivalPos="373.55" arrivalSpeed="15.11" duration="52.00" routeLength="724.20" waitingTime="0.00" waitingCount="0" stopTime="0.00" timeLoss="7.24" rerouteNo="0" devices="tripinfo_116" vType="DEFAULT_VEHTYPE" speedFactor="1.18" vaporized=""/>
    <tripinfo id="149" depart="33.00" departLane="-47621504#5_0" departPos="5.10" departSpeed="0.00" departDelay="5.06" arrival="81.00" arrivalLane="E6_0" arrivalPos="330.11" arrivalSpeed="14.11" duration="48.00" routeLength="618.40" waitingTime="0.00" waitingCount="0" stopTime="0.00" timeLoss="10.78" rerouteNo="0" devices="tripinfo_149" vType="DEFAULT_VEHTYPE" speedFactor="1.04" vaporized=""/>
    <tripinfo id="57" depart="11.00" departLane="E22_0" departPos="5.10" departSpeed="0.00" departDelay="0.31" arrival="85.00" arrivalLane="E6_2" arrivalPos="330.11" arrivalSpeed="14.80" duration="74.00" routeLength="1016.44" waitingTime="0.00" waitingCount="0" stopTime="0.00" timeLoss="15.02" rerouteNo="0" devices="tripinfo_57" vType="DEFAULT_VEHTYPE" speedFactor="1.14" vaporized=""/>
    <tripinfo id="129" depart="32.00" departLane="-E10_0" departPos="5.10" departSpeed="0.00" departDelay="7.81" arrival="88.00" arrivalLane="E8_0" arrivalPos="236.52" arrivalSpeed="13.08" duration="56.00" routeLength="655.71" waitingTime="0.00" waitingCount="0" stopTime="0.00" timeLoss="7.42" rerouteNo="0" devices="tripinfo_129" vType="DEFAULT_VEHTYPE" speedFactor="1.01" vaporized=""/>
    <tripinfo id="37" depart="12.00" departLane="-E6_0" departPos="5.10" departSpeed="0.00" departDelay="5.06" arrival="89.00" arrivalLane="E1_0" arrivalPos="369.00" arrivalSpeed="15.90" duration="77.00" routeLength="998.99" waitingTime="0.00" waitingCount="0" stopTime="0.00" timeLoss="20.65" rerouteNo="0" devices="tripinfo_37" vType="DEFAULT_VEHTYPE" speedFactor="1.18" vaporized=""/>
    <tripinfo id="151" depart="35.00" departLane="47621504#1_0" departPos="5.10" departSpeed="0.00" departDelay="6.69" arrival="89.00" arrivalLane="E13_1" arrivalPos="382.60" arrivalSpeed="12.78" duration="54.00" routeLength="735.55" waitingTime="0.00" waitingCount="0" stopTime="0.00" timeLoss="9.43" rerouteNo="0" devices="tripinfo_151" vType="DEFAULT_VEHTYPE" speedFactor="1.00" vaporized=""/>
    <tripinfo id="42" depart="8.00" departLane="-E15_0" departPos="5.10" departSpeed="0.00" departDelay="0.12" arrival="90.00" arrivalLane="-E5_0" arrivalPos="399.05" arrivalSpeed="13.95" duration="82.00" routeLength="1068.57" waitingTime="0.00" waitingCount="0" stopTime="0.00" timeLoss="10.50" rerouteNo="0" devices="tripinfo_42" vType="DEFAULT_VEHTYPE" speedFactor="1.09" vaporized=""/>
    <tripinfo id="46" depart="17.00" departLane="47621504#1_0" departPos="5.10" departSpeed="0.00" departDelay="8.38" arrival="93.00" arrivalLane="E1_1" arrivalPos="369.00" arrivalSpeed="12.82" duration="76.00" routeLength="1015.76" waitingTime="0.00" waitingCount="0" stopTime="0.00" timeLoss="10.46" rerouteNo="0" devices="tripinfo_46" vType="DEFAULT_VEHTYPE" speedFactor="1.00" vaporized=""/>
    <tripinfo id="43" depart="9.00" departLane="E5_0" departPos="5.10" departSpeed="0.00" departDelay="0.94" arrival="95.00" arrivalLane="E10_0" arrivalPos="414.33" arrivalSpeed="13.91" duration="86.00" routeLength="1120.98" waitingTime="0.00" waitingCount="0" stopTime="0.00" timeLoss="14.55" rerouteNo="0" devices="tripinfo_43" vType="DEFAULT_VEHTYPE" speedFactor="1.04" vaporized=""/>
    <tripinfo id="141" depart="27.00" departLane="-E3_0" departPos="5.10" departSpeed="0.00" departDelay="0.56" arrival="95.00" arrivalLane="47621504#5_0" arrivalPos="282.84" arrivalSpeed="24.74" duration="68.00" routeLength="990.10" waitingTime="0.00" waitingCount="0" stopTime="0.00" timeLoss="11.80" rerouteNo="0" devices="tripinfo_141" vType="DEFAULT_VEHTYPE" speedFactor="1.16" vaporized=""/>
    <tripinfo id="8" depart="4.00" departLane="-E1_0" departPos="5.10" departSpeed="0.00" departDelay="2.50" arrival="96.00" arrivalLane="E13_0" arrivalPos="382.60" arrivalSpeed="12.59" duration="92.00" routeLength="1032.01" waitingTime="0.00" waitingCount="0" stopTime="0.00" timeLoss="11.56" rerouteNo="0" devices="tripinfo_8" vType="DEFAULT_VEHTYPE" speedFactor="0.94" vaporized=""/>
    <tripinfo id="389" depart="75.00" departLane="-E19_0" departPos="5.10" departSpeed="0.00" departDelay="2.06" arrival="100.00" arrivalLane="-E19_0" arrivalPos="273.06" arrivalSpeed="12.40" duration="25.00" routeLength="267.96" waitingTime="0.00" waitingCount="0" stopTime="0.00" timeLoss="3.64" rerouteNo="0" devices="tripinfo_389" vType="DEFAULT_VEHTYPE" speedFactor="0.93" vaporized=""/>
    <tripinfo id="29" depart="6.00" departLane="-E0_0" departPos="5.10" departSpeed="0.00" departDelay="0.56" arrival="106.00" arrivalLane="47693411#4_1" arrivalPos="350.47" arrivalSpeed="9.15" duration="100.00" routeLength="744.45" waitingTime="23.00" waitingCount="1" stopTime="0.00" timeLoss="35.18" rerouteNo="0" devices="tripinfo_29" vType="DEFAULT_VEHTYPE" speedFactor="0.93" vaporized=""/>
    <tripinfo id="219" depart="42.00" departLane="-E17_0" departPos="5.10" departSpeed="0.00" departDelay="0.94" arrival="107.00" arrivalLane="E25_0" arrivalPos="330.97" arrivalSpeed="12.00" duration="65.00" routeLength="708.71" waitingTime="0.00" waitingCount="0" stopTime="0.00" timeLoss="7.59" rerouteNo="0" devices="tripinfo_219" vType="DEFAULT_VEHTYPE" speedFactor="0.91" vaporized=""/>
    <tripinfo id="72" depart="14.00" departLane="-E15_0" departPos="5.10" departSpeed="0.00" departDelay="0.50" arrival="108.00" arrivalLane="-E5_0" arrivalPos="399.05" arrivalSpeed="11.97" duration="94.00" routeLength="1068.57" waitingTime="0.00" waitingCount="0" stopTime="0.00" timeLoss="10.64" rerouteNo="0" devices="tripinfo_72" vType="DEFAULT_VEHTYPE" speedFactor="0.94" vaporized=""/>
    <tripinfo id="119" depart="25.00" departLane="-E25_0" departPos="5.10" departSpeed="0.00" departDelay="2.69" arrival="109.00" arrivalLane="E15_0" arrivalPos="382.33" arrivalSpeed="14.42" duration="84.00" routeLength="1095.87" waitingTime="0.00" waitingCount="0" stopTime="0.00" timeLoss="8.51" rerouteNo="0" devices="tripinfo_119" vType="DEFAULT_VEHTYPE" speedFactor="1.07" vaporized=""/>
    <tripinfo id="166" depart="53.00" departLane="47621504#1_0" departPos="5.10" departSpeed="0.00" departDelay="21.88" arrival="109.00" arrivalLane="-E17_0" arrivalPos="373.55" arrivalSpeed="12.74" duration="56.00" routeLength="711.11" waitingTime="0.00" waitingCount="0" stopTime="0.00" timeLoss="13.08" rerouteNo="0" devices="tripinfo_166" vType="DEFAULT_VEHTYPE" speedFactor="1.00" vaporized=""/>
    <tripinfo id="84" depart="28.00" departLane="-E1_0" departPos="5.10" departSpeed="0.00" departDelay="12.25" arrival="112.00" arrivalLane="-E22_2" arrivalPos="370.63" arrivalSpeed="9.64" duration="84.00" routeLength="761.82" waitingTime="12.00" waitingCount="1" stopTime="0.00" timeLoss="35.85" rerouteNo="0" devices="tripinfo_84" vType="DEFAULT_VEHTYPE" speedFactor="1.15" vaporized=""/>
    <tripinfo id="142" depart="29.00" departLane="-E2_0" departPos="5.10" departSpeed="0.00" departDelay="2.38" arrival="115.00" arrivalLane="E6_0" arrivalPos="330.11" arrivalSpeed="12.77" duration="86.00" routeLength="990.76" waitingTime="0.00" waitingCount="0" stopTime="0.00" timeLoss="8.29" rerouteNo="0" devices="tripinfo_142" vType="DEFAULT_VEHTYPE" speedFactor="0.94" vaporized=""/>
    <tripinfo id="146" depart="30.00" departLane="-E3_0" departPos="5.10" departSpeed="0.00" departDelay="2.62" arrival="115.00" arrivalLane="47621504#5_0" arrivalPos="282.84" arrivalSpeed="19.59" duration="85.00" routeLength="990.10" waitingTime="0.00" waitingCount="0" stopTime="0.00" timeLoss="11.15" rerouteNo="0" devices="tripinfo_146" vType="DEFAULT_VEHTYPE" speedFactor="0.89" vaporized=""/>
    <tripinfo id="152" depart="33.00" departLane="-47693393#5_0" departPos="5.10" departSpeed="0.00" departDelay="4.50" arrival="115.00" arrivalLane="-E21_0" arrivalPos="263.57" arrivalSpeed="14.78" duration="82.00" routeLength="959.20" waitingTime="0.00" waitingCount="0" stopTime="0.00" timeLoss="23.63" rerouteNo="0" devices="tripinfo_152" vType="DEFAULT_VEHTYPE" speedFactor="1.07" vaporized=""/>
    <tripinfo id="174" depart="33.00" departLane="-E6_0" departPos="5.10" departSpeed="0.00" departDelay="0.38" arrival="115.00" arrivalLane="E1_0" arrivalPos="369.00" arrivalSpeed="12.67" duration="82.00" routeLength="998.99" waitingTime="0.00" waitingCount="0" stopTime="0.00" timeLoss="13.81" rerouteNo="0" devices="tripinfo_174" vType="DEFAULT_VEHTYPE" speedFactor="0.96" vaporized=""/>
    <tripinfo id="31" depart="6.00" departLane="-E23_0" departPos="5.10" departSpeed="0.00" departDelay="0.19" arrival="116.00" arrivalLane="E19_0" arrivalPos="273.06" arrivalSpeed="15.85" duration="110.00" routeLength="1300.69" waitingTime="7.00" waitingCount="1" stopTime="0.00" timeLoss="27.46" rerouteNo="0" devices="tripinfo_31" vType="DEFAULT_VEHTYPE" speedFactor="1.15" vaporized=""/>
    <tripinfo id="212" depart="41.00" departLane="-E2_0" departPos="5.10" departSpeed="0.00" departDelay="1.25" arrival="116.00" arrivalLane="47621504#5_0" arrivalPos="282.84" arrivalSpeed="21.88" duration="75.00" routeLength="924.42" waitingTime="0.00" waitingCount="0" stopTime="0.00" timeLoss="15.38" rerouteNo="0" devices="tripinfo_212" vType="DEFAULT_VEHTYPE" speedFactor="1.00" vaporized=""/>
    <tripinfo id="150" depart="29.00" departLane="E21_0" departPos="5.10" departSpeed="0.00" departDelay="0.88" arrival="118.00" arrivalLane="E13_0" arrivalPos="382.60" arrivalSpeed="12.99" duration="89.00" routeLength="1051.52" waitingTime="0.00" waitingCount="0" stopTime="0.00" timeLoss="9.35" rerouteNo="0" devices="tripinfo_150" vType="DEFAULT_VEHTYPE" speedFactor="0.96" vaporized=""/>
    <tripinfo id="226" depart="47.00" departLane="-E2_0" departPos="5.10" departSpeed="0.00" departDelay="4.62" arrival="118.00" arrivalLane="47621504#5_0" arrivalPos="282.84" arrivalSpeed="25.45" duration="71.00" routeLength="924.42" waitingTime="0.00" waitingCount="0" stopTime="0.00" timeLoss="22.29" rerouteNo="0" devices="tripinfo_226" vType="DEFAULT_VEHTYPE" speedFactor="1.24" vaporized=""/>
    <tripinfo id="47" depart="9.00" departLane="-47621504#5_0" departPos="5.10" departSpeed="0.00" departDelay="0.19" arrival="119.00" arrivalLane="47693411#4_0" arrivalPos="350.47" arrivalSpeed="9.00" duration="110.00" routeLength="1052.42" waitingTime="10.00" waitingCount="1" stopTime="0.00" timeLoss="26.06" rerouteNo="0" devices="tripinfo_47" vType="DEFAULT_VEHTYPE" speedFactor="0.90" vaporized=""/>
    <tripinfo id="109" depart="21.00" departLane="-47693411#4_0" departPos="5.10" departSpeed="0.00" departDelay="0.56" arrival="122.00" arrivalLane="47621504#5_0" arrivalPos="282.84" arrivalSpeed="20.07" duration="101.00" routeLength="1037.01" waitingTime="6.00" waitingCount="1" stopTime="0.00" timeLoss="23.21" rerouteNo="0" devices="tripinfo_109" vType="DEFAULT_VEHTYPE" speedFactor="0.96" vaporized=""/>
    <tripinfo id="159" depart="30.00" departLane="-47693411#4_0" departPos="5.10" departSpeed="0.00" departDelay="0.19" arrival="128.00" arrivalLane="E6_1" arrivalPos="330.11" arrivalSpeed="15.15" duration="98.00" routeLength="1103.35" waitingTime="3.00" waitingCount="1" stopTime="0.00" timeLoss="22.84" rerouteNo="0" devices="tripinfo_159" vType="DEFAULT_VEHTYPE" speedFactor="1.14" vaporized=""/>
    <tripinfo id="342" depart="75.00" departLane="-47621504#4_0" departPos="5.10" departSpeed="0.00" departDelay="10.88" arrival="128.00" arrivalLane="E1_0" arrivalPos="369.00" arrivalSpeed="12.73" duration="53.00" routeLength="659.84" waitingTime="0.00" waitingCount="0" stopTime="0.00" timeLoss="11.36" rerouteNo="0" devices="tripinfo_342" vType="DEFAULT_VEHTYPE" speedFactor="1.00" vaporized=""/>
    <tripinfo id="59" depart="12.00" departLane="-E25_0" departPos="5.10" departSpeed="0.00" departDelay="0.94" arrival="129.00" arrivalLane="-E5_0" arrivalPos="399.05" arrivalSpeed="13.45" duration="117.00" routeLength="1402.44" waitingTime="0.00" waitingCount="0" stopTime="0.00" timeLoss="11.21" rerouteNo="0" devices="tripinfo_59" vType="DEFAULT_VEHTYPE" speedFactor="0.97" vaporized=""/>
    <tripinfo id="98" depart="19.00" departLane="-E22_0" departPos="5.10" departSpeed="0.00" departDelay="0.62" arrival="129.00" arrivalLane="-47621504#1_2" arrivalPos="333.17" arrivalSpeed="23.68" duration="110.00" routeLength="1378.90" waitingTime="9.00" waitingCount="1" stopTime="0.00" timeLoss="27.30" rerouteNo="0" devices="tripinfo_98" vType="DEFAULT_VEHTYPE" speedFactor="1.12" vaporized=""/>
    <tripinfo id="298" depart="69.00" departLane="-E6_0" departPos="5.10" departSpeed="0.00" departDelay="13.12" arrival="129.00" arrivalLane="47621504#5_2" arrivalPos="282.84" arrivalSpeed="21.08" duration="60.00" routeLength="633.31" waitingTime="8.00" waitingCount="1" stopTime="0.00" timeLoss="20.36" rerouteNo="0" devices="tripinfo_298" vType="DEFAULT_VEHTYPE" speedFactor="0.98" vaporized=""/>
    <tripinfo id="183" depart="41.00" departLane="-E10_0" departPos="5.10" departSpeed="0.00" departDelay="6.69" arrival="130.00" arrivalLane="E2_0" arrivalPos="256.37" arrivalSpeed="13.90" duration="89.00" routeLength="1053.49" waitingTime="0.00" waitingCount="0" stopTime="0.00" timeLoss="11.99" rerouteNo="0" devices="tripinfo_183" vType="DEFAULT_VEHTYPE" speedFactor="1.08" vaporized=""/>
    <tripinfo id="309" depart="78.00" departLane="-E6_0" departPos="5.10" departSpeed="0.00" departDelay="20.06" arrival="130.00" arrivalLane="47621504#5_2" arrivalPos="282.84" arrivalSpeed="23.06" duration="52.00" routeLength="633.31" waitingTime="2.00" waitingCount="1" stopTime="0.00" timeLoss="15.17" rerouteNo="0" devices="tripinfo_309" vType="DEFAULT_VEHTYPE" speedFactor="1.05" vaporized=""/>
    <tripinfo id="18" depart="11.00" departLane="47621504#1_0" departPos="5.10" departSpeed="0.00" departDelay="7.62" arrival="131.00" arrivalLane="E15_0" arrivalPos="382.33" arrivalSpeed="12.81" duration="120.00" routeLength="1499.45" waitingTime="0.00" waitingCount="0" stopTime="0.00" timeLoss="12.90" rerouteNo="0" devices="tripinfo_18" vType="DEFAULT_VEHTYPE" speedFactor="0.94" vaporized=""/>
    <tripinfo id="44" depart="9.00" departLane="-47693393#5_0" departPos="5.10" departSpeed="0.00" departDelay="0.75" arrival="131.00" arrivalLane="-47621504#1_2" arrivalPos="333.17" arrivalSpeed="22.58" duration="122.00" routeLength="1445.28" waitingTime="12.00" waitingCount="1" stopTime="0.00" timeLoss="37.81" rerouteNo="0" devices="tripinfo_44" vType="DEFAULT_VEHTYPE" speedFactor="1.04" vaporized=""/>
    <tripinfo id="201" depart="38.00" departLane="-E2_0" departPos="5.10" departSpeed="0.00" departDelay="0.31" arrival="131.00" arrivalLane="E6_0" arrivalPos="330.11" arrivalSpeed="11.82" duration="93.00" routeLength="990.76" waitingTime="0.00" waitingCount="0" stopTime="0.00" timeLoss="9.64" rerouteNo="0" devices="tripinfo_201" vType="DEFAULT_VEHTYPE" speedFactor="0.87" vaporized=""/>
    <tripinfo id="429" depart="81.00" departLane="-47693393#5_0" departPos="5.10" departSpeed="0.00" departDelay="0.56" arrival="131.00" arrivalLane="E15_1" arrivalPos="382.33" arrivalSpeed="16.37" duration="50.00" routeLength="701.34" waitingTime="0.00" waitingCount="0" stopTime="0.00" timeLoss="14.32" rerouteNo="0" devices="tripinfo_429" vType="DEFAULT_VEHTYPE" speedFactor="1.23" vaporized=""/>
    <tripinfo id="22" depart="5.00" departLane="-47693393#2_0" departPos="5.10" departSpeed="0.00" departDelay="0.88" arrival="132.00" arrivalLane="47621504#5_0" arrivalPos="282.84" arrivalSpeed="20.85" duration="127.00" routeLength="1356.81" waitingTime="15.00" waitingCount="1" stopTime="0.00" timeLoss="34.47" rerouteNo="0" devices="tripinfo_22" vType="DEFAULT_VEHTYPE" speedFactor="0.97" vaporized=""/>
    <tripinfo id="92" depart="23.00" departLane="-E15_0" departPos="5.10" departSpeed="0.00" departDelay="5.75" arrival="133.00" arrivalLane="47693393#5_2" arrivalPos="315.08" arrivalSpeed="18.06" duration="110.00" routeLength="717.16" waitingTime="45.00" waitingCount="1" stopTime="0.00" timeLoss="57.03" rerouteNo="0" devices="tripinfo_92" vType="DEFAULT_VEHTYPE" speedFactor="0.83" vaporized=""/>
    <tripinfo id="160" depart="30.00" departLane="47693411#4_0" departPos="5.10" departSpeed="0.00" departDelay="0.00" arrival="134.00" arrivalLane="E8_2" arrivalPos="236.52" arrivalSpeed="11.85" duration="104.00" routeLength="606.60" waitingTime="35.00" waitingCount="1" stopTime="0.00" timeLoss="46.38" rerouteNo="0" devices="tripinfo_160" vType="DEFAULT_VEHTYPE" speedFactor="0.88" vaporized=""/>
    <tripinfo id="372" depart="78.00" departLane="-E10_0" departPos="5.10" departSpeed="0.00" departDelay="8.25" arrival="134.00" arrivalLane="E8_0" arrivalPos="236.52" arrivalSpeed="13.28" duration="56.00" routeLength="655.71" waitingTime="0.00" waitingCount="0" stopTime="0.00" timeLoss="7.56" rerouteNo="0" devices="tripinfo_372" vType="DEFAULT_VEHTYPE" speedFactor="1.01" vaporized=""/>
    <tripinfo id="121" depart="26.00" departLane="-E2_0" departPos="5.10" departSpeed="0.00" departDelay="3.31" arrival="135.00" arrivalLane="E8_1" arrivalPos="236.52" arrivalSpeed="15.12" duration="109.00" routeLength="887.78" waitingTime="26.00" waitingCount="1" stopTime="0.00" timeLoss="43.44" rerouteNo="0" devices="tripinfo_121" vType="DEFAULT_VEHTYPE" speedFactor="1.10" vaporized=""/>
    <tripinfo id="319" depart="69.00" departLane="-E2_0" departPos="5.10" departSpeed="0.00" departDelay="9.19" arrival="135.00" arrivalLane="47621504#5_0" arrivalPos="282.84" arrivalSpeed="24.15" duration="66.00" routeLength="924.42" waitingTime="0.00" waitingCount="0" stopTime="0.00" timeLoss="12.82" rerouteNo="0" devices="tripinfo_319" vType="DEFAULT_VEHTYPE" speedFactor="1.13" vaporized=""/>
    <tripinfo id="6" depart="2.00" departLane="-47621504#5_0" departPos="5.10" departSpeed="0.00" departDelay="0.88" arrival="136.00" arrivalLane="-E5_0" arrivalPos="399.05" arrivalSpeed="13.36" duration="134.00" routeLength="1791.53" waitingTime="6.00" waitingCount="1" stopTime="0.00" timeLoss="25.17" rerouteNo="0" devices="tripinfo_6" vType="DEFAULT_VEHTYPE" speedFactor="1.05" vaporized=""/>
    <tripinfo id="189" depart="42.00" departLane="-E13_0" departPos="5.10" departSpeed="0.00" departDelay="6.56" arrival="136.00" arrivalLane="E25_0" arrivalPos="330.97" arrivalSpeed="12.57" duration="94.00" routeLength="1118.85" waitingTime="0.00" waitingCount="0" stopTime="0.00" timeLoss="9.68" rerouteNo="0" devices="tripinfo_189" vType="DEFAULT_VEHTYPE" speedFactor="0.97" vaporized=""/>
    <tripinfo id="50" depart="12.00" departLane="-47621504#5_0" departPos="5.10" departSpeed="0.00" departDelay="2.62" arrival="137.00" arrivalLane="E2_1" arrivalPos="256.37" arrivalSpeed="11.18" duration="125.00" routeLength="955.35" waitingTime="33.00" waitingCount="2" stopTime="0.00" timeLoss="51.26" rerouteNo="0" devices="tripinfo_50" vType="DEFAULT_VEHTYPE" speedFactor="0.85" vaporized=""/>
    <tripinfo id="162" depart="36.00" departLane="-47621504#5_0" departPos="5.10" departSpeed="0.00" departDelay="5.62" arrival="137.00" arrivalLane="E2_2" arrivalPos="256.37" arrivalSpeed="13.14" duration="101.00" routeLength="955.35" waitingTime="18.00" waitingCount="1" stopTime="0.00" timeLoss="37.87" rerouteNo="0" devices="tripinfo_162" vType="DEFAULT_VEHTYPE" speedFactor="0.99" vaporized=""/>
    <tripinfo id="262" depart="57.00" departLane="-E6_0" departPos="5.10" departSpeed="0.00" departDelay="7.88" arrival="138.00" arrivalLane="E2_1" arrivalPos="256.37" arrivalSpeed="14.15" duration="81.00" routeLength="1005.63" waitingTime="0.00" waitingCount="0" stopTime="0.00" timeLoss="11.17" rerouteNo="0" devices="tripinfo_262" vType="DEFAULT_VEHTYPE" speedFactor="1.04" vaporized=""/>
    <tripinfo id="64" depart="14.00" departLane="E16_0" departPos="5.10" departSpeed="0.00" departDelay="2.00" arrival="140.00" arrivalLane="E25_1" arrivalPos="330.97" arrivalSpeed="11.80" duration="126.00" routeLength="701.61" waitingTime="61.00" waitingCount="1" stopTime="0.00" timeLoss="71.03" rerouteNo="0" devices="tripinfo_64" vType="DEFAULT_VEHTYPE" speedFactor="0.94" vaporized=""/>
    <tripinfo id="280" depart="89.00" departLane="-E15_0" departPos="5.10" departSpeed="0.00" departDelay="36.50" arrival="140.00" arrivalLane="47693393#5_2" arrivalPos="315.08" arrivalSpeed="21.05" duration="51.00" routeLength="717.16" waitingTime="0.00" waitingCount="0" stopTime="0.00" timeLoss="7.35" rerouteNo="0" devices="tripinfo_280" vType="DEFAULT_VEHTYPE" speedFactor="0.99" vaporized=""/>
    <tripinfo id="483" depart="95.00" departLane="-47621504#5_0" departPos="5.10" departSpeed="0.00" departDelay="4.44" arrival="145.00" arrivalLane="E6_0" arrivalPos="330.11" arrivalSpeed="13.39" duration="50.00" routeLength="618.40" waitingTime="0.00" waitingCount="0" stopTime="0.00" timeLoss="12.03" rerouteNo="0" devices="tripinfo_483" vType="DEFAULT_VEHTYPE" speedFactor="0.99" vaporized=""/>
    <tripinfo id="285" depart="66.00" departLane="-E6_0" departPos="5.10" departSpeed="0.00" departDelay="12.56" arrival="146.00" arrivalLane="E1_0" arrivalPos="369.00" arrivalSpeed="13.12" duration="80.00" routeLength="998.99" waitingTime="0.00" waitingCount="0" stopTime="0.00" timeLoss="16.83" rerouteNo="0" devices="tripinfo_285" vType="DEFAULT_VEHTYPE" speedFactor="1.04" vaporized=""/>
    <tripinfo id="317" depart="73.00" departLane="-E1_0" departPos="5.10" departSpeed="0.00" departDelay="13.56" arrival="146.00" arrivalLane="47621504#4_2" arrivalPos="286.75" arrivalSpeed="20.38" duration="73.00" routeLength="675.28" waitingTime="11.00" waitingCount="1" stopTime="0.00" timeLoss="30.08" rerouteNo="0" devices="tripinfo_317" vType="DEFAULT_VEHTYPE" speedFactor="0.98" vaporized=""/>
    <tripinfo id="4" depart="1.00" departLane="-E15_0" departPos="5.10" departSpeed="0.00" departDelay="0.25" arrival="147.00" arrivalLane="-47621504#1_2" arrivalPos="333.17" arrivalSpeed="22.01" duration="146.00" routeLength="1515.23" waitingTime="31.00" waitingCount="1" stopTime="0.00" timeLoss="47.44" rerouteNo="0" devices="tripinfo_4" vType="DEFAULT_VEHTYPE" speedFactor="1.03" vaporized=""/>
    <tripinfo id="315" depart="69.00" departLane="E5_0" departPos="5.10" departSpeed="0.00" departDelay="9.94" arrival="152.00" arrivalLane="E10_0" arrivalPos="414.33" arrivalSpeed="15.03" duration="83.00" routeLength="1120.98" waitingTime="0.00" waitingCount="0" stopTime="0.00" timeLoss="18.62" rerouteNo="0" devices="tripinfo_315" vType="DEFAULT_VEHTYPE" speedFactor="1.15" vaporized=""/>
    <tripinfo id="200" depart="59.00" departLane="-E15_0" departPos="5.10" departSpeed="0.00" departDelay="21.50" arrival="153.00" arrivalLane="-E5_0" arrivalPos="399.05" arrivalSpeed="12.92" duration="94.00" routeLength="1068.57" waitingTime="0.00" waitingCount="0" stopTime="0.00" timeLoss="11.50" rerouteNo="0" devices="tripinfo_200" vType="DEFAULT_VEHTYPE" speedFactor="0.95" vaporized=""/>
    <tripinfo id="236" depart="68.00" departLane="-E15_0" departPos="5.10" departSpeed="0.00" departDelay="23.75" arrival="155.00" arrivalLane="-E5_1" arrivalPos="399.05" arrivalSpeed="13.88" duration="87.00" routeLength="1068.57" waitingTime="0.00" waitingCount="0" stopTime="0.00" timeLoss="11.28" rerouteNo="0" devices="tripinfo_236" vType="DEFAULT_VEHTYPE" speedFactor="1.04" vaporized=""/>
    <tripinfo id="124" depart="24.00" departLane="-E6_0" departPos="5.10" departSpeed="0.00" departDelay="0.75" arrival="156.00" arrivalLane="47693393#2_0" arrivalPos="294.24" arrivalSpeed="13.09" duration="132.00" routeLength="1407.03" waitingTime="12.00" waitingCount="1" stopTime="0.00" timeLoss="37.43" rerouteNo="0" devices="tripinfo_124" vType="DEFAULT_VEHTYPE" speedFactor="1.06" vaporized=""/>
    <tripinfo id="374" depart="71.00" departLane="-E17_0" departPos="5.10" departSpeed="0.00" departDelay="0.88" arrival="157.00" arrivalLane="47693393#5_0" arrivalPos="315.08" arrivalSpeed="19.82" duration="86.00" routeLength="1071.69" waitingTime="0.00" waitingCount="0" stopTime="0.00" timeLoss="11.32" rerouteNo="0" devices="tripinfo_374" vType="DEFAULT_VEHTYPE" speedFactor="0.93" vaporized=""/>
    <tripinfo id="422" depart="80.00" departLane="47621504#4_0" departPos="5.10" departSpeed="0.00" departDelay="0.88" arrival="161.00" arrivalLane="E3_0" arrivalPos="306.82" arrivalSpeed="12.25" duration="81.00" routeLength="979.41" waitingTime="0.00" waitingCount="0" stopTime="0.00" timeLoss="14.08" rerouteNo="0" devices="tripinfo_422" vType="DEFAULT_VEHTYPE" speedFactor="0.97" vaporized=""/>
    <tripinfo id="536" depart="101.00" departLane="-E25_0" departPos="5.10" departSpeed="0.00" departDelay="0.50" arrival="162.00" arrivalLane="-E16_0" arrivalPos="350.84" arrivalSpeed="11.86" duration="61.00" routeLength="685.74" waitingTime="0.00" waitingCount="0" stopTime="0.00" timeLoss="7.20" rerouteNo="0" devices="tripinfo_536" vType="DEFAULT_VEHTYPE" speedFactor="0.95" vaporized=""/>
    <tripinfo id="81" depart="25.00" departLane="-E1_0" departPos="5.10" departSpeed="0.00" departDelay="9.81" arrival="163.00" arrivalLane="E6_1" arrivalPos="330.11" arrivalSpeed="13.80" duration="138.00" routeLength="1030.41" waitingTime="52.00" waitingCount="1" stopTime="0.00" timeLoss="69.58" rerouteNo="0" devices="tripinfo_81" vType="DEFAULT_VEHTYPE" speedFactor="1.00" vaporized=""/>
    <tripinfo id="248" depart="83.00" departLane="-E15_0" departPos="5.10" departSpeed="0.00" departDelay="36.50" arrival="163.00" arrivalLane="-E5_0" arrivalPos="399.05" arrivalSpeed="15.67" duration="80.00" routeLength="1068.57" waitingTime="0.00" waitingCount="0" stopTime="0.00" timeLoss="10.96" rerouteNo="0" devices="tripinfo_248" vType="DEFAULT_VEHTYPE" speedFactor="1.14" vaporized=""/>
    <tripinfo id="239" depart="45.00" departLane="47693393#2_0" departPos="5.10" departSpeed="0.00" departDelay="0.19" arrival="164.00" arrivalLane="E21_0" arrivalPos="263.57" arrivalSpeed="5.63" duration="119.00" routeLength="936.90" waitingTime="35.00" waitingCount="2" stopTime="0.00" timeLoss="64.87" rerouteNo="0" devices="tripinfo_239" vType="DEFAULT_VEHTYPE" speedFactor="1.13" vaporized=""/>
    <tripinfo id="457" depart="92.00" departLane="-E25_0" departPos="5.10" departSpeed="0.00" departDelay="6.31" arrival="164.00" arrivalLane="47693393#5_0" arrivalPos="315.08" arrivalSpeed="24.35" duration="72.00" routeLength="1010.77" waitingTime="0.00" waitingCount="0" stopTime="0.00" timeLoss="12.62" rerouteNo="0" devices="tripinfo_457" vType="DEFAULT_VEHTYPE" speedFactor="1.11" vaporized=""/>
    <tripinfo id="68" depart="18.00" departLane="-47621504#5_0" departPos="5.10" departSpeed="0.00" departDelay="5.25" arrival="165.00" arrivalLane="E20_0" arrivalPos="350.11" arrivalSpeed="13.33" duration="147.00" routeLength="1716.40" waitingTime="7.00" waitingCount="1" stopTime="0.00" timeLoss="34.59" rerouteNo="0" devices="tripinfo_68" vType="DEFAULT_VEHTYPE" speedFactor="1.04" vaporized=""/>
    <tripinfo id="591" depart="116.00" departLane="-47621504#5_0" departPos="5.10" departSpeed="0.00" departDelay="5.19" arrival="166.00" arrivalLane="E6_0" arrivalPos="330.11" arrivalSpeed="13.89" duration="50.00" routeLength="618.40" waitingTime="0.00" waitingCount="0" stopTime="0.00" timeLoss="13.53" rerouteNo="0" devices="tripinfo_591" vType="DEFAULT_VEHTYPE" speedFactor="1.06" vaporized=""/>
    <tripinfo id="702" depart="132.00" departLane="-E17_0" departPos="5.10" departSpeed="0.00" departDelay="0.38" arrival="166.00" arrivalLane="-E17_0" arrivalPos="373.55" arrivalSpeed="12.88" duration="34.00" routeLength="368.45" waitingTime="0.00" waitingCount="0" stopTime="0.00" timeLoss="5.03" rerouteNo="0" devices="tripinfo_702" vType="DEFAULT_VEHTYPE" speedFactor="0.94" vaporized=""/>
    <tripinfo id="224" depart="65.00" departLane="47621504#1_0" departPos="5.10" departSpeed="0.00" departDelay="23.00" arrival="168.00" arrivalLane="E13_1" arrivalPos="382.60" arrivalSpeed="13.10" duration="103.00" routeLength="735.55" waitingTime="45.00" waitingCount="1" stopTime="0.00" timeLoss="58.58" rerouteNo="0" devices="tripinfo_224" vType="DEFAULT_VEHTYPE" speedFactor="1.02" vaporized=""/>
    <tripinfo id="223" depart="45.00" departLane="-E8_0" departPos="5.10" departSpeed="0.00" departDelay="3.19" arrival="169.00" arrivalLane="E10_1" arrivalPos="414.33" arrivalSpeed="13.57" duration="124.00" routeLength="670.89" waitingTime="66.00" waitingCount="1" stopTime="0.00" timeLoss="77.55" rerouteNo="0" devices="tripinfo_223" vType="DEFAULT_VEHTYPE" speedFactor="1.06" vaporized=""/>
    <tripinfo id="228" depart="49.00" departLane="-E8_0" departPos="5.10" departSpeed="0.00" departDelay="6.25" arrival="170.00" arrivalLane="E10_2" arrivalPos="414.33" arrivalSpeed="14.87" duration="121.00" routeLength="670.89" waitingTime="66.00" waitingCount="1" stopTime="0.00" timeLoss="76.03" rerouteNo="0" devices="tripinfo_228" vType="DEFAULT_VEHTYPE" speedFactor="1.09" vaporized=""/>
    <tripinfo id="244" depart="46.00" departLane="-E21_0" departPos="5.10" departSpeed="0.00" departDelay="0.25" arrival="171.00" arrivalLane="E15_1" arrivalPos="382.33" arrivalSpeed="13.47" duration="125.00" routeLength="1307.28" waitingTime="11.00" waitingCount="1" stopTime="0.00" timeLoss="30.83" rerouteNo="0" devices="tripinfo_244" vType="DEFAULT_VEHTYPE" speedFactor="1.02" vaporized=""/>
    <tripinfo id="326" depart="75.00" departLane="E5_0" departPos="5.10" departSpeed="0.00" departDelay="13.88" arrival="171.00" arrivalLane="E10_0" arrivalPos="414.33" arrivalSpeed="11.56" duration="96.00" routeLength="1120.98" waitingTime="0.00" waitingCount="0" stopTime="0.00" timeLoss="15.11" rerouteNo="0" devices="tripinfo_326" vType="DEFAULT_VEHTYPE" speedFactor="0.93" vaporized=""/>
    <tripinfo id="2" depart="1.00" departLane="-E8_0" departPos="5.10" departSpeed="0.00" departDelay="0.62" arrival="172.00" arrivalLane="E17_1" arrivalPos="373.55" arrivalSpeed="13.67" duration="171.00" routeLength="1583.97" waitingTime="39.00" waitingCount="1" stopTime="0.00" timeLoss="64.31" rerouteNo="0" devices="tripinfo_2" vType="DEFAULT_VEHTYPE" speedFactor="1.01" vaporized=""/>
    <tripinfo id="30" depart="6.00" departLane="E5_0" departPos="5.10" departSpeed="0.00" departDelay="0.38" arrival="172.00" arrivalLane="E15_2" arrivalPos="382.33" arrivalSpeed="15.31" duration="166.00" routeLength="1099.22" waitingTime="72.00" waitingCount="2" stopTime="0.00" timeLoss="97.84" rerouteNo="0" devices="tripinfo_30" vType="DEFAULT_VEHTYPE" speedFactor="1.18" vaporized=""/>
    <tripinfo id="288" depart="54.00" departLane="-E20_0" departPos="5.10" departSpeed="0.00" departDelay="0.00" arrival="172.00" arrivalLane="E10_1" arrivalPos="414.33" arrivalSpeed="15.00" duration="118.00" routeLength="1087.77" waitingTime="31.00" waitingCount="1" stopTime="0.00" timeLoss="51.80" rerouteNo="0" devices="tripinfo_288" vType="DEFAULT_VEHTYPE" speedFactor="1.10" vaporized=""/>
    <tripinfo id="391" depart="86.00" departLane="-E8_0" departPos="5.10" departSpeed="0.00" departDelay="12.69" arrival="172.00" arrivalLane="E10_2" arrivalPos="414.33" arrivalSpeed="14.42" duration="86.00" routeLength="670.89" waitingTime="30.00" waitingCount="1" stopTime="0.00" timeLoss="41.91" rerouteNo="0" devices="tripinfo_391" vType="DEFAULT_VEHTYPE" speedFactor="1.11" vaporized=""/>
    <tripinfo id="409" depart="91.00" departLane="-E8_0" departPos="5.10" departSpeed="0.00" departDelay="14.31" arrival="172.00" arrivalLane="E2_0" arrivalPos="256.37" arrivalSpeed="12.72" duration="81.00" routeLength="856.84" waitingTime="0.00" waitingCount="0" stopTime="0.00" timeLoss="10.35" rerouteNo="0" devices="tripinfo_409" vType="DEFAULT_VEHTYPE" speedFactor="0.99" vaporized=""/>
    <tripinfo id="361" depart="88.00" departLane="47621504#1_0" departPos="5.10" departSpeed="0.00" departDelay="20.31" arrival="173.00" arrivalLane="E13_0" arrivalPos="382.60" arrivalSpeed="13.11" duration="85.00" routeLength="735.55" waitingTime="22.00" waitingCount="1" stopTime="0.00" timeLoss="36.92" rerouteNo="0" devices="tripinfo_361" vType="DEFAULT_VEHTYPE" speedFactor="0.95" vaporized=""/>
    <tripinfo id="56" depart="11.00" departLane="-E2_0" departPos="5.10" departSpeed="0.00" departDelay="0.50" arrival="174.00" arrivalLane="-E5_0" arrivalPos="399.05" arrivalSpeed="11.76" duration="163.00" routeLength="1354.72" waitingTime="33.00" waitingCount="2" stopTime="0.00" timeLoss="53.93" rerouteNo="0" devices="tripinfo_56" vType="DEFAULT_VEHTYPE" speedFactor="0.90" vaporized=""/>
    <tripinfo id="102" depart="20.00" departLane="-E2_0" departPos="5.10" departSpeed="0.00" departDelay="0.88" arrival="174.00" arrivalLane="-E5_1" arrivalPos="399.05" arrivalSpeed="13.30" duration="154.00" routeLength="1354.72" waitingTime="26.00" waitingCount="1" stopTime="0.00" timeLoss="51.76" rerouteNo="0" devices="tripinfo_102" vType="DEFAULT_VEHTYPE" speedFactor="0.97" vaporized=""/>
    <tripinfo id="222" depart="42.00" departLane="E19_0" departPos="5.10" departSpeed="0.00" departDelay="0.38" arrival="174.00" arrivalLane="E15_0" arrivalPos="382.33" arrivalSpeed="10.93" duration="132.00" routeLength="675.44" waitingTime="63.00" waitingCount="1" stopTime="0.00" timeLoss="72.46" rerouteNo="0" devices="tripinfo_222" vType="DEFAULT_VEHTYPE" speedFactor="0.84" vaporized=""/>
    <tripinfo id="345" depart="87.00" departLane="-E6_0" departPos="5.10" departSpeed="0.00" departDelay="22.31" arrival="174.00" arrivalLane="E1_0" arrivalPos="369.00" arrivalSpeed="12.92" duration="87.00" routeLength="998.99" waitingTime="0.00" waitingCount="0" stopTime="0.00" timeLoss="16.72" rerouteNo="0" devices="tripinfo_345" vType="DEFAULT_VEHTYPE" speedFactor="0.94" vaporized=""/>
    <tripinfo id="566" depart="118.00" departLane="-E13_0" departPos="5.10" departSpeed="0.00" departDelay="11.88" arrival="174.00" arrivalLane="-47621504#1_0" arrivalPos="333.17" arrivalSpeed="19.92" duration="56.00" routeLength="719.70" waitingTime="0.00" waitingCount="0" stopTime="0.00" timeLoss="8.76" rerouteNo="0" devices="tripinfo_566" vType="DEFAULT_VEHTYPE" speedFactor="0.93" vaporized=""/>
    <tripinfo id="75" depart="18.00" departLane="E5_0" departPos="5.10" departSpeed="0.00" departDelay="3.94" arrival="175.00" arrivalLane="E15_1" arrivalPos="382.33" arrivalSpeed="13.51" duration="157.00" routeLength="1099.22" waitingTime="56.00" waitingCount="1" stopTime="0.00" timeLoss="75.18" rerouteNo="0" devices="tripinfo_75" vType="DEFAULT_VEHTYPE" speedFactor="0.98" vaporized=""/>
    <tripinfo id="265" depart="51.00" departLane="-47693393#5_0" departPos="5.10" departSpeed="0.00" departDelay="1.31" arrival="175.00" arrivalLane="E16_2" arrivalPos="350.84" arrivalSpeed="12.31" duration="124.00" routeLength="685.94" waitingTime="63.00" waitingCount="1" stopTime="0.00" timeLoss="79.99" rerouteNo="0" devices="tripinfo_265" vType="DEFAULT_VEHTYPE" speedFactor="0.96" vaporized=""/>
    <tripinfo id="548" depart="124.00" departLane="47621504#1_0" departPos="5.10" departSpeed="0.00" departDelay="21.25" arrival="175.00" arrivalLane="E13_2" arrivalPos="382.60" arrivalSpeed="16.19" duration="51.00" routeLength="735.55" waitingTime="0.00" waitingCount="0" stopTime="0.00" timeLoss="12.07" rerouteNo="0" devices="tripinfo_548" vType="DEFAULT_VEHTYPE" speedFactor="1.17" vaporized=""/>
    <tripinfo id="101" depart="19.00" departLane="47621504#4_0" departPos="5.10" departSpeed="0.00" departDelay="0.06" arrival="176.00" arrivalLane="-E5_1" arrivalPos="399.05" arrivalSpeed="12.99" duration="157.00" routeLength="1769.87" waitingTime="5.00" waitingCount="1" stopTime="0.00" timeLoss="30.38" rerouteNo="0" devices="tripinfo_101" vType="DEFAULT_VEHTYPE" speedFactor="0.96" vaporized=""/>
    <tripinfo id="373" depart="91.00" departLane="47621504#1_0" departPos="5.10" departSpeed="0.00" departDelay="21.06" arrival="176.00" arrivalLane="E13_0" arrivalPos="382.60" arrivalSpeed="11.52" duration="85.00" routeLength="735.55" waitingTime="21.00" waitingCount="1" stopTime="0.00" timeLoss="35.08" rerouteNo="0" devices="tripinfo_373" vType="DEFAULT_VEHTYPE" speedFactor="0.91" vaporized=""/>
    <tripinfo id="415" depart="79.00" departLane="E0_0" departPos="5.10" departSpeed="0.00" departDelay="1.19" arrival="178.00" arrivalLane="E1_0" arrivalPos="369.00" arrivalSpeed="14.31" duration="99.00" routeLength="1056.64" waitingTime="2.00" waitingCount="1" stopTime="0.00" timeLoss="33.85" rerouteNo="0" devices="tripinfo_415" vType="DEFAULT_VEHTYPE" speedFactor="1.07" vaporized=""/>
    <tripinfo id="464" depart="100.00" departLane="-E8_0" departPos="5.10" departSpeed="0.00" departDelay="13.00" arrival="178.00" arrivalLane="-47693411#4_1" arrivalPos="350.11" arrivalSpeed="7.40" duration="78.00" routeLength="590.56" waitingTime="25.00" waitingCount="1" stopTime="0.00" timeLoss="36.96" rerouteNo="0" devices="tripinfo_464" vType="DEFAULT_VEHTYPE" speedFactor="1.21" vaporized=""/>
    <tripinfo id="520" depart="106.00" departLane="-E8_0" departPos="5.10" departSpeed="0.00" departDelay="8.50" arrival="178.00" arrivalLane="E10_1" arrivalPos="414.33" arrivalSpeed="14.03" duration="72.00" routeLength="670.89" waitingTime="9.00" waitingCount="1" stopTime="0.00" timeLoss="23.76" rerouteNo="0" devices="tripinfo_520" vType="DEFAULT_VEHTYPE" speedFactor="1.03" vaporized=""/>
    <tripinfo id="521" depart="109.00" departLane="-E8_0" departPos="5.10" departSpeed="0.00" departDelay="11.31" arrival="178.00" arrivalLane="E10_2" arrivalPos="414.33" arrivalSpeed="15.17" duration="69.00" routeLength="670.89" waitingTime="8.00" waitingCount="1" stopTime="0.00" timeLoss="24.83" rerouteNo="0" devices="tripinfo_521" vType="DEFAULT_VEHTYPE" speedFactor="1.11" vaporized=""/>
    <tripinfo id="100" depart="30.00" departLane="E5_0" departPos="5.10" departSpeed="0.00" departDelay="11.25" arrival="179.00" arrivalLane="E6_2" arrivalPos="330.11" arrivalSpeed="14.03" duration="149.00" routeLength="1820.19" waitingTime="3.00" waitingCount="1" stopTime="0.00" timeLoss="30.85" rerouteNo="0" devices="tripinfo_100" vType="DEFAULT_VEHTYPE" speedFactor="1.06" vaporized=""/>
    <tripinfo id="356" depart="85.00" departLane="E5_0" departPos="5.10" departSpeed="0.00" departDelay="18.25" arrival="179.00" arrivalLane="E10_0" arrivalPos="414.33" arrivalSpeed="12.45" duration="94.00" routeLength="1120.98" waitingTime="0.00" waitingCount="0" stopTime="0.00" timeLoss="15.58" rerouteNo="0" devices="tripinfo_356" vType="DEFAULT_VEHTYPE" speedFactor="0.96" vaporized=""/>
    <tripinfo id="448" depart="99.00" departLane="-E2_0" departPos="5.10" departSpeed="0.00" departDelay="15.00" arrival="179.00" arrivalLane="47621504#5_0" arrivalPos="282.84" arrivalSpeed="18.43" duration="80.00" routeLength="924.42" waitingTime="0.00" waitingCount="0" stopTime="0.00" timeLoss="10.54" rerouteNo="0" devices="tripinfo_448" vType="DEFAULT_VEHTYPE" speedFactor="0.88" vaporized=""/>
    <tripinfo id="377" depart="91.00" departLane="E5_0" departPos="5.10" departSpeed="0.00" departDelay="20.31" arrival="180.00" arrivalLane="E15_1" arrivalPos="382.33" arrivalSpeed="14.94" duration="89.00" routeLength="1099.22" waitingTime="0.00" waitingCount="0" stopTime="0.00" timeLoss="14.07" rerouteNo="0" devices="tripinfo_377" vType="DEFAULT_VEHTYPE" speedFactor="1.08" vaporized=""/>
    <tripinfo id="206" depart="42.00" departLane="-E6_0" departPos="5.10" departSpeed="0.00" departDelay="3.38" arrival="184.00" arrivalLane="47621504#4_0" arrivalPos="286.75" arrivalSpeed="17.41" duration="142.00" routeLength="1715.85" waitingTime="0.00" waitingCount="0" stopTime="0.00" timeLoss="23.71" rerouteNo="0" devices="tripinfo_206" vType="DEFAULT_VEHTYPE" speedFactor="1.00" vaporized=""/>
    <tripinfo id="394" depart="78.00" departLane="-E22_0" departPos="5.10" departSpeed="0.00" departDelay="4.12" arrival="185.00" arrivalLane="E0_1" arrivalPos="371.34" arrivalSpeed="12.65" duration="107.00" routeLength="1093.36" waitingTime="0.00" waitingCount="0" stopTime="0.00" timeLoss="39.45" rerouteNo="0" devices="tripinfo_394" vType="DEFAULT_VEHTYPE" speedFactor="1.19" vaporized=""/>
    <tripinfo id="62" depart="12.00" departLane="-47621504#4_0" departPos="5.10" departSpeed="0.00" departDelay="0.38" arrival="187.00" arrivalLane="47693393#5_0" arrivalPos="315.08" arrivalSpeed="22.17" duration="175.00" routeLength="1650.11" waitingTime="43.00" waitingCount="2" stopTime="0.00" timeLoss="71.94" rerouteNo="0" devices="tripinfo_62" vType="DEFAULT_VEHTYPE" speedFactor="1.02" vaporized=""/>
    <tripinfo id="612" depart="128.00" departLane="-E8_0" departPos="5.10" departSpeed="0.00" departDelay="13.25" arrival="188.00" arrivalLane="E10_1" arrivalPos="414.33" arrivalSpeed="12.90" duration="60.00" routeLength="670.89" waitingTime="0.00" waitingCount="0" stopTime="0.00" timeLoss="11.48" rerouteNo="0" devices="tripinfo_612" vType="DEFAULT_VEHTYPE" speedFactor="1.02" vaporized=""/>
    <tripinfo id="169" depart="32.00" departLane="-E19_0" departPos="5.10" departSpeed="0.00" departDelay="0.31" arrival="189.00" arrivalLane="47693393#2_0" arrivalPos="294.24" arrivalSpeed="15.91" duration="157.00" routeLength="1622.33" waitingTime="0.00" waitingCount="0" stopTime="0.00" timeLoss="31.07" rerouteNo="0" devices="tripinfo_169" vType="DEFAULT_VEHTYPE" speedFactor="0.94" vaporized=""/>
    <tripinfo id="337" depart="65.00" departLane="-E25_0" departPos="5.10" departSpeed="0.00" departDelay="1.81" arrival="190.00" arrivalLane="E15_0" arrivalPos="382.33" arrivalSpeed="13.95" duration="125.00" routeLength="1095.87" waitingTime="31.00" waitingCount="1" stopTime="0.00" timeLoss="47.01" rerouteNo="0" devices="tripinfo_337" vType="DEFAULT_VEHTYPE" speedFactor="1.02" vaporized=""/>
    <tripinfo id="38" depart="8.00" departLane="E22_0" departPos="5.10" departSpeed="0.00" departDelay="0.88" arrival="191.00" arrivalLane="E10_1" arrivalPos="414.33" arrivalSpeed="15.31" duration="183.00" routeLength="1863.47" waitingTime="38.00" waitingCount="1" stopTime="0.00" timeLoss="60.41" rerouteNo="0" devices="tripinfo_38" vType="DEFAULT_VEHTYPE" speedFactor="1.10" vaporized=""/>
    <tripinfo id="138" depart="30.00" departLane="-47693393#5_0" departPos="5.10" departSpeed="0.00" departDelay="4.12" arrival="191.00" arrivalLane="E13_0" arrivalPos="382.60" arrivalSpeed="13.71" duration="161.00" routeLength="1497.60" waitingTime="35.00" waitingCount="1" stopTime="0.00" timeLoss="60.81" rerouteNo="0" devices="tripinfo_138" vType="DEFAULT_VEHTYPE" speedFactor="1.00" vaporized=""/>
    <tripinfo id="117" depart="34.00" departLane="-E1_0" departPos="5.10" departSpeed="0.00" departDelay="12.06" arrival="192.00" arrivalLane="-E20_1" arrivalPos="350.11" arrivalSpeed="12.72" duration="158.00" routeLength="1139.15" waitingTime="53.00" waitingCount="2" stopTime="0.00" timeLoss="76.31" rerouteNo="0" devices="tripinfo_117" vType="DEFAULT_VEHTYPE" speedFactor="1.00" vaporized=""/>
    <tripinfo id="412" depart="100.00" departLane="E5_0" departPos="5.10" departSpeed="0.00" departDelay="22.75" arrival="192.00" arrivalLane="E10_0" arrivalPos="414.33" arrivalSpeed="12.57" duration="92.00" routeLength="1120.98" waitingTime="0.00" waitingCount="0" stopTime="0.00" timeLoss="15.33" rerouteNo="0" devices="tripinfo_412" vType="DEFAULT_VEHTYPE" speedFactor="0.97" vaporized=""/>
    <tripinfo id="468" depart="105.00" departLane="-E2_0" departPos="5.10" departSpeed="0.00" departDelay="17.25" arrival="192.00" arrivalLane="E6_1" arrivalPos="330.11" arrivalSpeed="13.55" duration="87.00" routeLength="990.76" waitingTime="0.00" waitingCount="0" stopTime="0.00" timeLoss="19.19" rerouteNo="0" devices="tripinfo_468" vType="DEFAULT_VEHTYPE" speedFactor="1.06" vaporized=""/>
    <tripinfo id="554" depart="107.00" departLane="-E25_0" departPos="5.10" departSpeed="0.00" departDelay="3.12" arrival="192.00" arrivalLane="47693393#5_0" arrivalPos="315.08" arrivalSpeed="19.60" duration="85.00" routeLength="1010.77" waitingTime="0.00" waitingCount="0" stopTime="0.00" timeLoss="11.46" rerouteNo="0" devices="tripinfo_554" vType="DEFAULT_VEHTYPE" speedFactor="0.90" vaporized=""/>
    <tripinfo id="3" depart="1.00" departLane="E19_0" departPos="5.10" departSpeed="0.00" departDelay="0.44" arrival="193.00" arrivalLane="-47693411#4_1" arrivalPos="350.11" arrivalSpeed="11.37" duration="192.00" routeLength="1954.90" waitingTime="6.00" waitingCount="1" stopTime="0.00" timeLoss="60.51" rerouteNo="0" devices="tripinfo_3" vType="DEFAULT_VEHTYPE" speedFactor="1.08" vaporized=""/>
    <tripinfo id="367" depart="71.00" departLane="-E25_0" departPos="5.10" departSpeed="0.00" departDelay="2.19" arrival="193.00" arrivalLane="E15_0" arrivalPos="382.33" arrivalSpeed="13.42" duration="122.00" routeLength="1095.87" waitingTime="27.00" waitingCount="1" stopTime="0.00" timeLoss="41.73" rerouteNo="0" devices="tripinfo_367" vType="DEFAULT_VEHTYPE" speedFactor="1.00" vaporized=""/>
    <tripinfo id="455" depart="102.00" departLane="-E2_0" departPos="5.10" departSpeed="0.00" departDelay="16.69" arrival="193.00" arrivalLane="E6_0" arrivalPos="330.11" arrivalSpeed="11.86" duration="91.00" routeLength="990.76" waitingTime="0.00" waitingCount="0" stopTime="0.00" timeLoss="9.52" rerouteNo="0" devices="tripinfo_455" vType="DEFAULT_VEHTYPE" speedFactor="0.89" vaporized=""/>
    <tripinfo id="720" depart="140.00" departLane="-E1_0" departPos="5.10" departSpeed="0.00" departDelay="5.00" arrival="194.00" arrivalLane="E23_0" arrivalPos="266.37" arrivalSpeed="12.81" duration="54.00" routeLength="639.30" waitingTime="0.00" waitingCount="0" stopTime="0.00" timeLoss="7.85" rerouteNo="0" devices="tripinfo_720" vType="DEFAULT_VEHTYPE" speedFactor="1.01" vaporized=""/>
    <tripinfo id="17" depart="4.00" departLane="-E15_0" departPos="5.10" departSpeed="0.00" departDelay="0.81" arrival="195.00" arrivalLane="E13_0" arrivalPos="382.60" arrivalSpeed="12.00" duration="191.00" routeLength="1567.55" waitingTime="51.00" waitingCount="2" stopTime="0.00" timeLoss="70.87" rerouteNo="0" devices="tripinfo_17" vType="DEFAULT_VEHTYPE" speedFactor="0.94" vaporized=""/>
    <tripinfo id="73" depart="14.00" departLane="-E20_0" departPos="5.10" departSpeed="0.00" departDelay="0.31" arrival="198.00" arrivalLane="E2_0" arrivalPos="256.37" arrivalSpeed="13.45" duration="184.00" routeLength="1305.96" waitingTime="70.00" waitingCount="2" stopTime="0.00" timeLoss="94.89" rerouteNo="0" devices="tripinfo_73" vType="DEFAULT_VEHTYPE" speedFactor="1.06" vaporized=""/>
    <tripinfo id="404" depart="81.00" departLane="-E22_0" departPos="5.10" departSpeed="0.00" departDelay="5.25" arrival="198.00" arrivalLane="E13_1" arrivalPos="382.60" arrivalSpeed="14.44" duration="117.00" routeLength="1431.22" waitingTime="0.00" waitingCount="0" stopTime="0.00" timeLoss="21.86" rerouteNo="0" devices="tripinfo_404" vType="DEFAULT_VEHTYPE" speedFactor="1.10" vaporized=""/>
    <tripinfo id="74" depart="19.00" departLane="-E1_0" departPos="5.10" departSpeed="0.00" departDelay="5.12" arrival="200.00" arrivalLane="47693393#5_0" arrivalPos="315.08" arrivalSpeed="20.86" duration="181.00" routeLength="1735.18" waitingTime="28.00" waitingCount="2" stopTime="0.00" timeLoss="57.07" rerouteNo="0" devices="tripinfo_74" vType="DEFAULT_VEHTYPE" speedFactor="0.96" vaporized=""/>
    <tripinfo id="60" depart="12.00" departLane="-E8_0" departPos="5.10" departSpeed="0.00" departDelay="0.75" arrival="203.00" arrivalLane="E13_0" arrivalPos="382.60" arrivalSpeed="14.68" duration="191.00" routeLength="1994.38" waitingTime="34.00" waitingCount="1" stopTime="0.00" timeLoss="64.69" rerouteNo="0" devices="tripinfo_60" vType="DEFAULT_VEHTYPE" speedFactor="1.08" vaporized=""/>
    <tripinfo id="19" depart="4.00" departLane="47693411#4_0" departPos="5.10" departSpeed="0.00" departDelay="0.44" arrival="205.00" arrivalLane="E13_1" arrivalPos="382.60" arrivalSpeed="15.29" duration="201.00" routeLength="2090.51" waitingTime="31.00" waitingCount="1" stopTime="0.00" timeLoss="69.98" rerouteNo="0" devices="tripinfo_19" vType="DEFAULT_VEHTYPE" speedFactor="1.16" vaporized=""/>
    <tripinfo id="80" depart="21.00" departLane="-47621504#5_0" departPos="5.10" departSpeed="0.00" departDelay="6.00" arrival="205.00" arrivalLane="E15_0" arrivalPos="382.33" arrivalSpeed="13.08" duration="184.00" routeLength="2046.24" waitingTime="25.00" waitingCount="1" stopTime="0.00" timeLoss="54.74" rerouteNo="0" devices="tripinfo_80" vType="DEFAULT_VEHTYPE" speedFactor="1.03" vaporized=""/>
    <tripinfo id="267" depart="60.00" departLane="-E6_0" departPos="5.10" departSpeed="0.00" departDelay="9.94" arrival="205.00" arrivalLane="E21_0" arrivalPos="263.57" arrivalSpeed="12.21" duration="145.00" routeLength="1288.54" waitingTime="26.00" waitingCount="1" stopTime="0.00" timeLoss="49.12" rerouteNo="0" devices="tripinfo_267" vType="DEFAULT_VEHTYPE" speedFactor="0.92" vaporized=""/>
    <tripinfo id="311" depart="67.00" departLane="-E1_0" departPos="5.10" departSpeed="0.00" departDelay="8.69" arrival="205.00" arrivalLane="-E20_0" arrivalPos="350.11" arrivalSpeed="8.27" duration="138.00" routeLength="1139.15" waitingTime="27.00" waitingCount="2" stopTime="0.00" timeLoss="62.68" rerouteNo="0" devices="tripinfo_311" vType="DEFAULT_VEHTYPE" speedFactor="1.09" vaporized=""/>
    <tripinfo id="445" depart="120.00" departLane="-E6_0" departPos="5.10" departSpeed="0.00" departDelay="36.56" arrival="205.00" arrivalLane="E1_0" arrivalPos="369.00" arrivalSpeed="12.52" duration="85.00" routeLength="998.99" waitingTime="0.00" waitingCount="0" stopTime="0.00" timeLoss="16.22" rerouteNo="0" devices="tripinfo_445" vType="DEFAULT_VEHTYPE" speedFactor="0.97" vaporized=""/>
    <tripinfo id="466" depart="103.00" departLane="-E1_0" departPos="5.10" departSpeed="0.00" departDelay="15.62" arrival="205.00" arrivalLane="-E22_0" arrivalPos="370.63" arrivalSpeed="13.42" duration="102.00" routeLength="761.82" waitingTime="29.00" waitingCount="1" stopTime="0.00" timeLoss="46.34" rerouteNo="0" devices="tripinfo_466" vType="DEFAULT_VEHTYPE" speedFactor="0.99" vaporized=""/>
    <tripinfo id="606" depart="119.00" departLane="E21_0" departPos="5.10" departSpeed="0.00" departDelay="5.38" arrival="205.00" arrivalLane="47693393#5_0" arrivalPos="315.08" arrivalSpeed="20.03" duration="86.00" routeLength="959.19" waitingTime="0.00" waitingCount="0" stopTime="0.00" timeLoss="20.70" rerouteNo="0" devices="tripinfo_606" vType="DEFAULT_VEHTYPE" speedFactor="0.95" vaporized=""/>
    <tripinfo id="686" depart="148.00" departLane="-E13_0" departPos="5.10" departSpeed="0.00" departDelay="19.38" arrival="206.00" arrivalLane="-47621504#1_0" arrivalPos="333.17" arrivalSpeed="18.85" duration="58.00" routeLength="719.70" waitingTime="0.00" waitingCount="0" stopTime="0.00" timeLoss="8.44" rerouteNo="0" devices="tripinfo_686" vType="DEFAULT_VEHTYPE" speedFactor="0.89" vaporized=""/>
    <tripinfo id="378" depart="71.00" departLane="-E21_0" departPos="5.10" departSpeed="0.00" departDelay="0.12" arrival="207.00" arrivalLane="E1_1" arrivalPos="369.00" arrivalSpeed="12.72" duration="136.00" routeLength="1050.00" waitingTime="40.00" waitingCount="1" stopTime="0.00" timeLoss="52.83" rerouteNo="0" devices="tripinfo_378" vType="DEFAULT_VEHTYPE" speedFactor="0.92" vaporized=""/>
    <tripinfo id="689" depart="151.00" departLane="-E13_0" departPos="5.10" departSpeed="0.00" departDelay="21.81" arrival="207.00" arrivalLane="-47621504#1_0" arrivalPos="333.17" arrivalSpeed="20.32" duration="56.00" routeLength="719.70" waitingTime="0.00" waitingCount="0" stopTime="0.00" timeLoss="20.48" rerouteNo="0" devices="tripinfo_689" vType="DEFAULT_VEHTYPE" speedFactor="1.22" vaporized=""/>
    <tripinfo id="751" depart="152.00" departLane="-47693393#5_0" departPos="5.10" departSpeed="0.00" departDelay="11.19" arrival="207.00" arrivalLane="E15_1" arrivalPos="382.33" arrivalSpeed="13.70" duration="55.00" routeLength="701.34" waitingTime="0.00" waitingCount="0" stopTime="0.00" timeLoss="13.30" rerouteNo="0" devices="tripinfo_751" vType="DEFAULT_VEHTYPE" speedFactor="1.06" vaporized=""/>
    <tripinfo id="195" depart="37.00" departLane="E21_0" departPos="5.10" departSpeed="0.00" departDelay="0.44" arrival="208.00" arrivalLane="E15_0" arrivalPos="382.33" arrivalSpeed="10.64" duration="171.00" routeLength="1044.29" waitingTime="69.00" waitingCount="1" stopTime="0.00" timeLoss="80.72" rerouteNo="0" devices="tripinfo_195" vType="DEFAULT_VEHTYPE" speedFactor="0.84" vaporized=""/>
    <tripinfo id="449" depart="89.00" departLane="-E25_0" departPos="5.10" departSpeed="0.00" departDelay="4.81" arrival="208.00" arrivalLane="E13_1" arrivalPos="382.60" arrivalSpeed="14.48" duration="119.00" routeLength="1134.61" waitingTime="25.00" waitingCount="1" stopTime="0.00" timeLoss="44.78" rerouteNo="0" devices="tripinfo_449" vType="DEFAULT_VEHTYPE" speedFactor="1.12" vaporized=""/>
    <tripinfo id="27" depart="9.00" departLane="-E6_0" departPos="5.10" departSpeed="0.00" departDelay="3.94" arrival="209.00" arrivalLane="E15_2" arrivalPos="382.33" arrivalSpeed="12.96" duration="200.00" routeLength="2074.36" waitingTime="18.00" waitingCount="1" stopTime="0.00" timeLoss="47.57" rerouteNo="0" devices="tripinfo_27" vType="DEFAULT_VEHTYPE" speedFactor="0.95" vaporized=""/>
    <tripinfo id="53" depart="15.00" departLane="-47693393#5_0" departPos="5.10" departSpeed="0.00" departDelay="5.06" arrival="209.00" arrivalLane="E1_1" arrivalPos="369.00" arrivalSpeed="14.08" duration="194.00" routeLength="1750.73" waitingTime="41.00" waitingCount="2" stopTime="0.00" timeLoss="84.33" rerouteNo="0" devices="tripinfo_53" vType="DEFAULT_VEHTYPE" speedFactor="1.10" vaporized=""/>
    <tripinfo id="115" depart="22.00" departLane="-47693393#2_0" departPos="5.10" departSpeed="0.00" departDelay="0.44" arrival="209.00" arrivalLane="-E5_0" arrivalPos="399.05" arrivalSpeed="11.96" duration="187.00" routeLength="1797.87" waitingTime="23.00" waitingCount="1" stopTime="0.00" timeLoss="45.82" rerouteNo="0" devices="tripinfo_115" vType="DEFAULT_VEHTYPE" speedFactor="0.92" vaporized=""/>
    <tripinfo id="718" depart="154.00" departLane="-E13_0" departPos="5.10" departSpeed="0.00" departDelay="19.38" arrival="209.00" arrivalLane="-47621504#1_0" arrivalPos="333.17" arrivalSpeed="23.97" duration="55.00" routeLength="719.70" waitingTime="0.00" waitingCount="0" stopTime="0.00" timeLoss="16.78" rerouteNo="0" devices="tripinfo_718" vType="DEFAULT_VEHTYPE" speedFactor="1.14" vaporized=""/>
    <tripinfo id="185" depart="35.00" departLane="-E20_0" departPos="5.10" departSpeed="0.00" departDelay="0.31" arrival="210.00" arrivalLane="E2_0" arrivalPos="256.37" arrivalSpeed="12.40" duration="175.00" routeLength="1305.96" waitingTime="46.00" waitingCount="2" stopTime="0.00" timeLoss="71.56" rerouteNo="0" devices="tripinfo_185" vType="DEFAULT_VEHTYPE" speedFactor="0.92" vaporized=""/>
    <tripinfo id="405" depart="76.00" departLane="-E17_0" departPos="5.10" departSpeed="0.00" departDelay="0.06" arrival="211.00" arrivalLane="47693393#5_0" arrivalPos="315.08" arrivalSpeed="21.01" duration="135.00" routeLength="1071.69" waitingTime="47.00" waitingCount="1" stopTime="0.00" timeLoss="61.48" rerouteNo="0" devices="tripinfo_405" vType="DEFAULT_VEHTYPE" speedFactor="0.95" vaporized=""/>
    <tripinfo id="585" depart="118.00" departLane="-E1_0" departPos="5.10" departSpeed="0.00" departDelay="8.31" arrival="211.00" arrivalLane="-E22_0" arrivalPos="370.63" arrivalSpeed="13.45" duration="93.00" routeLength="761.82" waitingTime="18.00" waitingCount="1" stopTime="0.00" timeLoss="37.19" rerouteNo="0" devices="tripinfo_585" vType="DEFAULT_VEHTYPE" speedFactor="1.00" vaporized=""/>
    <tripinfo id="625" depart="120.00" departLane="-E2_0" departPos="5.10" departSpeed="0.00" departDelay="2.81" arrival="211.00" arrivalLane="E10_0" arrivalPos="414.33" arrivalSpeed="14.51" duration="91.00" routeLength="1068.66" waitingTime="0.00" waitingCount="0" stopTime="0.00" timeLoss="12.75" rerouteNo="0" devices="tripinfo_625" vType="DEFAULT_VEHTYPE" speedFactor="1.08" vaporized=""/>
    <tripinfo id="254" depart="51.00" departLane="-47621504#5_0" departPos="5.10" departSpeed="0.00" departDelay="3.38" arrival="212.00" arrivalLane="47693411#4_0" arrivalPos="350.47" arrivalSpeed="9.09" duration="161.00" routeLength="1052.42" waitingTime="61.00" waitingCount="1" stopTime="0.00" timeLoss="74.95" rerouteNo="0" devices="tripinfo_254" vType="DEFAULT_VEHTYPE" speedFactor="0.88" vaporized=""/>
    <tripinfo id="279" depart="71.00" departLane="47621504#1_0" departPos="5.10" departSpeed="0.00" departDelay="18.69" arrival="213.00" arrivalLane="47693393#5_0" arrivalPos="315.08" arrivalSpeed="21.26" duration="142.00" routeLength="1414.35" waitingTime="30.00" waitingCount="1" stopTime="0.00" timeLoss="53.59" rerouteNo="0" devices="tripinfo_279" vType="DEFAULT_VEHTYPE" speedFactor="0.97" vaporized=""/>
    <tripinfo id="39" depart="8.00" departLane="-E10_0" departPos="5.10" departSpeed="0.00" departDelay="0.69" arrival="214.00" arrivalLane="47621504#5_0" arrivalPos="282.84" arrivalSpeed="19.97" duration="206.00" routeLength="1479.21" waitingTime="65.00" waitingCount="2" stopTime="0.00" timeLoss="87.32" rerouteNo="0" devices="tripinfo_39" vType="DEFAULT_VEHTYPE" speedFactor="0.90" vaporized=""/>
    <tripinfo id="369" depart="71.00" departLane="-E13_0" departPos="5.10" departSpeed="0.00" departDelay="1.81" arrival="215.00" arrivalLane="47693393#5_0" arrivalPos="315.08" arrivalSpeed="22.50" duration="144.00" routeLength="1481.83" waitingTime="24.00" waitingCount="1" stopTime="0.00" timeLoss="46.02" rerouteNo="0" devices="tripinfo_369" vType="DEFAULT_VEHTYPE" speedFactor="1.02" vaporized=""/>
    <tripinfo id="590" depart="132.00" departLane="47621504#1_0" departPos="5.10" departSpeed="0.00" departDelay="21.38" arrival="215.00" arrivalLane="E25_0" arrivalPos="330.97" arrivalSpeed="14.29" duration="83.00" routeLength="1051.37" waitingTime="0.00" waitingCount="0" stopTime="0.00" timeLoss="18.19" rerouteNo="0" devices="tripinfo_590" vType="DEFAULT_VEHTYPE" speedFactor="1.06" vaporized=""/>
    <tripinfo id="382" depart="72.00" departLane="-E22_0" departPos="5.10" departSpeed="0.00" departDelay="0.38" arrival="216.00" arrivalLane="E6_0" arrivalPos="330.11" arrivalSpeed="11.14" duration="144.00" routeLength="1451.58" waitingTime="0.00" waitingCount="0" stopTime="0.00" timeLoss="19.23" rerouteNo="0" devices="tripinfo_382" vType="DEFAULT_VEHTYPE" speedFactor="0.85" vaporized=""/>
    <tripinfo id="809" depart="166.00" departLane="-E10_0" departPos="5.10" departSpeed="0.00" departDelay="14.31" arrival="217.00" arrivalLane="E8_0" arrivalPos="236.52" arrivalSpeed="15.71" duration="51.00" routeLength="655.71" waitingTime="0.00" waitingCount="0" stopTime="0.00" timeLoss="8.36" rerouteNo="0" devices="tripinfo_809" vType="DEFAULT_VEHTYPE" speedFactor="1.14" vaporized=""/>
    <tripinfo id="79" depart="22.00" departLane="-E1_0" departPos="5.10" departSpeed="0.00" departDelay="7.19" arrival="218.00" arrivalLane="-E5_0" arrivalPos="399.05" arrivalSpeed="14.72" duration="196.00" routeLength="1565.57" waitingTime="64.00" waitingCount="2" stopTime="0.00" timeLoss="92.00" rerouteNo="0" devices="tripinfo_79" vType="DEFAULT_VEHTYPE" speedFactor="1.09" vaporized=""/>
    <tripinfo id="615" depart="128.00" departLane="-E25_0" departPos="5.10" departSpeed="0.00" departDelay="12.69" arrival="218.00" arrivalLane="E15_0" arrivalPos="382.33" arrivalSpeed="12.90" duration="90.00" routeLength="1095.87" waitingTime="0.00" waitingCount="0" stopTime="0.00" timeLoss="9.98" rerouteNo="0" devices="tripinfo_615" vType="DEFAULT_VEHTYPE" speedFactor="1.00" vaporized=""/>
    <tripinfo id="657" depart="131.00" departLane="-E1_0" departPos="5.10" departSpeed="0.00" departDelay="7.81" arrival="218.00" arrivalLane="-E22_2" arrivalPos="370.63" arrivalSpeed="13.45" duration="87.00" routeLength="761.82" waitingTime="12.00" waitingCount="1" stopTime="0.00" timeLoss="33.65" rerouteNo="0" devices="tripinfo_657" vType="DEFAULT_VEHTYPE" speedFactor="1.03" vaporized=""/>
    <tripinfo id="744" depart="163.00" departLane="-E13_0" departPos="5.10" departSpeed="0.00" departDelay="23.50" arrival="219.00" arrivalLane="-47621504#1_0" arrivalPos="333.17" arrivalSpeed="19.82" duration="56.00" routeLength="719.70" waitingTime="0.00" waitingCount="0" stopTime="0.00" timeLoss="8.40" rerouteNo="0" devices="tripinfo_744" vType="DEFAULT_VEHTYPE" speedFactor="0.92" vaporized=""/>
    <tripinfo id="13" depart="3.00" departLane="-47693393#5_0" departPos="5.10" departSpeed="0.00" departDelay="0.56" arrival="220.00" arrivalLane="-E0_0" arrivalPos="371.34" arrivalSpeed="15.34" duration="217.00" routeLength="2031.99" waitingTime="57.00" waitingCount="2" stopTime="0.00" timeLoss="98.69" rerouteNo="0" devices="tripinfo_13" vType="DEFAULT_VEHTYPE" speedFactor="1.12" vaporized=""/>
    <tripinfo id="1" depart="1.00" departLane="-E10_0" departPos="5.10" departSpeed="0.00" departDelay="0.81" arrival="221.00" arrivalLane="47621504#4_0" arrivalPos="286.75" arrivalSpeed="15.93" duration="220.00" routeLength="1781.79" waitingTime="69.00" waitingCount="1" stopTime="0.00" timeLoss="97.77" rerouteNo="0" devices="tripinfo_1" vType="DEFAULT_VEHTYPE" speedFactor="0.94" vaporized=""/>
    <tripinfo id="363" depart="102.00" departLane="-E6_0" departPos="5.10" departSpeed="0.00" departDelay="33.94" arrival="221.00" arrivalLane="47621504#5_2" arrivalPos="282.84" arrivalSpeed="19.97" duration="119.00" routeLength="633.31" waitingTime="66.00" waitingCount="1" stopTime="0.00" timeLoss="76.03" rerouteNo="0" devices="tripinfo_363" vType="DEFAULT_VEHTYPE" speedFactor="0.90" vaporized=""/>
    <tripinfo id="423" depart="113.00" departLane="-E15_0" departPos="5.10" departSpeed="0.00" departDelay="33.69" arrival="221.00" arrivalLane="47693393#5_2" arrivalPos="315.08" arrivalSpeed="22.26" duration="108.00" routeLength="717.16" waitingTime="53.00" waitingCount="1" stopTime="0.00" timeLoss="64.74" rerouteNo="0" devices="tripinfo_423" vType="DEFAULT_VEHTYPE" speedFactor="1.01" vaporized=""/>
    <tripinfo id="656" depart="139.00" departLane="E5_0" departPos="5.10" departSpeed="0.00" departDelay="16.00" arrival="221.00" arrivalLane="E10_0" arrivalPos="414.33" arrivalSpeed="14.94" duration="82.00" routeLength="1120.98" waitingTime="0.00" waitingCount="0" stopTime="0.00" timeLoss="14.91" rerouteNo="0" devices="tripinfo_656" vType="DEFAULT_VEHTYPE" speedFactor="1.10" vaporized=""/>
    <tripinfo id="71" depart="17.00" departLane="-E10_0" departPos="5.10" departSpeed="0.00" departDelay="3.69" arrival="222.00" arrivalLane="E6_0" arrivalPos="330.11" arrivalSpeed="12.93" duration="205.00" routeLength="1545.55" waitingTime="60.00" waitingCount="2" stopTime="0.00" timeLoss="83.07" rerouteNo="0" devices="tripinfo_71" vType="DEFAULT_VEHTYPE" speedFactor="0.97" vaporized=""/>
    <tripinfo id="230" depart="46.00" departLane="-47693393#2_0" departPos="5.10" departSpeed="0.00" departDelay="2.88" arrival="222.00" arrivalLane="47621504#5_0" arrivalPos="282.84" arrivalSpeed="21.95" duration="176.00" routeLength="1356.81" waitingTime="67.00" waitingCount="1" stopTime="0.00" timeLoss="89.33" rerouteNo="0" devices="tripinfo_230" vType="DEFAULT_VEHTYPE" speedFactor="1.04" vaporized=""/>
    <tripinfo id="370" depart="105.00" departLane="-E6_0" departPos="5.10" departSpeed="0.00" departDelay="35.62" arrival="222.00" arrivalLane="E3_2" arrivalPos="306.82" arrivalSpeed="14.72" duration="117.00" routeLength="1040.41" waitingTime="29.00" waitingCount="1" stopTime="0.00" timeLoss="49.22" rerouteNo="0" devices="tripinfo_370" vType="DEFAULT_VEHTYPE" speedFactor="1.11" vaporized=""/>
    <tripinfo id="477" depart="92.00" departLane="-E13_0" departPos="5.10" departSpeed="0.00" departDelay="2.56" arrival="222.00" arrivalLane="E25_0" arrivalPos="330.97" arrivalSpeed="12.63" duration="130.00" routeLength="1118.85" waitingTime="33.00" waitingCount="1" stopTime="0.00" timeLoss="47.57" rerouteNo="0" devices="tripinfo_477" vType="DEFAULT_VEHTYPE" speedFactor="0.99" vaporized=""/>
    <tripinfo id="576" depart="165.00" departLane="-E6_0" departPos="5.10" departSpeed="0.00" departDelay="57.00" arrival="222.00" arrivalLane="47621504#5_2" arrivalPos="282.84" arrivalSpeed="20.77" duration="57.00" routeLength="633.31" waitingTime="4.00" waitingCount="1" stopTime="0.00" timeLoss="19.35" rerouteNo="0" devices="tripinfo_576" vType="DEFAULT_VEHTYPE" speedFactor="1.02" vaporized=""/>
    <tripinfo id="28" depart="10.00" departLane="-E1_0" departPos="5.10" departSpeed="0.00" departDelay="4.75" arrival="223.00" arrivalLane="E2_2" arrivalPos="256.37" arrivalSpeed="15.08" duration="213.00" routeLength="1338.26" waitingTime="104.00" waitingCount="2" stopTime="0.00" timeLoss="132.88" rerouteNo="0" devices="tripinfo_28" vType="DEFAULT_VEHTYPE" speedFactor="1.13" vaporized=""/>
    <tripinfo id="85" depart="21.00" departLane="E5_0" departPos="5.10" departSpeed="0.00" departDelay="5.06" arrival="223.00" arrivalLane="E13_1" arrivalPos="382.60" arrivalSpeed="13.24" duration="202.00" routeLength="1852.59" waitingTime="23.00" waitingCount="2" stopTime="0.00" timeLoss="64.22" rerouteNo="0" devices="tripinfo_85" vType="DEFAULT_VEHTYPE" speedFactor="0.98" vaporized=""/>
    <tripinfo id="571" depart="131.00" departLane="-E15_0" departPos="5.10" departSpeed="0.00" departDelay="23.94" arrival="223.00" arrivalLane="47693393#5_2" arrivalPos="315.08" arrivalSpeed="21.58" duration="92.00" routeLength="717.16" waitingTime="38.00" waitingCount="1" stopTime="0.00" timeLoss="49.22" rerouteNo="0" devices="tripinfo_571" vType="DEFAULT_VEHTYPE" speedFactor="1.03" vaporized=""/>
    <tripinfo id="9" depart="2.00" departLane="47621504#1_0" departPos="5.10" departSpeed="0.00" departDelay="0.31" arrival="224.00" arrivalLane="-47621504#1_2" arrivalPos="333.17" arrivalSpeed="18.34" duration="222.00" routeLength="2015.33" waitingTime="49.00" waitingCount="1" stopTime="0.00" timeLoss="70.44" rerouteNo="0" devices="tripinfo_9" vType="DEFAULT_VEHTYPE" speedFactor="0.86" vaporized=""/>
    <tripinfo id="48" depart="12.00" departLane="E5_0" departPos="5.10" departSpeed="0.00" departDelay="3.00" arrival="224.00" arrivalLane="E13_0" arrivalPos="382.60" arrivalSpeed="11.01" duration="212.00" routeLength="1852.59" waitingTime="28.00" waitingCount="2" stopTime="0.00" timeLoss="57.37" rerouteNo="0" devices="tripinfo_48" vType="DEFAULT_VEHTYPE" speedFactor="0.88" vaporized=""/>
    <tripinfo id="242" depart="46.00" departLane="47621504#4_0" departPos="5.10" departSpeed="0.00" departDelay="0.62" arrival="224.00" arrivalLane="E8_2" arrivalPos="236.52" arrivalSpeed="13.45" duration="178.00" routeLength="1302.93" waitingTime="62.00" waitingCount="1" stopTime="0.00" timeLoss="80.07" rerouteNo="0" devices="tripinfo_242" vType="DEFAULT_VEHTYPE" speedFactor="0.97" vaporized=""/>
    <tripinfo id="273" depart="66.00" departLane="E5_0" departPos="5.10" departSpeed="0.00" departDelay="14.81" arrival="225.00" arrivalLane="E1_0" arrivalPos="369.00" arrivalSpeed="12.83" duration="159.00" routeLength="1565.64" waitingTime="29.00" waitingCount="1" stopTime="0.00" timeLoss="43.59" rerouteNo="0" devices="tripinfo_273" vType="DEFAULT_VEHTYPE" speedFactor="0.98" vaporized=""/>
    <tripinfo id="703" depart="132.00" departLane="E21_0" departPos="5.10" departSpeed="0.00" departDelay="0.19" arrival="225.00" arrivalLane="E13_1" arrivalPos="382.60" arrivalSpeed="13.10" duration="93.00" routeLength="1051.52" waitingTime="0.00" waitingCount="0" stopTime="0.00" timeLoss="15.02" rerouteNo="0" devices="tripinfo_703" vType="DEFAULT_VEHTYPE" speedFactor="0.98" vaporized=""/>
    <tripinfo id="736" depart="139.00" departLane="-E2_0" departPos="5.10" departSpeed="0.00" departDelay="1.00" arrival="225.00" arrivalLane="E6_0" arrivalPos="330.11" arrivalSpeed="12.33" duration="86.00" routeLength="990.76" waitingTime="0.00" waitingCount="0" stopTime="0.00" timeLoss="9.16" rerouteNo="0" devices="tripinfo_736" vType="DEFAULT_VEHTYPE" speedFactor="0.94" vaporized=""/>
    <tripinfo id="96" depart="23.00" departLane="-E10_0" departPos="5.10" departSpeed="0.00" departDelay="5.00" arrival="226.00" arrivalLane="E6_1" arrivalPos="330.11" arrivalSpeed="14.02" duration="203.00" routeLength="1545.55" waitingTime="56.00" waitingCount="2" stopTime="0.00" timeLoss="85.82" rerouteNo="0" devices="tripinfo_96" vType="DEFAULT_VEHTYPE" speedFactor="1.01" vaporized=""/>
    <tripinfo id="122" depart="37.00" departLane="-E1_0" departPos="5.10" departSpeed="0.00" departDelay="14.12" arrival="226.00" arrivalLane="E2_2" arrivalPos="256.37" arrivalSpeed="14.22" duration="189.00" routeLength="1338.26" waitingTime="74.00" waitingCount="2" stopTime="0.00" timeLoss="101.24" rerouteNo="0" devices="tripinfo_122" vType="DEFAULT_VEHTYPE" speedFactor="1.03" vaporized=""/>
    <tripinfo id="136" depart="30.00" departLane="-E6_0" departPos="5.10" departSpeed="0.00" departDelay="4.50" arrival="226.00" arrivalLane="E8_2" arrivalPos="236.52" arrivalSpeed="14.49" duration="196.00" routeLength="1363.93" waitingTime="70.00" waitingCount="2" stopTime="0.00" timeLoss="100.95" rerouteNo="0" devices="tripinfo_136" vType="DEFAULT_VEHTYPE" speedFactor="1.12" vaporized=""/>
    <tripinfo id="250" depart="51.00" departLane="-E25_0" departPos="5.10" departSpeed="0.00" departDelay="4.12" arrival="226.00" arrivalLane="-47621504#1_2" arrivalPos="333.17" arrivalSpeed="19.90" duration="175.00" routeLength="1082.29" waitingTime="81.00" waitingCount="2" stopTime="0.00" timeLoss="99.42" rerouteNo="0" devices="tripinfo_250" vType="DEFAULT_VEHTYPE" speedFactor="0.93" vaporized=""/>
    <tripinfo id="465" depart="108.00" departLane="-E10_0" departPos="5.10" departSpeed="0.00" departDelay="20.81" arrival="226.00" arrivalLane="E2_0" arrivalPos="256.37" arrivalSpeed="14.36" duration="118.00" routeLength="1053.49" waitingTime="21.00" waitingCount="1" stopTime="0.00" timeLoss="38.72" rerouteNo="0" devices="tripinfo_465" vType="DEFAULT_VEHTYPE" speedFactor="1.06" vaporized=""/>
    <tripinfo id="602" depart="143.00" departLane="-E15_0" departPos="5.10" departSpeed="0.00" departDelay="30.12" arrival="226.00" arrivalLane="47693393#5_2" arrivalPos="315.08" arrivalSpeed="22.09" duration="83.00" routeLength="717.16" waitingTime="28.00" waitingCount="1" stopTime="0.00" timeLoss="40.27" rerouteNo="0" devices="tripinfo_602" vType="DEFAULT_VEHTYPE" speedFactor="1.05" vaporized=""/>
    <tripinfo id="120" depart="38.00" departLane="-E15_0" departPos="5.10" departSpeed="0.00" departDelay="15.50" arrival="227.00" arrivalLane="E13_0" arrivalPos="382.60" arrivalSpeed="12.76" duration="189.00" routeLength="1567.55" waitingTime="47.00" waitingCount="1" stopTime="0.00" timeLoss="69.06" rerouteNo="0" devices="tripinfo_120" vType="DEFAULT_VEHTYPE" speedFactor="0.94" vaporized=""/>
    <tripinfo id="419" depart="96.00" departLane="-E2_0" departPos="5.10" departSpeed="0.00" departDelay="17.44" arrival="227.00" arrivalLane="E8_2" arrivalPos="236.52" arrivalSpeed="13.78" duration="131.00" routeLength="887.78" waitingTime="42.00" waitingCount="2" stopTime="0.00" timeLoss="61.75" rerouteNo="0" devices="tripinfo_419" vType="DEFAULT_VEHTYPE" speedFactor="1.03" vaporized=""/>
    <tripinfo id="103" depart="32.00" departLane="-E15_0" departPos="5.10" departSpeed="0.00" departDelay="12.69" arrival="228.00" arrivalLane="-47621504#1_2" arrivalPos="333.17" arrivalSpeed="20.47" duration="196.00" routeLength="1515.23" waitingTime="61.00" waitingCount="3" stopTime="0.00" timeLoss="89.64" rerouteNo="0" devices="tripinfo_103" vType="DEFAULT_VEHTYPE" speedFactor="0.95" vaporized=""/>
    <tripinfo id="182" depart="50.00" departLane="-E15_0" departPos="5.10" departSpeed="0.00" departDelay="15.88" arrival="228.00" arrivalLane="E13_1" arrivalPos="382.60" arrivalSpeed="13.66" duration="178.00" routeLength="1567.55" waitingTime="40.00" waitingCount="1" stopTime="0.00" timeLoss="67.99" rerouteNo="0" devices="tripinfo_182" vType="DEFAULT_VEHTYPE" speedFactor="1.03" vaporized=""/>
    <tripinfo id="245" depart="55.00" departLane="-E1_0" departPos="5.10" departSpeed="0.00" departDelay="9.06" arrival="228.00" arrivalLane="-E5_0" arrivalPos="399.05" arrivalSpeed="13.42" duration="173.00" routeLength="1565.57" waitingTime="44.00" waitingCount="1" stopTime="0.00" timeLoss="60.91" rerouteNo="0" devices="tripinfo_245" vType="DEFAULT_VEHTYPE" speedFactor="1.01" vaporized=""/>
    <tripinfo id="641" depart="183.00" departLane="-E6_0" departPos="5.10" departSpeed="0.00" departDelay="62.81" arrival="228.00" arrivalLane="47621504#5_2" arrivalPos="282.84" arrivalSpeed="22.99" duration="45.00" routeLength="633.31" waitingTime="0.00" waitingCount="0" stopTime="0.00" timeLoss="8.07" rerouteNo="0" devices="tripinfo_641" vType="DEFAULT_VEHTYPE" speedFactor="1.06" vaporized=""/>
    <tripinfo id="148" depart="44.00" departLane="-E15_0" departPos="5.10" departSpeed="0.00" departDelay="16.25" arrival="229.00" arrivalLane="-47621504#1_2" arrivalPos="333.17" arrivalSpeed="20.48" duration="185.00" routeLength="1515.23" waitingTime="49.00" waitingCount="2" stopTime="0.00" timeLoss="80.86" rerouteNo="0" devices="tripinfo_148" vType="DEFAULT_VEHTYPE" speedFactor="0.97" vaporized=""/>
    <tripinfo id="364" depart="72.00" departLane="-47621504#5_0" departPos="5.10" departSpeed="0.00" departDelay="3.75" arrival="229.00" arrivalLane="E2_2" arrivalPos="256.37" arrivalSpeed="12.83" duration="157.00" routeLength="955.35" waitingTime="74.00" waitingCount="2" stopTime="0.00" timeLoss="94.07" rerouteNo="0" devices="tripinfo_364" vType="DEFAULT_VEHTYPE" speedFactor="0.99" vaporized=""/>
    <tripinfo id="713" depart="134.00" departLane="-E3_0" departPos="5.10" departSpeed="0.00" departDelay="0.31" arrival="229.00" arrivalLane="E8_2" arrivalPos="236.52" arrivalSpeed="14.46" duration="95.00" routeLength="922.46" waitingTime="10.00" waitingCount="1" stopTime="0.00" timeLoss="26.38" rerouteNo="0" devices="tripinfo_713" vType="DEFAULT_VEHTYPE" speedFactor="1.08" vaporized=""/>
    <tripinfo id="771" depart="175.00" departLane="-E13_0" departPos="5.10" departSpeed="0.00" departDelay="30.44" arrival="229.00" arrivalLane="-47621504#1_0" arrivalPos="333.17" arrivalSpeed="20.55" duration="54.00" routeLength="719.70" waitingTime="0.00" waitingCount="0" stopTime="0.00" timeLoss="8.65" rerouteNo="0" devices="tripinfo_771" vType="DEFAULT_VEHTYPE" speedFactor="0.97" vaporized=""/>
    <tripinfo id="825" depart="157.00" departLane="-E25_0" departPos="5.10" departSpeed="0.00" departDelay="2.31" arrival="229.00" arrivalLane="47693393#5_0" arrivalPos="315.08" arrivalSpeed="24.65" duration="72.00" routeLength="1010.77" waitingTime="0.00" waitingCount="0" stopTime="0.00" timeLoss="13.12" rerouteNo="0" devices="tripinfo_825" vType="DEFAULT_VEHTYPE" speedFactor="1.11" vaporized=""/>
    <tripinfo id="198" depart="56.00" departLane="-E15_0" departPos="5.10" departSpeed="0.00" departDelay="18.88" arrival="230.00" arrivalLane="E13_1" arrivalPos="382.60" arrivalSpeed="13.92" duration="174.00" routeLength="1567.55" waitingTime="38.00" waitingCount="1" stopTime="0.00" timeLoss="67.25" rerouteNo="0" devices="tripinfo_198" vType="DEFAULT_VEHTYPE" speedFactor="1.06" vaporized=""/>
    <tripinfo id="211" depart="46.00" departLane="-E1_0" departPos="5.10" departSpeed="0.00" departDelay="6.44" arrival="231.00" arrivalLane="E2_2" arrivalPos="256.37" arrivalSpeed="13.71" duration="185.00" routeLength="1338.26" waitingTime="67.00" waitingCount="2" stopTime="0.00" timeLoss="97.60" rerouteNo="0" devices="tripinfo_211" vType="DEFAULT_VEHTYPE" speedFactor="1.04" vaporized=""/>
    <tripinfo id="841" depart="175.00" departLane="-E10_0" departPos="5.10" departSpeed="0.00" departDelay="17.31" arrival="231.00" arrivalLane="E8_0" arrivalPos="236.52" arrivalSpeed="13.58" duration="56.00" routeLength="655.71" waitingTime="0.00" waitingCount="0" stopTime="0.00" timeLoss="7.49" rerouteNo="0" devices="tripinfo_841" vType="DEFAULT_VEHTYPE" speedFactor="1.01" vaporized=""/>
    <tripinfo id="220" depart="48.00" departLane="-E6_0" departPos="5.10" departSpeed="0.00" departDelay="6.75" arrival="232.00" arrivalLane="E8_2" arrivalPos="236.52" arrivalSpeed="13.04" duration="184.00" routeLength="1363.93" waitingTime="50.00" waitingCount="2" stopTime="0.00" timeLoss="77.39" rerouteNo="0" devices="tripinfo_220" vType="DEFAULT_VEHTYPE" speedFactor="1.00" vaporized=""/>
    <tripinfo id="597" depart="124.00" departLane="-E13_0" departPos="5.10" departSpeed="0.00" departDelay="12.06" arrival="232.00" arrivalLane="E25_0" arrivalPos="330.97" arrivalSpeed="11.97" duration="108.00" routeLength="1118.85" waitingTime="4.00" waitingCount="1" stopTime="0.00" timeLoss="20.11" rerouteNo="0" devices="tripinfo_597" vType="DEFAULT_VEHTYPE" speedFactor="0.93" vaporized=""/>
    <tripinfo id="233" depart="52.00" departLane="-E1_0" departPos="5.10" departSpeed="0.00" departDelay="8.31" arrival="233.00" arrivalLane="E2_2" arrivalPos="256.37" arrivalSpeed="15.30" duration="181.00" routeLength="1338.26" waitingTime="60.00" waitingCount="2" stopTime="0.00" timeLoss="101.65" rerouteNo="0" devices="tripinfo_233" vType="DEFAULT_VEHTYPE" speedFactor="1.15" vaporized=""/>
    <tripinfo id="299" depart="60.00" departLane="-47621504#5_0" departPos="5.10" departSpeed="0.00" departDelay="3.94" arrival="233.00" arrivalLane="E8_2" arrivalPos="236.52" arrivalSpeed="14.63" duration="173.00" routeLength="1313.65" waitingTime="60.00" waitingCount="2" stopTime="0.00" timeLoss="91.07" rerouteNo="0" devices="tripinfo_299" vType="DEFAULT_VEHTYPE" speedFactor="1.16" vaporized=""/>
    <tripinfo id="663" depart="155.00" departLane="-E15_0" departPos="5.10" departSpeed="0.00" departDelay="30.69" arrival="233.00" arrivalLane="-E5_0" arrivalPos="399.05" arrivalSpeed="16.33" duration="78.00" routeLength="1068.57" waitingTime="0.00" waitingCount="0" stopTime="0.00" timeLoss="12.02" rerouteNo="0" devices="tripinfo_663" vType="DEFAULT_VEHTYPE" speedFactor="1.19" vaporized=""/>
    <tripinfo id="301" depart="57.00" departLane="-E2_0" departPos="5.10" departSpeed="0.00" departDelay="0.56" arrival="234.00" arrivalLane="E20_0" arrivalPos="350.11" arrivalSpeed="12.60" duration="177.00" routeLength="1290.53" waitingTime="53.00" waitingCount="1" stopTime="0.00" timeLoss="77.27" rerouteNo="0" devices="tripinfo_301" vType="DEFAULT_VEHTYPE" speedFactor="0.94" vaporized=""/>
    <tripinfo id="667" depart="192.00" departLane="-E6_0" departPos="5.10" departSpeed="0.00" departDelay="66.94" arrival="235.00" arrivalLane="47621504#5_2" arrivalPos="282.84" arrivalSpeed="23.48" duration="43.00" routeLength="633.31" waitingTime="0.00" waitingCount="0" stopTime="0.00" timeLoss="6.63" rerouteNo="0" devices="tripinfo_667" vType="DEFAULT_VEHTYPE" speedFactor="1.07" vaporized=""/>
    <tripinfo id="587" depart="113.00" departLane="-47621504#5_0" departPos="5.10" departSpeed="0.00" departDelay="2.94" arrival="236.00" arrivalLane="E2_2" arrivalPos="256.37" arrivalSpeed="13.75" duration="123.00" routeLength="955.35" waitingTime="30.00" waitingCount="2" stopTime="0.00" timeLoss="60.62" rerouteNo="0" devices="tripinfo_587" vType="DEFAULT_VEHTYPE" speedFactor="1.01" vaporized=""/>
    <tripinfo id="271" depart="54.00" departLane="-47693393#5_0" departPos="5.10" departSpeed="0.00" departDelay="3.19" arrival="238.00" arrivalLane="-47621504#1_2" arrivalPos="333.17" arrivalSpeed="18.54" duration="184.00" routeLength="1445.28" waitingTime="61.00" waitingCount="1" stopTime="0.00" timeLoss="82.65" rerouteNo="0" devices="tripinfo_271" vType="DEFAULT_VEHTYPE" speedFactor="0.87" vaporized=""/>
    <tripinfo id="795" depart="150.00" departLane="E19_0" departPos="5.10" departSpeed="0.00" departDelay="0.94" arrival="238.00" arrivalLane="E25_1" arrivalPos="330.97" arrivalSpeed="12.01" duration="88.00" routeLength="983.70" waitingTime="0.00" waitingCount="0" stopTime="0.00" timeLoss="12.49" rerouteNo="0" devices="tripinfo_795" vType="DEFAULT_VEHTYPE" speedFactor="0.95" vaporized=""/>
    <tripinfo id="49" depart="15.00" departLane="E5_0" departPos="5.10" departSpeed="0.00" departDelay="5.81" arrival="239.00" arrivalLane="E3_1" arrivalPos="306.82" arrivalSpeed="11.27" duration="224.00" routeLength="1404.89" waitingTime="80.00" waitingCount="2" stopTime="0.00" timeLoss="104.69" rerouteNo="0" devices="tripinfo_49" vType="DEFAULT_VEHTYPE" speedFactor="0.85" vaporized=""/>
    <tripinfo id="355" depart="99.00" departLane="-E6_0" departPos="5.10" departSpeed="0.00" departDelay="32.44" arrival="239.00" arrivalLane="E2_2" arrivalPos="256.37" arrivalSpeed="13.81" duration="140.00" routeLength="1005.63" waitingTime="44.00" waitingCount="2" stopTime="0.00" timeLoss="68.70" rerouteNo="0" devices="tripinfo_355" vType="DEFAULT_VEHTYPE" speedFactor="1.03" vaporized=""/>
    <tripinfo id="479" depart="90.00" departLane="-E17_0" departPos="5.10" departSpeed="0.00" departDelay="0.19" arrival="240.00" arrivalLane="E16_0" arrivalPos="350.84" arrivalSpeed="12.11" duration="150.00" routeLength="1657.72" waitingTime="0.00" waitingCount="0" stopTime="0.00" timeLoss="19.42" rerouteNo="0" devices="tripinfo_479" vType="DEFAULT_VEHTYPE" speedFactor="0.94" vaporized=""/>
    <tripinfo id="773" depart="147.00" departLane="47621504#4_0" departPos="5.10" departSpeed="0.00" departDelay="2.06" arrival="240.00" arrivalLane="E2_2" arrivalPos="256.37" arrivalSpeed="15.20" duration="93.00" routeLength="944.63" waitingTime="9.00" waitingCount="1" stopTime="0.00" timeLoss="38.75" rerouteNo="0" devices="tripinfo_773" vType="DEFAULT_VEHTYPE" speedFactor="1.14" vaporized=""/>
    <tripinfo id="331" depart="78.00" departLane="E5_0" departPos="5.10" departSpeed="0.00" departDelay="15.94" arrival="241.00" arrivalLane="-E20_0" arrivalPos="350.11" arrivalSpeed="13.92" duration="163.00" routeLength="1684.01" waitingTime="5.00" waitingCount="1" stopTime="0.00" timeLoss="40.72" rerouteNo="0" devices="tripinfo_331" vType="DEFAULT_VEHTYPE" speedFactor="1.02" vaporized=""/>
    <tripinfo id="584" depart="110.00" departLane="-47621504#5_0" departPos="5.10" departSpeed="0.00" departDelay="0.50" arrival="241.00" arrivalLane="47693393#2_0" arrivalPos="294.24" arrivalSpeed="8.78" duration="131.00" routeLength="1356.75" waitingTime="9.00" waitingCount="1" stopTime="0.00" timeLoss="50.48" rerouteNo="0" devices="tripinfo_584" vType="DEFAULT_VEHTYPE" speedFactor="1.12" vaporized=""/>
    <tripinfo id="105" depart="26.00" departLane="-E10_0" departPos="5.10" departSpeed="0.00" departDelay="6.31" arrival="242.00" arrivalLane="E23_1" arrivalPos="266.37" arrivalSpeed="6.79" duration="216.00" routeLength="1777.03" waitingTime="68.00" waitingCount="3" stopTime="0.00" timeLoss="102.50" rerouteNo="0" devices="tripinfo_105" vType="DEFAULT_VEHTYPE" speedFactor="1.07" vaporized=""/>
    <tripinfo id="33" depart="13.00" departLane="-E1_0" departPos="5.10" departSpeed="0.00" departDelay="6.81" arrival="243.00" arrivalLane="-47621504#1_1" arrivalPos="333.17" arrivalSpeed="25.30" duration="230.00" routeLength="1000.21" waitingTime="160.00" waitingCount="1" stopTime="0.00" timeLoss="175.89" rerouteNo="0" devices="tripinfo_33" vType="DEFAULT_VEHTYPE" speedFactor="1.17" vaporized=""/>
    <tripinfo id="40" depart="9.00" departLane="-E23_0" departPos="5.10" departSpeed="0.00" departDelay="1.50" arrival="243.00" arrivalLane="47621504#5_1" arrivalPos="282.84" arrivalSpeed="22.18" duration="234.00" routeLength="886.36" waitingTime="175.00" waitingCount="1" stopTime="0.00" timeLoss="187.81" rerouteNo="0" devices="tripinfo_40" vType="DEFAULT_VEHTYPE" speedFactor="1.03" vaporized=""/>
    <tripinfo id="21" depart="7.00" departLane="-E1_0" departPos="5.10" departSpeed="0.00" departDelay="3.06" arrival="244.00" arrivalLane="47621504#5_1" arrivalPos="282.84" arrivalSpeed="22.22" duration="237.00" routeLength="986.23" waitingTime="160.00" waitingCount="2" stopTime="0.00" timeLoss="182.48" rerouteNo="0" devices="tripinfo_21" vType="DEFAULT_VEHTYPE" speedFactor="1.01" vaporized=""/>
    <tripinfo id="36" depart="7.00" departLane="E16_0" departPos="5.10" departSpeed="0.00" departDelay="0.25" arrival="245.00" arrivalLane="47693393#5_1" arrivalPos="315.08" arrivalSpeed="21.31" duration="238.00" routeLength="1603.19" waitingTime="105.00" waitingCount="1" stopTime="0.00" timeLoss="125.99" rerouteNo="0" devices="tripinfo_36" vType="DEFAULT_VEHTYPE" speedFactor="0.97" vaporized=""/>
    <tripinfo id="107" depart="33.00" departLane="E5_0" departPos="5.10" departSpeed="0.00" departDelay="12.94" arrival="246.00" arrivalLane="E8_1" arrivalPos="236.52" arrivalSpeed="13.53" duration="213.00" routeLength="961.86" waitingTime="135.00" waitingCount="1" stopTime="0.00" timeLoss="153.26" rerouteNo="0" devices="tripinfo_107" vType="DEFAULT_VEHTYPE" speedFactor="1.03" vaporized=""/>
    <tripinfo id="403" depart="81.00" departLane="-E20_0" departPos="5.10" departSpeed="0.00" departDelay="5.44" arrival="246.00" arrivalLane="47693393#5_1" arrivalPos="315.08" arrivalSpeed="23.28" duration="165.00" routeLength="970.06" waitingTime="89.00" waitingCount="1" stopTime="0.00" timeLoss="108.62" rerouteNo="0" devices="tripinfo_403" vType="DEFAULT_VEHTYPE" speedFactor="1.09" vaporized=""/>
    <tripinfo id="681" depart="128.00" departLane="47621504#4_0" departPos="5.10" departSpeed="0.00" departDelay="0.31" arrival="246.00" arrivalLane="47621504#5_1" arrivalPos="282.84" arrivalSpeed="23.81" duration="118.00" routeLength="592.60" waitingTime="74.00" waitingCount="1" stopTime="0.00" timeLoss="93.97" rerouteNo="0" devices="tripinfo_681" vType="DEFAULT_VEHTYPE" speedFactor="1.13" vaporized=""/>
    <tripinfo id="1000" depart="191.00" departLane="-47693393#5_0" departPos="5.10" departSpeed="0.00" departDelay="3.50" arrival="246.00" arrivalLane="E15_0" arrivalPos="382.33" arrivalSpeed="14.00" duration="55.00" routeLength="701.34" waitingTime="0.00" waitingCount="0" stopTime="0.00" timeLoss="13.06" rerouteNo="0" devices="tripinfo_1000" vType="DEFAULT_VEHTYPE" speedFactor="1.03" vaporized=""/>
    <tripinfo id="207" depart="43.00" departLane="-E1_0" departPos="5.10" departSpeed="0.00" departDelay="4.19" arrival="247.00" arrivalLane="-47621504#1_1" arrivalPos="333.17" arrivalSpeed="20.63" duration="204.00" routeLength="1000.21" waitingTime="124.00" waitingCount="1" stopTime="0.00" timeLoss="138.32" rerouteNo="0" devices="tripinfo_207" vType="DEFAULT_VEHTYPE" speedFactor="0.97" vaporized=""/>
    <tripinfo id="735" depart="157.00" departLane="E5_0" departPos="5.10" departSpeed="0.00" departDelay="19.19" arrival="247.00" arrivalLane="E10_0" arrivalPos="414.33" arrivalSpeed="13.46" duration="90.00" routeLength="1120.98" waitingTime="0.00" waitingCount="0" stopTime="0.00" timeLoss="14.88" rerouteNo="0" devices="tripinfo_735" vType="DEFAULT_VEHTYPE" speedFactor="0.99" vaporized=""/>
    <tripinfo id="12" depart="3.00" departLane="E5_0" departPos="5.10" departSpeed="0.00" departDelay="0.75" arrival="248.00" arrivalLane="47693393#5_1" arrivalPos="315.08" arrivalSpeed="22.97" duration="245.00" routeLength="1034.60" waitingTime="160.00" waitingCount="2" stopTime="0.00" timeLoss="181.90" rerouteNo="0" devices="tripinfo_12" vType="DEFAULT_VEHTYPE" speedFactor="1.05" vaporized=""/>
    <tripinfo id="173" depart="42.00" departLane="E5_0" departPos="5.10" departSpeed="0.00" departDelay="9.56" arrival="248.00" arrivalLane="47621504#5_1" arrivalPos="282.84" arrivalSpeed="24.85" duration="206.00" routeLength="1776.01" waitingTime="73.00" waitingCount="1" stopTime="0.00" timeLoss="106.80" rerouteNo="0" devices="tripinfo_173" vType="DEFAULT_VEHTYPE" speedFactor="1.14" vaporized=""/>
    <tripinfo id="225" depart="47.00" departLane="E20_0" departPos="5.10" departSpeed="0.00" departDelay="4.81" arrival="248.00" arrivalLane="E2_1" arrivalPos="256.37" arrivalSpeed="12.77" duration="201.00" routeLength="944.52" waitingTime="116.00" waitingCount="1" stopTime="0.00" timeLoss="129.32" rerouteNo="0" devices="tripinfo_225" vType="DEFAULT_VEHTYPE" speedFactor="0.97" vaporized=""/>
    <tripinfo id="1014" depart="194.00" departLane="-E23_0" departPos="5.10" departSpeed="0.00" departDelay="3.88" arrival="248.00" arrivalLane="-E22_0" arrivalPos="370.63" arrivalSpeed="14.60" duration="54.00" routeLength="641.17" waitingTime="0.00" waitingCount="0" stopTime="0.00" timeLoss="9.97" rerouteNo="0" devices="tripinfo_1014" vType="DEFAULT_VEHTYPE" speedFactor="1.09" vaporized=""/>
    <tripinfo id="545" depart="103.00" departLane="E23_0" departPos="5.10" departSpeed="0.00" departDelay="0.81" arrival="249.00" arrivalLane="-47621504#1_1" arrivalPos="333.17" arrivalSpeed="22.20" duration="146.00" routeLength="622.18" waitingTime="97.00" waitingCount="1" stopTime="0.00" timeLoss="111.28" rerouteNo="0" devices="tripinfo_545" vType="DEFAULT_VEHTYPE" speedFactor="1.04" vaporized=""/>
    <tripinfo id="55" depart="11.00" departLane="E16_0" departPos="5.10" departSpeed="0.00" departDelay="0.69" arrival="250.00" arrivalLane="47621504#5_1" arrivalPos="282.84" arrivalSpeed="21.65" duration="239.00" routeLength="1620.90" waitingTime="107.00" waitingCount="2" stopTime="0.00" timeLoss="135.78" rerouteNo="0" devices="tripinfo_55" vType="DEFAULT_VEHTYPE" speedFactor="1.00" vaporized=""/>
    <tripinfo id="318" depart="76.00" departLane="-E1_0" departPos="5.10" departSpeed="0.00" departDelay="16.38" arrival="250.00" arrivalLane="-47621504#1_1" arrivalPos="333.17" arrivalSpeed="23.87" duration="174.00" routeLength="1000.21" waitingTime="97.00" waitingCount="1" stopTime="0.00" timeLoss="120.14" rerouteNo="0" devices="tripinfo_318" vType="DEFAULT_VEHTYPE" speedFactor="1.18" vaporized=""/>
    <tripinfo id="430" depart="86.00" departLane="E0_0" departPos="5.10" departSpeed="0.00" departDelay="5.38" arrival="250.00" arrivalLane="E1_0" arrivalPos="369.00" arrivalSpeed="17.75" duration="164.00" routeLength="1056.64" waitingTime="68.00" waitingCount="2" stopTime="0.00" timeLoss="111.24" rerouteNo="0" devices="tripinfo_430" vType="DEFAULT_VEHTYPE" speedFactor="1.32" vaporized=""/>
    <tripinfo id="920" depart="194.00" departLane="-E10_0" departPos="5.10" departSpeed="0.00" departDelay="21.50" arrival="250.00" arrivalLane="E8_0" arrivalPos="236.52" arrivalSpeed="12.43" duration="56.00" routeLength="655.71" waitingTime="0.00" waitingCount="0" stopTime="0.00" timeLoss="7.23" rerouteNo="0" devices="tripinfo_920" vType="DEFAULT_VEHTYPE" speedFactor="0.99" vaporized=""/>
    <tripinfo id="118" depart="23.00" departLane="E19_0" departPos="5.10" departSpeed="0.00" departDelay="0.88" arrival="252.00" arrivalLane="47621504#5_1" arrivalPos="282.84" arrivalSpeed="21.86" duration="229.00" routeLength="1902.99" waitingTime="67.00" waitingCount="2" stopTime="0.00" timeLoss="103.99" rerouteNo="0" devices="tripinfo_118" vType="DEFAULT_VEHTYPE" speedFactor="0.99" vaporized=""/>
    <tripinfo id="325" depart="79.00" departLane="-E1_0" departPos="5.10" departSpeed="0.00" departDelay="18.06" arrival="252.00" arrivalLane="-47621504#1_1" arrivalPos="333.17" arrivalSpeed="22.11" duration="173.00" routeLength="1000.21" waitingTime="93.00" waitingCount="1" stopTime="0.00" timeLoss="109.11" rerouteNo="0" devices="tripinfo_325" vType="DEFAULT_VEHTYPE" speedFactor="1.01" vaporized=""/>
    <tripinfo id="127" depart="39.00" departLane="E5_0" departPos="5.10" departSpeed="0.00" departDelay="15.19" arrival="253.00" arrivalLane="E8_0" arrivalPos="236.52" arrivalSpeed="10.74" duration="214.00" routeLength="961.86" waitingTime="121.00" waitingCount="1" stopTime="0.00" timeLoss="138.42" rerouteNo="0" devices="tripinfo_127" vType="DEFAULT_VEHTYPE" speedFactor="0.82" vaporized=""/>
    <tripinfo id="362" depart="88.00" departLane="E5_0" departPos="5.10" departSpeed="0.00" departDelay="20.12" arrival="253.00" arrivalLane="E8_2" arrivalPos="236.52" arrivalSpeed="16.27" duration="165.00" routeLength="961.86" waitingTime="84.00" waitingCount="1" stopTime="0.00" timeLoss="113.88" rerouteNo="0" devices="tripinfo_362" vType="DEFAULT_VEHTYPE" speedFactor="1.20" vaporized=""/>
    <tripinfo id="485" depart="106.00" departLane="-E1_0" departPos="5.10" departSpeed="0.00" departDelay="15.06" arrival="253.00" arrivalLane="-47621504#1_1" arrivalPos="333.17" arrivalSpeed="22.83" duration="147.00" routeLength="1000.21" waitingTime="70.00" waitingCount="1" stopTime="0.00" timeLoss="88.06" rerouteNo="0" devices="tripinfo_485" vType="DEFAULT_VEHTYPE" speedFactor="1.08" vaporized=""/>
    <tripinfo id="168" depart="40.00" departLane="-E1_0" departPos="5.10" departSpeed="0.00" departDelay="8.50" arrival="254.00" arrivalLane="E25_0" arrivalPos="330.97" arrivalSpeed="13.19" duration="214.00" routeLength="1392.92" waitingTime="85.00" waitingCount="2" stopTime="0.00" timeLoss="110.37" rerouteNo="0" devices="tripinfo_168" vType="DEFAULT_VEHTYPE" speedFactor="0.98" vaporized=""/>
    <tripinfo id="740" depart="144.00" departLane="-E21_0" departPos="5.10" departSpeed="0.00" departDelay="5.25" arrival="254.00" arrivalLane="47693393#5_2" arrivalPos="315.08" arrivalSpeed="20.65" duration="110.00" routeLength="1242.66" waitingTime="5.00" waitingCount="1" stopTime="0.00" timeLoss="26.22" rerouteNo="0" devices="tripinfo_740" vType="DEFAULT_VEHTYPE" speedFactor="0.99" vaporized=""/>
    <tripinfo id="16" depart="3.00" departLane="-E20_0" departPos="5.10" departSpeed="0.00" departDelay="0.00" arrival="255.00" arrivalLane="E8_1" arrivalPos="236.52" arrivalSpeed="12.20" duration="252.00" routeLength="928.65" waitingTime="162.00" waitingCount="2" stopTime="0.00" timeLoss="183.89" rerouteNo="0" devices="tripinfo_16" vType="DEFAULT_VEHTYPE" speedFactor="0.88" vaporized=""/>
    <tripinfo id="23" depart="6.00" departLane="-47693393#5_0" departPos="5.10" departSpeed="0.00" departDelay="1.69" arrival="255.00" arrivalLane="47621504#5_1" arrivalPos="282.84" arrivalSpeed="19.73" duration="249.00" routeLength="1961.10" waitingTime="71.00" waitingCount="3" stopTime="0.00" timeLoss="113.88" rerouteNo="0" devices="tripinfo_23" vType="DEFAULT_VEHTYPE" speedFactor="0.89" vaporized=""/>
    <tripinfo id="260" depart="60.00" departLane="E5_0" departPos="5.10" departSpeed="0.00" departDelay="11.25" arrival="255.00" arrivalLane="47693393#5_1" arrivalPos="315.08" arrivalSpeed="16.68" duration="195.00" routeLength="1034.60" waitingTime="86.00" waitingCount="2" stopTime="0.00" timeLoss="106.57" rerouteNo="0" devices="tripinfo_260" vType="DEFAULT_VEHTYPE" speedFactor="0.75" vaporized=""/>
    <tripinfo id="296" depart="64.00" departLane="-E1_0" departPos="5.10" departSpeed="0.00" departDelay="8.50" arrival="255.00" arrivalLane="E25_1" arrivalPos="330.97" arrivalSpeed="14.08" duration="191.00" routeLength="1392.92" waitingTime="61.00" waitingCount="2" stopTime="0.00" timeLoss="98.69" rerouteNo="0" devices="tripinfo_296" vType="DEFAULT_VEHTYPE" speedFactor="1.10" vaporized=""/>
    <tripinfo id="519" depart="115.00" departLane="-E1_0" departPos="5.10" departSpeed="0.00" departDelay="17.69" arrival="255.00" arrivalLane="-47621504#1_1" arrivalPos="333.17" arrivalSpeed="22.60" duration="140.00" routeLength="1000.21" waitingTime="62.00" waitingCount="1" stopTime="0.00" timeLoss="79.59" rerouteNo="0" devices="tripinfo_519" vType="DEFAULT_VEHTYPE" speedFactor="1.05" vaporized=""/>
    <tripinfo id="292" depart="55.00" departLane="E16_0" departPos="5.10" departSpeed="0.00" departDelay="0.25" arrival="256.00" arrivalLane="47621504#5_1" arrivalPos="282.84" arrivalSpeed="20.77" duration="201.00" routeLength="1620.90" waitingTime="54.00" waitingCount="2" stopTime="0.00" timeLoss="107.86" rerouteNo="0" devices="tripinfo_292" vType="DEFAULT_VEHTYPE" speedFactor="1.09" vaporized=""/>
    <tripinfo id="626" depart="118.00" departLane="-E22_0" departPos="5.10" departSpeed="0.00" departDelay="0.62" arrival="256.00" arrivalLane="E25_1" arrivalPos="330.97" arrivalSpeed="14.57" duration="138.00" routeLength="996.63" waitingTime="53.00" waitingCount="1" stopTime="0.00" timeLoss="68.93" rerouteNo="0" devices="tripinfo_626" vType="DEFAULT_VEHTYPE" speedFactor="1.05" vaporized=""/>
    <tripinfo id="648" depart="136.00" departLane="E5_0" departPos="5.10" departSpeed="0.00" departDelay="14.50" arrival="256.00" arrivalLane="47693393#5_1" arrivalPos="315.08" arrivalSpeed="19.14" duration="120.00" routeLength="1034.60" waitingTime="31.00" waitingCount="2" stopTime="0.00" timeLoss="51.13" rerouteNo="0" devices="tripinfo_648" vType="DEFAULT_VEHTYPE" speedFactor="0.96" vaporized=""/>
    <tripinfo id="66" depart="17.00" departLane="E16_0" departPos="5.10" departSpeed="0.00" departDelay="4.62" arrival="257.00" arrivalLane="E8_1" arrivalPos="236.52" arrivalSpeed="11.59" duration="240.00" routeLength="1561.78" waitingTime="88.00" waitingCount="2" stopTime="0.00" timeLoss="123.05" rerouteNo="0" devices="tripinfo_66" vType="DEFAULT_VEHTYPE" speedFactor="0.91" vaporized=""/>
    <tripinfo id="137" depart="27.00" departLane="-47693393#5_0" departPos="5.10" departSpeed="0.00" departDelay="1.31" arrival="257.00" arrivalLane="-E19_0" arrivalPos="273.06" arrivalSpeed="13.85" duration="230.00" routeLength="610.87" waitingTime="174.00" waitingCount="2" stopTime="0.00" timeLoss="194.35" rerouteNo="0" devices="tripinfo_137" vType="DEFAULT_VEHTYPE" speedFactor="1.02" vaporized=""/>
    <tripinfo id="828" depart="194.00" departLane="-E13_0" departPos="5.10" departSpeed="0.00" departDelay="38.75" arrival="257.00" arrivalLane="-47621504#1_0" arrivalPos="333.17" arrivalSpeed="17.22" duration="63.00" routeLength="719.70" waitingTime="0.00" waitingCount="0" stopTime="0.00" timeLoss="8.19" rerouteNo="0" devices="tripinfo_828" vType="DEFAULT_VEHTYPE" speedFactor="0.81" vaporized=""/>
    <tripinfo id="99" depart="27.00" departLane="E5_0" departPos="5.10" departSpeed="0.00" departDelay="8.44" arrival="258.00" arrivalLane="E25_1" arrivalPos="330.97" arrivalSpeed="15.20" duration="231.00" routeLength="1418.00" waitingTime="88.00" waitingCount="4" stopTime="0.00" timeLoss="137.21" rerouteNo="0" devices="tripinfo_99" vType="DEFAULT_VEHTYPE" speedFactor="1.10" vaporized=""/>
    <tripinfo id="178" depart="54.00" departLane="E5_0" departPos="5.10" departSpeed="0.00" departDelay="20.62" arrival="258.00" arrivalLane="47621504#5_1" arrivalPos="282.84" arrivalSpeed="22.44" duration="204.00" routeLength="1776.01" waitingTime="65.00" waitingCount="2" stopTime="0.00" timeLoss="99.94" rerouteNo="0" devices="tripinfo_178" vType="DEFAULT_VEHTYPE" speedFactor="1.08" vaporized=""/>
    <tripinfo id="831" depart="197.00" departLane="-E13_0" departPos="5.10" departSpeed="0.00" departDelay="41.19" arrival="258.00" arrivalLane="-47621504#1_1" arrivalPos="333.17" arrivalSpeed="21.15" duration="61.00" routeLength="719.70" waitingTime="0.00" waitingCount="0" stopTime="0.00" timeLoss="16.97" rerouteNo="0" devices="tripinfo_831" vType="DEFAULT_VEHTYPE" speedFactor="1.00" vaporized=""/>
    <tripinfo id="467" depart="88.00" departLane="-E20_0" departPos="5.10" departSpeed="0.00" departDelay="0.44" arrival="259.00" arrivalLane="E8_1" arrivalPos="236.52" arrivalSpeed="13.06" duration="171.00" routeLength="928.65" waitingTime="80.00" waitingCount="1" stopTime="0.00" timeLoss="111.15" rerouteNo="0" devices="tripinfo_467" vType="DEFAULT_VEHTYPE" speedFactor="1.00" vaporized=""/>
    <tripinfo id="958" depart="183.00" departLane="-E1_0" departPos="5.10" departSpeed="0.00" departDelay="3.38" arrival="259.00" arrivalLane="E13_0" arrivalPos="382.60" arrivalSpeed="15.38" duration="76.00" routeLength="1032.01" waitingTime="0.00" waitingCount="0" stopTime="0.00" timeLoss="10.60" rerouteNo="0" devices="tripinfo_958" vType="DEFAULT_VEHTYPE" speedFactor="1.17" vaporized=""/>
    <tripinfo id="93" depart="18.00" departLane="47693411#4_0" departPos="5.10" departSpeed="0.00" departDelay="0.56" arrival="260.00" arrivalLane="47621504#5_1" arrivalPos="282.84" arrivalSpeed="19.95" duration="242.00" routeLength="2013.93" waitingTime="65.00" waitingCount="2" stopTime="0.00" timeLoss="100.91" rerouteNo="0" devices="tripinfo_93" vType="DEFAULT_VEHTYPE" speedFactor="0.92" vaporized=""/>
    <tripinfo id="673" depart="142.00" departLane="E5_0" departPos="5.10" departSpeed="0.00" departDelay="15.81" arrival="260.00" arrivalLane="E8_1" arrivalPos="236.52" arrivalSpeed="13.98" duration="118.00" routeLength="961.86" waitingTime="33.00" waitingCount="1" stopTime="0.00" timeLoss="57.80" rerouteNo="0" devices="tripinfo_673" vType="DEFAULT_VEHTYPE" speedFactor="1.02" vaporized=""/>
    <tripinfo id="943" depart="177.00" departLane="E22_0" departPos="5.10" departSpeed="0.00" departDelay="0.19" arrival="261.00" arrivalLane="47621504#5_1" arrivalPos="282.84" arrivalSpeed="20.23" duration="84.00" routeLength="972.26" waitingTime="4.00" waitingCount="1" stopTime="0.00" timeLoss="24.24" rerouteNo="0" devices="tripinfo_943" vType="DEFAULT_VEHTYPE" speedFactor="0.92" vaporized=""/>
    <tripinfo id="307" depart="63.00" departLane="-E2_0" departPos="5.10" departSpeed="0.00" departDelay="5.44" arrival="262.00" arrivalLane="E1_0" arrivalPos="369.00" arrivalSpeed="12.91" duration="199.00" routeLength="1322.94" waitingTime="67.00" waitingCount="2" stopTime="0.00" timeLoss="108.02" rerouteNo="0" devices="tripinfo_307" vType="DEFAULT_VEHTYPE" speedFactor="0.99" vaporized=""/>
    <tripinfo id="747" depart="163.00" departLane="E5_0" departPos="5.10" departSpeed="0.00" departDelay="22.94" arrival="262.00" arrivalLane="E8_1" arrivalPos="236.52" arrivalSpeed="13.44" duration="99.00" routeLength="961.86" waitingTime="14.00" waitingCount="1" stopTime="0.00" timeLoss="35.51" rerouteNo="0" devices="tripinfo_747" vType="DEFAULT_VEHTYPE" speedFactor="0.98" vaporized=""/>
    <tripinfo id="114" depart="24.00" departLane="-47693411#4_0" departPos="5.10" departSpeed="0.00" departDelay="2.62" arrival="263.00" arrivalLane="E8_2" arrivalPos="236.52" arrivalSpeed="14.10" duration="239.00" routeLength="1635.29" waitingTime="89.00" waitingCount="3" stopTime="0.00" timeLoss="131.75" rerouteNo="0" devices="tripinfo_114" vType="DEFAULT_VEHTYPE" speedFactor="1.10" vaporized=""/>
    <tripinfo id="334" depart="75.00" departLane="-E2_0" departPos="5.10" departSpeed="0.00" departDelay="12.38" arrival="263.00" arrivalLane="E1_1" arrivalPos="369.00" arrivalSpeed="16.09" duration="188.00" routeLength="1322.94" waitingTime="64.00" waitingCount="1" stopTime="0.00" timeLoss="112.06" rerouteNo="0" devices="tripinfo_334" vType="DEFAULT_VEHTYPE" speedFactor="1.18" vaporized=""/>
    <tripinfo id="674" depart="127.00" departLane="-E19_0" departPos="5.10" departSpeed="0.00" departDelay="0.62" arrival="263.00" arrivalLane="47621504#5_1" arrivalPos="282.84" arrivalSpeed="19.15" duration="136.00" routeLength="1647.19" waitingTime="0.00" waitingCount="0" stopTime="0.00" timeLoss="18.46" rerouteNo="0" devices="tripinfo_674" vType="DEFAULT_VEHTYPE" speedFactor="0.89" vaporized=""/>
    <tripinfo id="985" depart="208.00" departLane="-E10_0" departPos="5.10" departSpeed="0.00" departDelay="23.31" arrival="263.00" arrivalLane="E8_0" arrivalPos="236.52" arrivalSpeed="13.32" duration="55.00" routeLength="655.71" waitingTime="0.00" waitingCount="0" stopTime="0.00" timeLoss="8.18" rerouteNo="0" devices="tripinfo_985" vType="DEFAULT_VEHTYPE" speedFactor="1.03" vaporized=""/>
    <tripinfo id="393" depart="97.00" departLane="E5_0" departPos="5.10" departSpeed="0.00" departDelay="23.31" arrival="264.00" arrivalLane="47621504#5_1" arrivalPos="282.84" arrivalSpeed="21.34" duration="167.00" routeLength="1776.01" waitingTime="30.00" waitingCount="1" stopTime="0.00" timeLoss="66.75" rerouteNo="0" devices="tripinfo_393" vType="DEFAULT_VEHTYPE" speedFactor="1.12" vaporized=""/>
    <tripinfo id="5" depart="1.00" departLane="-E1_0" departPos="5.10" departSpeed="0.00" departDelay="0.06" arrival="266.00" arrivalLane="E10_0" arrivalPos="414.33" arrivalSpeed="11.47" duration="265.00" routeLength="1881.91" waitingTime="86.00" waitingCount="2" stopTime="0.00" timeLoss="109.73" rerouteNo="0" devices="tripinfo_5" vType="DEFAULT_VEHTYPE" speedFactor="0.83" vaporized=""/>
    <tripinfo id="155" depart="30.00" departLane="E20_0" departPos="5.10" departSpeed="0.00" departDelay="0.94" arrival="266.00" arrivalLane="-E5_0" arrivalPos="399.05" arrivalSpeed="14.79" duration="236.00" routeLength="1714.98" waitingTime="84.00" waitingCount="3" stopTime="0.00" timeLoss="124.14" rerouteNo="0" devices="tripinfo_155" vType="DEFAULT_VEHTYPE" speedFactor="1.12" vaporized=""/>
    <tripinfo id="324" depart="72.00" departLane="-E2_0" departPos="5.10" departSpeed="0.00" departDelay="11.25" arrival="266.00" arrivalLane="E1_0" arrivalPos="369.00" arrivalSpeed="12.72" duration="194.00" routeLength="1322.94" waitingTime="64.00" waitingCount="1" stopTime="0.00" timeLoss="98.33" rerouteNo="0" devices="tripinfo_324" vType="DEFAULT_VEHTYPE" speedFactor="0.94" vaporized=""/>
    <tripinfo id="336" depart="82.00" departLane="E5_0" departPos="5.10" departSpeed="0.00" departDelay="19.00" arrival="266.00" arrivalLane="47693393#2_1" arrivalPos="294.24" arrivalSpeed="11.21" duration="184.00" routeLength="1751.15" waitingTime="41.00" waitingCount="1" stopTime="0.00" timeLoss="75.25" rerouteNo="0" devices="tripinfo_336" vType="DEFAULT_VEHTYPE" speedFactor="1.16" vaporized=""/>
    <tripinfo id="450" depart="103.00" departLane="E5_0" departPos="5.10" departSpeed="0.00" departDelay="18.62" arrival="266.00" arrivalLane="47621504#5_1" arrivalPos="282.84" arrivalSpeed="22.61" duration="163.00" routeLength="1776.01" waitingTime="24.00" waitingCount="1" stopTime="0.00" timeLoss="57.07" rerouteNo="0" devices="tripinfo_450" vType="DEFAULT_VEHTYPE" speedFactor="1.07" vaporized=""/>
    <tripinfo id="501" depart="97.00" departLane="-E21_0" departPos="5.10" departSpeed="0.00" departDelay="3.06" arrival="266.00" arrivalLane="E8_1" arrivalPos="236.52" arrivalSpeed="11.91" duration="169.00" routeLength="1201.25" waitingTime="49.00" waitingCount="2" stopTime="0.00" timeLoss="82.56" rerouteNo="0" devices="tripinfo_501" vType="DEFAULT_VEHTYPE" speedFactor="0.92" vaporized=""/>
    <tripinfo id="980" depart="189.00" departLane="-E1_0" departPos="5.10" departSpeed="0.00" departDelay="5.25" arrival="267.00" arrivalLane="-47621504#1_1" arrivalPos="333.17" arrivalSpeed="20.29" duration="78.00" routeLength="1000.21" waitingTime="0.00" waitingCount="0" stopTime="0.00" timeLoss="8.58" rerouteNo="0" devices="tripinfo_980" vType="DEFAULT_VEHTYPE" speedFactor="0.92" vaporized=""/>
    <tripinfo id="0" depart="0.00" departLane="-E6_0" departPos="5.10" departSpeed="0.00" departDelay="0.00" arrival="268.00" arrivalLane="-47621504#1_1" arrivalPos="333.17" arrivalSpeed="20.53" duration="268.00" routeLength="1275.34" waitingTime="176.00" waitingCount="1" stopTime="0.00" timeLoss="197.57" rerouteNo="0" devices="tripinfo_0" vType="DEFAULT_VEHTYPE" speedFactor="1.06" vaporized=""/>
    <tripinfo id="35" depart="16.00" departLane="-E1_0" departPos="5.10" departSpeed="0.00" departDelay="9.44" arrival="268.00" arrivalLane="E8_1" arrivalPos="236.52" arrivalSpeed="13.68" duration="252.00" routeLength="1722.79" waitingTime="84.00" waitingCount="4" stopTime="0.00" timeLoss="137.45" rerouteNo="0" devices="tripinfo_35" vType="DEFAULT_VEHTYPE" speedFactor="1.02" vaporized=""/>
    <tripinfo id="54" depart="11.00" departLane="-E17_0" departPos="5.10" departSpeed="0.00" departDelay="0.88" arrival="269.00" arrivalLane="E8_1" arrivalPos="236.52" arrivalSpeed="13.54" duration="258.00" routeLength="1599.30" waitingTime="101.00" waitingCount="3" stopTime="0.00" timeLoss="149.75" rerouteNo="0" devices="tripinfo_54" vType="DEFAULT_VEHTYPE" speedFactor="1.00" vaporized=""/>
    <tripinfo id="34" depart="9.00" departLane="-E13_0" departPos="5.10" departSpeed="0.00" departDelay="2.62" arrival="270.00" arrivalLane="47621504#5_1" arrivalPos="282.84" arrivalSpeed="21.78" duration="261.00" routeLength="1294.06" waitingTime="157.00" waitingCount="2" stopTime="0.00" timeLoss="183.34" rerouteNo="0" devices="tripinfo_34" vType="DEFAULT_VEHTYPE" speedFactor="0.99" vaporized=""/>
    <tripinfo id="194" depart="57.00" departLane="E5_0" departPos="5.10" departSpeed="0.00" departDelay="20.62" arrival="270.00" arrivalLane="E17_0" arrivalPos="373.55" arrivalSpeed="12.70" duration="213.00" routeLength="1442.18" waitingTime="73.00" waitingCount="2" stopTime="0.00" timeLoss="107.26" rerouteNo="0" devices="tripinfo_194" vType="DEFAULT_VEHTYPE" speedFactor="1.00" vaporized=""/>
    <tripinfo id="20" depart="6.00" departLane="-E6_0" departPos="5.10" departSpeed="0.00" departDelay="2.25" arrival="271.00" arrivalLane="-47621504#1_1" arrivalPos="333.17" arrivalSpeed="21.63" duration="265.00" routeLength="1275.34" waitingTime="168.00" waitingCount="1" stopTime="0.00" timeLoss="191.92" rerouteNo="0" devices="tripinfo_20" vType="DEFAULT_VEHTYPE" speedFactor="1.02" vaporized=""/>
    <tripinfo id="216" depart="49.00" departLane="-E1_0" departPos="5.10" departSpeed="0.00" departDelay="8.50" arrival="271.00" arrivalLane="E8_1" arrivalPos="236.52" arrivalSpeed="12.60" duration="222.00" routeLength="1722.79" waitingTime="59.00" waitingCount="3" stopTime="0.00" timeLoss="102.22" rerouteNo="0" devices="tripinfo_216" vType="DEFAULT_VEHTYPE" speedFactor="0.97" vaporized=""/>
    <tripinfo id="1105" depart="208.00" departLane="-47693393#5_0" departPos="5.10" departSpeed="0.00" departDelay="0.81" arrival="272.00" arrivalLane="E15_0" arrivalPos="382.33" arrivalSpeed="11.19" duration="64.00" routeLength="701.34" waitingTime="0.00" waitingCount="0" stopTime="0.00" timeLoss="10.61" rerouteNo="0" devices="tripinfo_1105" vType="DEFAULT_VEHTYPE" speedFactor="0.81" vaporized=""/>
    <tripinfo id="1116" depart="212.00" departLane="-47693393#5_0" departPos="5.10" departSpeed="0.00" departDelay="2.75" arrival="272.00" arrivalLane="E15_1" arrivalPos="382.33" arrivalSpeed="11.60" duration="60.00" routeLength="701.34" waitingTime="0.00" waitingCount="0" stopTime="0.00" timeLoss="12.15" rerouteNo="0" devices="tripinfo_1116" vType="DEFAULT_VEHTYPE" speedFactor="0.90" vaporized=""/>
    <tripinfo id="134" depart="27.00" departLane="-E6_0" departPos="5.10" departSpeed="0.00" departDelay="1.88" arrival="273.00" arrivalLane="-47621504#1_1" arrivalPos="333.17" arrivalSpeed="26.22" duration="246.00" routeLength="1275.34" waitingTime="155.00" waitingCount="1" stopTime="0.00" timeLoss="185.30" rerouteNo="0" devices="tripinfo_134" vType="DEFAULT_VEHTYPE" speedFactor="1.23" vaporized=""/>
    <tripinfo id="829" depart="179.00" departLane="E5_0" departPos="5.10" departSpeed="0.00" departDelay="23.56" arrival="273.00" arrivalLane="E10_0" arrivalPos="414.33" arrivalSpeed="12.89" duration="94.00" routeLength="1120.98" waitingTime="0.00" waitingCount="0" stopTime="0.00" timeLoss="18.39" rerouteNo="0" devices="tripinfo_829" vType="DEFAULT_VEHTYPE" speedFactor="0.99" vaporized=""/>
    <tripinfo id="896" depart="172.00" departLane="-E20_0" departPos="5.10" departSpeed="0.00" departDelay="4.00" arrival="273.00" arrivalLane="E8_1" arrivalPos="236.52" arrivalSpeed="12.41" duration="101.00" routeLength="928.65" waitingTime="6.00" waitingCount="2" stopTime="0.00" timeLoss="37.86" rerouteNo="0" devices="tripinfo_896" vType="DEFAULT_VEHTYPE" speedFactor="0.94" vaporized=""/>
    <tripinfo id="261" depart="54.00" departLane="-E6_0" departPos="5.10" departSpeed="0.00" departDelay="5.06" arrival="274.00" arrivalLane="E23_0" arrivalPos="266.37" arrivalSpeed="6.40" duration="220.00" routeLength="914.43" waitingTime="128.00" waitingCount="1" stopTime="0.00" timeLoss="168.31" rerouteNo="0" devices="tripinfo_261" vType="DEFAULT_VEHTYPE" speedFactor="1.13" vaporized=""/>
    <tripinfo id="978" depart="185.00" departLane="-E1_0" departPos="5.10" departSpeed="0.00" departDelay="1.62" arrival="274.00" arrivalLane="E13_0" arrivalPos="382.60" arrivalSpeed="12.94" duration="89.00" routeLength="1032.01" waitingTime="0.00" waitingCount="0" stopTime="0.00" timeLoss="13.20" rerouteNo="0" devices="tripinfo_978" vType="DEFAULT_VEHTYPE" speedFactor="1.00" vaporized=""/>
    <tripinfo id="532" depart="103.00" departLane="-47621504#5_0" departPos="5.10" departSpeed="0.00" departDelay="3.25" arrival="275.00" arrivalLane="47621504#5_1" arrivalPos="282.84" arrivalSpeed="20.78" duration="172.00" routeLength="1976.52" waitingTime="15.00" waitingCount="1" stopTime="0.00" timeLoss="45.56" rerouteNo="0" devices="tripinfo_532" vType="DEFAULT_VEHTYPE" speedFactor="0.97" vaporized=""/>
    <tripinfo id="104" depart="35.00" departLane="-E15_0" departPos="5.10" departSpeed="0.00" departDelay="15.50" arrival="276.00" arrivalLane="E8_1" arrivalPos="236.52" arrivalSpeed="11.20" duration="241.00" routeLength="1246.58" waitingTime="129.00" waitingCount="1" stopTime="0.00" timeLoss="149.16" rerouteNo="0" devices="tripinfo_104" vType="DEFAULT_VEHTYPE" speedFactor="0.89" vaporized=""/>
    <tripinfo id="24" depart="5.00" departLane="-E3_0" departPos="5.10" departSpeed="0.00" departDelay="0.50" arrival="278.00" arrivalLane="47693393#5_1" arrivalPos="315.08" arrivalSpeed="18.26" duration="273.00" routeLength="1609.12" waitingTime="122.00" waitingCount="1" stopTime="0.00" timeLoss="143.66" rerouteNo="0" devices="tripinfo_24" vType="DEFAULT_VEHTYPE" speedFactor="0.83" vaporized=""/>
    <tripinfo id="86" depart="17.00" departLane="-E2_0" departPos="5.10" departSpeed="0.00" departDelay="0.88" arrival="278.00" arrivalLane="E23_0" arrivalPos="266.37" arrivalSpeed="6.26" duration="261.00" routeLength="1238.38" waitingTime="142.00" waitingCount="3" stopTime="0.00" timeLoss="178.34" rerouteNo="0" devices="tripinfo_86" vType="DEFAULT_VEHTYPE" speedFactor="1.00" vaporized=""/>
    <tripinfo id="213" depart="45.00" departLane="-E6_0" departPos="5.10" departSpeed="0.00" departDelay="5.06" arrival="278.00" arrivalLane="-47621504#1_1" arrivalPos="333.17" arrivalSpeed="23.92" duration="233.00" routeLength="1275.34" waitingTime="139.00" waitingCount="1" stopTime="0.00" timeLoss="164.94" rerouteNo="0" devices="tripinfo_213" vType="DEFAULT_VEHTYPE" speedFactor="1.10" vaporized=""/>
    <tripinfo id="229" depart="45.00" departLane="-E25_0" departPos="5.10" departSpeed="0.00" departDelay="2.06" arrival="278.00" arrivalLane="47621504#5_1" arrivalPos="282.84" arrivalSpeed="21.75" duration="233.00" routeLength="1624.69" waitingTime="100.00" waitingCount="2" stopTime="0.00" timeLoss="130.62" rerouteNo="0" devices="tripinfo_229" vType="DEFAULT_VEHTYPE" speedFactor="0.99" vaporized=""/>
    <tripinfo id="398" depart="110.00" departLane="-E15_0" departPos="5.10" departSpeed="0.00" departDelay="35.38" arrival="278.00" arrivalLane="E8_1" arrivalPos="236.52" arrivalSpeed="16.79" duration="168.00" routeLength="1246.58" waitingTime="67.00" waitingCount="1" stopTime="0.00" timeLoss="102.83" rerouteNo="0" devices="tripinfo_398" vType="DEFAULT_VEHTYPE" speedFactor="1.26" vaporized=""/>
    <tripinfo id="204" depart="39.00" departLane="-E3_0" departPos="5.10" departSpeed="0.00" departDelay="0.75" arrival="279.00" arrivalLane="47693393#5_1" arrivalPos="315.08" arrivalSpeed="20.44" duration="240.00" routeLength="1609.12" waitingTime="107.00" waitingCount="1" stopTime="0.00" timeLoss="140.72" rerouteNo="0" devices="tripinfo_204" vType="DEFAULT_VEHTYPE" speedFactor="1.07" vaporized=""/>
    <tripinfo id="282" depart="55.00" departLane="47621504#4_0" departPos="5.10" departSpeed="0.00" departDelay="2.12" arrival="279.00" arrivalLane="E25_0" arrivalPos="330.97" arrivalSpeed="12.27" duration="224.00" routeLength="1628.67" waitingTime="84.00" waitingCount="1" stopTime="0.00" timeLoss="106.63" rerouteNo="0" devices="tripinfo_282" vType="DEFAULT_VEHTYPE" speedFactor="0.95" vaporized=""/>
    <tripinfo id="653" depart="189.00" departLane="-E6_0" departPos="5.10" departSpeed="0.00" departDelay="66.56" arrival="279.00" arrivalLane="E1_0" arrivalPos="369.00" arrivalSpeed="12.03" duration="90.00" routeLength="998.99" waitingTime="0.00" waitingCount="0" stopTime="0.00" timeLoss="14.51" rerouteNo="0" devices="tripinfo_653" vType="DEFAULT_VEHTYPE" speedFactor="0.87" vaporized=""/>
    <tripinfo id="563" depart="113.00" departLane="E3_0" departPos="5.10" departSpeed="0.00" departDelay="7.44" arrival="280.00" arrivalLane="E25_1" arrivalPos="330.97" arrivalSpeed="13.81" duration="167.00" routeLength="950.98" waitingTime="83.00" waitingCount="1" stopTime="0.00" timeLoss="97.78" rerouteNo="0" devices="tripinfo_563" vType="DEFAULT_VEHTYPE" speedFactor="1.00" vaporized=""/>
    <tripinfo id="1062" depart="225.00" departLane="-E10_0" departPos="5.10" departSpeed="0.00" departDelay="25.88" arrival="280.00" arrivalLane="E8_1" arrivalPos="236.52" arrivalSpeed="16.58" duration="55.00" routeLength="655.71" waitingTime="0.00" waitingCount="0" stopTime="0.00" timeLoss="15.52" rerouteNo="0" devices="tripinfo_1062" vType="DEFAULT_VEHTYPE" speedFactor="1.21" vaporized=""/>
    <tripinfo id="111" depart="21.00" departLane="-E21_0" departPos="5.10" departSpeed="0.00" departDelay="0.19" arrival="281.00" arrivalLane="E2_0" arrivalPos="256.37" arrivalSpeed="11.63" duration="260.00" routeLength="876.13" waitingTime="176.00" waitingCount="1" stopTime="0.00" timeLoss="186.26" rerouteNo="0" devices="tripinfo_111" vType="DEFAULT_VEHTYPE" speedFactor="0.87" vaporized=""/>
    <tripinfo id="190" depart="40.00" departLane="-E8_0" departPos="5.10" departSpeed="0.00" departDelay="4.38" arrival="281.00" arrivalLane="47693393#2_2" arrivalPos="294.24" arrivalSpeed="6.04" duration="241.00" routeLength="553.57" waitingTime="176.00" waitingCount="3" stopTime="0.00" timeLoss="206.02" rerouteNo="0" devices="tripinfo_190" vType="DEFAULT_VEHTYPE" speedFactor="0.90" vaporized=""/>
    <tripinfo id="1039" depart="222.00" departLane="-E10_0" departPos="5.10" departSpeed="0.00" departDelay="27.19" arrival="281.00" arrivalLane="E8_0" arrivalPos="236.52" arrivalSpeed="12.28" duration="59.00" routeLength="655.71" waitingTime="0.00" waitingCount="0" stopTime="0.00" timeLoss="6.85" rerouteNo="0" devices="tripinfo_1039" vType="DEFAULT_VEHTYPE" speedFactor="0.93" vaporized=""/>
    <tripinfo id="1231" depart="231.00" departLane="-E16_0" departPos="5.10" departSpeed="0.00" departDelay="0.19" arrival="281.00" arrivalLane="47693393#5_0" arrivalPos="315.08" arrivalSpeed="21.94" duration="50.00" routeLength="670.77" waitingTime="0.00" waitingCount="0" stopTime="0.00" timeLoss="8.46" rerouteNo="0" devices="tripinfo_1231" vType="DEFAULT_VEHTYPE" speedFactor="1.00" vaporized=""/>
    <tripinfo id="90" depart="18.00" departLane="-E8_0" departPos="5.10" departSpeed="0.00" departDelay="1.12" arrival="282.00" arrivalLane="E16_0" arrivalPos="350.84" arrivalSpeed="10.99" duration="264.00" routeLength="1214.14" waitingTime="166.00" waitingCount="1" stopTime="0.00" timeLoss="186.03" rerouteNo="0" devices="tripinfo_90" vType="DEFAULT_VEHTYPE" speedFactor="1.02" vaporized=""/>
    <tripinfo id="733" depart="138.00" departLane="E19_0" departPos="5.10" departSpeed="0.00" departDelay="0.56" arrival="282.00" arrivalLane="E2_1" arrivalPos="256.37" arrivalSpeed="12.82" duration="144.00" routeLength="1518.75" waitingTime="4.00" waitingCount="1" stopTime="0.00" timeLoss="25.91" rerouteNo="0" devices="tripinfo_733" vType="DEFAULT_VEHTYPE" speedFactor="0.95" vaporized=""/>
    <tripinfo id="1084" depart="222.00" departLane="-47621504#5_0" departPos="5.10" departSpeed="0.00" departDelay="18.75" arrival="282.00" arrivalLane="E6_0" arrivalPos="330.11" arrivalSpeed="14.16" duration="60.00" routeLength="618.40" waitingTime="1.00" waitingCount="1" stopTime="0.00" timeLoss="22.37" rerouteNo="0" devices="tripinfo_1084" vType="DEFAULT_VEHTYPE" speedFactor="1.03" vaporized=""/>
    <tripinfo id="126" depart="27.00" departLane="-47621504#5_0" departPos="5.10" departSpeed="0.00" departDelay="3.38" arrival="283.00" arrivalLane="E1_0" arrivalPos="369.00" arrivalSpeed="13.56" duration="256.00" routeLength="970.87" waitingTime="174.00" waitingCount="1" stopTime="0.00" timeLoss="202.04" rerouteNo="0" devices="tripinfo_126" vType="DEFAULT_VEHTYPE" speedFactor="1.03" vaporized=""/>
    <tripinfo id="76" depart="17.00" departLane="-E15_0" departPos="5.10" departSpeed="0.00" departDelay="2.75" arrival="284.00" arrivalLane="E10_1" arrivalPos="414.33" arrivalSpeed="14.24" duration="267.00" routeLength="1405.70" waitingTime="149.00" waitingCount="1" stopTime="0.00" timeLoss="175.67" rerouteNo="0" devices="tripinfo_76" vType="DEFAULT_VEHTYPE" speedFactor="1.03" vaporized=""/>
    <tripinfo id="67" depart="18.00" departLane="-47693393#5_0" departPos="5.10" departSpeed="0.00" departDelay="5.44" arrival="285.00" arrivalLane="E10_0" arrivalPos="414.33" arrivalSpeed="12.11" duration="267.00" routeLength="1356.22" waitingTime="158.00" waitingCount="1" stopTime="0.00" timeLoss="177.80" rerouteNo="0" devices="tripinfo_67" vType="DEFAULT_VEHTYPE" speedFactor="0.91" vaporized=""/>
    <tripinfo id="916" depart="206.00" departLane="E5_0" departPos="5.10" departSpeed="0.00" departDelay="34.25" arrival="286.00" arrivalLane="E8_1" arrivalPos="236.52" arrivalSpeed="11.40" duration="80.00" routeLength="961.86" waitingTime="0.00" waitingCount="0" stopTime="0.00" timeLoss="12.11" rerouteNo="0" devices="tripinfo_916" vType="DEFAULT_VEHTYPE" speedFactor="0.91" vaporized=""/>
    <tripinfo id="1101" depart="230.00" departLane="-E10_0" departPos="5.10" departSpeed="0.00" departDelay="23.56" arrival="286.00" arrivalLane="E8_0" arrivalPos="236.52" arrivalSpeed="13.89" duration="56.00" routeLength="655.71" waitingTime="0.00" waitingCount="0" stopTime="0.00" timeLoss="7.52" rerouteNo="0" devices="tripinfo_1101" vType="DEFAULT_VEHTYPE" speedFactor="1.01" vaporized=""/>
    <tripinfo id="51" depart="15.00" departLane="-E6_0" departPos="5.10" departSpeed="0.00" departDelay="5.44" arrival="287.00" arrivalLane="E13_1" arrivalPos="382.60" arrivalSpeed="16.09" duration="272.00" routeLength="1307.14" waitingTime="163.00" waitingCount="1" stopTime="0.00" timeLoss="197.27" rerouteNo="0" devices="tripinfo_51" vType="DEFAULT_VEHTYPE" speedFactor="1.17" vaporized=""/>
    <tripinfo id="89" depart="20.00" departLane="-E15_0" departPos="5.10" departSpeed="0.00" departDelay="3.31" arrival="287.00" arrivalLane="E10_1" arrivalPos="414.33" arrivalSpeed="13.25" duration="267.00" routeLength="1405.70" waitingTime="146.00" waitingCount="1" stopTime="0.00" timeLoss="174.75" rerouteNo="0" devices="tripinfo_89" vType="DEFAULT_VEHTYPE" speedFactor="1.02" vaporized=""/>
    <tripinfo id="376" depart="104.00" departLane="-E15_0" departPos="5.10" departSpeed="0.00" departDelay="33.50" arrival="289.00" arrivalLane="E10_0" arrivalPos="414.33" arrivalSpeed="14.13" duration="185.00" routeLength="1405.70" waitingTime="69.00" waitingCount="1" stopTime="0.00" timeLoss="98.79" rerouteNo="0" devices="tripinfo_376" vType="DEFAULT_VEHTYPE" speedFactor="1.10" vaporized=""/>
    <tripinfo id="7" depart="3.00" departLane="-E6_0" departPos="5.10" departSpeed="0.00" departDelay="1.69" arrival="291.00" arrivalLane="E13_0" arrivalPos="382.60" arrivalSpeed="12.20" duration="288.00" routeLength="1307.14" waitingTime="169.00" waitingCount="1" stopTime="0.00" timeLoss="188.97" rerouteNo="0" devices="tripinfo_7" vType="DEFAULT_VEHTYPE" speedFactor="0.89" vaporized=""/>
    <tripinfo id="83" depart="20.00" departLane="-E10_0" departPos="5.10" departSpeed="0.00" departDelay="4.44" arrival="294.00" arrivalLane="E16_0" arrivalPos="350.84" arrivalSpeed="12.69" duration="274.00" routeLength="1389.08" waitingTime="149.00" waitingCount="2" stopTime="0.00" timeLoss="177.61" rerouteNo="0" devices="tripinfo_83" vType="DEFAULT_VEHTYPE" speedFactor="0.97" vaporized=""/>
    <tripinfo id="130" depart="28.00" departLane="E16_0" departPos="5.10" departSpeed="0.00" departDelay="3.62" arrival="296.00" arrivalLane="E6_1" arrivalPos="330.11" arrivalSpeed="14.10" duration="268.00" routeLength="1665.08" waitingTime="126.00" waitingCount="2" stopTime="0.00" timeLoss="155.59" rerouteNo="0" devices="tripinfo_130" vType="DEFAULT_VEHTYPE" speedFactor="1.03" vaporized=""/>
    <tripinfo id="635" depart="146.00" departLane="-E15_0" departPos="5.10" departSpeed="0.00" departDelay="26.94" arrival="298.00" arrivalLane="E10_0" arrivalPos="414.33" arrivalSpeed="14.48" duration="152.00" routeLength="1405.70" waitingTime="37.00" waitingCount="1" stopTime="0.00" timeLoss="68.70" rerouteNo="0" devices="tripinfo_635" vType="DEFAULT_VEHTYPE" speedFactor="1.13" vaporized=""/>
    <tripinfo id="698" depart="151.00" departLane="-E8_0" departPos="5.10" departSpeed="0.00" departDelay="20.12" arrival="298.00" arrivalLane="E10_2" arrivalPos="414.33" arrivalSpeed="15.96" duration="147.00" routeLength="670.89" waitingTime="76.00" waitingCount="9" stopTime="0.00" timeLoss="105.31" rerouteNo="0" devices="tripinfo_698" vType="DEFAULT_VEHTYPE" speedFactor="1.19" vaporized=""/>
    <tripinfo id="797" depart="153.00" departLane="-E22_0" departPos="5.10" departSpeed="0.00" departDelay="3.56" arrival="299.00" arrivalLane="-E21_0" arrivalPos="263.57" arrivalSpeed="12.66" duration="146.00" routeLength="1658.18" waitingTime="8.00" waitingCount="1" stopTime="0.00" timeLoss="34.58" rerouteNo="0" devices="tripinfo_797" vType="DEFAULT_VEHTYPE" speedFactor="1.10" vaporized=""/>
    <tripinfo id="1086" depart="225.00" departLane="-47621504#5_0" departPos="5.10" departSpeed="0.00" departDelay="21.38" arrival="299.00" arrivalLane="E6_0" arrivalPos="330.11" arrivalSpeed="8.97" duration="74.00" routeLength="618.40" waitingTime="0.00" waitingCount="0" stopTime="0.00" timeLoss="17.67" rerouteNo="0" devices="tripinfo_1086" vType="DEFAULT_VEHTYPE" speedFactor="0.68" vaporized=""/>
    <tripinfo id="70" depart="14.00" departLane="-E2_0" departPos="5.10" departSpeed="0.00" departDelay="0.88" arrival="300.00" arrivalLane="E13_0" arrivalPos="382.60" arrivalSpeed="13.20" duration="286.00" routeLength="1631.09" waitingTime="140.00" waitingCount="2" stopTime="0.00" timeLoss="177.29" rerouteNo="0" devices="tripinfo_70" vType="DEFAULT_VEHTYPE" speedFactor="1.02" vaporized=""/>
    <tripinfo id="388" depart="94.00" departLane="E5_0" departPos="5.10" departSpeed="0.00" departDelay="21.25" arrival="300.00" arrivalLane="E6_2" arrivalPos="330.11" arrivalSpeed="15.56" duration="206.00" routeLength="1820.19" waitingTime="65.00" waitingCount="2" stopTime="0.00" timeLoss="101.00" rerouteNo="0" devices="tripinfo_388" vType="DEFAULT_VEHTYPE" speedFactor="1.19" vaporized=""/>
    <tripinfo id="556" depart="156.00" departLane="-E6_0" departPos="5.10" departSpeed="0.00" departDelay="51.75" arrival="300.00" arrivalLane="47621504#4_0" arrivalPos="286.75" arrivalSpeed="13.41" duration="144.00" routeLength="1715.85" waitingTime="0.00" waitingCount="0" stopTime="0.00" timeLoss="26.44" rerouteNo="0" devices="tripinfo_556" vType="DEFAULT_VEHTYPE" speedFactor="1.00" vaporized=""/>
    <tripinfo id="675" depart="164.00" departLane="-E15_0" departPos="5.10" departSpeed="0.00" departDelay="37.44" arrival="300.00" arrivalLane="E10_1" arrivalPos="414.33" arrivalSpeed="16.26" duration="136.00" routeLength="1405.70" waitingTime="27.00" waitingCount="1" stopTime="0.00" timeLoss="55.38" rerouteNo="0" devices="tripinfo_675" vType="DEFAULT_VEHTYPE" speedFactor="1.18" vaporized=""/>
    <tripinfo id="717" depart="158.00" departLane="-E8_0" departPos="5.10" departSpeed="0.00" departDelay="23.56" arrival="300.00" arrivalLane="E2_0" arrivalPos="256.37" arrivalSpeed="15.67" duration="142.00" routeLength="856.84" waitingTime="52.00" waitingCount="4" stopTime="0.00" timeLoss="83.62" rerouteNo="0" devices="tripinfo_717" vType="DEFAULT_VEHTYPE" speedFactor="1.18" vaporized=""/>
    <tripinfo id="366" depart="69.00" departLane="E22_0" departPos="5.10" departSpeed="0.00" departDelay="0.38" arrival="301.00" arrivalLane="-E5_2" arrivalPos="399.05" arrivalSpeed="14.72" duration="232.00" routeLength="2149.53" waitingTime="57.00" waitingCount="2" stopTime="0.00" timeLoss="99.66" rerouteNo="0" devices="tripinfo_366" vType="DEFAULT_VEHTYPE" speedFactor="1.11" vaporized=""/>
    <tripinfo id="387" depart="75.00" departLane="-E22_0" departPos="5.10" departSpeed="0.00" departDelay="2.44" arrival="301.00" arrivalLane="-E0_0" arrivalPos="371.34" arrivalSpeed="12.30" duration="226.00" routeLength="1992.19" waitingTime="40.00" waitingCount="1" stopTime="0.00" timeLoss="71.45" rerouteNo="0" devices="tripinfo_387" vType="DEFAULT_VEHTYPE" speedFactor="0.90" vaporized=""/>
    <tripinfo id="633" depart="123.00" departLane="-E2_0" departPos="5.10" departSpeed="0.00" departDelay="4.31" arrival="301.00" arrivalLane="-E5_1" arrivalPos="399.05" arrivalSpeed="13.09" duration="178.00" routeLength="1354.72" waitingTime="61.00" waitingCount="1" stopTime="0.00" timeLoss="81.49" rerouteNo="0" devices="tripinfo_633" vType="DEFAULT_VEHTYPE" speedFactor="1.01" vaporized=""/>
    <tripinfo id="697" depart="161.00" departLane="47621504#1_0" departPos="5.10" departSpeed="0.00" departDelay="30.31" arrival="301.00" arrivalLane="E13_1" arrivalPos="382.60" arrivalSpeed="13.49" duration="140.00" routeLength="735.55" waitingTime="81.00" waitingCount="1" stopTime="0.00" timeLoss="94.06" rerouteNo="0" devices="tripinfo_697" vType="DEFAULT_VEHTYPE" speedFactor="0.98" vaporized=""/>
    <tripinfo id="761" depart="167.00" departLane="-E8_0" departPos="5.10" departSpeed="0.00" departDelay="24.31" arrival="301.00" arrivalLane="E10_2" arrivalPos="414.33" arrivalSpeed="14.56" duration="134.00" routeLength="670.89" waitingTime="59.00" waitingCount="9" stopTime="0.00" timeLoss="90.25" rerouteNo="0" devices="tripinfo_761" vType="DEFAULT_VEHTYPE" speedFactor="1.13" vaporized=""/>
    <tripinfo id="960" depart="189.00" departLane="47621504#1_0" departPos="5.10" departSpeed="0.00" departDelay="9.00" arrival="301.00" arrivalLane="E1_2" arrivalPos="369.00" arrivalSpeed="14.11" duration="112.00" routeLength="1015.76" waitingTime="25.00" waitingCount="3" stopTime="0.00" timeLoss="52.34" rerouteNo="0" devices="tripinfo_960" vType="DEFAULT_VEHTYPE" speedFactor="1.09" vaporized=""/>
    <tripinfo id="91" depart="24.00" departLane="E5_0" departPos="5.10" departSpeed="0.00" departDelay="6.94" arrival="302.00" arrivalLane="-E16_1" arrivalPos="350.84" arrivalSpeed="11.35" duration="278.00" routeLength="1435.23" waitingTime="126.00" waitingCount="3" stopTime="0.00" timeLoss="160.19" rerouteNo="0" devices="tripinfo_91" vType="DEFAULT_VEHTYPE" speedFactor="0.89" vaporized=""/>
    <tripinfo id="191" depart="45.00" departLane="-E13_0" departPos="5.10" departSpeed="0.00" departDelay="9.19" arrival="302.00" arrivalLane="E1_0" arrivalPos="369.00" arrivalSpeed="12.48" duration="257.00" routeLength="1062.67" waitingTime="142.00" waitingCount="3" stopTime="0.00" timeLoss="172.78" rerouteNo="0" devices="tripinfo_191" vType="DEFAULT_VEHTYPE" speedFactor="0.93" vaporized=""/>
    <tripinfo id="877" depart="165.00" departLane="-E1_0" departPos="5.10" departSpeed="0.00" departDelay="0.56" arrival="302.00" arrivalLane="E6_1" arrivalPos="330.11" arrivalSpeed="12.37" duration="137.00" routeLength="1030.41" waitingTime="38.00" waitingCount="2" stopTime="0.00" timeLoss="61.37" rerouteNo="0" devices="tripinfo_877" vType="DEFAULT_VEHTYPE" speedFactor="0.91" vaporized=""/>
    <tripinfo id="987" depart="195.00" departLane="47621504#1_0" departPos="5.10" departSpeed="0.00" departDelay="9.94" arrival="303.00" arrivalLane="E1_2" arrivalPos="369.00" arrivalSpeed="15.38" duration="108.00" routeLength="1015.76" waitingTime="29.00" waitingCount="1" stopTime="0.00" timeLoss="49.11" rerouteNo="0" devices="tripinfo_987" vType="DEFAULT_VEHTYPE" speedFactor="1.11" vaporized=""/>
    <tripinfo id="69" depart="15.00" departLane="-E8_0" departPos="5.10" departSpeed="0.00" departDelay="2.06" arrival="304.00" arrivalLane="-E21_0" arrivalPos="263.57" arrivalSpeed="8.31" duration="289.00" routeLength="1487.40" waitingTime="168.00" waitingCount="1" stopTime="0.00" timeLoss="191.67" rerouteNo="0" devices="tripinfo_69" vType="DEFAULT_VEHTYPE" speedFactor="1.02" vaporized=""/>
    <tripinfo id="304" depart="68.00" departLane="-47693393#5_0" departPos="5.10" departSpeed="0.00" departDelay="11.00" arrival="304.00" arrivalLane="-E5_0" arrivalPos="399.05" arrivalSpeed="13.37" duration="236.00" routeLength="1019.09" waitingTime="140.00" waitingCount="1" stopTime="0.00" timeLoss="168.30" rerouteNo="0" devices="tripinfo_304" vType="DEFAULT_VEHTYPE" speedFactor="0.98" vaporized=""/>
    <tripinfo id="826" depart="173.00" departLane="-E8_0" departPos="5.10" departSpeed="0.00" departDelay="18.12" arrival="304.00" arrivalLane="E10_1" arrivalPos="414.33" arrivalSpeed="14.62" duration="131.00" routeLength="670.89" waitingTime="50.00" waitingCount="8" stopTime="0.00" timeLoss="86.34" rerouteNo="0" devices="tripinfo_826" vType="DEFAULT_VEHTYPE" speedFactor="1.10" vaporized=""/>
    <tripinfo id="41" depart="8.00" departLane="-E25_0" departPos="5.10" departSpeed="0.00" departDelay="0.31" arrival="305.00" arrivalLane="E6_1" arrivalPos="330.11" arrivalSpeed="12.40" duration="297.00" routeLength="1668.87" waitingTime="143.00" waitingCount="3" stopTime="0.00" timeLoss="177.96" rerouteNo="0" devices="tripinfo_41" vType="DEFAULT_VEHTYPE" speedFactor="0.96" vaporized=""/>
    <tripinfo id="140" depart="27.00" departLane="-E8_0" departPos="5.10" departSpeed="0.00" departDelay="0.75" arrival="306.00" arrivalLane="-E5_2" arrivalPos="399.05" arrivalSpeed="14.86" duration="279.00" routeLength="977.41" waitingTime="199.00" waitingCount="2" stopTime="0.00" timeLoss="222.45" rerouteNo="0" devices="tripinfo_140" vType="DEFAULT_VEHTYPE" speedFactor="1.11" vaporized=""/>
    <tripinfo id="927" depart="185.00" departLane="47621504#1_0" departPos="5.10" departSpeed="0.00" departDelay="11.19" arrival="306.00" arrivalLane="E13_0" arrivalPos="382.60" arrivalSpeed="11.84" duration="121.00" routeLength="735.55" waitingTime="52.00" waitingCount="2" stopTime="0.00" timeLoss="70.67" rerouteNo="0" devices="tripinfo_927" vType="DEFAULT_VEHTYPE" speedFactor="0.90" vaporized=""/>
    <tripinfo id="295" depart="58.00" departLane="47621504#4_0" departPos="5.10" departSpeed="0.00" departDelay="2.69" arrival="307.00" arrivalLane="-E5_0" arrivalPos="399.05" arrivalSpeed="13.22" duration="249.00" routeLength="1769.87" waitingTime="85.00" waitingCount="2" stopTime="0.00" timeLoss="123.29" rerouteNo="0" devices="tripinfo_295" vType="DEFAULT_VEHTYPE" speedFactor="0.96" vaporized=""/>
    <tripinfo id="484" depart="91.00" departLane="-E23_0" departPos="5.10" departSpeed="0.00" departDelay="0.25" arrival="307.00" arrivalLane="E6_2" arrivalPos="330.11" arrivalSpeed="13.29" duration="216.00" routeLength="930.54" waitingTime="130.00" waitingCount="2" stopTime="0.00" timeLoss="154.94" rerouteNo="0" devices="tripinfo_484" vType="DEFAULT_VEHTYPE" speedFactor="0.98" vaporized=""/>
    <tripinfo id="817" depart="176.00" departLane="E5_0" departPos="5.10" departSpeed="0.00" departDelay="22.81" arrival="307.00" arrivalLane="-E21_0" arrivalPos="263.57" arrivalSpeed="11.93" duration="131.00" routeLength="1324.87" waitingTime="4.00" waitingCount="1" stopTime="0.00" timeLoss="37.29" rerouteNo="0" devices="tripinfo_817" vType="DEFAULT_VEHTYPE" speedFactor="1.05" vaporized=""/>
    <tripinfo id="640" depart="126.00" departLane="-47621504#5_0" departPos="5.10" departSpeed="0.00" departDelay="6.00" arrival="308.00" arrivalLane="-E0_1" arrivalPos="371.34" arrivalSpeed="12.18" duration="182.00" routeLength="674.21" waitingTime="110.00" waitingCount="1" stopTime="0.00" timeLoss="136.42" rerouteNo="0" devices="tripinfo_640" vType="DEFAULT_VEHTYPE" speedFactor="0.93" vaporized=""/>
    <tripinfo id="210" depart="62.00" departLane="-E15_0" departPos="5.10" departSpeed="0.00" departDelay="22.62" arrival="309.00" arrivalLane="E15_2" arrivalPos="382.33" arrivalSpeed="14.95" duration="247.00" routeLength="2077.96" waitingTime="51.00" waitingCount="1" stopTime="0.00" timeLoss="109.09" rerouteNo="0" devices="tripinfo_210" vType="DEFAULT_VEHTYPE" speedFactor="1.10" vaporized=""/>
    <tripinfo id="729" depart="161.00" departLane="-E8_0" departPos="5.10" departSpeed="0.00" departDelay="24.31" arrival="309.00" arrivalLane="-E5_2" arrivalPos="399.05" arrivalSpeed="14.24" duration="148.00" routeLength="977.41" waitingTime="56.00" waitingCount="6" stopTime="0.00" timeLoss="90.10" rerouteNo="0" devices="tripinfo_729" vType="DEFAULT_VEHTYPE" speedFactor="1.09" vaporized=""/>
    <tripinfo id="917" depart="172.00" departLane="E3_0" departPos="5.10" departSpeed="0.00" departDelay="0.06" arrival="310.00" arrivalLane="E6_1" arrivalPos="330.11" arrivalSpeed="12.96" duration="138.00" routeLength="1332.29" waitingTime="16.00" waitingCount="1" stopTime="0.00" timeLoss="42.65" rerouteNo="0" devices="tripinfo_917" vType="DEFAULT_VEHTYPE" speedFactor="0.95" vaporized=""/>
    <tripinfo id="158" depart="47.00" departLane="-E15_0" departPos="5.10" departSpeed="0.00" departDelay="17.38" arrival="311.00" arrivalLane="E15_0" arrivalPos="382.33" arrivalSpeed="11.35" duration="264.00" routeLength="2077.96" waitingTime="52.00" waitingCount="1" stopTime="0.00" timeLoss="95.79" rerouteNo="0" devices="tripinfo_158" vType="DEFAULT_VEHTYPE" speedFactor="0.91" vaporized=""/>
    <tripinfo id="766" depart="145.00" departLane="-E2_0" departPos="5.10" departSpeed="0.00" departDelay="1.38" arrival="311.00" arrivalLane="-E20_1" arrivalPos="350.11" arrivalSpeed="13.47" duration="166.00" routeLength="960.05" waitingTime="70.00" waitingCount="2" stopTime="0.00" timeLoss="97.33" rerouteNo="0" devices="tripinfo_766" vType="DEFAULT_VEHTYPE" speedFactor="1.02" vaporized=""/>
    <tripinfo id="310" depart="69.00" departLane="-E10_0" departPos="5.10" departSpeed="0.00" departDelay="10.88" arrival="312.00" arrivalLane="-E20_0" arrivalPos="350.11" arrivalSpeed="6.39" duration="243.00" routeLength="1493.85" waitingTime="79.00" waitingCount="3" stopTime="0.00" timeLoss="115.32" rerouteNo="0" devices="tripinfo_310" vType="DEFAULT_VEHTYPE" speedFactor="0.90" vaporized=""/>
    <tripinfo id="153" depart="30.00" departLane="-E13_0" departPos="5.10" departSpeed="0.00" departDelay="1.31" arrival="313.00" arrivalLane="E6_1" arrivalPos="330.11" arrivalSpeed="12.31" duration="283.00" routeLength="1338.24" waitingTime="149.00" waitingCount="3" stopTime="0.00" timeLoss="186.13" rerouteNo="0" devices="tripinfo_153" vType="DEFAULT_VEHTYPE" speedFactor="0.93" vaporized=""/>
    <tripinfo id="346" depart="90.00" departLane="-E6_0" departPos="5.10" departSpeed="0.00" departDelay="25.12" arrival="313.00" arrivalLane="E6_2" arrivalPos="330.11" arrivalSpeed="14.38" duration="223.00" routeLength="2070.98" waitingTime="50.00" waitingCount="2" stopTime="0.00" timeLoss="91.84" rerouteNo="0" devices="tripinfo_346" vType="DEFAULT_VEHTYPE" speedFactor="1.11" vaporized=""/>
    <tripinfo id="186" depart="37.00" departLane="-E8_0" departPos="5.10" departSpeed="0.00" departDelay="2.12" arrival="314.00" arrivalLane="E16_1" arrivalPos="350.84" arrivalSpeed="14.41" duration="277.00" routeLength="1214.14" waitingTime="169.00" waitingCount="2" stopTime="0.00" timeLoss="203.42" rerouteNo="0" devices="tripinfo_186" vType="DEFAULT_VEHTYPE" speedFactor="1.08" vaporized=""/>
    <tripinfo id="610" depart="125.00" departLane="-E25_0" departPos="5.10" departSpeed="0.00" departDelay="10.62" arrival="314.00" arrivalLane="E20_1" arrivalPos="350.11" arrivalSpeed="9.14" duration="189.00" routeLength="1358.34" waitingTime="58.00" waitingCount="2" stopTime="0.00" timeLoss="94.80" rerouteNo="0" devices="tripinfo_610" vType="DEFAULT_VEHTYPE" speedFactor="1.05" vaporized=""/>
    <tripinfo id="712" depart="176.00" departLane="-E15_0" departPos="5.10" departSpeed="0.00" departDelay="42.50" arrival="314.00" arrivalLane="E10_0" arrivalPos="414.33" arrivalSpeed="13.84" duration="138.00" routeLength="1405.70" waitingTime="12.00" waitingCount="1" stopTime="0.00" timeLoss="44.43" rerouteNo="0" devices="tripinfo_712" vType="DEFAULT_VEHTYPE" speedFactor="1.01" vaporized=""/>
    <tripinfo id="442" depart="83.00" departLane="E20_0" departPos="5.10" departSpeed="0.00" departDelay="0.12" arrival="315.00" arrivalLane="E17_1" arrivalPos="373.55" arrivalSpeed="8.03" duration="232.00" routeLength="1015.76" waitingTime="121.00" waitingCount="3" stopTime="0.00" timeLoss="164.62" rerouteNo="0" devices="tripinfo_442" vType="DEFAULT_VEHTYPE" speedFactor="1.11" vaporized=""/>
    <tripinfo id="1198" depart="231.00" departLane="-E25_0" departPos="5.10" departSpeed="0.00" departDelay="6.38" arrival="315.00" arrivalLane="47693393#5_0" arrivalPos="315.08" arrivalSpeed="19.23" duration="84.00" routeLength="1010.77" waitingTime="0.00" waitingCount="0" stopTime="0.00" timeLoss="12.04" rerouteNo="0" devices="tripinfo_1198" vType="DEFAULT_VEHTYPE" speedFactor="0.91" vaporized=""/>
    <tripinfo id="1374" depart="263.00" departLane="-47621504#4_0" departPos="5.10" departSpeed="0.00" departDelay="5.38" arrival="315.00" arrivalLane="E1_0" arrivalPos="369.00" arrivalSpeed="14.07" duration="52.00" routeLength="659.84" waitingTime="0.00" waitingCount="0" stopTime="0.00" timeLoss="13.97" rerouteNo="0" devices="tripinfo_1374" vType="DEFAULT_VEHTYPE" speedFactor="1.08" vaporized=""/>
    <tripinfo id="451" depart="106.00" departLane="E5_0" departPos="5.10" departSpeed="0.00" departDelay="21.44" arrival="316.00" arrivalLane="E15_0" arrivalPos="382.33" arrivalSpeed="11.55" duration="210.00" routeLength="1099.22" waitingTime="95.00" waitingCount="2" stopTime="0.00" timeLoss="119.67" rerouteNo="0" devices="tripinfo_451" vType="DEFAULT_VEHTYPE" speedFactor="0.89" vaporized=""/>
    <tripinfo id="1230" depart="257.00" departLane="-E10_0" departPos="5.10" departSpeed="0.00" departDelay="26.38" arrival="316.00" arrivalLane="E8_0" arrivalPos="236.52" arrivalSpeed="11.91" duration="59.00" routeLength="655.71" waitingTime="0.00" waitingCount="0" stopTime="0.00" timeLoss="7.44" rerouteNo="0" devices="tripinfo_1230" vType="DEFAULT_VEHTYPE" speedFactor="0.93" vaporized=""/>
    <tripinfo id="480" depart="135.00" departLane="-E6_0" departPos="5.10" departSpeed="0.00" departDelay="45.00" arrival="317.00" arrivalLane="E13_1" arrivalPos="382.60" arrivalSpeed="13.53" duration="182.00" routeLength="1307.14" waitingTime="66.00" waitingCount="1" stopTime="0.00" timeLoss="96.74" rerouteNo="0" devices="tripinfo_480" vType="DEFAULT_VEHTYPE" speedFactor="1.03" vaporized=""/>
    <tripinfo id="1235" depart="234.00" departLane="-E25_0" departPos="5.10" departSpeed="0.00" departDelay="2.44" arrival="317.00" arrivalLane="47693393#5_0" arrivalPos="315.08" arrivalSpeed="23.23" duration="83.00" routeLength="1010.77" waitingTime="0.00" waitingCount="0" stopTime="0.00" timeLoss="20.26" rerouteNo="0" devices="tripinfo_1235" vType="DEFAULT_VEHTYPE" speedFactor="1.07" vaporized=""/>
    <tripinfo id="1255" depart="248.00" departLane="-E2_0" departPos="5.10" departSpeed="0.00" departDelay="12.69" arrival="317.00" arrivalLane="47621504#5_0" arrivalPos="282.84" arrivalSpeed="24.18" duration="69.00" routeLength="924.42" waitingTime="0.00" waitingCount="0" stopTime="0.00" timeLoss="16.23" rerouteNo="0" devices="tripinfo_1255" vType="DEFAULT_VEHTYPE" speedFactor="1.14" vaporized=""/>
    <tripinfo id="1261" depart="262.00" departLane="-E13_0" departPos="5.10" departSpeed="0.00" departDelay="25.56" arrival="318.00" arrivalLane="-47621504#1_0" arrivalPos="333.17" arrivalSpeed="19.38" duration="56.00" routeLength="719.70" waitingTime="0.00" waitingCount="0" stopTime="0.00" timeLoss="8.61" rerouteNo="0" devices="tripinfo_1261" vType="DEFAULT_VEHTYPE" speedFactor="0.93" vaporized=""/>
    <tripinfo id="14" depart="3.00" departLane="47621504#4_0" departPos="5.10" departSpeed="0.00" departDelay="0.38" arrival="319.00" arrivalLane="E15_1" arrivalPos="382.33" arrivalSpeed="13.60" duration="316.00" routeLength="2054.21" waitingTime="123.00" waitingCount="3" stopTime="0.00" timeLoss="173.81" rerouteNo="0" devices="tripinfo_14" vType="DEFAULT_VEHTYPE" speedFactor="0.99" vaporized=""/>
    <tripinfo id="552" depart="113.00" departLane="-E8_0" departPos="5.10" departSpeed="0.00" departDelay="9.50" arrival="319.00" arrivalLane="E6_0" arrivalPos="330.11" arrivalSpeed="13.87" duration="206.00" routeLength="1348.90" waitingTime="85.00" waitingCount="1" stopTime="0.00" timeLoss="103.52" rerouteNo="0" devices="tripinfo_552" vType="DEFAULT_VEHTYPE" speedFactor="1.02" vaporized=""/>
    <tripinfo id="32" depart="14.00" departLane="47621504#1_0" departPos="5.10" departSpeed="0.00" departDelay="8.00" arrival="320.00" arrivalLane="E22_1" arrivalPos="370.63" arrivalSpeed="9.56" duration="306.00" routeLength="1394.35" waitingTime="165.00" waitingCount="3" stopTime="0.00" timeLoss="212.83" rerouteNo="0" devices="tripinfo_32" vType="DEFAULT_VEHTYPE" speedFactor="1.01" vaporized=""/>
    <tripinfo id="77" depart="21.00" departLane="-47693393#5_0" departPos="5.10" departSpeed="0.00" departDelay="6.56" arrival="320.00" arrivalLane="47621504#4_0" arrivalPos="286.75" arrivalSpeed="16.31" duration="299.00" routeLength="1650.15" waitingTime="142.00" waitingCount="3" stopTime="0.00" timeLoss="191.53" rerouteNo="0" devices="tripinfo_77" vType="DEFAULT_VEHTYPE" speedFactor="0.98" vaporized=""/>
    <tripinfo id="247" depart="51.00" departLane="-E13_0" departPos="5.10" departSpeed="0.00" departDelay="4.69" arrival="320.00" arrivalLane="E17_1" arrivalPos="373.55" arrivalSpeed="13.18" duration="269.00" routeLength="1704.15" waitingTime="108.00" waitingCount="2" stopTime="0.00" timeLoss="148.77" rerouteNo="0" devices="tripinfo_247" vType="DEFAULT_VEHTYPE" speedFactor="1.04" vaporized=""/>
    <tripinfo id="974" depart="183.00" departLane="E0_0" departPos="5.10" departSpeed="0.00" departDelay="0.38" arrival="320.00" arrivalLane="E6_1" arrivalPos="330.11" arrivalSpeed="15.36" duration="137.00" routeLength="724.46" waitingTime="78.00" waitingCount="1" stopTime="0.00" timeLoss="92.60" rerouteNo="0" devices="tripinfo_974" vType="DEFAULT_VEHTYPE" speedFactor="1.18" vaporized=""/>
    <tripinfo id="323" depart="76.00" departLane="E0_0" departPos="5.10" departSpeed="0.00" departDelay="15.44" arrival="321.00" arrivalLane="E13_0" arrivalPos="382.60" arrivalSpeed="11.18" duration="245.00" routeLength="1364.79" waitingTime="99.00" waitingCount="2" stopTime="0.00" timeLoss="133.74" rerouteNo="0" devices="tripinfo_323" vType="DEFAULT_VEHTYPE" speedFactor="0.82" vaporized=""/>
    <tripinfo id="272" depart="54.00" departLane="-E13_0" departPos="5.10" departSpeed="0.00" departDelay="3.00" arrival="323.00" arrivalLane="E17_0" arrivalPos="373.55" arrivalSpeed="13.52" duration="269.00" routeLength="1704.15" waitingTime="106.00" waitingCount="2" stopTime="0.00" timeLoss="149.05" rerouteNo="0" devices="tripinfo_272" vType="DEFAULT_VEHTYPE" speedFactor="1.05" vaporized=""/>
    <tripinfo id="504" depart="97.00" departLane="47621504#4_0" departPos="5.10" departSpeed="0.00" departDelay="2.50" arrival="323.00" arrivalLane="E1_1" arrivalPos="369.00" arrivalSpeed="14.89" duration="226.00" routeLength="1755.43" waitingTime="87.00" waitingCount="1" stopTime="0.00" timeLoss="117.42" rerouteNo="0" devices="tripinfo_504" vType="DEFAULT_VEHTYPE" speedFactor="1.11" vaporized=""/>
    <tripinfo id="1027" depart="227.00" departLane="E5_0" departPos="5.10" departSpeed="0.00" departDelay="34.44" arrival="323.00" arrivalLane="E10_0" arrivalPos="414.33" arrivalSpeed="11.78" duration="96.00" routeLength="1120.98" waitingTime="0.00" waitingCount="0" stopTime="0.00" timeLoss="13.59" rerouteNo="0" devices="tripinfo_1027" vType="DEFAULT_VEHTYPE" speedFactor="0.90" vaporized=""/>
    <tripinfo id="11" depart="3.00" departLane="-E13_0" departPos="5.10" departSpeed="0.00" departDelay="0.94" arrival="324.00" arrivalLane="-E5_0" arrivalPos="399.05" arrivalSpeed="13.39" duration="321.00" routeLength="1852.62" waitingTime="160.00" waitingCount="2" stopTime="0.00" timeLoss="189.27" rerouteNo="0" devices="tripinfo_11" vType="DEFAULT_VEHTYPE" speedFactor="1.03" vaporized=""/>
    <tripinfo id="620" depart="122.00" departLane="-47621504#5_0" departPos="5.10" departSpeed="0.00" departDelay="5.75" arrival="324.00" arrivalLane="E10_1" arrivalPos="414.33" arrivalSpeed="15.84" duration="202.00" routeLength="1494.53" waitingTime="71.00" waitingCount="1" stopTime="0.00" timeLoss="110.80" rerouteNo="0" devices="tripinfo_620" vType="DEFAULT_VEHTYPE" speedFactor="1.18" vaporized=""/>
    <tripinfo id="832" depart="161.00" departLane="-E2_0" departPos="5.10" departSpeed="0.00" departDelay="5.00" arrival="324.00" arrivalLane="E6_0" arrivalPos="330.11" arrivalSpeed="12.63" duration="163.00" routeLength="990.76" waitingTime="74.00" waitingCount="1" stopTime="0.00" timeLoss="89.94" rerouteNo="0" devices="tripinfo_832" vType="DEFAULT_VEHTYPE" speedFactor="0.99" vaporized=""/>
    <tripinfo id="235" depart="65.00" departLane="-E15_0" departPos="5.10" departSpeed="0.00" departDelay="20.94" arrival="325.00" arrivalLane="E13_0" arrivalPos="382.60" arrivalSpeed="12.89" duration="260.00" routeLength="1567.55" waitingTime="122.00" waitingCount="2" stopTime="0.00" timeLoss="141.93" rerouteNo="0" devices="tripinfo_235" vType="DEFAULT_VEHTYPE" speedFactor="0.96" vaporized=""/>
    <tripinfo id="623" depart="117.00" departLane="-47693393#2_0" departPos="5.10" departSpeed="0.00" departDelay="0.19" arrival="325.00" arrivalLane="E6_1" arrivalPos="330.11" arrivalSpeed="14.70" duration="208.00" routeLength="1423.15" waitingTime="73.00" waitingCount="1" stopTime="0.00" timeLoss="117.15" rerouteNo="0" devices="tripinfo_623" vType="DEFAULT_VEHTYPE" speedFactor="1.13" vaporized=""/>
    <tripinfo id="627" depart="118.00" departLane="E20_0" departPos="5.10" departSpeed="0.00" departDelay="0.44" arrival="325.00" arrivalLane="E1_0" arrivalPos="369.00" arrivalSpeed="11.28" duration="207.00" routeLength="1139.22" waitingTime="96.00" waitingCount="2" stopTime="0.00" timeLoss="115.46" rerouteNo="0" devices="tripinfo_627" vType="DEFAULT_VEHTYPE" speedFactor="0.90" vaporized=""/>
    <tripinfo id="785" depart="169.00" departLane="E5_0" departPos="5.10" departSpeed="0.00" departDelay="21.81" arrival="325.00" arrivalLane="E15_0" arrivalPos="382.33" arrivalSpeed="9.71" duration="156.00" routeLength="1099.22" waitingTime="25.00" waitingCount="1" stopTime="0.00" timeLoss="48.51" rerouteNo="0" devices="tripinfo_785" vType="DEFAULT_VEHTYPE" speedFactor="0.75" vaporized=""/>
    <tripinfo id="123" depart="29.00" departLane="-E10_0" departPos="5.10" departSpeed="0.00" departDelay="5.94" arrival="326.00" arrivalLane="E1_1" arrivalPos="369.00" arrivalSpeed="13.14" duration="297.00" routeLength="1882.37" waitingTime="139.00" waitingCount="2" stopTime="0.00" timeLoss="171.64" rerouteNo="0" devices="tripinfo_123" vType="DEFAULT_VEHTYPE" speedFactor="1.02" vaporized=""/>
    <tripinfo id="131" depart="27.00" departLane="-E13_0" departPos="5.10" departSpeed="0.00" departDelay="2.44" arrival="328.00" arrivalLane="-E5_0" arrivalPos="399.05" arrivalSpeed="14.20" duration="301.00" routeLength="1852.62" waitingTime="136.00" waitingCount="2" stopTime="0.00" timeLoss="174.19" rerouteNo="0" devices="tripinfo_131" vType="DEFAULT_VEHTYPE" speedFactor="1.07" vaporized=""/>
    <tripinfo id="197" depart="52.00" departLane="-47621504#4_0" departPos="5.10" departSpeed="0.00" departDelay="15.06" arrival="328.00" arrivalLane="47621504#5_0" arrivalPos="282.84" arrivalSpeed="19.24" duration="276.00" routeLength="1696.46" waitingTime="118.00" waitingCount="3" stopTime="0.00" timeLoss="150.43" rerouteNo="0" devices="tripinfo_197" vType="DEFAULT_VEHTYPE" speedFactor="0.87" vaporized=""/>
    <tripinfo id="493" depart="118.00" departLane="E5_0" departPos="5.10" departSpeed="0.00" departDelay="25.56" arrival="328.00" arrivalLane="E1_2" arrivalPos="369.00" arrivalSpeed="15.02" duration="210.00" routeLength="1565.64" waitingTime="83.00" waitingCount="2" stopTime="0.00" timeLoss="110.18" rerouteNo="0" devices="tripinfo_493" vType="DEFAULT_VEHTYPE" speedFactor="1.13" vaporized=""/>
    <tripinfo id="768" depart="152.00" departLane="E20_0" departPos="5.10" departSpeed="0.00" departDelay="8.00" arrival="328.00" arrivalLane="E1_0" arrivalPos="369.00" arrivalSpeed="13.17" duration="176.00" routeLength="1139.22" waitingTime="81.00" waitingCount="1" stopTime="0.00" timeLoss="94.30" rerouteNo="0" devices="tripinfo_768" vType="DEFAULT_VEHTYPE" speedFactor="1.01" vaporized=""/>
    <tripinfo id="313" depart="70.00" departLane="-E1_0" departPos="5.10" departSpeed="0.00" departDelay="11.31" arrival="329.00" arrivalLane="-E5_2" arrivalPos="399.05" arrivalSpeed="14.12" duration="259.00" routeLength="1565.57" waitingTime="124.00" waitingCount="2" stopTime="0.00" timeLoss="153.03" rerouteNo="0" devices="tripinfo_313" vType="DEFAULT_VEHTYPE" speedFactor="1.07" vaporized=""/>
    <tripinfo id="339" depart="82.00" departLane="-E1_0" departPos="5.10" departSpeed="0.00" departDelay="18.44" arrival="329.00" arrivalLane="-E5_1" arrivalPos="399.05" arrivalSpeed="15.45" duration="247.00" routeLength="1565.57" waitingTime="122.00" waitingCount="2" stopTime="0.00" timeLoss="150.48" rerouteNo="0" devices="tripinfo_339" vType="DEFAULT_VEHTYPE" speedFactor="1.17" vaporized=""/>
    <tripinfo id="1082" depart="203.00" departLane="E0_0" departPos="5.10" departSpeed="0.00" departDelay="0.12" arrival="329.00" arrivalLane="E6_0" arrivalPos="330.11" arrivalSpeed="12.60" duration="126.00" routeLength="724.46" waitingTime="56.00" waitingCount="1" stopTime="0.00" timeLoss="69.01" rerouteNo="0" devices="tripinfo_1082" vType="DEFAULT_VEHTYPE" speedFactor="0.92" vaporized=""/>
    <tripinfo id="94" depart="31.00" departLane="-E1_0" departPos="5.10" departSpeed="0.00" departDelay="13.38" arrival="330.00" arrivalLane="E1_1" arrivalPos="369.00" arrivalSpeed="14.04" duration="299.00" routeLength="2149.06" waitingTime="123.00" waitingCount="2" stopTime="0.00" timeLoss="161.70" rerouteNo="0" devices="tripinfo_94" vType="DEFAULT_VEHTYPE" speedFactor="1.09" vaporized=""/>
    <tripinfo id="347" depart="83.00" departLane="47621504#1_0" departPos="5.10" departSpeed="0.00" departDelay="17.94" arrival="330.00" arrivalLane="E15_0" arrivalPos="382.33" arrivalSpeed="10.92" duration="247.00" routeLength="1499.45" waitingTime="101.00" waitingCount="2" stopTime="0.00" timeLoss="125.09" rerouteNo="0" devices="tripinfo_347" vType="DEFAULT_VEHTYPE" speedFactor="0.82" vaporized=""/>
    <tripinfo id="755" depart="142.00" departLane="-E25_0" departPos="5.10" departSpeed="0.00" departDelay="0.44" arrival="330.00" arrivalLane="E15_1" arrivalPos="382.33" arrivalSpeed="11.98" duration="188.00" routeLength="1095.87" waitingTime="83.00" waitingCount="1" stopTime="0.00" timeLoss="98.32" rerouteNo="0" devices="tripinfo_755" vType="DEFAULT_VEHTYPE" speedFactor="0.90" vaporized=""/>
    <tripinfo id="767" depart="144.00" departLane="47621504#4_0" departPos="5.10" departSpeed="0.00" departDelay="0.19" arrival="330.00" arrivalLane="E1_2" arrivalPos="369.00" arrivalSpeed="15.19" duration="186.00" routeLength="1755.43" waitingTime="50.00" waitingCount="1" stopTime="0.00" timeLoss="79.85" rerouteNo="0" devices="tripinfo_767" vType="DEFAULT_VEHTYPE" speedFactor="1.14" vaporized=""/>
    <tripinfo id="1354" depart="268.00" departLane="-E2_0" departPos="5.10" departSpeed="0.00" departDelay="14.12" arrival="330.00" arrivalLane="E0_0" arrivalPos="371.34" arrivalSpeed="11.62" duration="62.00" routeLength="632.54" waitingTime="0.00" waitingCount="0" stopTime="0.00" timeLoss="6.51" rerouteNo="0" devices="tripinfo_1354" vType="DEFAULT_VEHTYPE" speedFactor="0.84" vaporized=""/>
    <tripinfo id="1395" depart="267.00" departLane="-E1_0" departPos="5.10" departSpeed="0.00" departDelay="5.44" arrival="330.00" arrivalLane="E23_0" arrivalPos="266.37" arrivalSpeed="11.29" duration="63.00" routeLength="639.30" waitingTime="0.00" waitingCount="0" stopTime="0.00" timeLoss="7.75" rerouteNo="0" devices="tripinfo_1395" vType="DEFAULT_VEHTYPE" speedFactor="0.85" vaporized=""/>
    <tripinfo id="25" depart="6.00" departLane="-E13_0" departPos="5.10" departSpeed="0.00" departDelay="1.31" arrival="331.00" arrivalLane="-E5_0" arrivalPos="399.05" arrivalSpeed="11.56" duration="325.00" routeLength="1852.62" waitingTime="147.00" waitingCount="2" stopTime="0.00" timeLoss="169.73" rerouteNo="0" devices="tripinfo_25" vType="DEFAULT_VEHTYPE" speedFactor="0.87" vaporized=""/>
    <tripinfo id="312" depart="59.00" departLane="-E20_0" departPos="5.10" departSpeed="0.00" departDelay="0.50" arrival="331.00" arrivalLane="E20_0" arrivalPos="350.11" arrivalSpeed="14.61" duration="272.00" routeLength="2617.85" waitingTime="64.00" waitingCount="1" stopTime="0.00" timeLoss="100.27" rerouteNo="0" devices="tripinfo_312" vType="DEFAULT_VEHTYPE" speedFactor="1.11" vaporized=""/>
    <tripinfo id="561" depart="129.00" departLane="47621504#1_0" departPos="5.10" departSpeed="0.00" departDelay="23.81" arrival="331.00" arrivalLane="E15_2" arrivalPos="382.33" arrivalSpeed="12.08" duration="202.00" routeLength="1499.45" waitingTime="72.00" waitingCount="1" stopTime="0.00" timeLoss="96.11" rerouteNo="0" devices="tripinfo_561" vType="DEFAULT_VEHTYPE" speedFactor="0.95" vaporized=""/>
    <tripinfo id="879" depart="185.00" departLane="-E8_0" departPos="5.10" departSpeed="0.00" departDelay="20.19" arrival="331.00" arrivalLane="E2_0" arrivalPos="256.37" arrivalSpeed="14.03" duration="146.00" routeLength="856.84" waitingTime="50.00" waitingCount="5" stopTime="0.00" timeLoss="79.94" rerouteNo="0" devices="tripinfo_879" vType="DEFAULT_VEHTYPE" speedFactor="1.06" vaporized=""/>
    <tripinfo id="972" depart="246.00" departLane="-E6_0" departPos="5.10" departSpeed="0.00" departDelay="63.75" arrival="331.00" arrivalLane="E1_0" arrivalPos="369.00" arrivalSpeed="12.47" duration="85.00" routeLength="998.99" waitingTime="0.00" waitingCount="0" stopTime="0.00" timeLoss="17.01" rerouteNo="0" devices="tripinfo_972" vType="DEFAULT_VEHTYPE" speedFactor="0.98" vaporized=""/>
    <tripinfo id="1023" depart="209.00" departLane="-E2_0" departPos="5.10" departSpeed="0.00" departDelay="17.19" arrival="331.00" arrivalLane="E6_1" arrivalPos="330.11" arrivalSpeed="12.31" duration="122.00" routeLength="990.76" waitingTime="29.00" waitingCount="1" stopTime="0.00" timeLoss="43.94" rerouteNo="0" devices="tripinfo_1023" vType="DEFAULT_VEHTYPE" speedFactor="0.92" vaporized=""/>
    <tripinfo id="78" depart="16.00" departLane="-E13_0" departPos="5.10" departSpeed="0.00" departDelay="1.38" arrival="332.00" arrivalLane="E13_2" arrivalPos="382.60" arrivalSpeed="12.99" duration="316.00" routeLength="2114.56" waitingTime="120.00" waitingCount="2" stopTime="0.00" timeLoss="162.03" rerouteNo="0" devices="tripinfo_78" vType="DEFAULT_VEHTYPE" speedFactor="1.01" vaporized=""/>
    <tripinfo id="609" depart="129.00" departLane="-47693393#5_0" departPos="5.10" departSpeed="0.00" departDelay="14.81" arrival="332.00" arrivalLane="-E5_0" arrivalPos="399.05" arrivalSpeed="13.52" duration="203.00" routeLength="1019.09" waitingTime="91.00" waitingCount="1" stopTime="0.00" timeLoss="141.56" rerouteNo="0" devices="tripinfo_609" vType="DEFAULT_VEHTYPE" speedFactor="1.06" vaporized=""/>
    <tripinfo id="865" depart="172.00" departLane="-E25_0" departPos="5.10" departSpeed="0.00" departDelay="9.81" arrival="332.00" arrivalLane="E15_1" arrivalPos="382.33" arrivalSpeed="16.17" duration="160.00" routeLength="1095.87" waitingTime="67.00" waitingCount="1" stopTime="0.00" timeLoss="91.37" rerouteNo="0" devices="tripinfo_865" vType="DEFAULT_VEHTYPE" speedFactor="1.17" vaporized=""/>
    <tripinfo id="177" depart="51.00" departLane="E5_0" departPos="5.10" departSpeed="0.00" departDelay="17.81" arrival="333.00" arrivalLane="-E5_1" arrivalPos="399.05" arrivalSpeed="13.57" duration="282.00" routeLength="2110.43" waitingTime="95.00" waitingCount="2" stopTime="0.00" timeLoss="130.70" rerouteNo="0" devices="tripinfo_177" vType="DEFAULT_VEHTYPE" speedFactor="1.03" vaporized=""/>
    <tripinfo id="188" depart="36.00" departLane="-E6_0" departPos="5.10" departSpeed="0.00" departDelay="0.75" arrival="333.00" arrivalLane="47693393#5_0" arrivalPos="315.08" arrivalSpeed="21.53" duration="297.00" routeLength="1989.26" waitingTime="120.00" waitingCount="2" stopTime="0.00" timeLoss="162.25" rerouteNo="0" devices="tripinfo_188" vType="DEFAULT_VEHTYPE" speedFactor="0.97" vaporized=""/>
    <tripinfo id="199" depart="39.00" departLane="-E6_0" departPos="5.10" departSpeed="0.00" departDelay="1.69" arrival="333.00" arrivalLane="E10_0" arrivalPos="414.33" arrivalSpeed="10.49" duration="294.00" routeLength="1544.81" waitingTime="128.00" waitingCount="2" stopTime="0.00" timeLoss="150.61" rerouteNo="0" devices="tripinfo_199" vType="DEFAULT_VEHTYPE" speedFactor="0.83" vaporized=""/>
    <tripinfo id="251" depart="85.00" departLane="-E15_0" departPos="5.10" departSpeed="0.00" departDelay="37.94" arrival="333.00" arrivalLane="E13_0" arrivalPos="382.60" arrivalSpeed="12.16" duration="248.00" routeLength="1567.55" waitingTime="96.00" waitingCount="2" stopTime="0.00" timeLoss="118.64" rerouteNo="0" devices="tripinfo_251" vType="DEFAULT_VEHTYPE" speedFactor="0.88" vaporized=""/>
    <tripinfo id="514" depart="110.00" departLane="-47693393#5_0" departPos="5.10" departSpeed="0.00" departDelay="13.62" arrival="333.00" arrivalLane="-E21_0" arrivalPos="263.57" arrivalSpeed="14.92" duration="223.00" routeLength="959.20" waitingTime="126.00" waitingCount="2" stopTime="0.00" timeLoss="164.83" rerouteNo="0" devices="tripinfo_514" vType="DEFAULT_VEHTYPE" speedFactor="1.08" vaporized=""/>
    <tripinfo id="1049" depart="218.00" departLane="-E2_0" departPos="5.10" departSpeed="0.00" departDelay="21.31" arrival="333.00" arrivalLane="E6_0" arrivalPos="330.11" arrivalSpeed="13.01" duration="115.00" routeLength="990.76" waitingTime="21.00" waitingCount="1" stopTime="0.00" timeLoss="38.60" rerouteNo="0" devices="tripinfo_1049" vType="DEFAULT_VEHTYPE" speedFactor="0.95" vaporized=""/>
    <tripinfo id="1197" depart="228.00" departLane="-E25_0" departPos="5.10" departSpeed="0.00" departDelay="3.56" arrival="334.00" arrivalLane="E15_0" arrivalPos="382.33" arrivalSpeed="12.88" duration="106.00" routeLength="1095.87" waitingTime="7.00" waitingCount="1" stopTime="0.00" timeLoss="25.70" rerouteNo="0" devices="tripinfo_1197" vType="DEFAULT_VEHTYPE" speedFactor="0.99" vaporized=""/>
    <tripinfo id="88" depart="24.00" departLane="-47693393#5_0" departPos="5.10" departSpeed="0.00" departDelay="7.50" arrival="335.00" arrivalLane="E1_0" arrivalPos="369.00" arrivalSpeed="12.88" duration="311.00" routeLength="1750.73" waitingTime="138.00" waitingCount="2" stopTime="0.00" timeLoss="191.59" rerouteNo="0" devices="tripinfo_88" vType="DEFAULT_VEHTYPE" speedFactor="1.01" vaporized=""/>
    <tripinfo id="110" depart="36.00" departLane="E5_0" departPos="5.10" departSpeed="0.00" departDelay="15.38" arrival="335.00" arrivalLane="E13_1" arrivalPos="382.60" arrivalSpeed="12.29" duration="299.00" routeLength="1852.59" waitingTime="110.00" waitingCount="3" stopTime="0.00" timeLoss="153.03" rerouteNo="0" devices="tripinfo_110" vType="DEFAULT_VEHTYPE" speedFactor="0.93" vaporized=""/>
    <tripinfo id="184" depart="49.00" departLane="-47621504#4_0" departPos="5.10" departSpeed="0.00" departDelay="14.50" arrival="335.00" arrivalLane="E6_0" arrivalPos="330.11" arrivalSpeed="11.96" duration="286.00" routeLength="1762.80" waitingTime="127.00" waitingCount="3" stopTime="0.00" timeLoss="156.66" rerouteNo="0" devices="tripinfo_184" vType="DEFAULT_VEHTYPE" speedFactor="0.94" vaporized=""/>
    <tripinfo id="434" depart="84.00" departLane="-47693393#5_0" departPos="5.10" departSpeed="0.00" departDelay="2.62" arrival="335.00" arrivalLane="E13_0" arrivalPos="382.60" arrivalSpeed="9.72" duration="251.00" routeLength="1497.60" waitingTime="92.00" waitingCount="2" stopTime="0.00" timeLoss="120.13" rerouteNo="0" devices="tripinfo_434" vType="DEFAULT_VEHTYPE" speedFactor="0.76" vaporized=""/>
    <tripinfo id="320" depart="72.00" departLane="E5_0" departPos="5.10" departSpeed="0.00" departDelay="12.00" arrival="336.00" arrivalLane="E13_2" arrivalPos="382.60" arrivalSpeed="15.39" duration="264.00" routeLength="1852.59" waitingTime="91.00" waitingCount="2" stopTime="0.00" timeLoss="147.23" rerouteNo="0" devices="tripinfo_320" vType="DEFAULT_VEHTYPE" speedFactor="1.16" vaporized=""/>
    <tripinfo id="646" depart="133.00" departLane="E5_0" departPos="5.10" departSpeed="0.00" departDelay="11.88" arrival="336.00" arrivalLane="E2_0" arrivalPos="256.37" arrivalSpeed="14.44" duration="203.00" routeLength="1339.17" waitingTime="87.00" waitingCount="1" stopTime="0.00" timeLoss="109.73" rerouteNo="0" devices="tripinfo_646" vType="DEFAULT_VEHTYPE" speedFactor="1.04" vaporized=""/>
    <tripinfo id="710" depart="134.00" departLane="-E2_0" departPos="5.10" departSpeed="0.00" departDelay="0.88" arrival="336.00" arrivalLane="E10_1" arrivalPos="414.33" arrivalSpeed="13.30" duration="202.00" routeLength="1068.66" waitingTime="108.00" waitingCount="1" stopTime="0.00" timeLoss="121.17" rerouteNo="0" devices="tripinfo_710" vType="DEFAULT_VEHTYPE" speedFactor="1.05" vaporized=""/>
    <tripinfo id="175" depart="45.00" departLane="E5_0" departPos="5.10" departSpeed="0.00" departDelay="12.19" arrival="337.00" arrivalLane="E13_1" arrivalPos="382.60" arrivalSpeed="12.61" duration="292.00" routeLength="1852.59" waitingTime="106.00" waitingCount="3" stopTime="0.00" timeLoss="145.12" rerouteNo="0" devices="tripinfo_175" vType="DEFAULT_VEHTYPE" speedFactor="0.92" vaporized=""/>
    <tripinfo id="263" depart="63.00" departLane="E5_0" departPos="5.10" departSpeed="0.00" departDelay="13.69" arrival="337.00" arrivalLane="-E5_0" arrivalPos="399.05" arrivalSpeed="12.02" duration="274.00" routeLength="2110.43" waitingTime="72.00" waitingCount="2" stopTime="0.00" timeLoss="112.00" rerouteNo="0" devices="tripinfo_263" vType="DEFAULT_VEHTYPE" speedFactor="0.96" vaporized=""/>
    <tripinfo id="268" depart="61.00" departLane="-E1_0" departPos="5.10" departSpeed="0.00" departDelay="10.75" arrival="337.00" arrivalLane="E15_0" arrivalPos="382.33" arrivalSpeed="12.18" duration="276.00" routeLength="1820.28" waitingTime="108.00" waitingCount="1" stopTime="0.00" timeLoss="137.82" rerouteNo="0" devices="tripinfo_268" vType="DEFAULT_VEHTYPE" speedFactor="0.96" vaporized=""/>
    <tripinfo id="266" depart="54.00" departLane="-E25_0" departPos="5.10" departSpeed="0.00" departDelay="4.12" arrival="338.00" arrivalLane="-E5_1" arrivalPos="399.05" arrivalSpeed="13.40" duration="284.00" routeLength="1402.44" waitingTime="150.00" waitingCount="2" stopTime="0.00" timeLoss="179.95" rerouteNo="0" devices="tripinfo_266" vType="DEFAULT_VEHTYPE" speedFactor="0.98" vaporized=""/>
    <tripinfo id="413" depart="78.00" departLane="-47621504#5_0" departPos="5.10" departSpeed="0.00" departDelay="0.56" arrival="338.00" arrivalLane="E10_0" arrivalPos="414.33" arrivalSpeed="10.10" duration="260.00" routeLength="1494.53" waitingTime="100.00" waitingCount="2" stopTime="0.00" timeLoss="125.20" rerouteNo="0" devices="tripinfo_413" vType="DEFAULT_VEHTYPE" speedFactor="0.80" vaporized=""/>
    <tripinfo id="588" depart="121.00" departLane="-E1_0" departPos="5.10" departSpeed="0.00" departDelay="10.75" arrival="338.00" arrivalLane="47693411#4_0" arrivalPos="350.47" arrivalSpeed="5.83" duration="217.00" routeLength="1435.33" waitingTime="74.00" waitingCount="2" stopTime="0.00" timeLoss="107.87" rerouteNo="0" devices="tripinfo_588" vType="DEFAULT_VEHTYPE" speedFactor="0.95" vaporized=""/>
    <tripinfo id="1150" depart="216.00" departLane="-E3_0" departPos="5.10" departSpeed="0.00" departDelay="0.38" arrival="338.00" arrivalLane="47621504#5_0" arrivalPos="282.84" arrivalSpeed="20.92" duration="122.00" routeLength="990.10" waitingTime="26.00" waitingCount="1" stopTime="0.00" timeLoss="53.67" rerouteNo="0" devices="tripinfo_1150" vType="DEFAULT_VEHTYPE" speedFactor="0.96" vaporized=""/>
    <tripinfo id="1153" depart="254.00" departLane="E5_0" departPos="5.10" departSpeed="0.00" departDelay="37.81" arrival="338.00" arrivalLane="E10_1" arrivalPos="414.33" arrivalSpeed="16.89" duration="84.00" routeLength="1120.98" waitingTime="0.00" waitingCount="0" stopTime="0.00" timeLoss="23.43" rerouteNo="0" devices="tripinfo_1153" vType="DEFAULT_VEHTYPE" speedFactor="1.22" vaporized=""/>
    <tripinfo id="503" depart="109.00" departLane="-E1_0" departPos="5.10" departSpeed="0.00" departDelay="14.69" arrival="339.00" arrivalLane="-E20_0" arrivalPos="350.11" arrivalSpeed="8.61" duration="230.00" routeLength="1139.15" waitingTime="111.00" waitingCount="3" stopTime="0.00" timeLoss="143.93" rerouteNo="0" devices="tripinfo_503" vType="DEFAULT_VEHTYPE" speedFactor="0.96" vaporized=""/>
    <tripinfo id="806" depart="213.00" departLane="-E6_0" departPos="5.10" departSpeed="0.00" departDelay="61.88" arrival="339.00" arrivalLane="E21_0" arrivalPos="263.57" arrivalSpeed="10.43" duration="126.00" routeLength="1288.54" waitingTime="8.00" waitingCount="3" stopTime="0.00" timeLoss="39.55" rerouteNo="0" devices="tripinfo_806" vType="DEFAULT_VEHTYPE" speedFactor="1.01" vaporized=""/>
    <tripinfo id="549" depart="104.00" departLane="-E25_0" departPos="5.10" departSpeed="0.00" departDelay="1.06" arrival="340.00" arrivalLane="E13_0" arrivalPos="382.60" arrivalSpeed="13.03" duration="236.00" routeLength="1134.61" waitingTime="121.00" waitingCount="2" stopTime="0.00" timeLoss="149.64" rerouteNo="0" devices="tripinfo_549" vType="DEFAULT_VEHTYPE" speedFactor="0.96" vaporized=""/>
    <tripinfo id="555" depart="110.00" departLane="-E25_0" departPos="5.10" departSpeed="0.00" departDelay="5.94" arrival="340.00" arrivalLane="-E5_1" arrivalPos="399.05" arrivalSpeed="15.04" duration="230.00" routeLength="1402.44" waitingTime="101.00" waitingCount="2" stopTime="0.00" timeLoss="139.77" rerouteNo="0" devices="tripinfo_555" vType="DEFAULT_VEHTYPE" speedFactor="1.13" vaporized=""/>
    <tripinfo id="594" depart="116.00" departLane="-E25_0" departPos="5.10" departSpeed="0.00" departDelay="4.62" arrival="340.00" arrivalLane="E13_1" arrivalPos="382.60" arrivalSpeed="14.23" duration="224.00" routeLength="1134.61" waitingTime="112.00" waitingCount="2" stopTime="0.00" timeLoss="145.23" rerouteNo="0" devices="tripinfo_594" vType="DEFAULT_VEHTYPE" speedFactor="1.05" vaporized=""/>
    <tripinfo id="792" depart="149.00" departLane="-47693411#4_0" departPos="5.10" departSpeed="0.00" departDelay="0.50" arrival="341.00" arrivalLane="-E5_0" arrivalPos="399.05" arrivalSpeed="12.81" duration="192.00" routeLength="1478.07" waitingTime="43.00" waitingCount="2" stopTime="0.00" timeLoss="76.85" rerouteNo="0" devices="tripinfo_792" vType="DEFAULT_VEHTYPE" speedFactor="0.99" vaporized=""/>
    <tripinfo id="106" depart="20.00" departLane="-E17_0" departPos="5.10" departSpeed="0.00" departDelay="0.12" arrival="342.00" arrivalLane="E1_0" arrivalPos="369.00" arrivalSpeed="13.84" duration="322.00" routeLength="1448.05" waitingTime="180.00" waitingCount="3" stopTime="0.00" timeLoss="217.37" rerouteNo="0" devices="tripinfo_106" vType="DEFAULT_VEHTYPE" speedFactor="1.01" vaporized=""/>
    <tripinfo id="400" depart="87.00" departLane="-E10_0" departPos="5.10" departSpeed="0.00" departDelay="12.00" arrival="342.00" arrivalLane="47621504#5_0" arrivalPos="282.84" arrivalSpeed="21.29" duration="255.00" routeLength="1479.21" waitingTime="123.00" waitingCount="2" stopTime="0.00" timeLoss="146.15" rerouteNo="0" devices="tripinfo_400" vType="DEFAULT_VEHTYPE" speedFactor="0.98" vaporized=""/>
    <tripinfo id="910" depart="181.00" departLane="-E25_0" departPos="5.10" departSpeed="0.00" departDelay="10.38" arrival="342.00" arrivalLane="E13_2" arrivalPos="382.60" arrivalSpeed="14.13" duration="161.00" routeLength="1134.61" waitingTime="60.00" waitingCount="1" stopTime="0.00" timeLoss="85.34" rerouteNo="0" devices="tripinfo_910" vType="DEFAULT_VEHTYPE" speedFactor="1.09" vaporized=""/>
    <tripinfo id="1145" depart="251.00" departLane="E5_0" departPos="5.10" departSpeed="0.00" departDelay="36.31" arrival="342.00" arrivalLane="E10_0" arrivalPos="414.33" arrivalSpeed="13.00" duration="91.00" routeLength="1120.98" waitingTime="0.00" waitingCount="0" stopTime="0.00" timeLoss="13.88" rerouteNo="0" devices="tripinfo_1145" vType="DEFAULT_VEHTYPE" speedFactor="0.98" vaporized=""/>
    <tripinfo id="758" depart="145.00" departLane="-E25_0" departPos="5.10" departSpeed="0.00" departDelay="2.88" arrival="343.00" arrivalLane="E13_1" arrivalPos="382.60" arrivalSpeed="13.87" duration="198.00" routeLength="1134.61" waitingTime="97.00" waitingCount="2" stopTime="0.00" timeLoss="115.20" rerouteNo="0" devices="tripinfo_758" vType="DEFAULT_VEHTYPE" speedFactor="1.00" vaporized=""/>
    <tripinfo id="1368" depart="258.00" departLane="-E1_0" departPos="5.10" departSpeed="0.00" departDelay="1.50" arrival="343.00" arrivalLane="E13_0" arrivalPos="382.60" arrivalSpeed="13.51" duration="85.00" routeLength="1032.01" waitingTime="0.00" waitingCount="0" stopTime="0.00" timeLoss="11.61" rerouteNo="0" devices="tripinfo_1368" vType="DEFAULT_VEHTYPE" speedFactor="1.04" vaporized=""/>
    <tripinfo id="255" depart="58.00" departLane="-E1_0" departPos="5.10" departSpeed="0.00" departDelay="10.19" arrival="344.00" arrivalLane="47693393#5_0" arrivalPos="315.08" arrivalSpeed="15.10" duration="286.00" routeLength="1735.18" waitingTime="95.00" waitingCount="1" stopTime="0.00" timeLoss="118.38" rerouteNo="0" devices="tripinfo_255" vType="DEFAULT_VEHTYPE" speedFactor="0.71" vaporized=""/>
    <tripinfo id="685" depart="134.00" departLane="-E1_0" departPos="5.10" departSpeed="0.00" departDelay="5.56" arrival="344.00" arrivalLane="E1_1" arrivalPos="369.00" arrivalSpeed="14.65" duration="210.00" routeLength="2149.06" waitingTime="40.00" waitingCount="1" stopTime="0.00" timeLoss="73.87" rerouteNo="0" devices="tripinfo_685" vType="DEFAULT_VEHTYPE" speedFactor="1.10" vaporized=""/>
    <tripinfo id="275" depart="63.00" departLane="-E6_0" departPos="5.10" departSpeed="0.00" departDelay="11.44" arrival="346.00" arrivalLane="E15_0" arrivalPos="382.33" arrivalSpeed="13.41" duration="283.00" routeLength="2074.36" waitingTime="92.00" waitingCount="2" stopTime="0.00" timeLoss="135.22" rerouteNo="0" devices="tripinfo_275" vType="DEFAULT_VEHTYPE" speedFactor="0.97" vaporized=""/>
    <tripinfo id="411" depart="108.00" departLane="-E6_0" departPos="5.10" departSpeed="0.00" departDelay="30.94" arrival="346.00" arrivalLane="E25_0" arrivalPos="330.97" arrivalSpeed="12.65" duration="238.00" routeLength="1652.95" waitingTime="87.00" waitingCount="1" stopTime="0.00" timeLoss="121.87" rerouteNo="0" devices="tripinfo_411" vType="DEFAULT_VEHTYPE" speedFactor="0.98" vaporized=""/>
    <tripinfo id="1439" depart="284.00" departLane="-E2_0" departPos="5.10" departSpeed="0.00" departDelay="14.19" arrival="346.00" arrivalLane="E0_0" arrivalPos="371.34" arrivalSpeed="10.55" duration="62.00" routeLength="632.54" waitingTime="0.00" waitingCount="0" stopTime="0.00" timeLoss="8.59" rerouteNo="0" devices="tripinfo_1439" vType="DEFAULT_VEHTYPE" speedFactor="0.87" vaporized=""/>
    <tripinfo id="780" depart="149.00" departLane="-E22_0" departPos="5.10" departSpeed="0.00" departDelay="2.75" arrival="347.00" arrivalLane="E15_1" arrivalPos="382.33" arrivalSpeed="13.69" duration="198.00" routeLength="1423.99" waitingTime="66.00" waitingCount="1" stopTime="0.00" timeLoss="100.88" rerouteNo="0" devices="tripinfo_780" vType="DEFAULT_VEHTYPE" speedFactor="1.07" vaporized=""/>
    <tripinfo id="1488" depart="295.00" departLane="-E10_0" departPos="5.10" departSpeed="0.00" departDelay="16.00" arrival="347.00" arrivalLane="E8_0" arrivalPos="236.52" arrivalSpeed="14.37" duration="52.00" routeLength="655.71" waitingTime="0.00" waitingCount="0" stopTime="0.00" timeLoss="7.82" rerouteNo="0" devices="tripinfo_1488" vType="DEFAULT_VEHTYPE" speedFactor="1.08" vaporized=""/>
    <tripinfo id="603" depart="127.00" departLane="-E13_0" departPos="5.10" departSpeed="0.00" departDelay="13.94" arrival="348.00" arrivalLane="47693393#5_0" arrivalPos="315.08" arrivalSpeed="22.07" duration="221.00" routeLength="1481.83" waitingTime="89.00" waitingCount="2" stopTime="0.00" timeLoss="121.83" rerouteNo="0" devices="tripinfo_603" vType="DEFAULT_VEHTYPE" speedFactor="1.00" vaporized=""/>
    <tripinfo id="1148" depart="225.00" departLane="47621504#1_0" departPos="5.10" departSpeed="0.00" departDelay="9.75" arrival="348.00" arrivalLane="E25_0" arrivalPos="330.97" arrivalSpeed="13.64" duration="123.00" routeLength="1051.37" waitingTime="25.00" waitingCount="5" stopTime="0.00" timeLoss="54.57" rerouteNo="0" devices="tripinfo_1148" vType="DEFAULT_VEHTYPE" speedFactor="1.00" vaporized=""/>
    <tripinfo id="368" depart="84.00" departLane="-E2_0" departPos="5.10" departSpeed="0.00" departDelay="15.00" arrival="349.00" arrivalLane="-E0_0" arrivalPos="371.34" arrivalSpeed="7.61" duration="265.00" routeLength="1642.69" waitingTime="121.00" waitingCount="1" stopTime="0.00" timeLoss="166.91" rerouteNo="0" devices="tripinfo_368" vType="DEFAULT_VEHTYPE" speedFactor="1.14" vaporized=""/>
    <tripinfo id="440" depart="96.00" departLane="-E10_0" departPos="5.10" departSpeed="0.00" departDelay="13.50" arrival="352.00" arrivalLane="47621504#5_0" arrivalPos="282.84" arrivalSpeed="19.66" duration="256.00" routeLength="1479.21" waitingTime="110.00" waitingCount="2" stopTime="0.00" timeLoss="137.00" rerouteNo="0" devices="tripinfo_440" vType="DEFAULT_VEHTYPE" speedFactor="0.89" vaporized=""/>
    <tripinfo id="447" depart="100.00" departLane="-E1_0" departPos="5.10" departSpeed="0.00" departDelay="16.19" arrival="352.00" arrivalLane="E0_0" arrivalPos="371.34" arrivalSpeed="6.37" duration="252.00" routeLength="1489.65" waitingTime="75.00" waitingCount="5" stopTime="0.00" timeLoss="161.55" rerouteNo="0" devices="tripinfo_447" vType="DEFAULT_VEHTYPE" speedFactor="1.20" vaporized=""/>
    <tripinfo id="654" depart="145.00" departLane="-E13_0" departPos="5.10" departSpeed="0.00" departDelay="22.38" arrival="352.00" arrivalLane="47693393#5_0" arrivalPos="315.08" arrivalSpeed="21.06" duration="207.00" routeLength="1481.83" waitingTime="84.00" waitingCount="1" stopTime="0.00" timeLoss="107.45" rerouteNo="0" devices="tripinfo_654" vType="DEFAULT_VEHTYPE" speedFactor="1.00" vaporized=""/>
    <tripinfo id="619" depart="128.00" departLane="-E10_0" departPos="5.10" departSpeed="0.00" departDelay="11.94" arrival="354.00" arrivalLane="47621504#5_0" arrivalPos="282.84" arrivalSpeed="19.25" duration="226.00" routeLength="1479.21" waitingTime="80.00" waitingCount="1" stopTime="0.00" timeLoss="108.10" rerouteNo="0" devices="tripinfo_619" vType="DEFAULT_VEHTYPE" speedFactor="0.90" vaporized=""/>
    <tripinfo id="715" depart="164.00" departLane="47621504#1_0" departPos="5.10" departSpeed="0.00" departDelay="29.94" arrival="354.00" arrivalLane="47693393#5_0" arrivalPos="315.08" arrivalSpeed="25.08" duration="190.00" routeLength="1414.35" waitingTime="78.00" waitingCount="1" stopTime="0.00" timeLoss="114.79" rerouteNo="0" devices="tripinfo_715" vType="DEFAULT_VEHTYPE" speedFactor="1.14" vaporized=""/>
    <tripinfo id="811" depart="216.00" departLane="-E6_0" departPos="5.10" departSpeed="0.00" departDelay="63.94" arrival="354.00" arrivalLane="47621504#5_2" arrivalPos="282.84" arrivalSpeed="18.48" duration="138.00" routeLength="633.31" waitingTime="82.00" waitingCount="1" stopTime="0.00" timeLoss="92.24" rerouteNo="0" devices="tripinfo_811" vType="DEFAULT_VEHTYPE" speedFactor="0.84" vaporized=""/>
    <tripinfo id="1069" depart="251.00" departLane="-E15_0" departPos="5.10" departSpeed="0.00" departDelay="50.56" arrival="354.00" arrivalLane="47693393#5_2" arrivalPos="315.08" arrivalSpeed="20.29" duration="103.00" routeLength="717.16" waitingTime="46.00" waitingCount="1" stopTime="0.00" timeLoss="56.05" rerouteNo="0" devices="tripinfo_1069" vType="DEFAULT_VEHTYPE" speedFactor="0.94" vaporized=""/>
    <tripinfo id="240" depart="74.00" departLane="-E15_0" departPos="5.10" departSpeed="0.00" departDelay="29.00" arrival="355.00" arrivalLane="-47621504#1_2" arrivalPos="333.17" arrivalSpeed="20.05" duration="281.00" routeLength="1515.23" waitingTime="151.00" waitingCount="2" stopTime="0.00" timeLoss="174.64" rerouteNo="0" devices="tripinfo_240" vType="DEFAULT_VEHTYPE" speedFactor="0.95" vaporized=""/>
    <tripinfo id="749" depart="166.00" departLane="-E13_0" departPos="5.10" departSpeed="0.00" departDelay="25.56" arrival="355.00" arrivalLane="E25_0" arrivalPos="330.97" arrivalSpeed="13.22" duration="189.00" routeLength="1118.85" waitingTime="87.00" waitingCount="1" stopTime="0.00" timeLoss="103.94" rerouteNo="0" devices="tripinfo_749" vType="DEFAULT_VEHTYPE" speedFactor="0.95" vaporized=""/>
    <tripinfo id="838" depart="160.00" departLane="-E25_0" departPos="5.10" departSpeed="0.00" departDelay="2.88" arrival="355.00" arrivalLane="-E5_0" arrivalPos="399.05" arrivalSpeed="13.03" duration="195.00" routeLength="1402.44" waitingTime="62.00" waitingCount="1" stopTime="0.00" timeLoss="92.71" rerouteNo="0" devices="tripinfo_838" vType="DEFAULT_VEHTYPE" speedFactor="1.00" vaporized=""/>
    <tripinfo id="246" depart="80.00" departLane="-E15_0" departPos="5.10" departSpeed="0.00" departDelay="33.88" arrival="356.00" arrivalLane="-47621504#1_2" arrivalPos="333.17" arrivalSpeed="20.85" duration="276.00" routeLength="1515.23" waitingTime="148.00" waitingCount="2" stopTime="0.00" timeLoss="172.64" rerouteNo="0" devices="tripinfo_246" vType="DEFAULT_VEHTYPE" speedFactor="0.97" vaporized=""/>
    <tripinfo id="852" depart="160.00" departLane="-E0_0" departPos="5.10" departSpeed="0.00" departDelay="0.25" arrival="356.00" arrivalLane="E8_2" arrivalPos="236.52" arrivalSpeed="12.90" duration="196.00" routeLength="1005.68" waitingTime="101.00" waitingCount="1" stopTime="0.00" timeLoss="112.67" rerouteNo="0" devices="tripinfo_852" vType="DEFAULT_VEHTYPE" speedFactor="0.96" vaporized=""/>
    <tripinfo id="1044" depart="261.00" departLane="-E6_0" departPos="5.10" departSpeed="0.00" departDelay="65.25" arrival="356.00" arrivalLane="47621504#5_2" arrivalPos="282.84" arrivalSpeed="20.92" duration="95.00" routeLength="633.31" waitingTime="44.00" waitingCount="1" stopTime="0.00" timeLoss="55.74" rerouteNo="0" devices="tripinfo_1044" vType="DEFAULT_VEHTYPE" speedFactor="0.99" vaporized=""/>
    <tripinfo id="453" depart="123.00" departLane="-E6_0" departPos="5.10" departSpeed="0.00" departDelay="38.06" arrival="357.00" arrivalLane="E2_2" arrivalPos="256.37" arrivalSpeed="13.25" duration="234.00" routeLength="1005.63" waitingTime="133.00" waitingCount="3" stopTime="0.00" timeLoss="159.41" rerouteNo="0" devices="tripinfo_453" vType="DEFAULT_VEHTYPE" speedFactor="0.99" vaporized=""/>
    <tripinfo id="510" depart="112.00" departLane="-E1_0" departPos="5.10" departSpeed="0.00" departDelay="16.38" arrival="357.00" arrivalLane="-E5_0" arrivalPos="399.05" arrivalSpeed="13.08" duration="245.00" routeLength="1565.57" waitingTime="105.00" waitingCount="2" stopTime="0.00" timeLoss="132.39" rerouteNo="0" devices="tripinfo_510" vType="DEFAULT_VEHTYPE" speedFactor="1.01" vaporized=""/>
    <tripinfo id="898" depart="178.00" departLane="-E25_0" departPos="5.10" departSpeed="0.00" departDelay="9.62" arrival="357.00" arrivalLane="E13_0" arrivalPos="382.60" arrivalSpeed="10.96" duration="179.00" routeLength="1134.61" waitingTime="60.00" waitingCount="1" stopTime="0.00" timeLoss="76.59" rerouteNo="0" devices="tripinfo_898" vType="DEFAULT_VEHTYPE" speedFactor="0.81" vaporized=""/>
    <tripinfo id="936" depart="200.00" departLane="-E10_0" departPos="5.10" departSpeed="0.00" departDelay="24.50" arrival="357.00" arrivalLane="E2_0" arrivalPos="256.37" arrivalSpeed="14.38" duration="157.00" routeLength="1053.49" waitingTime="62.00" waitingCount="1" stopTime="0.00" timeLoss="82.09" rerouteNo="0" devices="tripinfo_936" vType="DEFAULT_VEHTYPE" speedFactor="1.11" vaporized=""/>
    <tripinfo id="348" depart="93.00" departLane="-E6_0" departPos="5.10" departSpeed="0.00" departDelay="27.75" arrival="358.00" arrivalLane="E8_2" arrivalPos="236.52" arrivalSpeed="15.65" duration="265.00" routeLength="1363.93" waitingTime="138.00" waitingCount="2" stopTime="0.00" timeLoss="171.46" rerouteNo="0" devices="tripinfo_348" vType="DEFAULT_VEHTYPE" speedFactor="1.13" vaporized=""/>
    <tripinfo id="492" depart="138.00" departLane="-E6_0" departPos="5.10" departSpeed="0.00" departDelay="45.75" arrival="358.00" arrivalLane="E2_2" arrivalPos="256.37" arrivalSpeed="15.43" duration="220.00" routeLength="1005.63" waitingTime="121.00" waitingCount="3" stopTime="0.00" timeLoss="157.16" rerouteNo="0" devices="tripinfo_492" vType="DEFAULT_VEHTYPE" speedFactor="1.16" vaporized=""/>
    <tripinfo id="1380" depart="274.00" departLane="-E2_0" departPos="5.10" departSpeed="0.00" departDelay="15.25" arrival="358.00" arrivalLane="47621504#5_0" arrivalPos="282.84" arrivalSpeed="18.85" duration="84.00" routeLength="924.42" waitingTime="0.00" waitingCount="0" stopTime="0.00" timeLoss="14.41" rerouteNo="0" devices="tripinfo_1380" vType="DEFAULT_VEHTYPE" speedFactor="0.87" vaporized=""/>
    <tripinfo id="1428" depart="268.00" departLane="E17_0" departPos="5.10" departSpeed="0.00" departDelay="0.25" arrival="358.00" arrivalLane="-47621504#1_2" arrivalPos="333.17" arrivalSpeed="22.03" duration="90.00" routeLength="726.54" waitingTime="29.00" waitingCount="2" stopTime="0.00" timeLoss="47.60" rerouteNo="0" devices="tripinfo_1428" vType="DEFAULT_VEHTYPE" speedFactor="1.04" vaporized=""/>
    <tripinfo id="639" depart="141.00" departLane="47621504#1_0" departPos="5.10" departSpeed="0.00" departDelay="21.19" arrival="359.00" arrivalLane="E15_1" arrivalPos="382.33" arrivalSpeed="12.41" duration="218.00" routeLength="1499.45" waitingTime="87.00" waitingCount="1" stopTime="0.00" timeLoss="116.22" rerouteNo="0" devices="tripinfo_639" vType="DEFAULT_VEHTYPE" speedFactor="0.98" vaporized=""/>
    <tripinfo id="763" depart="154.00" departLane="-E10_0" departPos="5.10" departSpeed="0.00" departDelay="10.94" arrival="359.00" arrivalLane="47621504#5_0" arrivalPos="282.84" arrivalSpeed="21.03" duration="205.00" routeLength="1479.21" waitingTime="74.00" waitingCount="1" stopTime="0.00" timeLoss="103.09" rerouteNo="0" devices="tripinfo_763" vType="DEFAULT_VEHTYPE" speedFactor="1.05" vaporized=""/>
    <tripinfo id="779" depart="178.00" departLane="-E13_0" departPos="5.10" departSpeed="0.00" departDelay="31.94" arrival="359.00" arrivalLane="E25_0" arrivalPos="330.97" arrivalSpeed="13.46" duration="181.00" routeLength="1118.85" waitingTime="80.00" waitingCount="1" stopTime="0.00" timeLoss="97.39" rerouteNo="0" devices="tripinfo_779" vType="DEFAULT_VEHTYPE" speedFactor="0.98" vaporized=""/>
    <tripinfo id="827" depart="158.00" departLane="-E2_0" departPos="5.10" departSpeed="0.00" departDelay="2.94" arrival="359.00" arrivalLane="E10_0" arrivalPos="414.33" arrivalSpeed="10.92" duration="201.00" routeLength="1068.66" waitingTime="88.00" waitingCount="1" stopTime="0.00" timeLoss="104.47" rerouteNo="0" devices="tripinfo_827" vType="DEFAULT_VEHTYPE" speedFactor="0.88" vaporized=""/>
    <tripinfo id="1358" depart="305.00" departLane="-E15_0" departPos="5.10" departSpeed="0.00" departDelay="50.38" arrival="359.00" arrivalLane="47693393#5_2" arrivalPos="315.08" arrivalSpeed="20.54" duration="54.00" routeLength="717.16" waitingTime="0.00" waitingCount="0" stopTime="0.00" timeLoss="7.38" rerouteNo="0" devices="tripinfo_1358" vType="DEFAULT_VEHTYPE" speedFactor="0.96" vaporized=""/>
    <tripinfo id="208" depart="47.00" departLane="-E10_0" departPos="5.10" departSpeed="0.00" departDelay="8.00" arrival="360.00" arrivalLane="E10_1" arrivalPos="414.33" arrivalSpeed="13.18" duration="313.00" routeLength="2205.66" waitingTime="107.00" waitingCount="2" stopTime="0.00" timeLoss="146.16" rerouteNo="0" devices="tripinfo_208" vType="DEFAULT_VEHTYPE" speedFactor="0.96" vaporized=""/>
    <tripinfo id="506" depart="98.00" departLane="-E25_0" departPos="5.10" departSpeed="0.00" departDelay="3.12" arrival="360.00" arrivalLane="-47621504#1_2" arrivalPos="333.17" arrivalSpeed="21.52" duration="262.00" routeLength="1082.29" waitingTime="155.00" waitingCount="4" stopTime="0.00" timeLoss="193.01" rerouteNo="0" devices="tripinfo_506" vType="DEFAULT_VEHTYPE" speedFactor="1.01" vaporized=""/>
    <tripinfo id="551" depart="112.00" departLane="-E13_0" departPos="5.10" departSpeed="0.00" departDelay="8.69" arrival="360.00" arrivalLane="E15_0" arrivalPos="382.33" arrivalSpeed="11.71" duration="248.00" routeLength="1566.93" waitingTime="99.00" waitingCount="2" stopTime="0.00" timeLoss="120.01" rerouteNo="0" devices="tripinfo_551" vType="DEFAULT_VEHTYPE" speedFactor="0.89" vaporized=""/>
    <tripinfo id="672" depart="155.00" departLane="47621504#1_0" departPos="5.10" departSpeed="0.00" departDelay="29.00" arrival="360.00" arrivalLane="47693393#5_0" arrivalPos="315.08" arrivalSpeed="19.54" duration="205.00" routeLength="1414.35" waitingTime="83.00" waitingCount="1" stopTime="0.00" timeLoss="107.34" rerouteNo="0" devices="tripinfo_672" vType="DEFAULT_VEHTYPE" speedFactor="0.88" vaporized=""/>
    <tripinfo id="800" depart="172.00" departLane="E5_0" departPos="5.10" departSpeed="0.00" departDelay="22.00" arrival="360.00" arrivalLane="-E5_0" arrivalPos="399.05" arrivalSpeed="12.37" duration="188.00" routeLength="2110.43" waitingTime="0.00" waitingCount="0" stopTime="0.00" timeLoss="29.21" rerouteNo="0" devices="tripinfo_800" vType="DEFAULT_VEHTYPE" speedFactor="0.97" vaporized=""/>
    <tripinfo id="463" depart="116.00" departLane="-E15_0" departPos="5.10" departSpeed="0.00" departDelay="29.19" arrival="361.00" arrivalLane="E13_2" arrivalPos="382.60" arrivalSpeed="14.89" duration="245.00" routeLength="1567.55" waitingTime="105.00" waitingCount="2" stopTime="0.00" timeLoss="146.73" rerouteNo="0" devices="tripinfo_463" vType="DEFAULT_VEHTYPE" speedFactor="1.16" vaporized=""/>
    <tripinfo id="568" depart="128.00" departLane="-E15_0" departPos="5.10" departSpeed="0.00" departDelay="21.50" arrival="361.00" arrivalLane="-E23_0" arrivalPos="266.37" arrivalSpeed="11.53" duration="233.00" routeLength="1432.54" waitingTime="84.00" waitingCount="2" stopTime="0.00" timeLoss="111.28" rerouteNo="0" devices="tripinfo_568" vType="DEFAULT_VEHTYPE" speedFactor="0.86" vaporized=""/>
    <tripinfo id="1423" depart="270.00" departLane="-E1_0" departPos="5.10" departSpeed="0.00" departDelay="3.19" arrival="361.00" arrivalLane="E13_0" arrivalPos="382.60" arrivalSpeed="14.01" duration="91.00" routeLength="1032.01" waitingTime="0.00" waitingCount="0" stopTime="0.00" timeLoss="21.23" rerouteNo="0" devices="tripinfo_1423" vType="DEFAULT_VEHTYPE" speedFactor="1.08" vaporized=""/>
    <tripinfo id="529" depart="147.00" departLane="-E6_0" departPos="5.10" departSpeed="0.00" departDelay="47.81" arrival="362.00" arrivalLane="E10_0" arrivalPos="414.33" arrivalSpeed="13.70" duration="215.00" routeLength="1544.81" waitingTime="78.00" waitingCount="1" stopTime="0.00" timeLoss="95.70" rerouteNo="0" devices="tripinfo_529" vType="DEFAULT_VEHTYPE" speedFactor="0.99" vaporized=""/>
    <tripinfo id="628" depart="138.00" departLane="47621504#1_0" departPos="5.10" departSpeed="0.00" departDelay="20.25" arrival="362.00" arrivalLane="E15_0" arrivalPos="382.33" arrivalSpeed="12.25" duration="224.00" routeLength="1499.45" waitingTime="86.00" waitingCount="1" stopTime="0.00" timeLoss="115.83" rerouteNo="0" devices="tripinfo_628" vType="DEFAULT_VEHTYPE" speedFactor="0.93" vaporized=""/>
    <tripinfo id="638" depart="139.00" departLane="-E13_0" departPos="5.10" departSpeed="0.00" departDelay="19.38" arrival="362.00" arrivalLane="E15_1" arrivalPos="382.33" arrivalSpeed="13.89" duration="223.00" routeLength="1566.93" waitingTime="84.00" waitingCount="1" stopTime="0.00" timeLoss="115.70" rerouteNo="0" devices="tripinfo_638" vType="DEFAULT_VEHTYPE" speedFactor="1.05" vaporized=""/>
    <tripinfo id="682" depart="148.00" departLane="-E8_0" departPos="5.10" departSpeed="0.00" departDelay="20.12" arrival="362.00" arrivalLane="47621504#5_0" arrivalPos="282.84" arrivalSpeed="21.23" duration="214.00" routeLength="1282.56" waitingTime="80.00" waitingCount="2" stopTime="0.00" timeLoss="117.92" rerouteNo="0" devices="tripinfo_682" vType="DEFAULT_VEHTYPE" speedFactor="0.97" vaporized=""/>
    <tripinfo id="723" depart="136.00" departLane="-47621504#5_0" departPos="5.10" departSpeed="0.00" departDelay="0.44" arrival="362.00" arrivalLane="E22_0" arrivalPos="370.63" arrivalSpeed="14.01" duration="226.00" routeLength="1369.79" waitingTime="106.00" waitingCount="1" stopTime="0.00" timeLoss="138.06" rerouteNo="0" devices="tripinfo_723" vType="DEFAULT_VEHTYPE" speedFactor="1.07" vaporized=""/>
    <tripinfo id="294" depart="95.00" departLane="-E15_0" departPos="5.10" departSpeed="0.00" departDelay="39.88" arrival="363.00" arrivalLane="-47621504#1_2" arrivalPos="333.17" arrivalSpeed="23.16" duration="268.00" routeLength="1515.23" waitingTime="134.00" waitingCount="3" stopTime="0.00" timeLoss="171.99" rerouteNo="0" devices="tripinfo_294" vType="DEFAULT_VEHTYPE" speedFactor="1.05" vaporized=""/>
    <tripinfo id="770" depart="168.00" departLane="47621504#1_0" departPos="5.10" departSpeed="0.00" departDelay="23.62" arrival="363.00" arrivalLane="47693393#5_0" arrivalPos="315.08" arrivalSpeed="19.65" duration="195.00" routeLength="1414.35" waitingTime="75.00" waitingCount="1" stopTime="0.00" timeLoss="102.97" rerouteNo="0" devices="tripinfo_770" vType="DEFAULT_VEHTYPE" speedFactor="0.94" vaporized=""/>
    <tripinfo id="349" depart="101.00" departLane="-E15_0" departPos="5.10" departSpeed="0.00" departDelay="35.56" arrival="364.00" arrivalLane="E13_0" arrivalPos="382.60" arrivalSpeed="11.95" duration="263.00" routeLength="1567.55" waitingTime="111.00" waitingCount="2" stopTime="0.00" timeLoss="136.42" rerouteNo="0" devices="tripinfo_349" vType="DEFAULT_VEHTYPE" speedFactor="0.90" vaporized=""/>
    <tripinfo id="727" depart="137.00" departLane="-E2_0" departPos="5.10" departSpeed="0.00" departDelay="0.69" arrival="364.00" arrivalLane="E8_1" arrivalPos="236.52" arrivalSpeed="11.22" duration="227.00" routeLength="887.78" waitingTime="123.00" waitingCount="2" stopTime="0.00" timeLoss="140.01" rerouteNo="0" devices="tripinfo_727" vType="DEFAULT_VEHTYPE" speedFactor="0.82" vaporized=""/>
    <tripinfo id="1560" depart="301.00" departLane="-E25_0" departPos="5.10" departSpeed="0.00" departDelay="8.50" arrival="364.00" arrivalLane="-E16_0" arrivalPos="350.84" arrivalSpeed="8.36" duration="63.00" routeLength="685.74" waitingTime="0.00" waitingCount="0" stopTime="0.00" timeLoss="10.86" rerouteNo="0" devices="tripinfo_1560" vType="DEFAULT_VEHTYPE" speedFactor="0.96" vaporized=""/>
    <tripinfo id="696" depart="131.00" departLane="-47693393#2_0" departPos="5.10" departSpeed="0.00" departDelay="0.50" arrival="365.00" arrivalLane="47621504#5_0" arrivalPos="282.84" arrivalSpeed="23.81" duration="234.00" routeLength="1356.81" waitingTime="107.00" waitingCount="1" stopTime="0.00" timeLoss="151.83" rerouteNo="0" devices="tripinfo_696" vType="DEFAULT_VEHTYPE" speedFactor="1.10" vaporized=""/>
    <tripinfo id="844" depart="177.00" departLane="47621504#1_0" departPos="5.10" departSpeed="0.00" departDelay="18.75" arrival="365.00" arrivalLane="47693393#5_0" arrivalPos="315.08" arrivalSpeed="20.28" duration="188.00" routeLength="1414.35" waitingTime="70.00" waitingCount="1" stopTime="0.00" timeLoss="99.17" rerouteNo="0" devices="tripinfo_844" vType="DEFAULT_VEHTYPE" speedFactor="0.97" vaporized=""/>
    <tripinfo id="861" depart="176.00" departLane="-E2_0" departPos="5.10" departSpeed="0.00" departDelay="14.56" arrival="365.00" arrivalLane="E8_2" arrivalPos="236.52" arrivalSpeed="12.79" duration="189.00" routeLength="887.78" waitingTime="90.00" waitingCount="2" stopTime="0.00" timeLoss="114.53" rerouteNo="0" devices="tripinfo_861" vType="DEFAULT_VEHTYPE" speedFactor="0.96" vaporized=""/>
    <tripinfo id="1038" depart="204.00" departLane="-E1_0" departPos="5.10" departSpeed="0.00" departDelay="9.38" arrival="365.00" arrivalLane="-E3_1" arrivalPos="306.82" arrivalSpeed="14.60" duration="161.00" routeLength="1093.15" waitingTime="67.00" waitingCount="2" stopTime="0.00" timeLoss="88.58" rerouteNo="0" devices="tripinfo_1038" vType="DEFAULT_VEHTYPE" speedFactor="1.10" vaporized=""/>
    <tripinfo id="256" depart="52.00" departLane="-E8_0" departPos="5.10" departSpeed="0.00" departDelay="4.00" arrival="366.00" arrivalLane="47693411#4_0" arrivalPos="350.47" arrivalSpeed="10.58" duration="314.00" routeLength="1588.61" waitingTime="156.00" waitingCount="1" stopTime="0.00" timeLoss="194.96" rerouteNo="0" devices="tripinfo_256" vType="DEFAULT_VEHTYPE" speedFactor="0.96" vaporized=""/>
    <tripinfo id="344" depart="88.00" departLane="-E1_0" departPos="5.10" departSpeed="0.00" departDelay="23.50" arrival="366.00" arrivalLane="E2_2" arrivalPos="256.37" arrivalSpeed="12.36" duration="278.00" routeLength="1338.26" waitingTime="150.00" waitingCount="2" stopTime="0.00" timeLoss="185.57" rerouteNo="0" devices="tripinfo_344" vType="DEFAULT_VEHTYPE" speedFactor="0.98" vaporized=""/>
    <tripinfo id="834" depart="160.00" departLane="-E20_0" departPos="5.10" departSpeed="0.00" departDelay="3.62" arrival="366.00" arrivalLane="E25_2" arrivalPos="330.97" arrivalSpeed="13.89" duration="206.00" routeLength="1342.94" waitingTime="86.00" waitingCount="1" stopTime="0.00" timeLoss="108.74" rerouteNo="0" devices="tripinfo_834" vType="DEFAULT_VEHTYPE" speedFactor="1.02" vaporized=""/>
    <tripinfo id="1276" depart="318.00" departLane="-E6_0" departPos="5.10" departSpeed="0.00" departDelay="78.75" arrival="366.00" arrivalLane="47621504#5_2" arrivalPos="282.84" arrivalSpeed="20.74" duration="48.00" routeLength="633.31" waitingTime="0.00" waitingCount="0" stopTime="0.00" timeLoss="7.55" rerouteNo="0" devices="tripinfo_1276" vType="DEFAULT_VEHTYPE" speedFactor="0.95" vaporized=""/>
    <tripinfo id="1367" depart="257.00" departLane="-E22_0" departPos="5.10" departSpeed="0.00" departDelay="0.69" arrival="366.00" arrivalLane="-47621504#1_2" arrivalPos="333.17" arrivalSpeed="22.79" duration="109.00" routeLength="1378.90" waitingTime="0.00" waitingCount="0" stopTime="0.00" timeLoss="18.90" rerouteNo="0" devices="tripinfo_1367" vType="DEFAULT_VEHTYPE" speedFactor="1.03" vaporized=""/>
    <tripinfo id="1338" depart="261.00" departLane="-E0_0" departPos="5.10" departSpeed="0.00" departDelay="10.12" arrival="367.00" arrivalLane="E8_2" arrivalPos="236.52" arrivalSpeed="13.60" duration="106.00" routeLength="1005.68" waitingTime="5.00" waitingCount="1" stopTime="0.00" timeLoss="26.96" rerouteNo="0" devices="tripinfo_1338" vType="DEFAULT_VEHTYPE" speedFactor="1.01" vaporized=""/>
    <tripinfo id="1347" depart="254.00" departLane="-E17_0" departPos="5.10" departSpeed="0.00" departDelay="1.44" arrival="367.00" arrivalLane="47693393#5_0" arrivalPos="315.08" arrivalSpeed="25.92" duration="113.00" routeLength="1071.69" waitingTime="23.00" waitingCount="1" stopTime="0.00" timeLoss="53.56" rerouteNo="0" devices="tripinfo_1347" vType="DEFAULT_VEHTYPE" speedFactor="1.18" vaporized=""/>
    <tripinfo id="406" depart="94.00" departLane="-E1_0" departPos="5.10" departSpeed="0.00" departDelay="17.88" arrival="368.00" arrivalLane="E2_2" arrivalPos="256.37" arrivalSpeed="12.73" duration="274.00" routeLength="1338.26" waitingTime="142.00" waitingCount="2" stopTime="0.00" timeLoss="179.33" rerouteNo="0" devices="tripinfo_406" vType="DEFAULT_VEHTYPE" speedFactor="0.96" vaporized=""/>
    <tripinfo id="459" depart="126.00" departLane="-E6_0" departPos="5.10" departSpeed="0.00" departDelay="39.94" arrival="368.00" arrivalLane="E2_0" arrivalPos="256.37" arrivalSpeed="9.74" duration="242.00" routeLength="1005.63" waitingTime="117.00" waitingCount="3" stopTime="0.00" timeLoss="147.04" rerouteNo="0" devices="tripinfo_459" vType="DEFAULT_VEHTYPE" speedFactor="0.77" vaporized=""/>
    <tripinfo id="649" depart="152.00" departLane="-E15_0" departPos="5.10" departSpeed="0.00" departDelay="30.31" arrival="369.00" arrivalLane="E25_0" arrivalPos="330.97" arrivalSpeed="10.65" duration="217.00" routeLength="1111.76" waitingTime="104.00" waitingCount="1" stopTime="0.00" timeLoss="117.05" rerouteNo="0" devices="tripinfo_649" vType="DEFAULT_VEHTYPE" speedFactor="0.81" vaporized=""/>
    <tripinfo id="885" depart="171.00" departLane="-E1_0" departPos="5.10" departSpeed="0.00" departDelay="5.06" arrival="369.00" arrivalLane="E2_1" arrivalPos="256.37" arrivalSpeed="15.13" duration="198.00" routeLength="1338.26" waitingTime="76.00" waitingCount="2" stopTime="0.00" timeLoss="118.72" rerouteNo="0" devices="tripinfo_885" vType="DEFAULT_VEHTYPE" speedFactor="1.14" vaporized=""/>
    <tripinfo id="719" depart="135.00" departLane="-E21_0" departPos="5.10" departSpeed="0.00" departDelay="0.19" arrival="370.00" arrivalLane="E25_1" arrivalPos="330.97" arrivalSpeed="11.81" duration="235.00" routeLength="1615.54" waitingTime="78.00" waitingCount="1" stopTime="0.00" timeLoss="103.57" rerouteNo="0" devices="tripinfo_719" vType="DEFAULT_VEHTYPE" speedFactor="0.91" vaporized=""/>
    <tripinfo id="1452" depart="288.00" departLane="-E1_0" departPos="5.10" departSpeed="0.00" departDelay="15.75" arrival="370.00" arrivalLane="E13_0" arrivalPos="382.60" arrivalSpeed="14.95" duration="82.00" routeLength="1032.01" waitingTime="0.00" waitingCount="0" stopTime="0.00" timeLoss="10.81" rerouteNo="0" devices="tripinfo_1452" vType="DEFAULT_VEHTYPE" speedFactor="1.08" vaporized=""/>
    <tripinfo id="557" depart="119.00" departLane="-47693393#5_0" departPos="5.10" departSpeed="0.00" departDelay="14.56" arrival="371.00" arrivalLane="E25_2" arrivalPos="330.97" arrivalSpeed="12.73" duration="252.00" routeLength="1041.81" waitingTime="140.00" waitingCount="3" stopTime="0.00" timeLoss="180.95" rerouteNo="0" devices="tripinfo_557" vType="DEFAULT_VEHTYPE" speedFactor="0.96" vaporized=""/>
    <tripinfo id="726" depart="140.00" departLane="-47621504#5_0" departPos="5.10" departSpeed="0.00" departDelay="3.88" arrival="371.00" arrivalLane="E8_2" arrivalPos="236.52" arrivalSpeed="13.04" duration="231.00" routeLength="1313.65" waitingTime="106.00" waitingCount="1" stopTime="0.00" timeLoss="135.74" rerouteNo="0" devices="tripinfo_726" vType="DEFAULT_VEHTYPE" speedFactor="1.00" vaporized=""/>
    <tripinfo id="926" depart="177.00" departLane="-E1_0" departPos="5.10" departSpeed="0.00" departDelay="3.38" arrival="371.00" arrivalLane="E2_2" arrivalPos="256.37" arrivalSpeed="14.50" duration="194.00" routeLength="1338.26" waitingTime="69.00" waitingCount="1" stopTime="0.00" timeLoss="107.94" rerouteNo="0" devices="tripinfo_926" vType="DEFAULT_VEHTYPE" speedFactor="1.05" vaporized=""/>
    <tripinfo id="950" depart="203.00" departLane="-E10_0" departPos="5.10" departSpeed="0.00" departDelay="24.88" arrival="371.00" arrivalLane="E2_0" arrivalPos="256.37" arrivalSpeed="12.13" duration="168.00" routeLength="1053.49" waitingTime="58.00" waitingCount="1" stopTime="0.00" timeLoss="75.97" rerouteNo="0" devices="tripinfo_950" vType="DEFAULT_VEHTYPE" speedFactor="0.91" vaporized=""/>
    <tripinfo id="108" depart="21.00" departLane="-E23_0" departPos="5.10" departSpeed="0.00" departDelay="0.75" arrival="373.00" arrivalLane="E2_2" arrivalPos="256.37" arrivalSpeed="14.59" duration="352.00" routeLength="1238.39" waitingTime="243.00" waitingCount="2" stopTime="0.00" timeLoss="274.61" rerouteNo="0" devices="tripinfo_108" vType="DEFAULT_VEHTYPE" speedFactor="1.06" vaporized=""/>
    <tripinfo id="967" depart="184.00" departLane="-47621504#5_0" departPos="5.10" departSpeed="0.00" departDelay="2.69" arrival="373.00" arrivalLane="E8_2" arrivalPos="236.52" arrivalSpeed="14.74" duration="189.00" routeLength="1313.65" waitingTime="67.00" waitingCount="1" stopTime="0.00" timeLoss="102.87" rerouteNo="0" devices="tripinfo_967" vType="DEFAULT_VEHTYPE" speedFactor="1.11" vaporized=""/>
    <tripinfo id="385" depart="74.00" departLane="-E25_0" departPos="5.10" departSpeed="0.00" departDelay="1.81" arrival="374.00" arrivalLane="47621504#5_1" arrivalPos="282.84" arrivalSpeed="23.43" duration="300.00" routeLength="1624.69" waitingTime="161.00" waitingCount="3" stopTime="0.00" timeLoss="203.81" rerouteNo="0" devices="tripinfo_385" vType="DEFAULT_VEHTYPE" speedFactor="1.06" vaporized=""/>
    <tripinfo id="701" depart="170.00" departLane="-E15_0" departPos="5.10" departSpeed="0.00" departDelay="38.56" arrival="374.00" arrivalLane="E25_1" arrivalPos="330.97" arrivalSpeed="11.66" duration="204.00" routeLength="1111.76" waitingTime="98.00" waitingCount="2" stopTime="0.00" timeLoss="116.54" rerouteNo="0" devices="tripinfo_701" vType="DEFAULT_VEHTYPE" speedFactor="0.93" vaporized=""/>
    <tripinfo id="1156" depart="226.00" departLane="-E21_0" departPos="5.10" departSpeed="0.00" departDelay="9.25" arrival="375.00" arrivalLane="E25_2" arrivalPos="330.97" arrivalSpeed="12.64" duration="149.00" routeLength="1615.54" waitingTime="0.00" waitingCount="0" stopTime="0.00" timeLoss="26.36" rerouteNo="0" devices="tripinfo_1156" vType="DEFAULT_VEHTYPE" speedFactor="0.97" vaporized=""/>
    <tripinfo id="500" depart="103.00" departLane="-47693393#5_0" departPos="5.10" departSpeed="0.00" departDelay="9.25" arrival="376.00" arrivalLane="E19_0" arrivalPos="273.06" arrivalSpeed="14.08" duration="273.00" routeLength="1600.53" waitingTime="130.00" waitingCount="2" stopTime="0.00" timeLoss="170.52" rerouteNo="0" devices="tripinfo_500" vType="DEFAULT_VEHTYPE" speedFactor="1.07" vaporized=""/>
    <tripinfo id="964" depart="221.00" departLane="-E15_0" departPos="5.10" departSpeed="0.00" departDelay="40.25" arrival="376.00" arrivalLane="E25_1" arrivalPos="330.97" arrivalSpeed="15.94" duration="155.00" routeLength="1111.76" waitingTime="54.00" waitingCount="1" stopTime="0.00" timeLoss="84.45" rerouteNo="0" devices="tripinfo_964" vType="DEFAULT_VEHTYPE" speedFactor="1.15" vaporized=""/>
    <tripinfo id="1664" depart="325.00" departLane="-E13_0" departPos="5.10" departSpeed="0.00" departDelay="13.00" arrival="376.00" arrivalLane="-47621504#1_0" arrivalPos="333.17" arrivalSpeed="22.58" duration="51.00" routeLength="719.70" waitingTime="0.00" waitingCount="0" stopTime="0.00" timeLoss="9.01" rerouteNo="0" devices="tripinfo_1664" vType="DEFAULT_VEHTYPE" speedFactor="1.04" vaporized=""/>
    <tripinfo id="343" depart="68.00" departLane="-E25_0" departPos="5.10" departSpeed="0.00" departDelay="3.69" arrival="377.00" arrivalLane="47621504#5_1" arrivalPos="282.84" arrivalSpeed="20.54" duration="309.00" routeLength="1624.69" waitingTime="162.00" waitingCount="3" stopTime="0.00" timeLoss="202.07" rerouteNo="0" devices="tripinfo_343" vType="DEFAULT_VEHTYPE" speedFactor="0.95" vaporized=""/>
    <tripinfo id="352" depart="70.00" departLane="-E0_0" departPos="5.10" departSpeed="0.00" departDelay="4.00" arrival="377.00" arrivalLane="47693393#5_1" arrivalPos="315.08" arrivalSpeed="20.84" duration="307.00" routeLength="1692.34" waitingTime="158.00" waitingCount="2" stopTime="0.00" timeLoss="191.42" rerouteNo="0" devices="tripinfo_352" vType="DEFAULT_VEHTYPE" speedFactor="0.97" vaporized=""/>
    <tripinfo id="1042" depart="245.00" departLane="-E15_0" departPos="5.10" departSpeed="0.00" departDelay="49.62" arrival="377.00" arrivalLane="E25_2" arrivalPos="330.97" arrivalSpeed="16.56" duration="132.00" routeLength="1111.76" waitingTime="34.00" waitingCount="1" stopTime="0.00" timeLoss="65.37" rerouteNo="0" devices="tripinfo_1042" vType="DEFAULT_VEHTYPE" speedFactor="1.22" vaporized=""/>
    <tripinfo id="1660" depart="312.00" departLane="-47693393#5_0" departPos="5.10" departSpeed="0.00" departDelay="0.75" arrival="377.00" arrivalLane="E15_0" arrivalPos="382.33" arrivalSpeed="11.32" duration="65.00" routeLength="701.34" waitingTime="0.00" waitingCount="0" stopTime="0.00" timeLoss="12.01" rerouteNo="0" devices="tripinfo_1660" vType="DEFAULT_VEHTYPE" speedFactor="0.82" vaporized=""/>
    <tripinfo id="1540" depart="290.00" departLane="E20_0" departPos="5.10" departSpeed="0.00" departDelay="1.25" arrival="378.00" arrivalLane="E2_1" arrivalPos="256.37" arrivalSpeed="14.72" duration="88.00" routeLength="944.52" waitingTime="11.00" waitingCount="1" stopTime="0.00" timeLoss="24.94" rerouteNo="0" devices="tripinfo_1540" vType="DEFAULT_VEHTYPE" speedFactor="1.09" vaporized=""/>
    <tripinfo id="234" depart="51.00" departLane="-E6_0" departPos="5.10" departSpeed="0.00" departDelay="7.12" arrival="379.00" arrivalLane="-47621504#1_1" arrivalPos="333.17" arrivalSpeed="20.05" duration="328.00" routeLength="1275.34" waitingTime="215.00" waitingCount="2" stopTime="0.00" timeLoss="245.47" rerouteNo="0" devices="tripinfo_234" vType="DEFAULT_VEHTYPE" speedFactor="0.91" vaporized=""/>
    <tripinfo id="731" depart="138.00" departLane="47693411#4_0" departPos="5.10" departSpeed="0.00" departDelay="0.94" arrival="379.00" arrivalLane="47693393#5_1" arrivalPos="315.08" arrivalSpeed="25.01" duration="241.00" routeLength="1293.26" waitingTime="133.00" waitingCount="2" stopTime="0.00" timeLoss="177.45" rerouteNo="0" devices="tripinfo_731" vType="DEFAULT_VEHTYPE" speedFactor="1.31" vaporized=""/>
    <tripinfo id="1310" depart="292.00" departLane="E5_0" departPos="5.10" departSpeed="0.00" departDelay="46.38" arrival="379.00" arrivalLane="E10_0" arrivalPos="414.33" arrivalSpeed="13.08" duration="87.00" routeLength="1120.98" waitingTime="0.00" waitingCount="0" stopTime="0.00" timeLoss="13.33" rerouteNo="0" devices="tripinfo_1310" vType="DEFAULT_VEHTYPE" speedFactor="1.00" vaporized=""/>
    <tripinfo id="281" depart="53.00" departLane="-E2_0" departPos="5.10" departSpeed="0.00" departDelay="0.31" arrival="380.00" arrivalLane="47693393#5_1" arrivalPos="315.08" arrivalSpeed="23.41" duration="327.00" routeLength="1574.44" waitingTime="187.00" waitingCount="3" stopTime="0.00" timeLoss="230.96" rerouteNo="0" devices="tripinfo_281" vType="DEFAULT_VEHTYPE" speedFactor="1.08" vaporized=""/>
    <tripinfo id="407" depart="80.00" departLane="-E25_0" departPos="5.10" departSpeed="0.00" departDelay="3.69" arrival="380.00" arrivalLane="47621504#5_1" arrivalPos="282.84" arrivalSpeed="18.46" duration="300.00" routeLength="1624.69" waitingTime="148.00" waitingCount="3" stopTime="0.00" timeLoss="182.04" rerouteNo="0" devices="tripinfo_407" vType="DEFAULT_VEHTYPE" speedFactor="0.86" vaporized=""/>
    <tripinfo id="684" depart="167.00" departLane="-E15_0" departPos="5.10" departSpeed="0.00" departDelay="38.75" arrival="380.00" arrivalLane="E8_1" arrivalPos="236.52" arrivalSpeed="11.51" duration="213.00" routeLength="1246.58" waitingTime="92.00" waitingCount="2" stopTime="0.00" timeLoss="124.13" rerouteNo="0" devices="tripinfo_684" vType="DEFAULT_VEHTYPE" speedFactor="0.92" vaporized=""/>
    <tripinfo id="217" depart="44.00" departLane="-E2_0" departPos="5.10" departSpeed="0.00" departDelay="3.31" arrival="381.00" arrivalLane="-47621504#1_1" arrivalPos="333.17" arrivalSpeed="23.69" duration="337.00" routeLength="1599.29" waitingTime="187.00" waitingCount="3" stopTime="0.00" timeLoss="244.13" rerouteNo="0" devices="tripinfo_217" vType="DEFAULT_VEHTYPE" speedFactor="1.07" vaporized=""/>
    <tripinfo id="359" depart="68.00" departLane="-E13_0" departPos="5.10" departSpeed="0.00" departDelay="0.69" arrival="382.00" arrivalLane="47621504#5_1" arrivalPos="282.84" arrivalSpeed="18.37" duration="314.00" routeLength="1294.06" waitingTime="180.00" waitingCount="4" stopTime="0.00" timeLoss="223.97" rerouteNo="0" devices="tripinfo_359" vType="DEFAULT_VEHTYPE" speedFactor="0.86" vaporized=""/>
    <tripinfo id="670" depart="126.00" departLane="-E2_0" departPos="5.10" departSpeed="0.00" departDelay="0.38" arrival="382.00" arrivalLane="47693393#5_1" arrivalPos="315.08" arrivalSpeed="22.85" duration="256.00" routeLength="1574.44" waitingTime="117.00" waitingCount="2" stopTime="0.00" timeLoss="158.43" rerouteNo="0" devices="tripinfo_670" vType="DEFAULT_VEHTYPE" speedFactor="1.07" vaporized=""/>
    <tripinfo id="764" depart="144.00" departLane="-E16_0" departPos="5.10" departSpeed="0.00" departDelay="0.75" arrival="382.00" arrivalLane="E8_1" arrivalPos="236.52" arrivalSpeed="14.48" duration="238.00" routeLength="1229.92" waitingTime="116.00" waitingCount="3" stopTime="0.00" timeLoss="161.33" rerouteNo="0" devices="tripinfo_764" vType="DEFAULT_VEHTYPE" speedFactor="1.06" vaporized=""/>
    <tripinfo id="1137" depart="248.00" departLane="E5_0" departPos="5.10" departSpeed="0.00" departDelay="34.81" arrival="382.00" arrivalLane="E8_2" arrivalPos="236.52" arrivalSpeed="14.54" duration="134.00" routeLength="961.86" waitingTime="54.00" waitingCount="1" stopTime="0.00" timeLoss="77.49" rerouteNo="0" devices="tripinfo_1137" vType="DEFAULT_VEHTYPE" speedFactor="1.09" vaporized=""/>
    <tripinfo id="231" depart="57.00" departLane="-E10_0" departPos="5.10" departSpeed="0.00" departDelay="13.69" arrival="383.00" arrivalLane="47693393#5_1" arrivalPos="315.08" arrivalSpeed="24.69" duration="326.00" routeLength="1372.07" waitingTime="195.00" waitingCount="4" stopTime="0.00" timeLoss="253.79" rerouteNo="0" devices="tripinfo_231" vType="DEFAULT_VEHTYPE" speedFactor="1.14" vaporized=""/>
    <tripinfo id="516" depart="144.00" departLane="-E6_0" departPos="5.10" departSpeed="0.00" departDelay="47.25" arrival="383.00" arrivalLane="-47621504#1_1" arrivalPos="333.17" arrivalSpeed="20.14" duration="239.00" routeLength="1275.34" waitingTime="122.00" waitingCount="2" stopTime="0.00" timeLoss="156.13" rerouteNo="0" devices="tripinfo_516" vType="DEFAULT_VEHTYPE" speedFactor="0.91" vaporized=""/>
    <tripinfo id="668" depart="161.00" departLane="-E15_0" departPos="5.10" departSpeed="0.00" departDelay="35.75" arrival="383.00" arrivalLane="47621504#5_1" arrivalPos="282.84" arrivalSpeed="19.55" duration="222.00" routeLength="2031.05" waitingTime="47.00" waitingCount="3" stopTime="0.00" timeLoss="82.23" rerouteNo="0" devices="tripinfo_668" vType="DEFAULT_VEHTYPE" speedFactor="0.94" vaporized=""/>
    <tripinfo id="783" depart="148.00" departLane="-E2_0" departPos="5.10" departSpeed="0.00" departDelay="1.19" arrival="383.00" arrivalLane="E21_1" arrivalPos="263.57" arrivalSpeed="12.14" duration="235.00" routeLength="876.21" waitingTime="143.00" waitingCount="2" stopTime="0.00" timeLoss="163.23" rerouteNo="0" devices="tripinfo_783" vType="DEFAULT_VEHTYPE" speedFactor="0.88" vaporized=""/>
    <tripinfo id="1073" depart="279.00" departLane="-E6_0" departPos="5.10" departSpeed="0.00" departDelay="77.81" arrival="383.00" arrivalLane="E3_0" arrivalPos="306.82" arrivalSpeed="11.99" duration="104.00" routeLength="1040.41" waitingTime="0.00" waitingCount="0" stopTime="0.00" timeLoss="28.24" rerouteNo="0" devices="tripinfo_1073" vType="DEFAULT_VEHTYPE" speedFactor="1.00" vaporized=""/>
    <tripinfo id="1607" depart="324.00" departLane="-E10_0" departPos="5.10" departSpeed="0.00" departDelay="22.69" arrival="383.00" arrivalLane="E8_0" arrivalPos="236.52" arrivalSpeed="12.36" duration="59.00" routeLength="655.71" waitingTime="0.00" waitingCount="0" stopTime="0.00" timeLoss="7.42" rerouteNo="0" devices="tripinfo_1607" vType="DEFAULT_VEHTYPE" speedFactor="0.94" vaporized=""/>
    <tripinfo id="321" depart="81.00" departLane="-E6_0" departPos="5.10" departSpeed="0.00" departDelay="20.81" arrival="384.00" arrivalLane="-E21_1" arrivalPos="263.57" arrivalSpeed="10.88" duration="303.00" routeLength="1600.76" waitingTime="123.00" waitingCount="2" stopTime="0.00" timeLoss="178.00" rerouteNo="0" devices="tripinfo_321" vType="DEFAULT_VEHTYPE" speedFactor="0.87" vaporized=""/>
    <tripinfo id="820" depart="169.00" departLane="-E10_0" departPos="5.10" departSpeed="0.00" departDelay="15.25" arrival="384.00" arrivalLane="47621504#5_0" arrivalPos="282.84" arrivalSpeed="19.45" duration="215.00" routeLength="1479.21" waitingTime="82.00" waitingCount="1" stopTime="0.00" timeLoss="102.48" rerouteNo="0" devices="tripinfo_820" vType="DEFAULT_VEHTYPE" speedFactor="0.95" vaporized=""/>
    <tripinfo id="1521" depart="306.00" departLane="-E1_0" departPos="5.10" departSpeed="0.00" departDelay="20.81" arrival="384.00" arrivalLane="-47621504#1_1" arrivalPos="333.17" arrivalSpeed="21.45" duration="78.00" routeLength="1000.21" waitingTime="0.00" waitingCount="0" stopTime="0.00" timeLoss="16.25" rerouteNo="0" devices="tripinfo_1521" vType="DEFAULT_VEHTYPE" speedFactor="1.02" vaporized=""/>
    <tripinfo id="95" depart="26.00" departLane="-E15_0" departPos="5.10" departSpeed="0.00" departDelay="8.19" arrival="385.00" arrivalLane="47621504#5_1" arrivalPos="282.84" arrivalSpeed="22.62" duration="359.00" routeLength="2031.05" waitingTime="173.00" waitingCount="4" stopTime="0.00" timeLoss="233.38" rerouteNo="0" devices="tripinfo_95" vType="DEFAULT_VEHTYPE" speedFactor="1.06" vaporized=""/>
    <tripinfo id="180" depart="34.00" departLane="-E8_0" departPos="5.10" departSpeed="0.00" departDelay="0.25" arrival="385.00" arrivalLane="47693393#5_1" arrivalPos="315.08" arrivalSpeed="23.61" duration="351.00" routeLength="1197.13" waitingTime="248.00" waitingCount="4" stopTime="0.00" timeLoss="287.96" rerouteNo="0" devices="tripinfo_180" vType="DEFAULT_VEHTYPE" speedFactor="1.10" vaporized=""/>
    <tripinfo id="1007" depart="198.00" departLane="47621504#1_0" departPos="5.10" departSpeed="0.00" departDelay="9.19" arrival="385.00" arrivalLane="47693393#5_0" arrivalPos="315.08" arrivalSpeed="16.41" duration="187.00" routeLength="1414.35" waitingTime="45.00" waitingCount="2" stopTime="0.00" timeLoss="76.67" rerouteNo="0" devices="tripinfo_1007" vType="DEFAULT_VEHTYPE" speedFactor="0.78" vaporized=""/>
    <tripinfo id="1263" depart="292.00" departLane="-E15_0" departPos="5.10" departSpeed="0.00" departDelay="55.19" arrival="385.00" arrivalLane="-E5_0" arrivalPos="399.05" arrivalSpeed="13.40" duration="93.00" routeLength="1068.57" waitingTime="0.00" waitingCount="0" stopTime="0.00" timeLoss="12.77" rerouteNo="0" devices="tripinfo_1263" vType="DEFAULT_VEHTYPE" speedFactor="0.98" vaporized=""/>
    <tripinfo id="1313" depart="295.00" departLane="E5_0" departPos="5.10" departSpeed="0.00" departDelay="48.81" arrival="385.00" arrivalLane="E8_1" arrivalPos="236.52" arrivalSpeed="13.06" duration="90.00" routeLength="961.86" waitingTime="6.00" waitingCount="1" stopTime="0.00" timeLoss="27.40" rerouteNo="0" devices="tripinfo_1313" vType="DEFAULT_VEHTYPE" speedFactor="1.00" vaporized=""/>
    <tripinfo id="113" depart="23.00" departLane="-E2_0" departPos="5.10" departSpeed="0.00" departDelay="1.81" arrival="386.00" arrivalLane="E25_0" arrivalPos="330.97" arrivalSpeed="13.30" duration="363.00" routeLength="1234.67" waitingTime="255.00" waitingCount="2" stopTime="0.00" timeLoss="273.97" rerouteNo="0" devices="tripinfo_113" vType="DEFAULT_VEHTYPE" speedFactor="1.01" vaporized=""/>
    <tripinfo id="163" depart="33.00" departLane="-E13_0" departPos="5.10" departSpeed="0.00" departDelay="2.44" arrival="386.00" arrivalLane="E8_1" arrivalPos="236.52" arrivalSpeed="15.26" duration="353.00" routeLength="2009.84" waitingTime="164.00" waitingCount="4" stopTime="0.00" timeLoss="230.53" rerouteNo="0" devices="tripinfo_163" vType="DEFAULT_VEHTYPE" speedFactor="1.13" vaporized=""/>
    <tripinfo id="499" depart="124.00" departLane="E5_0" departPos="5.10" departSpeed="0.00" departDelay="30.44" arrival="386.00" arrivalLane="E3_1" arrivalPos="306.82" arrivalSpeed="9.65" duration="262.00" routeLength="1404.89" waitingTime="128.00" waitingCount="3" stopTime="0.00" timeLoss="180.12" rerouteNo="0" devices="tripinfo_499" vType="DEFAULT_VEHTYPE" speedFactor="1.24" vaporized=""/>
    <tripinfo id="746" depart="160.00" departLane="E5_0" departPos="5.10" departSpeed="0.00" departDelay="20.12" arrival="386.00" arrivalLane="47621504#5_1" arrivalPos="282.84" arrivalSpeed="20.11" duration="226.00" routeLength="1776.01" waitingTime="71.00" waitingCount="2" stopTime="0.00" timeLoss="108.47" rerouteNo="0" devices="tripinfo_746" vType="DEFAULT_VEHTYPE" speedFactor="0.95" vaporized=""/>
    <tripinfo id="1454" depart="276.00" departLane="E22_0" departPos="5.10" departSpeed="0.00" departDelay="3.38" arrival="386.00" arrivalLane="-47621504#1_1" arrivalPos="333.17" arrivalSpeed="21.63" duration="110.00" routeLength="1017.46" waitingTime="24.00" waitingCount="1" stopTime="0.00" timeLoss="44.78" rerouteNo="0" devices="tripinfo_1454" vType="DEFAULT_VEHTYPE" speedFactor="1.00" vaporized=""/>
    <tripinfo id="303" depart="60.00" departLane="-E2_0" departPos="5.10" departSpeed="0.00" departDelay="3.19" arrival="387.00" arrivalLane="E25_1" arrivalPos="330.97" arrivalSpeed="14.42" duration="327.00" routeLength="1234.67" waitingTime="219.00" waitingCount="2" stopTime="0.00" timeLoss="241.34" rerouteNo="0" devices="tripinfo_303" vType="DEFAULT_VEHTYPE" speedFactor="1.04" vaporized=""/>
    <tripinfo id="416" depart="93.00" departLane="-E2_0" departPos="5.10" departSpeed="0.00" departDelay="15.00" arrival="387.00" arrivalLane="E1_0" arrivalPos="369.00" arrivalSpeed="15.13" duration="294.00" routeLength="1322.94" waitingTime="174.00" waitingCount="2" stopTime="0.00" timeLoss="214.44" rerouteNo="0" devices="tripinfo_416" vType="DEFAULT_VEHTYPE" speedFactor="1.13" vaporized=""/>
    <tripinfo id="1130" depart="242.00" departLane="E5_0" departPos="5.10" departSpeed="0.00" departDelay="30.12" arrival="387.00" arrivalLane="47693393#5_1" arrivalPos="315.08" arrivalSpeed="21.29" duration="145.00" routeLength="1034.60" waitingTime="58.00" waitingCount="2" stopTime="0.00" timeLoss="79.00" rerouteNo="0" devices="tripinfo_1130" vType="DEFAULT_VEHTYPE" speedFactor="1.01" vaporized=""/>
    <tripinfo id="1551" depart="292.00" departLane="E22_0" departPos="5.10" departSpeed="0.00" departDelay="1.19" arrival="387.00" arrivalLane="-47621504#1_1" arrivalPos="333.17" arrivalSpeed="22.43" duration="95.00" routeLength="1017.46" waitingTime="14.00" waitingCount="1" stopTime="0.00" timeLoss="34.02" rerouteNo="0" devices="tripinfo_1551" vType="DEFAULT_VEHTYPE" speedFactor="1.06" vaporized=""/>
    <tripinfo id="617" depart="134.00" departLane="-E25_0" departPos="5.10" departSpeed="0.00" departDelay="18.31" arrival="388.00" arrivalLane="-E3_1" arrivalPos="306.82" arrivalSpeed="14.15" duration="254.00" routeLength="950.91" waitingTime="161.00" waitingCount="3" stopTime="0.00" timeLoss="191.76" rerouteNo="0" devices="tripinfo_617" vType="DEFAULT_VEHTYPE" speedFactor="1.11" vaporized=""/>
    <tripinfo id="925" depart="176.00" departLane="-E19_0" departPos="5.10" departSpeed="0.00" departDelay="2.56" arrival="388.00" arrivalLane="47621504#5_1" arrivalPos="282.84" arrivalSpeed="21.63" duration="212.00" routeLength="1647.19" waitingTime="65.00" waitingCount="2" stopTime="0.00" timeLoss="104.77" rerouteNo="0" devices="tripinfo_925" vType="DEFAULT_VEHTYPE" speedFactor="0.97" vaporized=""/>
    <tripinfo id="399" depart="87.00" departLane="-E2_0" departPos="5.10" departSpeed="0.00" departDelay="12.19" arrival="389.00" arrivalLane="E25_1" arrivalPos="330.97" arrivalSpeed="14.53" duration="302.00" routeLength="1234.67" waitingTime="195.00" waitingCount="2" stopTime="0.00" timeLoss="217.90" rerouteNo="0" devices="tripinfo_399" vType="DEFAULT_VEHTYPE" speedFactor="1.07" vaporized=""/>
    <tripinfo id="497" depart="121.00" departLane="E5_0" departPos="5.10" departSpeed="0.00" departDelay="27.81" arrival="389.00" arrivalLane="-47621504#1_1" arrivalPos="333.17" arrivalSpeed="20.60" duration="268.00" routeLength="1821.21" waitingTime="104.00" waitingCount="3" stopTime="0.00" timeLoss="136.06" rerouteNo="0" devices="tripinfo_497" vType="DEFAULT_VEHTYPE" speedFactor="0.93" vaporized=""/>
    <tripinfo id="1248" depart="237.00" departLane="47693411#4_0" departPos="5.10" departSpeed="0.00" departDelay="3.00" arrival="389.00" arrivalLane="47621504#5_1" arrivalPos="282.84" arrivalSpeed="22.80" duration="152.00" routeLength="2013.93" waitingTime="0.00" waitingCount="0" stopTime="0.00" timeLoss="27.55" rerouteNo="0" devices="tripinfo_1248" vType="DEFAULT_VEHTYPE" speedFactor="1.03" vaporized=""/>
    <tripinfo id="1256" depart="278.00" departLane="E5_0" departPos="5.10" departSpeed="0.00" departDelay="42.50" arrival="389.00" arrivalLane="47693393#5_1" arrivalPos="315.08" arrivalSpeed="20.72" duration="111.00" routeLength="1034.60" waitingTime="21.00" waitingCount="1" stopTime="0.00" timeLoss="41.73" rerouteNo="0" devices="tripinfo_1256" vType="DEFAULT_VEHTYPE" speedFactor="0.96" vaporized=""/>
    <tripinfo id="1594" depart="309.00" departLane="-E25_0" departPos="5.10" departSpeed="0.00" departDelay="10.12" arrival="389.00" arrivalLane="47693393#5_0" arrivalPos="315.08" arrivalSpeed="20.77" duration="80.00" routeLength="1010.77" waitingTime="0.00" waitingCount="0" stopTime="0.00" timeLoss="12.16" rerouteNo="0" devices="tripinfo_1594" vType="DEFAULT_VEHTYPE" speedFactor="0.98" vaporized=""/>
    <tripinfo id="427" depart="82.00" departLane="E23_0" departPos="5.10" departSpeed="0.00" departDelay="1.94" arrival="390.00" arrivalLane="E8_1" arrivalPos="236.52" arrivalSpeed="13.98" duration="308.00" routeLength="1890.38" waitingTime="134.00" waitingCount="3" stopTime="0.00" timeLoss="183.17" rerouteNo="0" devices="tripinfo_427" vType="DEFAULT_VEHTYPE" speedFactor="1.05" vaporized=""/>
    <tripinfo id="524" depart="127.00" departLane="E5_0" departPos="5.10" departSpeed="0.00" departDelay="28.75" arrival="391.00" arrivalLane="-47621504#1_1" arrivalPos="333.17" arrivalSpeed="20.74" duration="264.00" routeLength="1821.21" waitingTime="98.00" waitingCount="3" stopTime="0.00" timeLoss="137.47" rerouteNo="0" devices="tripinfo_524" vType="DEFAULT_VEHTYPE" speedFactor="0.97" vaporized=""/>
    <tripinfo id="737" depart="142.00" departLane="-E2_0" departPos="5.10" departSpeed="0.00" departDelay="3.81" arrival="391.00" arrivalLane="E25_1" arrivalPos="330.97" arrivalSpeed="15.00" duration="249.00" routeLength="1234.67" waitingTime="140.00" waitingCount="2" stopTime="0.00" timeLoss="168.85" rerouteNo="0" devices="tripinfo_737" vType="DEFAULT_VEHTYPE" speedFactor="1.12" vaporized=""/>
    <tripinfo id="133" depart="28.00" departLane="-E25_0" departPos="5.10" departSpeed="0.00" departDelay="3.06" arrival="392.00" arrivalLane="E8_1" arrivalPos="236.52" arrivalSpeed="13.63" duration="364.00" routeLength="1559.66" waitingTime="227.00" waitingCount="2" stopTime="0.00" timeLoss="261.69" rerouteNo="0" devices="tripinfo_133" vType="DEFAULT_VEHTYPE" speedFactor="1.04" vaporized=""/>
    <tripinfo id="527" depart="130.00" departLane="E5_0" departPos="5.10" departSpeed="0.00" departDelay="31.19" arrival="392.00" arrivalLane="-47621504#1_1" arrivalPos="333.17" arrivalSpeed="21.51" duration="262.00" routeLength="1821.21" waitingTime="94.00" waitingCount="3" stopTime="0.00" timeLoss="141.06" rerouteNo="0" devices="tripinfo_527" vType="DEFAULT_VEHTYPE" speedFactor="1.01" vaporized=""/>
    <tripinfo id="816" depart="170.00" departLane="-E8_0" departPos="5.10" departSpeed="0.00" departDelay="17.00" arrival="393.00" arrivalLane="E3_1" arrivalPos="306.82" arrivalSpeed="8.77" duration="223.00" routeLength="922.56" waitingTime="109.00" waitingCount="8" stopTime="0.00" timeLoss="151.06" rerouteNo="0" devices="tripinfo_816" vType="DEFAULT_VEHTYPE" speedFactor="1.03" vaporized=""/>
    <tripinfo id="1257" depart="281.00" departLane="E5_0" departPos="5.10" departSpeed="0.00" departDelay="45.31" arrival="393.00" arrivalLane="47693393#5_1" arrivalPos="315.08" arrivalSpeed="18.90" duration="112.00" routeLength="1034.60" waitingTime="16.00" waitingCount="1" stopTime="0.00" timeLoss="36.62" rerouteNo="0" devices="tripinfo_1257" vType="DEFAULT_VEHTYPE" speedFactor="0.88" vaporized=""/>
    <tripinfo id="496" depart="108.00" departLane="-E2_0" departPos="5.10" departSpeed="0.00" departDelay="15.00" arrival="394.00" arrivalLane="E1_1" arrivalPos="369.00" arrivalSpeed="14.37" duration="286.00" routeLength="1322.94" waitingTime="162.00" waitingCount="3" stopTime="0.00" timeLoss="204.52" rerouteNo="0" devices="tripinfo_496" vType="DEFAULT_VEHTYPE" speedFactor="1.11" vaporized=""/>
    <tripinfo id="1006" depart="221.00" departLane="E5_0" departPos="5.10" departSpeed="0.00" departDelay="32.38" arrival="394.00" arrivalLane="E16_0" arrivalPos="350.84" arrivalSpeed="11.48" duration="173.00" routeLength="1051.61" waitingTime="73.00" waitingCount="1" stopTime="0.00" timeLoss="87.47" rerouteNo="0" devices="tripinfo_1006" vType="DEFAULT_VEHTYPE" speedFactor="0.90" vaporized=""/>
    <tripinfo id="170" depart="56.00" departLane="47621504#1_0" departPos="5.10" departSpeed="0.00" departDelay="24.12" arrival="395.00" arrivalLane="47621504#4_1" arrivalPos="286.75" arrivalSpeed="16.98" duration="339.00" routeLength="936.20" waitingTime="241.00" waitingCount="5" stopTime="0.00" timeLoss="292.64" rerouteNo="0" devices="tripinfo_170" vType="DEFAULT_VEHTYPE" speedFactor="1.09" vaporized=""/>
    <tripinfo id="474" depart="112.00" departLane="E5_0" departPos="5.10" departSpeed="0.00" departDelay="23.12" arrival="395.00" arrivalLane="E3_1" arrivalPos="306.82" arrivalSpeed="8.80" duration="283.00" routeLength="1404.89" waitingTime="147.00" waitingCount="3" stopTime="0.00" timeLoss="185.31" rerouteNo="0" devices="tripinfo_474" vType="DEFAULT_VEHTYPE" speedFactor="1.04" vaporized=""/>
    <tripinfo id="906" depart="170.00" departLane="E16_0" departPos="5.10" departSpeed="0.00" departDelay="0.12" arrival="395.00" arrivalLane="E10_1" arrivalPos="414.33" arrivalSpeed="13.77" duration="225.00" routeLength="1720.90" waitingTime="81.00" waitingCount="1" stopTime="0.00" timeLoss="111.06" rerouteNo="0" devices="tripinfo_906" vType="DEFAULT_VEHTYPE" speedFactor="1.04" vaporized=""/>
    <tripinfo id="395" depart="79.00" departLane="E23_0" departPos="5.10" departSpeed="0.00" departDelay="4.94" arrival="396.00" arrivalLane="E10_2" arrivalPos="414.33" arrivalSpeed="15.26" duration="317.00" routeLength="2049.50" waitingTime="146.00" waitingCount="3" stopTime="0.00" timeLoss="191.54" rerouteNo="0" devices="tripinfo_395" vType="DEFAULT_VEHTYPE" speedFactor="1.14" vaporized=""/>
    <tripinfo id="1535" depart="288.00" departLane="-E22_0" departPos="5.10" departSpeed="0.00" departDelay="0.19" arrival="396.00" arrivalLane="E25_0" arrivalPos="330.97" arrivalSpeed="11.93" duration="108.00" routeLength="996.63" waitingTime="13.00" waitingCount="1" stopTime="0.00" timeLoss="28.64" rerouteNo="0" devices="tripinfo_1535" vType="DEFAULT_VEHTYPE" speedFactor="0.92" vaporized=""/>
    <tripinfo id="921" depart="176.00" departLane="-E21_0" departPos="5.10" departSpeed="0.00" departDelay="3.31" arrival="397.00" arrivalLane="E10_0" arrivalPos="414.33" arrivalSpeed="11.83" duration="221.00" routeLength="1360.37" waitingTime="97.00" waitingCount="1" stopTime="0.00" timeLoss="118.95" rerouteNo="0" devices="tripinfo_921" vType="DEFAULT_VEHTYPE" speedFactor="0.91" vaporized=""/>
    <tripinfo id="1216" depart="306.00" departLane="-E6_0" departPos="5.10" departSpeed="0.00" departDelay="78.00" arrival="397.00" arrivalLane="E1_0" arrivalPos="369.00" arrivalSpeed="11.86" duration="91.00" routeLength="998.99" waitingTime="0.00" waitingCount="0" stopTime="0.00" timeLoss="16.93" rerouteNo="0" devices="tripinfo_1216" vType="DEFAULT_VEHTYPE" speedFactor="0.89" vaporized=""/>
    <tripinfo id="1704" depart="326.00" departLane="E21_0" departPos="5.10" departSpeed="0.00" departDelay="6.50" arrival="398.00" arrivalLane="E25_0" arrivalPos="330.97" arrivalSpeed="11.58" duration="72.00" routeLength="616.93" waitingTime="10.00" waitingCount="1" stopTime="0.00" timeLoss="23.37" rerouteNo="0" devices="tripinfo_1704" vType="DEFAULT_VEHTYPE" speedFactor="0.92" vaporized=""/>
    <tripinfo id="1730" depart="339.00" departLane="-E13_0" departPos="5.10" departSpeed="0.00" departDelay="14.62" arrival="398.00" arrivalLane="-47621504#1_0" arrivalPos="333.17" arrivalSpeed="18.69" duration="59.00" routeLength="719.70" waitingTime="0.00" waitingCount="0" stopTime="0.00" timeLoss="8.72" rerouteNo="0" devices="tripinfo_1730" vType="DEFAULT_VEHTYPE" speedFactor="0.86" vaporized=""/>
    <tripinfo id="476" depart="115.00" departLane="E5_0" departPos="5.10" departSpeed="0.00" departDelay="25.75" arrival="399.00" arrivalLane="E25_1" arrivalPos="330.97" arrivalSpeed="13.24" duration="284.00" routeLength="1418.00" waitingTime="135.00" waitingCount="3" stopTime="0.00" timeLoss="179.63" rerouteNo="0" devices="tripinfo_476" vType="DEFAULT_VEHTYPE" speedFactor="0.98" vaporized=""/>
    <tripinfo id="1791" depart="345.00" departLane="-E2_0" departPos="5.10" departSpeed="0.00" departDelay="9.19" arrival="399.00" arrivalLane="E0_0" arrivalPos="371.34" arrivalSpeed="13.71" duration="54.00" routeLength="632.54" waitingTime="0.00" waitingCount="0" stopTime="0.00" timeLoss="8.02" rerouteNo="0" devices="tripinfo_1791" vType="DEFAULT_VEHTYPE" speedFactor="1.02" vaporized=""/>
    <tripinfo id="308" depart="67.00" departLane="-E8_0" departPos="5.10" departSpeed="0.00" departDelay="9.25" arrival="400.00" arrivalLane="47693393#5_1" arrivalPos="315.08" arrivalSpeed="21.65" duration="333.00" routeLength="1197.13" waitingTime="227.00" waitingCount="4" stopTime="0.00" timeLoss="263.53" rerouteNo="0" devices="tripinfo_308" vType="DEFAULT_VEHTYPE" speedFactor="0.99" vaporized=""/>
    <tripinfo id="526" depart="111.00" departLane="-E2_0" departPos="5.10" departSpeed="0.00" departDelay="12.38" arrival="401.00" arrivalLane="E1_0" arrivalPos="369.00" arrivalSpeed="13.46" duration="290.00" routeLength="1322.94" waitingTime="157.00" waitingCount="2" stopTime="0.00" timeLoss="199.47" rerouteNo="0" devices="tripinfo_526" vType="DEFAULT_VEHTYPE" speedFactor="0.99" vaporized=""/>
    <tripinfo id="1008" depart="233.00" departLane="-E15_0" departPos="5.10" departSpeed="0.00" departDelay="44.00" arrival="401.00" arrivalLane="-E3_1" arrivalPos="306.82" arrivalSpeed="14.59" duration="168.00" routeLength="1363.18" waitingTime="44.00" waitingCount="1" stopTime="0.00" timeLoss="76.36" rerouteNo="0" devices="tripinfo_1008" vType="DEFAULT_VEHTYPE" speedFactor="1.09" vaporized=""/>
    <tripinfo id="562" depart="159.00" departLane="-E6_0" departPos="5.10" departSpeed="0.00" departDelay="53.62" arrival="402.00" arrivalLane="-47621504#1_2" arrivalPos="333.17" arrivalSpeed="22.02" duration="243.00" routeLength="1275.34" waitingTime="124.00" waitingCount="3" stopTime="0.00" timeLoss="167.41" rerouteNo="0" devices="tripinfo_562" vType="DEFAULT_VEHTYPE" speedFactor="0.99" vaporized=""/>
    <tripinfo id="676" depart="145.00" departLane="E5_0" departPos="5.10" departSpeed="0.00" departDelay="18.25" arrival="402.00" arrivalLane="E25_1" arrivalPos="330.97" arrivalSpeed="15.27" duration="257.00" routeLength="1418.00" waitingTime="115.00" waitingCount="2" stopTime="0.00" timeLoss="164.87" rerouteNo="0" devices="tripinfo_676" vType="DEFAULT_VEHTYPE" speedFactor="1.13" vaporized=""/>
    <tripinfo id="1507" depart="287.00" departLane="E20_0" departPos="5.10" departSpeed="0.00" departDelay="4.44" arrival="402.00" arrivalLane="-E0_0" arrivalPos="371.34" arrivalSpeed="13.65" duration="115.00" routeLength="1420.48" waitingTime="0.00" waitingCount="0" stopTime="0.00" timeLoss="25.79" rerouteNo="0" devices="tripinfo_1507" vType="DEFAULT_VEHTYPE" speedFactor="1.07" vaporized=""/>
    <tripinfo id="528" depart="114.00" departLane="-E2_0" departPos="5.10" departSpeed="0.00" departDelay="15.00" arrival="403.00" arrivalLane="E1_0" arrivalPos="369.00" arrivalSpeed="12.85" duration="289.00" routeLength="1322.94" waitingTime="154.00" waitingCount="2" stopTime="0.00" timeLoss="200.98" rerouteNo="0" devices="tripinfo_528" vType="DEFAULT_VEHTYPE" speedFactor="1.02" vaporized=""/>
    <tripinfo id="709" depart="151.00" departLane="E5_0" departPos="5.10" departSpeed="0.00" departDelay="18.06" arrival="403.00" arrivalLane="-47621504#1_1" arrivalPos="333.17" arrivalSpeed="17.53" duration="252.00" routeLength="1821.21" waitingTime="71.00" waitingCount="2" stopTime="0.00" timeLoss="97.69" rerouteNo="0" devices="tripinfo_709" vType="DEFAULT_VEHTYPE" speedFactor="0.79" vaporized=""/>
    <tripinfo id="876" depart="179.00" departLane="-E2_0" departPos="5.10" departSpeed="0.00" departDelay="14.75" arrival="403.00" arrivalLane="47693393#5_1" arrivalPos="315.08" arrivalSpeed="23.96" duration="224.00" routeLength="1574.44" waitingTime="93.00" waitingCount="2" stopTime="0.00" timeLoss="132.43" rerouteNo="0" devices="tripinfo_876" vType="DEFAULT_VEHTYPE" speedFactor="1.13" vaporized=""/>
    <tripinfo id="1763" depart="342.00" departLane="-E13_0" departPos="5.10" departSpeed="0.00" departDelay="11.44" arrival="403.00" arrivalLane="-47621504#1_0" arrivalPos="333.17" arrivalSpeed="16.56" duration="61.00" routeLength="719.70" waitingTime="0.00" waitingCount="0" stopTime="0.00" timeLoss="13.65" rerouteNo="0" devices="tripinfo_1763" vType="DEFAULT_VEHTYPE" speedFactor="0.92" vaporized=""/>
    <tripinfo id="840" depart="164.00" departLane="-E2_0" departPos="5.10" departSpeed="0.00" departDelay="6.50" arrival="404.00" arrivalLane="E21_0" arrivalPos="263.57" arrivalSpeed="13.84" duration="240.00" routeLength="876.21" waitingTime="142.00" waitingCount="3" stopTime="0.00" timeLoss="176.28" rerouteNo="0" devices="tripinfo_840" vType="DEFAULT_VEHTYPE" speedFactor="1.00" vaporized=""/>
    <tripinfo id="1047" depart="207.00" departLane="-E1_0" departPos="5.10" departSpeed="0.00" departDelay="10.69" arrival="404.00" arrivalLane="E25_0" arrivalPos="330.97" arrivalSpeed="11.35" duration="197.00" routeLength="1392.92" waitingTime="54.00" waitingCount="1" stopTime="0.00" timeLoss="78.18" rerouteNo="0" devices="tripinfo_1047" vType="DEFAULT_VEHTYPE" speedFactor="0.86" vaporized=""/>
    <tripinfo id="278" depart="59.00" departLane="-47693393#5_0" departPos="5.10" departSpeed="0.00" departDelay="6.88" arrival="405.00" arrivalLane="E8_1" arrivalPos="236.52" arrivalSpeed="13.58" duration="346.00" routeLength="1197.10" waitingTime="231.00" waitingCount="2" stopTime="0.00" timeLoss="276.49" rerouteNo="0" devices="tripinfo_278" vType="DEFAULT_VEHTYPE" speedFactor="0.99" vaporized=""/>
    <tripinfo id="941" depart="177.00" departLane="E19_0" departPos="5.10" departSpeed="0.00" departDelay="0.56" arrival="405.00" arrivalLane="E2_1" arrivalPos="256.37" arrivalSpeed="12.88" duration="228.00" routeLength="1518.75" waitingTime="92.00" waitingCount="2" stopTime="0.00" timeLoss="117.30" rerouteNo="0" devices="tripinfo_941" vType="DEFAULT_VEHTYPE" speedFactor="1.00" vaporized=""/>
    <tripinfo id="690" depart="148.00" departLane="E5_0" departPos="5.10" departSpeed="0.00" departDelay="18.62" arrival="406.00" arrivalLane="E25_0" arrivalPos="330.97" arrivalSpeed="12.44" duration="258.00" routeLength="1418.00" waitingTime="106.00" waitingCount="2" stopTime="0.00" timeLoss="143.33" rerouteNo="0" devices="tripinfo_690" vType="DEFAULT_VEHTYPE" speedFactor="0.90" vaporized=""/>
    <tripinfo id="836" depart="176.00" departLane="-E8_0" departPos="5.10" departSpeed="0.00" departDelay="19.25" arrival="406.00" arrivalLane="E20_0" arrivalPos="350.11" arrivalSpeed="14.45" duration="230.00" routeLength="913.22" waitingTime="137.00" waitingCount="8" stopTime="0.00" timeLoss="173.81" rerouteNo="0" devices="tripinfo_836" vType="DEFAULT_VEHTYPE" speedFactor="1.04" vaporized=""/>
    <tripinfo id="238" depart="48.00" departLane="-E25_0" departPos="5.10" departSpeed="0.00" departDelay="3.38" arrival="407.00" arrivalLane="E2_1" arrivalPos="256.37" arrivalSpeed="14.61" duration="359.00" routeLength="1234.54" waitingTime="242.00" waitingCount="3" stopTime="0.00" timeLoss="277.33" rerouteNo="0" devices="tripinfo_238" vType="DEFAULT_VEHTYPE" speedFactor="1.10" vaporized=""/>
    <tripinfo id="283" depart="62.00" departLane="-47693393#5_0" departPos="5.10" departSpeed="0.00" departDelay="8.94" arrival="407.00" arrivalLane="E8_1" arrivalPos="236.52" arrivalSpeed="13.98" duration="345.00" routeLength="1197.10" waitingTime="228.00" waitingCount="2" stopTime="0.00" timeLoss="277.03" rerouteNo="0" devices="tripinfo_283" vType="DEFAULT_VEHTYPE" speedFactor="1.02" vaporized=""/>
    <tripinfo id="203" depart="42.00" departLane="-47693393#5_0" departPos="5.10" departSpeed="0.00" departDelay="3.94" arrival="408.00" arrivalLane="E10_0" arrivalPos="414.33" arrivalSpeed="14.16" duration="366.00" routeLength="1356.22" waitingTime="247.00" waitingCount="2" stopTime="0.00" timeLoss="291.82" rerouteNo="0" devices="tripinfo_203" vType="DEFAULT_VEHTYPE" speedFactor="1.11" vaporized=""/>
    <tripinfo id="1673" depart="326.00" departLane="-E25_0" departPos="5.10" departSpeed="0.00" departDelay="12.31" arrival="408.00" arrivalLane="47693393#5_0" arrivalPos="315.08" arrivalSpeed="20.60" duration="82.00" routeLength="1010.77" waitingTime="0.00" waitingCount="0" stopTime="0.00" timeLoss="12.67" rerouteNo="0" devices="tripinfo_1673" vType="DEFAULT_VEHTYPE" speedFactor="0.95" vaporized=""/>
    <tripinfo id="165" depart="50.00" departLane="47621504#1_0" departPos="5.10" departSpeed="0.00" departDelay="19.06" arrival="409.00" arrivalLane="47621504#5_1" arrivalPos="282.84" arrivalSpeed="20.06" duration="359.00" routeLength="1247.15" waitingTime="246.00" waitingCount="4" stopTime="0.00" timeLoss="288.96" rerouteNo="0" devices="tripinfo_165" vType="DEFAULT_VEHTYPE" speedFactor="0.91" vaporized=""/>
    <tripinfo id="425" depart="82.00" departLane="E0_0" departPos="5.10" departSpeed="0.00" departDelay="2.31" arrival="409.00" arrivalLane="-47621504#1_1" arrivalPos="333.17" arrivalSpeed="18.36" duration="327.00" routeLength="1332.99" waitingTime="179.00" waitingCount="4" stopTime="0.00" timeLoss="237.19" rerouteNo="0" devices="tripinfo_425" vType="DEFAULT_VEHTYPE" speedFactor="0.88" vaporized=""/>
    <tripinfo id="1741" depart="328.00" departLane="-47693393#5_0" departPos="5.10" departSpeed="0.00" departDelay="1.56" arrival="409.00" arrivalLane="E15_0" arrivalPos="382.33" arrivalSpeed="12.55" duration="81.00" routeLength="701.34" waitingTime="18.00" waitingCount="1" stopTime="0.00" timeLoss="35.56" rerouteNo="0" devices="tripinfo_1741" vType="DEFAULT_VEHTYPE" speedFactor="0.96" vaporized=""/>
    <tripinfo id="433" depart="90.00" departLane="-E10_0" departPos="5.10" departSpeed="0.00" departDelay="8.81" arrival="411.00" arrivalLane="47693393#5_1" arrivalPos="315.08" arrivalSpeed="22.26" duration="321.00" routeLength="1372.07" waitingTime="191.00" waitingCount="5" stopTime="0.00" timeLoss="242.23" rerouteNo="0" devices="tripinfo_433" vType="DEFAULT_VEHTYPE" speedFactor="1.05" vaporized=""/>
    <tripinfo id="582" depart="174.00" departLane="-E6_0" departPos="5.10" departSpeed="0.00" departDelay="64.88" arrival="411.00" arrivalLane="-47621504#1_1" arrivalPos="333.17" arrivalSpeed="20.09" duration="237.00" routeLength="1275.34" waitingTime="106.00" waitingCount="2" stopTime="0.00" timeLoss="155.00" rerouteNo="0" devices="tripinfo_582" vType="DEFAULT_VEHTYPE" speedFactor="0.92" vaporized=""/>
    <tripinfo id="1155" depart="217.00" departLane="E23_0" departPos="5.10" departSpeed="0.00" departDelay="0.44" arrival="411.00" arrivalLane="E2_1" arrivalPos="256.37" arrivalSpeed="14.15" duration="194.00" routeLength="1565.26" waitingTime="54.00" waitingCount="2" stopTime="0.00" timeLoss="85.68" rerouteNo="0" devices="tripinfo_1155" vType="DEFAULT_VEHTYPE" speedFactor="1.06" vaporized=""/>
    <tripinfo id="472" depart="89.00" departLane="-E13_0" departPos="5.10" departSpeed="0.00" departDelay="0.50" arrival="412.00" arrivalLane="-E19_2" arrivalPos="273.06" arrivalSpeed="8.31" duration="323.00" routeLength="1454.75" waitingTime="190.00" waitingCount="3" stopTime="0.00" timeLoss="221.48" rerouteNo="0" devices="tripinfo_472" vType="DEFAULT_VEHTYPE" speedFactor="1.04" vaporized=""/>
    <tripinfo id="1759" depart="334.00" departLane="-47693393#5_0" departPos="5.10" departSpeed="0.00" departDelay="4.19" arrival="412.00" arrivalLane="E15_0" arrivalPos="382.33" arrivalSpeed="14.84" duration="78.00" routeLength="701.34" waitingTime="16.00" waitingCount="1" stopTime="0.00" timeLoss="37.41" rerouteNo="0" devices="tripinfo_1759" vType="DEFAULT_VEHTYPE" speedFactor="1.07" vaporized=""/>
    <tripinfo id="1283" depart="252.00" departLane="-E1_0" departPos="5.10" departSpeed="0.00" departDelay="11.44" arrival="414.00" arrivalLane="E17_0" arrivalPos="373.55" arrivalSpeed="12.57" duration="162.00" routeLength="1417.10" waitingTime="27.00" waitingCount="1" stopTime="0.00" timeLoss="51.15" rerouteNo="0" devices="tripinfo_1283" vType="DEFAULT_VEHTYPE" speedFactor="0.94" vaporized=""/>
    <tripinfo id="333" depart="80.00" departLane="47621504#1_0" departPos="5.10" departSpeed="0.00" departDelay="17.56" arrival="415.00" arrivalLane="47621504#4_1" arrivalPos="286.75" arrivalSpeed="15.69" duration="335.00" routeLength="936.20" waitingTime="234.00" waitingCount="4" stopTime="0.00" timeLoss="281.36" rerouteNo="0" devices="tripinfo_333" vType="DEFAULT_VEHTYPE" speedFactor="0.93" vaporized=""/>
    <tripinfo id="905" depart="209.00" departLane="-E15_0" departPos="5.10" departSpeed="0.00" departDelay="39.31" arrival="415.00" arrivalLane="E8_1" arrivalPos="236.52" arrivalSpeed="12.62" duration="206.00" routeLength="1246.58" waitingTime="86.00" waitingCount="1" stopTime="0.00" timeLoss="119.40" rerouteNo="0" devices="tripinfo_905" vType="DEFAULT_VEHTYPE" speedFactor="0.94" vaporized=""/>
    <tripinfo id="1294" depart="324.00" departLane="-E6_0" departPos="5.10" departSpeed="0.00" departDelay="81.38" arrival="415.00" arrivalLane="E1_0" arrivalPos="369.00" arrivalSpeed="11.94" duration="91.00" routeLength="998.99" waitingTime="0.00" waitingCount="0" stopTime="0.00" timeLoss="20.77" rerouteNo="0" devices="tripinfo_1294" vType="DEFAULT_VEHTYPE" speedFactor="0.95" vaporized=""/>
    <tripinfo id="1749" depart="330.00" departLane="-E2_0" departPos="5.10" departSpeed="0.00" departDelay="2.06" arrival="415.00" arrivalLane="47621504#5_0" arrivalPos="282.84" arrivalSpeed="17.30" duration="85.00" routeLength="924.42" waitingTime="0.00" waitingCount="0" stopTime="0.00" timeLoss="11.61" rerouteNo="0" devices="tripinfo_1749" vType="DEFAULT_VEHTYPE" speedFactor="0.82" vaporized=""/>
    <tripinfo id="1327" depart="255.00" departLane="-E1_0" departPos="5.10" departSpeed="0.00" departDelay="6.19" arrival="416.00" arrivalLane="E25_0" arrivalPos="330.97" arrivalSpeed="11.54" duration="161.00" routeLength="1392.92" waitingTime="25.00" waitingCount="1" stopTime="0.00" timeLoss="47.04" rerouteNo="0" devices="tripinfo_1327" vType="DEFAULT_VEHTYPE" speedFactor="0.89" vaporized=""/>
    <tripinfo id="360" depart="71.00" departLane="-47693393#5_0" departPos="5.10" departSpeed="0.00" departDelay="3.50" arrival="417.00" arrivalLane="E8_1" arrivalPos="236.52" arrivalSpeed="15.63" duration="346.00" routeLength="1197.10" waitingTime="222.00" waitingCount="2" stopTime="0.00" timeLoss="287.31" rerouteNo="0" devices="tripinfo_360" vType="DEFAULT_VEHTYPE" speedFactor="1.19" vaporized=""/>
    <tripinfo id="1371" depart="271.00" departLane="-E2_0" departPos="5.10" departSpeed="0.00" departDelay="13.94" arrival="418.00" arrivalLane="E22_0" arrivalPos="370.63" arrivalSpeed="12.70" duration="147.00" routeLength="965.07" waitingTime="59.00" waitingCount="1" stopTime="0.00" timeLoss="72.84" rerouteNo="0" devices="tripinfo_1371" vType="DEFAULT_VEHTYPE" speedFactor="0.95" vaporized=""/>
    <tripinfo id="253" depart="48.00" departLane="-47693393#5_0" departPos="5.10" departSpeed="0.00" departDelay="0.56" arrival="419.00" arrivalLane="E10_1" arrivalPos="414.33" arrivalSpeed="12.91" duration="371.00" routeLength="1356.22" waitingTime="242.00" waitingCount="2" stopTime="0.00" timeLoss="287.67" rerouteNo="0" devices="tripinfo_253" vType="DEFAULT_VEHTYPE" speedFactor="0.98" vaporized=""/>
    <tripinfo id="776" depart="157.00" departLane="-47693393#5_0" departPos="5.10" departSpeed="0.00" departDelay="11.50" arrival="419.00" arrivalLane="-E5_0" arrivalPos="399.05" arrivalSpeed="13.42" duration="262.00" routeLength="1019.09" waitingTime="153.00" waitingCount="2" stopTime="0.00" timeLoss="198.76" rerouteNo="0" devices="tripinfo_776" vType="DEFAULT_VEHTYPE" speedFactor="1.03" vaporized=""/>
    <tripinfo id="1060" depart="199.00" departLane="-47621504#4_0" departPos="5.10" departSpeed="0.00" departDelay="0.25" arrival="419.00" arrivalLane="E13_0" arrivalPos="382.60" arrivalSpeed="13.13" duration="220.00" routeLength="967.99" waitingTime="113.00" waitingCount="2" stopTime="0.00" timeLoss="155.22" rerouteNo="0" devices="tripinfo_1060" vType="DEFAULT_VEHTYPE" speedFactor="0.96" vaporized=""/>
    <tripinfo id="473" depart="109.00" departLane="E5_0" departPos="5.10" departSpeed="0.00" departDelay="20.31" arrival="420.00" arrivalLane="-E23_2" arrivalPos="266.37" arrivalSpeed="13.01" duration="311.00" routeLength="1717.58" waitingTime="142.00" waitingCount="3" stopTime="0.00" timeLoss="188.04" rerouteNo="0" devices="tripinfo_473" vType="DEFAULT_VEHTYPE" speedFactor="1.02" vaporized=""/>
    <tripinfo id="813" depart="193.00" departLane="-E15_0" departPos="5.10" departSpeed="0.00" departDelay="40.56" arrival="420.00" arrivalLane="E10_0" arrivalPos="414.33" arrivalSpeed="11.85" duration="227.00" routeLength="1405.70" waitingTime="88.00" waitingCount="1" stopTime="0.00" timeLoss="117.61" rerouteNo="0" devices="tripinfo_813" vType="DEFAULT_VEHTYPE" speedFactor="0.87" vaporized=""/>
    <tripinfo id="932" depart="180.00" departLane="-E1_0" departPos="5.10" departSpeed="0.00" departDelay="5.25" arrival="420.00" arrivalLane="-E23_0" arrivalPos="266.37" arrivalSpeed="8.64" duration="240.00" routeLength="1692.50" waitingTime="79.00" waitingCount="1" stopTime="0.00" timeLoss="104.68" rerouteNo="0" devices="tripinfo_932" vType="DEFAULT_VEHTYPE" speedFactor="0.92" vaporized=""/>
    <tripinfo id="1309" depart="261.00" departLane="-47621504#5_0" departPos="5.10" departSpeed="0.00" departDelay="15.56" arrival="420.00" arrivalLane="E6_0" arrivalPos="330.11" arrivalSpeed="13.04" duration="159.00" routeLength="618.40" waitingTime="89.00" waitingCount="4" stopTime="0.00" timeLoss="121.38" rerouteNo="0" devices="tripinfo_1309" vType="DEFAULT_VEHTYPE" speedFactor="1.02" vaporized=""/>
    <tripinfo id="567" depart="107.00" departLane="E0_0" departPos="5.10" departSpeed="0.00" departDelay="0.69" arrival="421.00" arrivalLane="E13_0" arrivalPos="382.60" arrivalSpeed="14.74" duration="314.00" routeLength="1364.79" waitingTime="160.00" waitingCount="3" stopTime="0.00" timeLoss="228.77" rerouteNo="0" devices="tripinfo_567" vType="DEFAULT_VEHTYPE" speedFactor="1.07" vaporized=""/>
    <tripinfo id="1124" depart="231.00" departLane="-47621504#5_0" departPos="5.10" departSpeed="0.00" departDelay="20.25" arrival="422.00" arrivalLane="E1_0" arrivalPos="369.00" arrivalSpeed="12.90" duration="191.00" routeLength="970.87" waitingTime="89.00" waitingCount="10" stopTime="0.00" timeLoss="133.46" rerouteNo="0" devices="tripinfo_1124" vType="DEFAULT_VEHTYPE" speedFactor="0.95" vaporized=""/>
    <tripinfo id="112" depart="24.00" departLane="-47621504#5_0" departPos="5.10" departSpeed="0.00" departDelay="3.00" arrival="423.00" arrivalLane="E13_1" arrivalPos="382.60" arrivalSpeed="14.10" duration="399.00" routeLength="1279.02" waitingTime="263.00" waitingCount="3" stopTime="0.00" timeLoss="328.58" rerouteNo="0" devices="tripinfo_112" vType="DEFAULT_VEHTYPE" speedFactor="1.10" vaporized=""/>
    <tripinfo id="143" depart="32.00" departLane="47621504#1_0" departPos="5.10" departSpeed="0.00" departDelay="5.19" arrival="425.00" arrivalLane="-E0_0" arrivalPos="371.34" arrivalSpeed="14.13" duration="393.00" routeLength="1318.04" waitingTime="263.00" waitingCount="4" stopTime="0.00" timeLoss="323.21" rerouteNo="0" devices="tripinfo_143" vType="DEFAULT_VEHTYPE" speedFactor="1.13" vaporized=""/>
    <tripinfo id="358" depart="69.00" departLane="-47621504#5_0" departPos="5.10" departSpeed="0.00" departDelay="1.88" arrival="425.00" arrivalLane="E1_0" arrivalPos="369.00" arrivalSpeed="15.06" duration="356.00" routeLength="970.87" waitingTime="243.00" waitingCount="7" stopTime="0.00" timeLoss="305.70" rerouteNo="0" devices="tripinfo_358" vType="DEFAULT_VEHTYPE" speedFactor="1.08" vaporized=""/>
    <tripinfo id="414" depart="83.00" departLane="-E25_0" departPos="5.10" departSpeed="0.00" departDelay="5.38" arrival="428.00" arrivalLane="E6_1" arrivalPos="330.11" arrivalSpeed="13.80" duration="345.00" routeLength="1668.87" waitingTime="184.00" waitingCount="4" stopTime="0.00" timeLoss="231.30" rerouteNo="0" devices="tripinfo_414" vType="DEFAULT_VEHTYPE" speedFactor="1.00" vaporized=""/>
    <tripinfo id="805" depart="210.00" departLane="-E6_0" departPos="5.10" departSpeed="0.00" departDelay="59.06" arrival="428.00" arrivalLane="E13_0" arrivalPos="382.60" arrivalSpeed="14.64" duration="218.00" routeLength="1307.14" waitingTime="76.00" waitingCount="2" stopTime="0.00" timeLoss="136.90" rerouteNo="0" devices="tripinfo_805" vType="DEFAULT_VEHTYPE" speedFactor="1.08" vaporized=""/>
    <tripinfo id="874" depart="170.00" departLane="-47693393#5_0" departPos="5.10" departSpeed="0.00" departDelay="6.12" arrival="428.00" arrivalLane="-E5_0" arrivalPos="399.05" arrivalSpeed="14.53" duration="258.00" routeLength="1019.09" waitingTime="141.00" waitingCount="2" stopTime="0.00" timeLoss="196.77" rerouteNo="0" devices="tripinfo_874" vType="DEFAULT_VEHTYPE" speedFactor="1.07" vaporized=""/>
    <tripinfo id="1017" depart="204.00" departLane="47621504#1_0" departPos="5.10" departSpeed="0.00" departDelay="13.31" arrival="429.00" arrivalLane="-E0_0" arrivalPos="371.34" arrivalSpeed="14.67" duration="225.00" routeLength="1318.04" waitingTime="104.00" waitingCount="4" stopTime="0.00" timeLoss="154.14" rerouteNo="0" devices="tripinfo_1017" vType="DEFAULT_VEHTYPE" speedFactor="1.10" vaporized=""/>
    <tripinfo id="621" depart="130.00" departLane="-E13_0" departPos="5.10" departSpeed="0.00" departDelay="13.56" arrival="431.00" arrivalLane="E1_1" arrivalPos="369.00" arrivalSpeed="13.09" duration="301.00" routeLength="1062.67" waitingTime="185.00" waitingCount="7" stopTime="0.00" timeLoss="224.46" rerouteNo="0" devices="tripinfo_621" vType="DEFAULT_VEHTYPE" speedFactor="1.02" vaporized=""/>
    <tripinfo id="52" depart="11.00" departLane="-E10_0" departPos="5.10" departSpeed="0.00" departDelay="1.25" arrival="432.00" arrivalLane="E15_1" arrivalPos="382.33" arrivalSpeed="12.86" duration="421.00" routeLength="1436.69" waitingTime="282.00" waitingCount="4" stopTime="0.00" timeLoss="326.19" rerouteNo="0" devices="tripinfo_52" vType="DEFAULT_VEHTYPE" speedFactor="1.02" vaporized=""/>
    <tripinfo id="350" depart="96.00" departLane="-E6_0" departPos="5.10" departSpeed="0.00" departDelay="30.38" arrival="432.00" arrivalLane="E6_2" arrivalPos="330.11" arrivalSpeed="13.89" duration="336.00" routeLength="2070.98" waitingTime="146.00" waitingCount="3" stopTime="0.00" timeLoss="194.02" rerouteNo="0" devices="tripinfo_350" vType="DEFAULT_VEHTYPE" speedFactor="1.02" vaporized=""/>
    <tripinfo id="541" depart="104.00" departLane="-E13_0" departPos="5.10" departSpeed="0.00" departDelay="2.56" arrival="432.00" arrivalLane="E1_2" arrivalPos="369.00" arrivalSpeed="14.49" duration="328.00" routeLength="1062.67" waitingTime="206.00" waitingCount="5" stopTime="0.00" timeLoss="258.04" rerouteNo="0" devices="tripinfo_541" vType="DEFAULT_VEHTYPE" speedFactor="1.12" vaporized=""/>
    <tripinfo id="643" depart="122.00" departLane="E21_0" departPos="5.10" departSpeed="0.00" departDelay="1.44" arrival="432.00" arrivalLane="E6_1" arrivalPos="330.11" arrivalSpeed="12.55" duration="310.00" routeLength="1585.78" waitingTime="149.00" waitingCount="3" stopTime="0.00" timeLoss="196.08" rerouteNo="0" devices="tripinfo_643" vType="DEFAULT_VEHTYPE" speedFactor="0.95" vaporized=""/>
    <tripinfo id="498" depart="95.00" departLane="-E13_0" departPos="5.10" departSpeed="0.00" departDelay="1.62" arrival="433.00" arrivalLane="E1_2" arrivalPos="369.00" arrivalSpeed="15.42" duration="338.00" routeLength="1062.67" waitingTime="213.00" waitingCount="6" stopTime="0.00" timeLoss="271.49" rerouteNo="0" devices="tripinfo_498" vType="DEFAULT_VEHTYPE" speedFactor="1.17" vaporized=""/>
    <tripinfo id="58" depart="14.00" departLane="-E10_0" departPos="5.10" departSpeed="0.00" departDelay="3.12" arrival="434.00" arrivalLane="E15_2" arrivalPos="382.33" arrivalSpeed="13.94" duration="420.00" routeLength="1436.69" waitingTime="277.00" waitingCount="4" stopTime="0.00" timeLoss="325.48" rerouteNo="0" devices="tripinfo_58" vType="DEFAULT_VEHTYPE" speedFactor="1.02" vaporized=""/>
    <tripinfo id="734" depart="141.00" departLane="E19_0" departPos="5.10" departSpeed="0.00" departDelay="3.38" arrival="434.00" arrivalLane="E0_0" arrivalPos="371.34" arrivalSpeed="12.84" duration="293.00" routeLength="1631.62" waitingTime="130.00" waitingCount="3" stopTime="0.00" timeLoss="173.58" rerouteNo="0" devices="tripinfo_734" vType="DEFAULT_VEHTYPE" speedFactor="1.01" vaporized=""/>
    <tripinfo id="1095" depart="270.00" departLane="-E8_0" departPos="5.10" departSpeed="0.00" departDelay="64.69" arrival="434.00" arrivalLane="E10_1" arrivalPos="414.33" arrivalSpeed="13.93" duration="164.00" routeLength="670.89" waitingTime="86.00" waitingCount="9" stopTime="0.00" timeLoss="115.23" rerouteNo="0" devices="tripinfo_1095" vType="DEFAULT_VEHTYPE" speedFactor="1.01" vaporized=""/>
    <tripinfo id="277" depart="52.00" departLane="47621504#4_0" departPos="5.10" departSpeed="0.00" departDelay="0.06" arrival="436.00" arrivalLane="E15_1" arrivalPos="382.33" arrivalSpeed="16.26" duration="384.00" routeLength="2054.21" waitingTime="198.00" waitingCount="3" stopTime="0.00" timeLoss="267.02" rerouteNo="0" devices="tripinfo_277" vType="DEFAULT_VEHTYPE" speedFactor="1.21" vaporized=""/>
    <tripinfo id="439" depart="87.00" departLane="-47693393#5_0" departPos="5.10" departSpeed="0.00" departDelay="4.69" arrival="436.00" arrivalLane="E10_0" arrivalPos="414.33" arrivalSpeed="11.96" duration="349.00" routeLength="1356.22" waitingTime="209.00" waitingCount="2" stopTime="0.00" timeLoss="261.68" rerouteNo="0" devices="tripinfo_439" vType="DEFAULT_VEHTYPE" speedFactor="0.93" vaporized=""/>
    <tripinfo id="624" depart="119.00" departLane="47693393#2_0" departPos="5.10" departSpeed="0.00" departDelay="2.00" arrival="436.00" arrivalLane="E15_2" arrivalPos="382.33" arrivalSpeed="14.81" duration="317.00" routeLength="997.32" waitingTime="211.00" waitingCount="3" stopTime="0.00" timeLoss="257.52" rerouteNo="0" devices="tripinfo_624" vType="DEFAULT_VEHTYPE" speedFactor="1.10" vaporized=""/>
    <tripinfo id="799" depart="151.00" departLane="-E2_0" departPos="5.10" departSpeed="0.00" departDelay="1.19" arrival="436.00" arrivalLane="-E5_0" arrivalPos="399.05" arrivalSpeed="11.81" duration="285.00" routeLength="1354.72" waitingTime="157.00" waitingCount="2" stopTime="0.00" timeLoss="179.02" rerouteNo="0" devices="tripinfo_799" vType="DEFAULT_VEHTYPE" speedFactor="0.93" vaporized=""/>
    <tripinfo id="895" depart="182.00" departLane="-E2_0" departPos="5.10" departSpeed="0.00" departDelay="14.19" arrival="436.00" arrivalLane="-E5_2" arrivalPos="399.05" arrivalSpeed="13.15" duration="254.00" routeLength="1354.72" waitingTime="125.00" waitingCount="2" stopTime="0.00" timeLoss="156.60" rerouteNo="0" devices="tripinfo_895" vType="DEFAULT_VEHTYPE" speedFactor="1.02" vaporized=""/>
    <tripinfo id="461" depart="95.00" departLane="-E25_0" departPos="5.10" departSpeed="0.00" departDelay="8.56" arrival="437.00" arrivalLane="E6_1" arrivalPos="330.11" arrivalSpeed="12.79" duration="342.00" routeLength="1668.87" waitingTime="160.00" waitingCount="4" stopTime="0.00" timeLoss="218.11" rerouteNo="0" devices="tripinfo_461" vType="DEFAULT_VEHTYPE" speedFactor="0.92" vaporized=""/>
    <tripinfo id="912" depart="173.00" departLane="E22_0" departPos="5.10" departSpeed="0.00" departDelay="2.00" arrival="438.00" arrivalLane="-E5_1" arrivalPos="399.05" arrivalSpeed="13.12" duration="265.00" routeLength="2149.53" waitingTime="78.00" waitingCount="2" stopTime="0.00" timeLoss="117.35" rerouteNo="0" devices="tripinfo_912" vType="DEFAULT_VEHTYPE" speedFactor="1.01" vaporized=""/>
    <tripinfo id="924" depart="174.00" departLane="-47693393#5_0" departPos="5.10" departSpeed="0.00" departDelay="0.75" arrival="438.00" arrivalLane="-E5_0" arrivalPos="399.05" arrivalSpeed="13.26" duration="264.00" routeLength="1019.09" waitingTime="139.00" waitingCount="2" stopTime="0.00" timeLoss="196.06" rerouteNo="0" devices="tripinfo_924" vType="DEFAULT_VEHTYPE" speedFactor="0.97" vaporized=""/>
    <tripinfo id="975" depart="227.00" departLane="-E15_0" departPos="5.10" departSpeed="0.00" departDelay="44.19" arrival="438.00" arrivalLane="E19_0" arrivalPos="273.06" arrivalSpeed="12.45" duration="211.00" routeLength="1670.48" waitingTime="48.00" waitingCount="1" stopTime="0.00" timeLoss="82.71" rerouteNo="0" devices="tripinfo_975" vType="DEFAULT_VEHTYPE" speedFactor="0.96" vaporized=""/>
    <tripinfo id="172" depart="36.00" departLane="-E13_0" departPos="5.10" departSpeed="0.00" departDelay="3.75" arrival="440.00" arrivalLane="E6_1" arrivalPos="330.11" arrivalSpeed="12.33" duration="404.00" routeLength="1338.24" waitingTime="246.00" waitingCount="5" stopTime="0.00" timeLoss="303.72" rerouteNo="0" devices="tripinfo_172" vType="DEFAULT_VEHTYPE" speedFactor="0.89" vaporized=""/>
    <tripinfo id="1247" depart="234.00" departLane="47693411#4_0" departPos="5.10" departSpeed="0.00" departDelay="0.19" arrival="440.00" arrivalLane="-E21_0" arrivalPos="263.57" arrivalSpeed="13.83" duration="206.00" routeLength="1583.53" waitingTime="69.00" waitingCount="1" stopTime="0.00" timeLoss="95.20" rerouteNo="0" devices="tripinfo_1247" vType="DEFAULT_VEHTYPE" speedFactor="1.03" vaporized=""/>
    <tripinfo id="259" depart="54.00" departLane="-47621504#5_0" departPos="5.10" departSpeed="0.00" departDelay="5.44" arrival="441.00" arrivalLane="E13_0" arrivalPos="382.60" arrivalSpeed="10.75" duration="387.00" routeLength="1279.02" waitingTime="225.00" waitingCount="2" stopTime="0.00" timeLoss="295.35" rerouteNo="0" devices="tripinfo_259" vType="DEFAULT_VEHTYPE" speedFactor="0.84" vaporized=""/>
    <tripinfo id="297" depart="57.00" departLane="-E13_0" departPos="5.10" departSpeed="0.00" departDelay="1.31" arrival="441.00" arrivalLane="E6_2" arrivalPos="330.11" arrivalSpeed="13.46" duration="384.00" routeLength="1338.24" waitingTime="223.00" waitingCount="5" stopTime="0.00" timeLoss="292.28" rerouteNo="0" devices="tripinfo_297" vType="DEFAULT_VEHTYPE" speedFactor="0.98" vaporized=""/>
    <tripinfo id="327" depart="77.00" departLane="47621504#1_0" departPos="5.10" departSpeed="0.00" departDelay="15.69" arrival="441.00" arrivalLane="E1_1" arrivalPos="369.00" arrivalSpeed="12.08" duration="364.00" routeLength="1015.76" waitingTime="246.00" waitingCount="6" stopTime="0.00" timeLoss="295.35" rerouteNo="0" devices="tripinfo_327" vType="DEFAULT_VEHTYPE" speedFactor="0.95" vaporized=""/>
    <tripinfo id="945" depart="182.00" departLane="-47693393#5_0" departPos="5.10" departSpeed="0.00" departDelay="4.81" arrival="441.00" arrivalLane="-E5_0" arrivalPos="399.05" arrivalSpeed="14.14" duration="259.00" routeLength="1019.09" waitingTime="139.00" waitingCount="3" stopTime="0.00" timeLoss="198.37" rerouteNo="0" devices="tripinfo_945" vType="DEFAULT_VEHTYPE" speedFactor="1.09" vaporized=""/>
    <tripinfo id="982" depart="255.00" departLane="-E6_0" departPos="5.10" departSpeed="0.00" departDelay="70.88" arrival="441.00" arrivalLane="E13_1" arrivalPos="382.60" arrivalSpeed="15.89" duration="186.00" routeLength="1307.14" waitingTime="67.00" waitingCount="1" stopTime="0.00" timeLoss="112.18" rerouteNo="0" devices="tripinfo_982" vType="DEFAULT_VEHTYPE" speedFactor="1.19" vaporized=""/>
    <tripinfo id="928" depart="200.00" departLane="-E8_0" departPos="5.10" departSpeed="0.00" departDelay="26.00" arrival="442.00" arrivalLane="-E5_1" arrivalPos="399.05" arrivalSpeed="13.15" duration="242.00" routeLength="977.41" waitingTime="132.00" waitingCount="9" stopTime="0.00" timeLoss="175.18" rerouteNo="0" devices="tripinfo_928" vType="DEFAULT_VEHTYPE" speedFactor="0.95" vaporized=""/>
    <tripinfo id="2063" depart="393.00" departLane="-E10_0" departPos="5.10" departSpeed="0.00" departDelay="6.19" arrival="442.00" arrivalLane="E8_0" arrivalPos="236.52" arrivalSpeed="16.09" duration="49.00" routeLength="655.71" waitingTime="0.00" waitingCount="0" stopTime="0.00" timeLoss="7.87" rerouteNo="0" devices="tripinfo_2063" vType="DEFAULT_VEHTYPE" speedFactor="1.18" vaporized=""/>
    <tripinfo id="139" depart="35.00" departLane="-E10_0" departPos="5.10" departSpeed="0.00" departDelay="8.94" arrival="443.00" arrivalLane="E15_1" arrivalPos="382.33" arrivalSpeed="12.99" duration="408.00" routeLength="1436.69" waitingTime="251.00" waitingCount="4" stopTime="0.00" timeLoss="306.86" rerouteNo="0" devices="tripinfo_139" vType="DEFAULT_VEHTYPE" speedFactor="0.95" vaporized=""/>
    <tripinfo id="1141" depart="222.00" departLane="47621504#1_0" departPos="5.10" departSpeed="0.00" departDelay="8.06" arrival="443.00" arrivalLane="E1_2" arrivalPos="369.00" arrivalSpeed="15.07" duration="221.00" routeLength="1015.76" waitingTime="118.00" waitingCount="9" stopTime="0.00" timeLoss="162.96" rerouteNo="0" devices="tripinfo_1141" vType="DEFAULT_VEHTYPE" speedFactor="1.12" vaporized=""/>
    <tripinfo id="354" depart="75.00" departLane="-E10_0" departPos="5.10" departSpeed="0.00" departDelay="8.62" arrival="444.00" arrivalLane="-E20_0" arrivalPos="350.11" arrivalSpeed="5.92" duration="369.00" routeLength="1493.85" waitingTime="204.00" waitingCount="5" stopTime="0.00" timeLoss="250.96" rerouteNo="0" devices="tripinfo_354" vType="DEFAULT_VEHTYPE" speedFactor="0.98" vaporized=""/>
    <tripinfo id="539" depart="112.00" departLane="-E8_0" departPos="5.10" departSpeed="0.00" departDelay="10.94" arrival="444.00" arrivalLane="-E5_2" arrivalPos="399.05" arrivalSpeed="14.52" duration="332.00" routeLength="977.41" waitingTime="224.00" waitingCount="6" stopTime="0.00" timeLoss="274.84" rerouteNo="0" devices="tripinfo_539" vType="DEFAULT_VEHTYPE" speedFactor="1.10" vaporized=""/>
    <tripinfo id="915" depart="212.00" departLane="-E15_0" departPos="5.10" departSpeed="0.00" departDelay="40.44" arrival="444.00" arrivalLane="E10_0" arrivalPos="414.33" arrivalSpeed="11.21" duration="232.00" routeLength="1405.70" waitingTime="83.00" waitingCount="1" stopTime="0.00" timeLoss="117.65" rerouteNo="0" devices="tripinfo_915" vType="DEFAULT_VEHTYPE" speedFactor="0.82" vaporized=""/>
    <tripinfo id="381" depart="83.00" departLane="-E8_0" departPos="5.10" departSpeed="0.00" departDelay="11.56" arrival="445.00" arrivalLane="-E5_0" arrivalPos="399.05" arrivalSpeed="12.38" duration="362.00" routeLength="977.41" waitingTime="244.00" waitingCount="6" stopTime="0.00" timeLoss="296.41" rerouteNo="0" devices="tripinfo_381" vType="DEFAULT_VEHTYPE" speedFactor="0.96" vaporized=""/>
    <tripinfo id="1158" depart="218.00" departLane="-E20_0" departPos="5.10" departSpeed="0.00" departDelay="0.88" arrival="445.00" arrivalLane="E15_1" arrivalPos="382.33" arrivalSpeed="12.82" duration="227.00" routeLength="1034.68" waitingTime="115.00" waitingCount="2" stopTime="0.00" timeLoss="150.64" rerouteNo="0" devices="tripinfo_1158" vType="DEFAULT_VEHTYPE" speedFactor="0.99" vaporized=""/>
    <tripinfo id="1584" depart="297.00" departLane="47621504#4_0" departPos="5.10" departSpeed="0.00" departDelay="0.00" arrival="445.00" arrivalLane="E6_2" arrivalPos="330.11" arrivalSpeed="13.25" duration="148.00" routeLength="636.78" waitingTime="89.00" waitingCount="1" stopTime="0.00" timeLoss="110.35" rerouteNo="0" devices="tripinfo_1584" vType="DEFAULT_VEHTYPE" speedFactor="1.04" vaporized=""/>
    <tripinfo id="154" depart="38.00" departLane="47621504#1_0" departPos="5.10" departSpeed="0.00" departDelay="9.12" arrival="446.00" arrivalLane="E3_0" arrivalPos="306.82" arrivalSpeed="14.41" duration="408.00" routeLength="1633.96" waitingTime="256.00" waitingCount="3" stopTime="0.00" timeLoss="312.91" rerouteNo="0" devices="tripinfo_154" vType="DEFAULT_VEHTYPE" speedFactor="1.06" vaporized=""/>
    <tripinfo id="1652" depart="311.00" departLane="E21_0" departPos="5.10" departSpeed="0.00" departDelay="1.25" arrival="446.00" arrivalLane="E1_0" arrivalPos="369.00" arrivalSpeed="12.11" duration="135.00" routeLength="1310.21" waitingTime="2.00" waitingCount="1" stopTime="0.00" timeLoss="24.63" rerouteNo="0" devices="tripinfo_1652" vType="DEFAULT_VEHTYPE" speedFactor="0.88" vaporized=""/>
    <tripinfo id="330" depart="62.00" departLane="-E25_0" departPos="5.10" departSpeed="0.00" departDelay="0.12" arrival="448.00" arrivalLane="47693393#2_0" arrivalPos="294.24" arrivalSpeed="8.98" duration="386.00" routeLength="1614.75" waitingTime="227.00" waitingCount="3" stopTime="0.00" timeLoss="265.17" rerouteNo="0" devices="tripinfo_330" vType="DEFAULT_VEHTYPE" speedFactor="0.96" vaporized=""/>
    <tripinfo id="365" depart="81.00" departLane="-E2_0" departPos="5.10" departSpeed="0.00" departDelay="12.56" arrival="448.00" arrivalLane="E15_2" arrivalPos="382.33" arrivalSpeed="14.32" duration="367.00" routeLength="1639.06" waitingTime="190.00" waitingCount="4" stopTime="0.00" timeLoss="261.59" rerouteNo="0" devices="tripinfo_365" vType="DEFAULT_VEHTYPE" speedFactor="1.12" vaporized=""/>
    <tripinfo id="431" depart="117.00" departLane="-E6_0" departPos="5.10" departSpeed="0.00" departDelay="36.19" arrival="448.00" arrivalLane="E6_0" arrivalPos="330.11" arrivalSpeed="11.29" duration="331.00" routeLength="2070.98" waitingTime="120.00" waitingCount="2" stopTime="0.00" timeLoss="157.10" rerouteNo="0" devices="tripinfo_431" vType="DEFAULT_VEHTYPE" speedFactor="0.83" vaporized=""/>
    <tripinfo id="523" depart="113.00" departLane="-47693393#5_0" departPos="5.10" departSpeed="0.00" departDelay="14.94" arrival="448.00" arrivalLane="E10_1" arrivalPos="414.33" arrivalSpeed="13.42" duration="335.00" routeLength="1356.22" waitingTime="189.00" waitingCount="5" stopTime="0.00" timeLoss="251.20" rerouteNo="0" devices="tripinfo_523" vType="DEFAULT_VEHTYPE" speedFactor="0.98" vaporized=""/>
    <tripinfo id="940" depart="215.00" departLane="-E15_0" departPos="5.10" departSpeed="0.00" departDelay="38.75" arrival="449.00" arrivalLane="E10_0" arrivalPos="414.33" arrivalSpeed="11.83" duration="234.00" routeLength="1405.70" waitingTime="82.00" waitingCount="1" stopTime="0.00" timeLoss="127.03" rerouteNo="0" devices="tripinfo_940" vType="DEFAULT_VEHTYPE" speedFactor="0.89" vaporized=""/>
    <tripinfo id="976" depart="249.00" departLane="-E6_0" departPos="5.10" departSpeed="0.00" departDelay="66.00" arrival="449.00" arrivalLane="E13_0" arrivalPos="382.60" arrivalSpeed="10.79" duration="200.00" routeLength="1307.14" waitingTime="69.00" waitingCount="1" stopTime="0.00" timeLoss="96.79" rerouteNo="0" devices="tripinfo_976" vType="DEFAULT_VEHTYPE" speedFactor="0.85" vaporized=""/>
    <tripinfo id="1154" depart="278.00" departLane="-E15_0" departPos="5.10" departSpeed="0.00" departDelay="61.62" arrival="449.00" arrivalLane="E10_2" arrivalPos="414.33" arrivalSpeed="14.57" duration="171.00" routeLength="1405.70" waitingTime="43.00" waitingCount="1" stopTime="0.00" timeLoss="83.01" rerouteNo="0" devices="tripinfo_1154" vType="DEFAULT_VEHTYPE" speedFactor="1.07" vaporized=""/>
    <tripinfo id="424" depart="96.00" departLane="-E8_0" departPos="5.10" departSpeed="0.00" departDelay="16.50" arrival="450.00" arrivalLane="E20_0" arrivalPos="350.11" arrivalSpeed="8.91" duration="354.00" routeLength="913.22" waitingTime="239.00" waitingCount="6" stopTime="0.00" timeLoss="296.04" rerouteNo="0" devices="tripinfo_424" vType="DEFAULT_VEHTYPE" speedFactor="1.01" vaporized=""/>
    <tripinfo id="1348" depart="262.00" departLane="-E2_0" departPos="5.10" departSpeed="0.00" departDelay="9.25" arrival="450.00" arrivalLane="E13_1" arrivalPos="382.60" arrivalSpeed="14.20" duration="188.00" routeLength="1631.09" waitingTime="43.00" waitingCount="4" stopTime="0.00" timeLoss="83.39" rerouteNo="0" devices="tripinfo_1348" vType="DEFAULT_VEHTYPE" speedFactor="1.06" vaporized=""/>
    <tripinfo id="2127" depart="399.00" departLane="-E16_0" departPos="5.10" departSpeed="0.00" departDelay="0.19" arrival="450.00" arrivalLane="47693393#5_0" arrivalPos="315.08" arrivalSpeed="20.57" duration="51.00" routeLength="670.77" waitingTime="0.00" waitingCount="0" stopTime="0.00" timeLoss="8.16" rerouteNo="0" devices="tripinfo_2127" vType="DEFAULT_VEHTYPE" speedFactor="0.96" vaporized=""/>
    <tripinfo id="1210" depart="241.00" departLane="-E2_0" departPos="5.10" departSpeed="0.00" departDelay="14.12" arrival="451.00" arrivalLane="-E23_0" arrivalPos="266.37" arrivalSpeed="9.75" duration="210.00" routeLength="1534.25" waitingTime="71.00" waitingCount="1" stopTime="0.00" timeLoss="107.72" rerouteNo="0" devices="tripinfo_1210" vType="DEFAULT_VEHTYPE" speedFactor="1.09" vaporized=""/>
    <tripinfo id="438" depart="93.00" departLane="-E10_0" departPos="5.10" departSpeed="0.00" departDelay="10.88" arrival="453.00" arrivalLane="E6_1" arrivalPos="330.11" arrivalSpeed="15.75" duration="360.00" routeLength="1545.55" waitingTime="211.00" waitingCount="4" stopTime="0.00" timeLoss="258.43" rerouteNo="0" devices="tripinfo_438" vType="DEFAULT_VEHTYPE" speedFactor="1.17" vaporized=""/>
    <tripinfo id="305" depart="75.00" departLane="-E6_0" departPos="5.10" departSpeed="0.00" departDelay="17.81" arrival="454.00" arrivalLane="47693393#5_0" arrivalPos="315.08" arrivalSpeed="20.51" duration="379.00" routeLength="1989.26" waitingTime="186.00" waitingCount="3" stopTime="0.00" timeLoss="241.64" rerouteNo="0" devices="tripinfo_305" vType="DEFAULT_VEHTYPE" speedFactor="0.96" vaporized=""/>
    <tripinfo id="669" depart="137.00" departLane="-E8_0" departPos="5.10" departSpeed="0.00" departDelay="11.56" arrival="454.00" arrivalLane="E1_0" arrivalPos="369.00" arrivalSpeed="13.59" duration="317.00" routeLength="1707.43" waitingTime="158.00" waitingCount="7" stopTime="0.00" timeLoss="202.01" rerouteNo="0" devices="tripinfo_669" vType="DEFAULT_VEHTYPE" speedFactor="1.00" vaporized=""/>
    <tripinfo id="742" depart="160.00" departLane="-E13_0" departPos="5.10" departSpeed="0.00" departDelay="20.88" arrival="454.00" arrivalLane="E15_1" arrivalPos="382.33" arrivalSpeed="13.70" duration="294.00" routeLength="1566.93" waitingTime="161.00" waitingCount="2" stopTime="0.00" timeLoss="185.94" rerouteNo="0" devices="tripinfo_742" vType="DEFAULT_VEHTYPE" speedFactor="1.04" vaporized=""/>
    <tripinfo id="1144" depart="285.00" departLane="-E6_0" departPos="5.10" departSpeed="0.00" departDelay="70.50" arrival="454.00" arrivalLane="E13_0" arrivalPos="382.60" arrivalSpeed="10.97" duration="169.00" routeLength="1307.14" waitingTime="42.00" waitingCount="1" stopTime="0.00" timeLoss="68.23" rerouteNo="0" devices="tripinfo_1144" vType="DEFAULT_VEHTYPE" speedFactor="0.87" vaporized=""/>
    <tripinfo id="458" depart="86.00" departLane="-E3_0" departPos="5.10" departSpeed="0.00" departDelay="0.12" arrival="455.00" arrivalLane="E15_0" arrivalPos="382.33" arrivalSpeed="10.85" duration="369.00" routeLength="1673.74" waitingTime="165.00" waitingCount="3" stopTime="0.00" timeLoss="217.25" rerouteNo="0" devices="tripinfo_458" vType="DEFAULT_VEHTYPE" speedFactor="0.80" vaporized=""/>
    <tripinfo id="605" depart="126.00" departLane="-47693393#5_0" departPos="5.10" departSpeed="0.00" departDelay="12.56" arrival="455.00" arrivalLane="E10_0" arrivalPos="414.33" arrivalSpeed="12.46" duration="329.00" routeLength="1356.22" waitingTime="174.00" waitingCount="3" stopTime="0.00" timeLoss="240.83" rerouteNo="0" devices="tripinfo_605" vType="DEFAULT_VEHTYPE" speedFactor="0.92" vaporized=""/>
    <tripinfo id="1278" depart="246.00" departLane="-E0_0" departPos="5.10" departSpeed="0.00" departDelay="6.38" arrival="456.00" arrivalLane="E1_1" arrivalPos="369.00" arrivalSpeed="14.71" duration="210.00" routeLength="1458.18" waitingTime="82.00" waitingCount="1" stopTime="0.00" timeLoss="110.27" rerouteNo="0" devices="tripinfo_1278" vType="DEFAULT_VEHTYPE" speedFactor="1.08" vaporized=""/>
    <tripinfo id="647" depart="149.00" departLane="-E15_0" departPos="5.10" departSpeed="0.00" departDelay="27.69" arrival="457.00" arrivalLane="E13_0" arrivalPos="382.60" arrivalSpeed="12.22" duration="308.00" routeLength="1567.55" waitingTime="164.00" waitingCount="2" stopTime="0.00" timeLoss="191.08" rerouteNo="0" devices="tripinfo_647" vType="DEFAULT_VEHTYPE" speedFactor="0.97" vaporized=""/>
    <tripinfo id="830" depart="182.00" departLane="E5_0" departPos="5.10" departSpeed="0.00" departDelay="26.38" arrival="457.00" arrivalLane="-E5_0" arrivalPos="399.05" arrivalSpeed="13.37" duration="275.00" routeLength="2110.43" waitingTime="89.00" waitingCount="1" stopTime="0.00" timeLoss="118.64" rerouteNo="0" devices="tripinfo_830" vType="DEFAULT_VEHTYPE" speedFactor="0.99" vaporized=""/>
    <tripinfo id="1419" depart="277.00" departLane="E20_0" departPos="5.10" departSpeed="0.00" departDelay="10.94" arrival="457.00" arrivalLane="E1_1" arrivalPos="369.00" arrivalSpeed="14.44" duration="180.00" routeLength="1139.22" waitingTime="80.00" waitingCount="1" stopTime="0.00" timeLoss="105.65" rerouteNo="0" devices="tripinfo_1419" vType="DEFAULT_VEHTYPE" speedFactor="1.11" vaporized=""/>
    <tripinfo id="421" depart="114.00" departLane="-E6_0" departPos="5.10" departSpeed="0.00" departDelay="35.06" arrival="458.00" arrivalLane="E25_0" arrivalPos="330.97" arrivalSpeed="14.35" duration="344.00" routeLength="1652.95" waitingTime="191.00" waitingCount="2" stopTime="0.00" timeLoss="236.77" rerouteNo="0" devices="tripinfo_421" vType="DEFAULT_VEHTYPE" speedFactor="1.05" vaporized=""/>
    <tripinfo id="508" depart="106.00" departLane="-47693393#5_0" departPos="5.10" departSpeed="0.00" departDelay="10.75" arrival="458.00" arrivalLane="E13_1" arrivalPos="382.60" arrivalSpeed="14.31" duration="352.00" routeLength="1497.60" waitingTime="213.00" waitingCount="3" stopTime="0.00" timeLoss="256.18" rerouteNo="0" devices="tripinfo_508" vType="DEFAULT_VEHTYPE" speedFactor="1.05" vaporized=""/>
    <tripinfo id="765" depart="157.00" departLane="-E10_0" departPos="5.10" departSpeed="0.00" departDelay="13.56" arrival="458.00" arrivalLane="E6_1" arrivalPos="330.11" arrivalSpeed="11.96" duration="301.00" routeLength="1545.55" waitingTime="137.00" waitingCount="2" stopTime="0.00" timeLoss="175.94" rerouteNo="0" devices="tripinfo_765" vType="DEFAULT_VEHTYPE" speedFactor="0.94" vaporized=""/>
    <tripinfo id="788" depart="174.00" departLane="47621504#1_0" departPos="5.10" departSpeed="0.00" departDelay="26.25" arrival="458.00" arrivalLane="E15_0" arrivalPos="382.33" arrivalSpeed="13.28" duration="284.00" routeLength="1499.45" waitingTime="152.00" waitingCount="2" stopTime="0.00" timeLoss="181.67" rerouteNo="0" devices="tripinfo_788" vType="DEFAULT_VEHTYPE" speedFactor="0.98" vaporized=""/>
    <tripinfo id="577" depart="168.00" departLane="-E6_0" departPos="5.10" departSpeed="0.00" departDelay="59.81" arrival="459.00" arrivalLane="E10_0" arrivalPos="414.33" arrivalSpeed="12.81" duration="291.00" routeLength="1544.81" waitingTime="149.00" waitingCount="2" stopTime="0.00" timeLoss="167.98" rerouteNo="0" devices="tripinfo_577" vType="DEFAULT_VEHTYPE" speedFactor="0.97" vaporized=""/>
    <tripinfo id="655" depart="128.00" departLane="-E1_0" departPos="5.10" departSpeed="0.00" departDelay="5.19" arrival="459.00" arrivalLane="-E5_1" arrivalPos="399.05" arrivalSpeed="13.80" duration="331.00" routeLength="1565.57" waitingTime="176.00" waitingCount="3" stopTime="0.00" timeLoss="217.23" rerouteNo="0" devices="tripinfo_655" vType="DEFAULT_VEHTYPE" speedFactor="1.00" vaporized=""/>
    <tripinfo id="843" depart="185.00" departLane="E5_0" departPos="5.10" departSpeed="0.00" departDelay="26.94" arrival="459.00" arrivalLane="E1_0" arrivalPos="369.00" arrivalSpeed="14.18" duration="274.00" routeLength="1565.64" waitingTime="147.00" waitingCount="2" stopTime="0.00" timeLoss="169.10" rerouteNo="0" devices="tripinfo_843" vType="DEFAULT_VEHTYPE" speedFactor="1.08" vaporized=""/>
    <tripinfo id="904" depart="170.00" departLane="-E22_0" departPos="5.10" departSpeed="0.00" departDelay="0.50" arrival="459.00" arrivalLane="E6_0" arrivalPos="330.11" arrivalSpeed="10.58" duration="289.00" routeLength="1451.58" waitingTime="118.00" waitingCount="3" stopTime="0.00" timeLoss="153.70" rerouteNo="0" devices="tripinfo_904" vType="DEFAULT_VEHTYPE" speedFactor="0.78" vaporized=""/>
    <tripinfo id="1244" depart="309.00" departLane="-E6_0" departPos="5.10" departSpeed="0.00" departDelay="75.75" arrival="459.00" arrivalLane="-E0_0" arrivalPos="371.34" arrivalSpeed="10.63" duration="150.00" routeLength="724.49" waitingTime="78.00" waitingCount="1" stopTime="0.00" timeLoss="88.73" rerouteNo="0" devices="tripinfo_1244" vType="DEFAULT_VEHTYPE" speedFactor="0.85" vaporized=""/>
    <tripinfo id="1920" depart="365.00" departLane="-E25_0" departPos="5.10" departSpeed="0.00" departDelay="5.00" arrival="459.00" arrivalLane="47693393#5_0" arrivalPos="315.08" arrivalSpeed="17.76" duration="94.00" routeLength="1010.77" waitingTime="0.00" waitingCount="0" stopTime="0.00" timeLoss="12.18" rerouteNo="0" devices="tripinfo_1920" vType="DEFAULT_VEHTYPE" speedFactor="0.80" vaporized=""/>
    <tripinfo id="460" depart="129.00" departLane="-E6_0" departPos="5.10" departSpeed="0.00" departDelay="42.75" arrival="460.00" arrivalLane="E25_0" arrivalPos="330.97" arrivalSpeed="15.37" duration="331.00" routeLength="1652.95" waitingTime="182.00" waitingCount="2" stopTime="0.00" timeLoss="230.37" rerouteNo="0" devices="tripinfo_460" vType="DEFAULT_VEHTYPE" speedFactor="1.12" vaporized=""/>
    <tripinfo id="711" depart="154.00" departLane="E5_0" departPos="5.10" departSpeed="0.00" departDelay="20.69" arrival="460.00" arrivalLane="E13_1" arrivalPos="382.60" arrivalSpeed="15.76" duration="306.00" routeLength="1852.59" waitingTime="130.00" waitingCount="2" stopTime="0.00" timeLoss="187.18" rerouteNo="0" devices="tripinfo_711" vType="DEFAULT_VEHTYPE" speedFactor="1.14" vaporized=""/>
    <tripinfo id="762" depart="185.00" departLane="-E15_0" departPos="5.10" departSpeed="0.00" departDelay="42.12" arrival="460.00" arrivalLane="E13_0" arrivalPos="382.60" arrivalSpeed="12.68" duration="275.00" routeLength="1567.55" waitingTime="139.00" waitingCount="2" stopTime="0.00" timeLoss="161.42" rerouteNo="0" devices="tripinfo_762" vType="DEFAULT_VEHTYPE" speedFactor="0.99" vaporized=""/>
    <tripinfo id="913" depart="172.00" departLane="E17_0" departPos="5.10" departSpeed="0.00" departDelay="0.81" arrival="460.00" arrivalLane="-E5_0" arrivalPos="399.05" arrivalSpeed="13.94" duration="288.00" routeLength="1827.50" waitingTime="130.00" waitingCount="2" stopTime="0.00" timeLoss="162.88" rerouteNo="0" devices="tripinfo_913" vType="DEFAULT_VEHTYPE" speedFactor="1.06" vaporized=""/>
    <tripinfo id="1397" depart="265.00" departLane="-E0_0" departPos="5.10" departSpeed="0.00" departDelay="3.06" arrival="460.00" arrivalLane="E10_1" arrivalPos="414.33" arrivalSpeed="12.63" duration="195.00" routeLength="1186.56" waitingTime="82.00" waitingCount="1" stopTime="0.00" timeLoss="101.42" rerouteNo="0" devices="tripinfo_1397" vType="DEFAULT_VEHTYPE" speedFactor="0.99" vaporized=""/>
    <tripinfo id="1508" depart="287.00" departLane="-E25_0" departPos="5.10" departSpeed="0.00" departDelay="4.25" arrival="460.00" arrivalLane="E15_1" arrivalPos="382.33" arrivalSpeed="13.57" duration="173.00" routeLength="1095.87" waitingTime="78.00" waitingCount="1" stopTime="0.00" timeLoss="96.91" rerouteNo="0" devices="tripinfo_1508" vType="DEFAULT_VEHTYPE" speedFactor="1.06" vaporized=""/>
    <tripinfo id="687" depart="130.00" departLane="-47621504#5_0" departPos="5.10" departSpeed="0.00" departDelay="1.19" arrival="461.00" arrivalLane="E10_1" arrivalPos="414.33" arrivalSpeed="15.02" duration="331.00" routeLength="1494.53" waitingTime="188.00" waitingCount="2" stopTime="0.00" timeLoss="234.10" rerouteNo="0" devices="tripinfo_687" vType="DEFAULT_VEHTYPE" speedFactor="1.11" vaporized=""/>
    <tripinfo id="1375" depart="264.00" departLane="-E1_0" departPos="5.10" departSpeed="0.00" departDelay="6.19" arrival="461.00" arrivalLane="47693393#5_0" arrivalPos="315.08" arrivalSpeed="19.81" duration="197.00" routeLength="1735.18" waitingTime="31.00" waitingCount="3" stopTime="0.00" timeLoss="69.35" rerouteNo="0" devices="tripinfo_1375" vType="DEFAULT_VEHTYPE" speedFactor="0.93" vaporized=""/>
    <tripinfo id="2011" depart="380.00" departLane="-E2_0" departPos="5.10" departSpeed="0.00" departDelay="2.94" arrival="461.00" arrivalLane="47621504#5_0" arrivalPos="282.84" arrivalSpeed="18.27" duration="81.00" routeLength="924.42" waitingTime="0.00" waitingCount="0" stopTime="0.00" timeLoss="11.45" rerouteNo="0" devices="tripinfo_2011" vType="DEFAULT_VEHTYPE" speedFactor="0.87" vaporized=""/>
    <tripinfo id="87" depart="23.00" departLane="47621504#1_0" departPos="5.10" departSpeed="0.00" departDelay="6.69" arrival="462.00" arrivalLane="-E5_0" arrivalPos="399.05" arrivalSpeed="14.32" duration="439.00" routeLength="1805.71" waitingTime="278.00" waitingCount="3" stopTime="0.00" timeLoss="322.33" rerouteNo="0" devices="tripinfo_87" vType="DEFAULT_VEHTYPE" speedFactor="1.04" vaporized=""/>
    <tripinfo id="1538" depart="292.00" departLane="-E2_0" departPos="5.10" departSpeed="0.00" departDelay="3.62" arrival="462.00" arrivalLane="E6_1" arrivalPos="330.11" arrivalSpeed="13.02" duration="170.00" routeLength="990.76" waitingTime="70.00" waitingCount="1" stopTime="0.00" timeLoss="96.79" rerouteNo="0" devices="tripinfo_1538" vType="DEFAULT_VEHTYPE" speedFactor="0.99" vaporized=""/>
    <tripinfo id="1541" depart="298.00" departLane="-E2_0" departPos="5.10" departSpeed="0.00" departDelay="9.06" arrival="462.00" arrivalLane="E6_2" arrivalPos="330.11" arrivalSpeed="15.67" duration="164.00" routeLength="990.76" waitingTime="69.00" waitingCount="1" stopTime="0.00" timeLoss="100.24" rerouteNo="0" devices="tripinfo_1541" vType="DEFAULT_VEHTYPE" speedFactor="1.14" vaporized=""/>
    <tripinfo id="340" depart="84.00" departLane="-E6_0" departPos="5.10" departSpeed="0.00" departDelay="20.25" arrival="463.00" arrivalLane="-E5_1" arrivalPos="399.05" arrivalSpeed="15.34" duration="379.00" routeLength="1819.65" waitingTime="205.00" waitingCount="4" stopTime="0.00" timeLoss="265.34" rerouteNo="0" devices="tripinfo_340" vType="DEFAULT_VEHTYPE" speedFactor="1.11" vaporized=""/>
    <tripinfo id="1056" depart="200.00" departLane="-47621504#5_0" departPos="5.10" departSpeed="0.00" departDelay="2.00" arrival="463.00" arrivalLane="E10_0" arrivalPos="414.33" arrivalSpeed="13.20" duration="263.00" routeLength="1494.53" waitingTime="116.00" waitingCount="6" stopTime="0.00" timeLoss="157.86" rerouteNo="0" devices="tripinfo_1056" vType="DEFAULT_VEHTYPE" speedFactor="1.03" vaporized=""/>
    <tripinfo id="1085" depart="207.00" departLane="E20_0" departPos="5.10" departSpeed="0.00" departDelay="3.56" arrival="463.00" arrivalLane="E13_0" arrivalPos="382.60" arrivalSpeed="13.56" duration="256.00" routeLength="1426.17" waitingTime="125.00" waitingCount="2" stopTime="0.00" timeLoss="155.30" rerouteNo="0" devices="tripinfo_1085" vType="DEFAULT_VEHTYPE" speedFactor="1.04" vaporized=""/>
    <tripinfo id="845" depart="188.00" departLane="E5_0" departPos="5.10" departSpeed="0.00" departDelay="29.56" arrival="464.00" arrivalLane="E2_0" arrivalPos="256.37" arrivalSpeed="13.89" duration="276.00" routeLength="1339.17" waitingTime="145.00" waitingCount="2" stopTime="0.00" timeLoss="186.80" rerouteNo="0" devices="tripinfo_845" vType="DEFAULT_VEHTYPE" speedFactor="1.09" vaporized=""/>
    <tripinfo id="1438" depart="281.00" departLane="-E2_0" departPos="5.10" departSpeed="0.00" departDelay="11.38" arrival="464.00" arrivalLane="E6_0" arrivalPos="330.11" arrivalSpeed="10.79" duration="183.00" routeLength="990.76" waitingTime="70.00" waitingCount="1" stopTime="0.00" timeLoss="92.81" rerouteNo="0" devices="tripinfo_1438" vType="DEFAULT_VEHTYPE" speedFactor="0.80" vaporized=""/>
    <tripinfo id="2048" depart="384.00" departLane="-E2_0" departPos="5.10" departSpeed="0.00" departDelay="0.00" arrival="464.00" arrivalLane="47621504#5_0" arrivalPos="282.84" arrivalSpeed="19.51" duration="80.00" routeLength="924.42" waitingTime="0.00" waitingCount="0" stopTime="0.00" timeLoss="12.55" rerouteNo="0" devices="tripinfo_2048" vType="DEFAULT_VEHTYPE" speedFactor="0.90" vaporized=""/>
    <tripinfo id="196" depart="44.00" departLane="-E10_0" departPos="5.10" departSpeed="0.00" departDelay="7.25" arrival="465.00" arrivalLane="E13_0" arrivalPos="382.60" arrivalSpeed="13.56" duration="421.00" routeLength="2169.32" waitingTime="218.00" waitingCount="4" stopTime="0.00" timeLoss="274.84" rerouteNo="0" devices="tripinfo_196" vType="DEFAULT_VEHTYPE" speedFactor="1.03" vaporized=""/>
    <tripinfo id="202" depart="59.00" departLane="47621504#1_0" departPos="5.10" departSpeed="0.00" departDelay="21.12" arrival="465.00" arrivalLane="-E5_0" arrivalPos="399.05" arrivalSpeed="13.79" duration="406.00" routeLength="1805.71" waitingTime="240.00" waitingCount="4" stopTime="0.00" timeLoss="288.25" rerouteNo="0" devices="tripinfo_202" vType="DEFAULT_VEHTYPE" speedFactor="1.03" vaporized=""/>
    <tripinfo id="538" depart="153.00" departLane="-E6_0" departPos="5.10" departSpeed="0.00" departDelay="52.12" arrival="465.00" arrivalLane="E21_0" arrivalPos="263.57" arrivalSpeed="12.65" duration="312.00" routeLength="1288.54" waitingTime="178.00" waitingCount="2" stopTime="0.00" timeLoss="218.33" rerouteNo="0" devices="tripinfo_538" vType="DEFAULT_VEHTYPE" speedFactor="0.93" vaporized=""/>
    <tripinfo id="889" depart="234.00" departLane="-E6_0" departPos="5.10" departSpeed="0.00" departDelay="67.31" arrival="465.00" arrivalLane="47693411#4_0" arrivalPos="350.47" arrivalSpeed="11.29" duration="231.00" routeLength="1102.70" waitingTime="122.00" waitingCount="2" stopTime="0.00" timeLoss="148.97" rerouteNo="0" devices="tripinfo_889" vType="DEFAULT_VEHTYPE" speedFactor="1.05" vaporized=""/>
    <tripinfo id="1253" depart="235.00" departLane="-E17_0" departPos="5.10" departSpeed="0.00" departDelay="0.06" arrival="465.00" arrivalLane="E15_0" arrivalPos="382.33" arrivalSpeed="11.32" duration="230.00" routeLength="1156.79" waitingTime="116.00" waitingCount="2" stopTime="0.00" timeLoss="137.85" rerouteNo="0" devices="tripinfo_1253" vType="DEFAULT_VEHTYPE" speedFactor="0.91" vaporized=""/>
    <tripinfo id="379" depart="91.00" departLane="-E1_0" departPos="5.10" departSpeed="0.00" departDelay="19.94" arrival="466.00" arrivalLane="47693393#5_0" arrivalPos="315.08" arrivalSpeed="18.28" duration="375.00" routeLength="1735.18" waitingTime="190.00" waitingCount="4" stopTime="0.00" timeLoss="234.23" rerouteNo="0" devices="tripinfo_379" vType="DEFAULT_VEHTYPE" speedFactor="0.84" vaporized=""/>
    <tripinfo id="704" depart="133.00" departLane="-47621504#5_0" departPos="5.10" departSpeed="0.00" departDelay="1.00" arrival="466.00" arrivalLane="E10_0" arrivalPos="414.33" arrivalSpeed="13.01" duration="333.00" routeLength="1494.53" waitingTime="188.00" waitingCount="3" stopTime="0.00" timeLoss="221.01" rerouteNo="0" devices="tripinfo_704" vType="DEFAULT_VEHTYPE" speedFactor="0.96" vaporized=""/>
    <tripinfo id="1175" depart="221.00" departLane="-E17_0" departPos="5.10" departSpeed="0.00" departDelay="0.69" arrival="469.00" arrivalLane="-E5_1" arrivalPos="399.05" arrivalSpeed="14.45" duration="248.00" routeLength="1442.08" waitingTime="124.00" waitingCount="2" stopTime="0.00" timeLoss="152.18" rerouteNo="0" devices="tripinfo_1175" vType="DEFAULT_VEHTYPE" speedFactor="1.10" vaporized=""/>
    <tripinfo id="1776" depart="341.00" departLane="E3_0" departPos="5.10" departSpeed="0.00" departDelay="8.00" arrival="469.00" arrivalLane="E1_0" arrivalPos="369.00" arrivalSpeed="11.38" duration="128.00" routeLength="1077.74" waitingTime="16.00" waitingCount="1" stopTime="0.00" timeLoss="31.50" rerouteNo="0" devices="tripinfo_1776" vType="DEFAULT_VEHTYPE" speedFactor="0.82" vaporized=""/>
    <tripinfo id="1844" depart="348.00" departLane="-E25_0" departPos="5.10" departSpeed="0.00" departDelay="2.25" arrival="469.00" arrivalLane="E15_2" arrivalPos="382.33" arrivalSpeed="12.98" duration="121.00" routeLength="1095.87" waitingTime="23.00" waitingCount="1" stopTime="0.00" timeLoss="43.26" rerouteNo="0" devices="tripinfo_1844" vType="DEFAULT_VEHTYPE" speedFactor="1.02" vaporized=""/>
    <tripinfo id="1858" depart="351.00" departLane="-E25_0" departPos="5.10" departSpeed="0.00" departDelay="2.62" arrival="469.00" arrivalLane="E15_1" arrivalPos="382.33" arrivalSpeed="15.92" duration="118.00" routeLength="1095.87" waitingTime="22.00" waitingCount="1" stopTime="0.00" timeLoss="49.50" rerouteNo="0" devices="tripinfo_1858" vType="DEFAULT_VEHTYPE" speedFactor="1.17" vaporized=""/>
    <tripinfo id="1918" depart="360.00" departLane="-E16_0" departPos="5.10" departSpeed="0.00" departDelay="0.38" arrival="469.00" arrivalLane="E15_0" arrivalPos="382.33" arrivalSpeed="12.19" duration="109.00" routeLength="755.87" waitingTime="36.00" waitingCount="1" stopTime="0.00" timeLoss="50.99" rerouteNo="0" devices="tripinfo_1918" vType="DEFAULT_VEHTYPE" speedFactor="0.95" vaporized=""/>
    <tripinfo id="418" depart="111.00" departLane="-E6_0" departPos="5.10" departSpeed="0.00" departDelay="32.62" arrival="470.00" arrivalLane="-E5_0" arrivalPos="399.05" arrivalSpeed="12.51" duration="359.00" routeLength="1819.65" waitingTime="179.00" waitingCount="2" stopTime="0.00" timeLoss="223.91" rerouteNo="0" devices="tripinfo_418" vType="DEFAULT_VEHTYPE" speedFactor="0.92" vaporized=""/>
    <tripinfo id="1384" depart="268.00" departLane="E20_0" departPos="5.10" departSpeed="0.00" departDelay="8.50" arrival="470.00" arrivalLane="E10_0" arrivalPos="414.33" arrivalSpeed="13.37" duration="202.00" routeLength="1462.51" waitingTime="65.00" waitingCount="1" stopTime="0.00" timeLoss="93.09" rerouteNo="0" devices="tripinfo_1384" vType="DEFAULT_VEHTYPE" speedFactor="1.04" vaporized=""/>
    <tripinfo id="1644" depart="316.00" departLane="-E2_0" departPos="5.10" departSpeed="0.00" departDelay="7.75" arrival="470.00" arrivalLane="E6_0" arrivalPos="330.11" arrivalSpeed="11.30" duration="154.00" routeLength="990.76" waitingTime="49.00" waitingCount="1" stopTime="0.00" timeLoss="65.82" rerouteNo="0" devices="tripinfo_1644" vType="DEFAULT_VEHTYPE" speedFactor="0.82" vaporized=""/>
    <tripinfo id="1647" depart="319.00" departLane="-E2_0" departPos="5.10" departSpeed="0.00" departDelay="10.19" arrival="470.00" arrivalLane="E6_1" arrivalPos="330.11" arrivalSpeed="11.18" duration="151.00" routeLength="990.76" waitingTime="49.00" waitingCount="1" stopTime="0.00" timeLoss="69.10" rerouteNo="0" devices="tripinfo_1647" vType="DEFAULT_VEHTYPE" speedFactor="0.89" vaporized=""/>
    <tripinfo id="814" depart="153.00" departLane="-E1_0" departPos="5.10" departSpeed="0.00" departDelay="0.38" arrival="471.00" arrivalLane="E15_2" arrivalPos="382.33" arrivalSpeed="15.72" duration="318.00" routeLength="1820.28" waitingTime="148.00" waitingCount="2" stopTime="0.00" timeLoss="206.16" rerouteNo="0" devices="tripinfo_814" vType="DEFAULT_VEHTYPE" speedFactor="1.19" vaporized=""/>
    <tripinfo id="1143" depart="217.00" departLane="-E25_0" departPos="5.10" departSpeed="0.00" departDelay="2.69" arrival="471.00" arrivalLane="E13_0" arrivalPos="382.60" arrivalSpeed="11.79" duration="254.00" routeLength="1134.61" waitingTime="140.00" waitingCount="2" stopTime="0.00" timeLoss="163.83" rerouteNo="0" devices="tripinfo_1143" vType="DEFAULT_VEHTYPE" speedFactor="0.92" vaporized=""/>
    <tripinfo id="302" depart="72.00" departLane="-E6_0" departPos="5.10" departSpeed="0.00" departDelay="15.38" arrival="473.00" arrivalLane="E15_1" arrivalPos="382.33" arrivalSpeed="13.22" duration="401.00" routeLength="2074.36" waitingTime="192.00" waitingCount="4" stopTime="0.00" timeLoss="253.75" rerouteNo="0" devices="tripinfo_302" vType="DEFAULT_VEHTYPE" speedFactor="0.98" vaporized=""/>
    <tripinfo id="944" depart="184.00" departLane="-E25_0" departPos="5.10" departSpeed="0.00" departDelay="7.00" arrival="473.00" arrivalLane="-E5_1" arrivalPos="399.05" arrivalSpeed="14.24" duration="289.00" routeLength="1402.44" waitingTime="152.00" waitingCount="3" stopTime="0.00" timeLoss="197.14" rerouteNo="0" devices="tripinfo_944" vType="DEFAULT_VEHTYPE" speedFactor="1.11" vaporized=""/>
    <tripinfo id="1237" depart="243.00" departLane="-E0_0" departPos="5.10" departSpeed="0.00" departDelay="11.06" arrival="473.00" arrivalLane="-E23_0" arrivalPos="266.37" arrivalSpeed="11.20" duration="230.00" routeLength="1631.00" waitingTime="55.00" waitingCount="1" stopTime="0.00" timeLoss="83.91" rerouteNo="0" devices="tripinfo_1237" vType="DEFAULT_VEHTYPE" speedFactor="0.82" vaporized=""/>
    <tripinfo id="1334" depart="251.00" departLane="-E17_0" departPos="5.10" departSpeed="0.00" departDelay="0.88" arrival="473.00" arrivalLane="E15_0" arrivalPos="382.33" arrivalSpeed="10.58" duration="222.00" routeLength="1156.79" waitingTime="93.00" waitingCount="2" stopTime="0.00" timeLoss="113.57" rerouteNo="0" devices="tripinfo_1334" vType="DEFAULT_VEHTYPE" speedFactor="0.77" vaporized=""/>
    <tripinfo id="2037" depart="382.00" departLane="E3_0" departPos="5.10" departSpeed="0.00" departDelay="0.06" arrival="473.00" arrivalLane="E1_0" arrivalPos="369.00" arrivalSpeed="13.27" duration="91.00" routeLength="1077.74" waitingTime="0.00" waitingCount="0" stopTime="0.00" timeLoss="9.05" rerouteNo="0" devices="tripinfo_2037" vType="DEFAULT_VEHTYPE" speedFactor="0.96" vaporized=""/>
    <tripinfo id="179" depart="36.00" departLane="-47693393#5_0" departPos="5.10" departSpeed="0.00" departDelay="2.44" arrival="474.00" arrivalLane="E1_1" arrivalPos="369.00" arrivalSpeed="14.54" duration="438.00" routeLength="1750.73" waitingTime="269.00" waitingCount="3" stopTime="0.00" timeLoss="325.20" rerouteNo="0" devices="tripinfo_179" vType="DEFAULT_VEHTYPE" speedFactor="1.06" vaporized=""/>
    <tripinfo id="581" depart="171.00" departLane="-E6_0" departPos="5.10" departSpeed="0.00" departDelay="62.06" arrival="474.00" arrivalLane="E10_1" arrivalPos="414.33" arrivalSpeed="13.24" duration="303.00" routeLength="1544.81" waitingTime="151.00" waitingCount="2" stopTime="0.00" timeLoss="181.61" rerouteNo="0" devices="tripinfo_581" vType="DEFAULT_VEHTYPE" speedFactor="0.98" vaporized=""/>
    <tripinfo id="962" depart="181.00" departLane="-47621504#5_0" departPos="5.10" departSpeed="0.00" departDelay="0.62" arrival="474.00" arrivalLane="E10_0" arrivalPos="414.33" arrivalSpeed="11.64" duration="293.00" routeLength="1494.53" waitingTime="136.00" waitingCount="2" stopTime="0.00" timeLoss="166.47" rerouteNo="0" devices="tripinfo_962" vType="DEFAULT_VEHTYPE" speedFactor="0.85" vaporized=""/>
    <tripinfo id="1167" depart="220.00" departLane="-E25_0" departPos="5.10" departSpeed="0.00" departDelay="1.19" arrival="474.00" arrivalLane="E13_0" arrivalPos="382.60" arrivalSpeed="12.31" duration="254.00" routeLength="1134.61" waitingTime="140.00" waitingCount="2" stopTime="0.00" timeLoss="162.89" rerouteNo="0" devices="tripinfo_1167" vType="DEFAULT_VEHTYPE" speedFactor="0.91" vaporized=""/>
    <tripinfo id="289" depart="92.00" departLane="-E15_0" departPos="5.10" departSpeed="0.00" departDelay="37.81" arrival="475.00" arrivalLane="E2_1" arrivalPos="256.37" arrivalSpeed="15.87" duration="383.00" routeLength="1623.89" waitingTime="222.00" waitingCount="3" stopTime="0.00" timeLoss="284.70" rerouteNo="0" devices="tripinfo_289" vType="DEFAULT_VEHTYPE" speedFactor="1.19" vaporized=""/>
    <tripinfo id="293" depart="57.00" departLane="-E19_0" departPos="5.10" departSpeed="0.00" departDelay="2.06" arrival="475.00" arrivalLane="E15_1" arrivalPos="382.33" arrivalSpeed="15.26" duration="418.00" routeLength="1716.54" waitingTime="247.00" waitingCount="4" stopTime="0.00" timeLoss="307.23" rerouteNo="0" devices="tripinfo_293" vType="DEFAULT_VEHTYPE" speedFactor="1.14" vaporized=""/>
    <tripinfo id="193" depart="39.00" departLane="-47693393#5_0" departPos="5.10" departSpeed="0.00" departDelay="2.81" arrival="476.00" arrivalLane="E1_1" arrivalPos="369.00" arrivalSpeed="14.01" duration="437.00" routeLength="1750.73" waitingTime="267.00" waitingCount="3" stopTime="0.00" timeLoss="324.50" rerouteNo="0" devices="tripinfo_193" vType="DEFAULT_VEHTYPE" speedFactor="1.07" vaporized=""/>
    <tripinfo id="589" depart="177.00" departLane="-E6_0" departPos="5.10" departSpeed="0.00" departDelay="66.56" arrival="477.00" arrivalLane="E10_0" arrivalPos="414.33" arrivalSpeed="11.83" duration="300.00" routeLength="1544.81" waitingTime="146.00" waitingCount="2" stopTime="0.00" timeLoss="172.82" rerouteNo="0" devices="tripinfo_589" vType="DEFAULT_VEHTYPE" speedFactor="0.93" vaporized=""/>
    <tripinfo id="1199" depart="234.00" departLane="47621504#1_0" departPos="5.10" departSpeed="0.00" departDelay="9.19" arrival="477.00" arrivalLane="E15_1" arrivalPos="382.33" arrivalSpeed="15.72" duration="243.00" routeLength="1499.45" waitingTime="116.00" waitingCount="2" stopTime="0.00" timeLoss="159.43" rerouteNo="0" devices="tripinfo_1199" vType="DEFAULT_VEHTYPE" speedFactor="1.21" vaporized=""/>
    <tripinfo id="1511" depart="287.00" departLane="E19_0" departPos="5.10" departSpeed="0.00" departDelay="3.69" arrival="477.00" arrivalLane="-E5_0" arrivalPos="399.05" arrivalSpeed="11.31" duration="190.00" routeLength="1686.65" waitingTime="20.00" waitingCount="1" stopTime="0.00" timeLoss="44.33" rerouteNo="0" devices="tripinfo_1511" vType="DEFAULT_VEHTYPE" speedFactor="0.85" vaporized=""/>
    <tripinfo id="1899" depart="361.00" departLane="-E22_0" departPos="5.10" departSpeed="0.00" departDelay="4.94" arrival="477.00" arrivalLane="E13_1" arrivalPos="382.60" arrivalSpeed="13.64" duration="116.00" routeLength="1431.22" waitingTime="0.00" waitingCount="0" stopTime="0.00" timeLoss="17.63" rerouteNo="0" devices="tripinfo_1899" vType="DEFAULT_VEHTYPE" speedFactor="1.07" vaporized=""/>
    <tripinfo id="652" depart="186.00" departLane="-E6_0" departPos="5.10" departSpeed="0.00" departDelay="63.75" arrival="478.00" arrivalLane="E10_0" arrivalPos="414.33" arrivalSpeed="12.25" duration="292.00" routeLength="1544.81" waitingTime="139.00" waitingCount="2" stopTime="0.00" timeLoss="170.41" rerouteNo="0" devices="tripinfo_652" vType="DEFAULT_VEHTYPE" speedFactor="0.97" vaporized=""/>
    <tripinfo id="884" depart="183.00" departLane="-E10_0" departPos="5.10" departSpeed="0.00" departDelay="17.25" arrival="478.00" arrivalLane="47621504#5_0" arrivalPos="282.84" arrivalSpeed="22.07" duration="295.00" routeLength="1479.21" waitingTime="160.00" waitingCount="2" stopTime="0.00" timeLoss="189.16" rerouteNo="0" devices="tripinfo_884" vType="DEFAULT_VEHTYPE" speedFactor="1.01" vaporized=""/>
    <tripinfo id="550" depart="109.00" departLane="-E13_0" departPos="5.10" departSpeed="0.00" departDelay="5.88" arrival="479.00" arrivalLane="-E20_0" arrivalPos="350.11" arrivalSpeed="12.60" duration="370.00" routeLength="1426.20" waitingTime="197.00" waitingCount="10" stopTime="0.00" timeLoss="262.93" rerouteNo="0" devices="tripinfo_550" vType="DEFAULT_VEHTYPE" speedFactor="0.97" vaporized=""/>
    <tripinfo id="683" depart="129.00" departLane="E21_0" departPos="5.10" departSpeed="0.00" departDelay="0.94" arrival="479.00" arrivalLane="-E3_1" arrivalPos="306.82" arrivalSpeed="12.94" duration="350.00" routeLength="1622.64" waitingTime="186.00" waitingCount="3" stopTime="0.00" timeLoss="225.90" rerouteNo="0" devices="tripinfo_683" vType="DEFAULT_VEHTYPE" speedFactor="0.97" vaporized=""/>
    <tripinfo id="1033" depart="212.00" departLane="-E2_0" departPos="5.10" departSpeed="0.00" departDelay="18.31" arrival="479.00" arrivalLane="E10_2" arrivalPos="414.33" arrivalSpeed="14.71" duration="267.00" routeLength="1068.66" waitingTime="158.00" waitingCount="3" stopTime="0.00" timeLoss="192.72" rerouteNo="0" devices="tripinfo_1033" vType="DEFAULT_VEHTYPE" speedFactor="1.13" vaporized=""/>
    <tripinfo id="1071" depart="230.00" departLane="E5_0" departPos="5.10" departSpeed="0.00" departDelay="29.19" arrival="479.00" arrivalLane="47621504#4_0" arrivalPos="286.75" arrivalSpeed="8.98" duration="249.00" routeLength="1465.06" waitingTime="126.00" waitingCount="2" stopTime="0.00" timeLoss="166.24" rerouteNo="0" devices="tripinfo_1071" vType="DEFAULT_VEHTYPE" speedFactor="1.19" vaporized=""/>
    <tripinfo id="1225" depart="246.00" departLane="47621504#1_0" departPos="5.10" departSpeed="0.00" departDelay="16.31" arrival="479.00" arrivalLane="47693393#5_0" arrivalPos="315.08" arrivalSpeed="21.21" duration="233.00" routeLength="1414.35" waitingTime="107.00" waitingCount="4" stopTime="0.00" timeLoss="142.74" rerouteNo="0" devices="tripinfo_1225" vType="DEFAULT_VEHTYPE" speedFactor="0.96" vaporized=""/>
    <tripinfo id="1312" depart="248.00" departLane="-E25_0" departPos="5.10" departSpeed="0.00" departDelay="2.00" arrival="479.00" arrivalLane="E13_0" arrivalPos="382.60" arrivalSpeed="11.91" duration="231.00" routeLength="1134.61" waitingTime="112.00" waitingCount="2" stopTime="0.00" timeLoss="135.61" rerouteNo="0" devices="tripinfo_1312" vType="DEFAULT_VEHTYPE" speedFactor="0.87" vaporized=""/>
    <tripinfo id="1456" depart="273.00" departLane="-E25_0" departPos="5.10" departSpeed="0.00" departDelay="0.00" arrival="479.00" arrivalLane="E13_1" arrivalPos="382.60" arrivalSpeed="13.19" duration="206.00" routeLength="1134.61" waitingTime="103.00" waitingCount="1" stopTime="0.00" timeLoss="124.14" rerouteNo="0" devices="tripinfo_1456" vType="DEFAULT_VEHTYPE" speedFactor="1.01" vaporized=""/>
    <tripinfo id="243" depart="77.00" departLane="-E15_0" departPos="5.10" departSpeed="0.00" departDelay="31.44" arrival="480.00" arrivalLane="E2_1" arrivalPos="256.37" arrivalSpeed="13.10" duration="403.00" routeLength="1623.89" waitingTime="230.00" waitingCount="3" stopTime="0.00" timeLoss="285.05" rerouteNo="0" devices="tripinfo_243" vType="DEFAULT_VEHTYPE" speedFactor="0.99" vaporized=""/>
    <tripinfo id="864" depart="169.00" departLane="-E25_0" departPos="5.10" departSpeed="0.00" departDelay="7.00" arrival="480.00" arrivalLane="-E5_2" arrivalPos="399.05" arrivalSpeed="16.04" duration="311.00" routeLength="1402.44" waitingTime="144.00" waitingCount="4" stopTime="0.00" timeLoss="224.12" rerouteNo="0" devices="tripinfo_864" vType="DEFAULT_VEHTYPE" speedFactor="1.17" vaporized=""/>
    <tripinfo id="1121" depart="211.00" departLane="-E25_0" departPos="5.10" departSpeed="0.00" departDelay="0.81" arrival="480.00" arrivalLane="-E5_0" arrivalPos="399.05" arrivalSpeed="11.06" duration="269.00" routeLength="1402.44" waitingTime="119.00" waitingCount="3" stopTime="0.00" timeLoss="153.51" rerouteNo="0" devices="tripinfo_1121" vType="DEFAULT_VEHTYPE" speedFactor="0.89" vaporized=""/>
    <tripinfo id="782" depart="166.00" departLane="E5_0" departPos="5.10" departSpeed="0.00" departDelay="19.38" arrival="481.00" arrivalLane="E2_0" arrivalPos="256.37" arrivalSpeed="9.63" duration="315.00" routeLength="1339.17" waitingTime="147.00" waitingCount="2" stopTime="0.00" timeLoss="189.47" rerouteNo="0" devices="tripinfo_782" vType="DEFAULT_VEHTYPE" speedFactor="0.77" vaporized=""/>
    <tripinfo id="892" depart="189.00" departLane="-E10_0" departPos="5.10" departSpeed="0.00" departDelay="21.75" arrival="481.00" arrivalLane="47621504#5_0" arrivalPos="282.84" arrivalSpeed="21.64" duration="292.00" routeLength="1479.21" waitingTime="146.00" waitingCount="2" stopTime="0.00" timeLoss="186.90" rerouteNo="0" devices="tripinfo_892" vType="DEFAULT_VEHTYPE" speedFactor="1.02" vaporized=""/>
    <tripinfo id="1128" depart="213.00" departLane="-E25_0" departPos="5.10" departSpeed="0.00" departDelay="1.50" arrival="481.00" arrivalLane="-E5_0" arrivalPos="399.05" arrivalSpeed="12.04" duration="268.00" routeLength="1402.44" waitingTime="114.00" waitingCount="4" stopTime="0.00" timeLoss="158.46" rerouteNo="0" devices="tripinfo_1128" vType="DEFAULT_VEHTYPE" speedFactor="0.93" vaporized=""/>
    <tripinfo id="1302" depart="273.00" departLane="-E10_0" departPos="5.10" departSpeed="0.00" departDelay="28.88" arrival="481.00" arrivalLane="-47693411#4_0" arrivalPos="350.11" arrivalSpeed="10.07" duration="208.00" routeLength="787.21" waitingTime="103.00" waitingCount="3" stopTime="0.00" timeLoss="145.54" rerouteNo="0" devices="tripinfo_1302" vType="DEFAULT_VEHTYPE" speedFactor="1.02" vaporized=""/>
    <tripinfo id="1366" depart="275.00" departLane="47621504#1_0" departPos="5.10" departSpeed="0.00" departDelay="18.88" arrival="481.00" arrivalLane="47693393#5_0" arrivalPos="315.08" arrivalSpeed="21.66" duration="206.00" routeLength="1414.35" waitingTime="77.00" waitingCount="5" stopTime="0.00" timeLoss="122.99" rerouteNo="0" devices="tripinfo_1366" vType="DEFAULT_VEHTYPE" speedFactor="1.03" vaporized=""/>
    <tripinfo id="2097" depart="404.00" departLane="-E1_0" departPos="5.10" departSpeed="0.00" departDelay="10.81" arrival="481.00" arrivalLane="E13_0" arrivalPos="382.60" arrivalSpeed="15.64" duration="77.00" routeLength="1032.01" waitingTime="0.00" waitingCount="0" stopTime="0.00" timeLoss="12.12" rerouteNo="0" devices="tripinfo_2097" vType="DEFAULT_VEHTYPE" speedFactor="1.17" vaporized=""/>
    <tripinfo id="1011" depart="213.00" departLane="-E10_0" departPos="5.10" departSpeed="0.00" departDelay="23.44" arrival="482.00" arrivalLane="E2_1" arrivalPos="256.37" arrivalSpeed="13.46" duration="269.00" routeLength="1053.49" waitingTime="151.00" waitingCount="5" stopTime="0.00" timeLoss="188.26" rerouteNo="0" devices="tripinfo_1011" vType="DEFAULT_VEHTYPE" speedFactor="1.03" vaporized=""/>
    <tripinfo id="1608" depart="390.00" departLane="-E6_0" departPos="5.10" departSpeed="0.00" departDelay="88.50" arrival="482.00" arrivalLane="E1_0" arrivalPos="369.00" arrivalSpeed="13.08" duration="92.00" routeLength="998.99" waitingTime="0.00" waitingCount="0" stopTime="0.00" timeLoss="23.39" rerouteNo="0" devices="tripinfo_1608" vType="DEFAULT_VEHTYPE" speedFactor="0.96" vaporized=""/>
    <tripinfo id="1960" depart="368.00" departLane="-E21_0" departPos="5.10" departSpeed="0.00" departDelay="0.50" arrival="482.00" arrivalLane="-E5_1" arrivalPos="399.05" arrivalSpeed="15.33" duration="114.00" routeLength="1044.03" waitingTime="8.00" waitingCount="1" stopTime="0.00" timeLoss="47.33" rerouteNo="0" devices="tripinfo_1960" vType="DEFAULT_VEHTYPE" speedFactor="1.14" vaporized=""/>
    <tripinfo id="934" depart="197.00" departLane="-E10_0" departPos="5.10" departSpeed="0.00" departDelay="21.88" arrival="483.00" arrivalLane="47621504#5_0" arrivalPos="282.84" arrivalSpeed="22.01" duration="286.00" routeLength="1479.21" waitingTime="146.00" waitingCount="2" stopTime="0.00" timeLoss="181.37" rerouteNo="0" devices="tripinfo_934" vType="DEFAULT_VEHTYPE" speedFactor="1.02" vaporized=""/>
    <tripinfo id="947" depart="218.00" departLane="-E15_0" departPos="5.10" departSpeed="0.00" departDelay="40.44" arrival="483.00" arrivalLane="E13_1" arrivalPos="382.60" arrivalSpeed="13.31" duration="265.00" routeLength="1567.55" waitingTime="131.00" waitingCount="2" stopTime="0.00" timeLoss="155.83" rerouteNo="0" devices="tripinfo_947" vType="DEFAULT_VEHTYPE" speedFactor="1.04" vaporized=""/>
    <tripinfo id="1407" depart="357.00" departLane="-E6_0" departPos="5.10" departSpeed="0.00" departDelay="93.19" arrival="483.00" arrivalLane="47621504#5_2" arrivalPos="282.84" arrivalSpeed="27.01" duration="126.00" routeLength="633.31" waitingTime="80.00" waitingCount="1" stopTime="0.00" timeLoss="94.35" rerouteNo="0" devices="tripinfo_1407" vType="DEFAULT_VEHTYPE" speedFactor="1.24" vaporized=""/>
    <tripinfo id="1297" depart="327.00" departLane="-E6_0" departPos="5.10" departSpeed="0.00" departDelay="83.81" arrival="484.00" arrivalLane="E3_0" arrivalPos="306.82" arrivalSpeed="7.06" duration="157.00" routeLength="1040.41" waitingTime="72.00" waitingCount="2" stopTime="0.00" timeLoss="95.57" rerouteNo="0" devices="tripinfo_1297" vType="DEFAULT_VEHTYPE" speedFactor="1.24" vaporized=""/>
    <tripinfo id="881" depart="175.00" departLane="-E25_0" departPos="5.10" departSpeed="0.00" departDelay="9.81" arrival="485.00" arrivalLane="-E5_0" arrivalPos="399.05" arrivalSpeed="13.08" duration="310.00" routeLength="1402.44" waitingTime="138.00" waitingCount="3" stopTime="0.00" timeLoss="204.57" rerouteNo="0" devices="tripinfo_881" vType="DEFAULT_VEHTYPE" speedFactor="0.96" vaporized=""/>
    <tripinfo id="854" depart="205.00" departLane="-E13_0" departPos="5.10" departSpeed="0.00" departDelay="44.88" arrival="486.00" arrivalLane="E25_0" arrivalPos="330.97" arrivalSpeed="12.78" duration="281.00" routeLength="1118.85" waitingTime="162.00" waitingCount="5" stopTime="0.00" timeLoss="198.32" rerouteNo="0" devices="tripinfo_854" vType="DEFAULT_VEHTYPE" speedFactor="0.99" vaporized=""/>
    <tripinfo id="1138" depart="243.00" departLane="-E10_0" departPos="5.10" departSpeed="0.00" departDelay="29.62" arrival="486.00" arrivalLane="E2_0" arrivalPos="256.37" arrivalSpeed="15.54" duration="243.00" routeLength="1053.49" waitingTime="126.00" waitingCount="3" stopTime="0.00" timeLoss="169.89" rerouteNo="0" devices="tripinfo_1138" vType="DEFAULT_VEHTYPE" speedFactor="1.14" vaporized=""/>
    <tripinfo id="1188" depart="223.00" departLane="-E25_0" departPos="5.10" departSpeed="0.00" departDelay="0.25" arrival="486.00" arrivalLane="-E5_1" arrivalPos="399.05" arrivalSpeed="14.05" duration="263.00" routeLength="1402.44" waitingTime="90.00" waitingCount="2" stopTime="0.00" timeLoss="161.91" rerouteNo="0" devices="tripinfo_1188" vType="DEFAULT_VEHTYPE" speedFactor="1.01" vaporized=""/>
    <tripinfo id="1609" depart="343.00" departLane="-E15_0" departPos="5.10" departSpeed="0.00" departDelay="41.31" arrival="486.00" arrivalLane="47693393#5_2" arrivalPos="315.08" arrivalSpeed="20.77" duration="143.00" routeLength="717.16" waitingTime="89.00" waitingCount="1" stopTime="0.00" timeLoss="98.83" rerouteNo="0" devices="tripinfo_1609" vType="DEFAULT_VEHTYPE" speedFactor="0.99" vaporized=""/>
    <tripinfo id="10" depart="4.00" departLane="47621504#1_0" departPos="5.10" departSpeed="0.00" departDelay="2.12" arrival="487.00" arrivalLane="E2_2" arrivalPos="256.37" arrivalSpeed="14.32" duration="483.00" routeLength="1599.18" waitingTime="343.00" waitingCount="3" stopTime="0.00" timeLoss="392.40" rerouteNo="0" devices="tripinfo_10" vType="DEFAULT_VEHTYPE" speedFactor="1.09" vaporized=""/>
    <tripinfo id="1031" depart="239.00" departLane="-E15_0" departPos="5.10" departSpeed="0.00" departDelay="45.69" arrival="487.00" arrivalLane="E13_0" arrivalPos="382.60" arrivalSpeed="13.63" duration="248.00" routeLength="1567.55" waitingTime="106.00" waitingCount="2" stopTime="0.00" timeLoss="134.84" rerouteNo="0" devices="tripinfo_1031" vType="DEFAULT_VEHTYPE" speedFactor="1.00" vaporized=""/>
    <tripinfo id="1233" depart="272.00" departLane="E5_0" departPos="5.10" departSpeed="0.00" departDelay="40.81" arrival="487.00" arrivalLane="E22_0" arrivalPos="370.63" arrivalSpeed="8.68" duration="215.00" routeLength="1169.28" waitingTime="93.00" waitingCount="3" stopTime="0.00" timeLoss="136.08" rerouteNo="0" devices="tripinfo_1233" vType="DEFAULT_VEHTYPE" speedFactor="1.07" vaporized=""/>
    <tripinfo id="1404" depart="302.00" departLane="47621504#1_0" departPos="5.10" departSpeed="0.00" departDelay="38.75" arrival="487.00" arrivalLane="47693393#5_0" arrivalPos="315.08" arrivalSpeed="20.52" duration="185.00" routeLength="1414.35" waitingTime="61.00" waitingCount="1" stopTime="0.00" timeLoss="95.97" rerouteNo="0" devices="tripinfo_1404" vType="DEFAULT_VEHTYPE" speedFactor="0.96" vaporized=""/>
    <tripinfo id="1446" depart="363.00" departLane="-E6_0" departPos="5.10" departSpeed="0.00" departDelay="91.88" arrival="487.00" arrivalLane="47621504#5_2" arrivalPos="282.84" arrivalSpeed="19.68" duration="124.00" routeLength="633.31" waitingTime="71.00" waitingCount="1" stopTime="0.00" timeLoss="81.70" rerouteNo="0" devices="tripinfo_1446" vType="DEFAULT_VEHTYPE" speedFactor="0.92" vaporized=""/>
    <tripinfo id="574" depart="121.00" departLane="-47693393#5_0" departPos="5.10" departSpeed="0.00" departDelay="13.38" arrival="488.00" arrivalLane="-47621504#1_2" arrivalPos="333.17" arrivalSpeed="19.29" duration="367.00" routeLength="1445.28" waitingTime="229.00" waitingCount="3" stopTime="0.00" timeLoss="268.91" rerouteNo="0" devices="tripinfo_574" vType="DEFAULT_VEHTYPE" speedFactor="0.90" vaporized=""/>
    <tripinfo id="1692" depart="420.00" departLane="-E6_0" departPos="5.10" departSpeed="0.00" departDelay="102.75" arrival="488.00" arrivalLane="47621504#5_2" arrivalPos="282.84" arrivalSpeed="23.66" duration="68.00" routeLength="633.31" waitingTime="18.00" waitingCount="1" stopTime="0.00" timeLoss="32.52" rerouteNo="0" devices="tripinfo_1692" vType="DEFAULT_VEHTYPE" speedFactor="1.09" vaporized=""/>
    <tripinfo id="2021" depart="403.00" departLane="-E15_0" departPos="5.10" departSpeed="0.00" departDelay="24.06" arrival="488.00" arrivalLane="47693393#5_2" arrivalPos="315.08" arrivalSpeed="23.56" duration="85.00" routeLength="717.16" waitingTime="31.00" waitingCount="1" stopTime="0.00" timeLoss="44.68" rerouteNo="0" devices="tripinfo_2021" vType="DEFAULT_VEHTYPE" speedFactor="1.10" vaporized=""/>
    <tripinfo id="1243" depart="234.00" departLane="47693393#2_0" departPos="5.10" departSpeed="0.00" departDelay="0.94" arrival="489.00" arrivalLane="E8_2" arrivalPos="236.52" arrivalSpeed="12.69" duration="255.00" routeLength="1585.41" waitingTime="103.00" waitingCount="1" stopTime="0.00" timeLoss="129.74" rerouteNo="0" devices="tripinfo_1243" vType="DEFAULT_VEHTYPE" speedFactor="0.93" vaporized=""/>
    <tripinfo id="1272" depart="284.00" departLane="E5_0" departPos="5.10" departSpeed="0.00" departDelay="45.50" arrival="489.00" arrivalLane="-E5_0" arrivalPos="399.05" arrivalSpeed="13.18" duration="205.00" routeLength="2110.43" waitingTime="15.00" waitingCount="1" stopTime="0.00" timeLoss="53.31" rerouteNo="0" devices="tripinfo_1272" vType="DEFAULT_VEHTYPE" speedFactor="1.03" vaporized=""/>
    <tripinfo id="1431" depart="269.00" departLane="-E22_0" departPos="5.10" departSpeed="0.00" departDelay="0.69" arrival="489.00" arrivalLane="-47621504#1_2" arrivalPos="333.17" arrivalSpeed="22.30" duration="220.00" routeLength="1378.90" waitingTime="107.00" waitingCount="1" stopTime="0.00" timeLoss="128.59" rerouteNo="0" devices="tripinfo_1431" vType="DEFAULT_VEHTYPE" speedFactor="1.01" vaporized=""/>
    <tripinfo id="1399" depart="316.00" departLane="E5_0" departPos="5.10" departSpeed="0.00" departDelay="53.69" arrival="490.00" arrivalLane="-E5_1" arrivalPos="399.05" arrivalSpeed="15.00" duration="174.00" routeLength="2110.43" waitingTime="0.00" waitingCount="0" stopTime="0.00" timeLoss="32.19" rerouteNo="0" devices="tripinfo_1399" vType="DEFAULT_VEHTYPE" speedFactor="1.09" vaporized=""/>
    <tripinfo id="1421" depart="308.00" departLane="47621504#1_0" departPos="5.10" departSpeed="0.00" departDelay="41.56" arrival="490.00" arrivalLane="47693393#5_0" arrivalPos="315.08" arrivalSpeed="20.99" duration="182.00" routeLength="1414.35" waitingTime="68.00" waitingCount="1" stopTime="0.00" timeLoss="92.83" rerouteNo="0" devices="tripinfo_1421" vType="DEFAULT_VEHTYPE" speedFactor="0.96" vaporized=""/>
    <tripinfo id="2032" depart="406.00" departLane="-E15_0" departPos="5.10" departSpeed="0.00" departDelay="25.00" arrival="490.00" arrivalLane="47693393#5_2" arrivalPos="315.08" arrivalSpeed="21.16" duration="84.00" routeLength="717.16" waitingTime="27.00" waitingCount="1" stopTime="0.00" timeLoss="40.49" rerouteNo="0" devices="tripinfo_2032" vType="DEFAULT_VEHTYPE" speedFactor="1.01" vaporized=""/>
    <tripinfo id="286" depart="64.00" departLane="-E8_0" departPos="5.10" departSpeed="0.00" departDelay="10.38" arrival="491.00" arrivalLane="E8_2" arrivalPos="236.52" arrivalSpeed="12.66" duration="427.00" routeLength="1849.84" waitingTime="238.00" waitingCount="3" stopTime="0.00" timeLoss="290.20" rerouteNo="0" devices="tripinfo_286" vType="DEFAULT_VEHTYPE" speedFactor="0.98" vaporized=""/>
    <tripinfo id="1126" depart="213.00" departLane="-47693393#2_0" departPos="5.10" departSpeed="0.00" departDelay="1.88" arrival="492.00" arrivalLane="47621504#5_0" arrivalPos="282.84" arrivalSpeed="23.59" duration="279.00" routeLength="1356.81" waitingTime="151.00" waitingCount="4" stopTime="0.00" timeLoss="194.62" rerouteNo="0" devices="tripinfo_1126" vType="DEFAULT_VEHTYPE" speedFactor="1.07" vaporized=""/>
    <tripinfo id="1658" depart="328.00" departLane="-E1_0" departPos="5.10" departSpeed="0.00" departDelay="17.12" arrival="492.00" arrivalLane="E21_0" arrivalPos="263.57" arrivalSpeed="9.26" duration="164.00" routeLength="1034.46" waitingTime="67.00" waitingCount="1" stopTime="0.00" timeLoss="88.18" rerouteNo="0" devices="tripinfo_1658" vType="DEFAULT_VEHTYPE" speedFactor="1.00" vaporized=""/>
    <tripinfo id="2173" depart="422.00" departLane="-E15_0" departPos="5.10" departSpeed="0.00" departDelay="14.56" arrival="492.00" arrivalLane="47693393#5_2" arrivalPos="315.08" arrivalSpeed="23.16" duration="70.00" routeLength="717.16" waitingTime="15.00" waitingCount="1" stopTime="0.00" timeLoss="29.24" rerouteNo="0" devices="tripinfo_2173" vType="DEFAULT_VEHTYPE" speedFactor="1.07" vaporized=""/>
    <tripinfo id="15" depart="8.00" departLane="47621504#1_0" departPos="5.10" departSpeed="0.00" departDelay="5.19" arrival="493.00" arrivalLane="E2_2" arrivalPos="256.37" arrivalSpeed="12.61" duration="485.00" routeLength="1599.18" waitingTime="335.00" waitingCount="3" stopTime="0.00" timeLoss="377.34" rerouteNo="0" devices="tripinfo_15" vType="DEFAULT_VEHTYPE" speedFactor="0.93" vaporized=""/>
    <tripinfo id="125" depart="24.00" departLane="-E13_0" departPos="5.10" departSpeed="0.00" departDelay="0.56" arrival="493.00" arrivalLane="E2_1" arrivalPos="256.37" arrivalSpeed="15.59" duration="469.00" routeLength="1646.09" waitingTime="310.00" waitingCount="4" stopTime="0.00" timeLoss="371.70" rerouteNo="0" devices="tripinfo_125" vType="DEFAULT_VEHTYPE" speedFactor="1.15" vaporized=""/>
    <tripinfo id="435" depart="86.00" departLane="-E25_0" departPos="5.10" departSpeed="0.00" departDelay="4.44" arrival="493.00" arrivalLane="E25_2" arrivalPos="330.97" arrivalSpeed="14.58" duration="407.00" routeLength="1973.95" waitingTime="229.00" waitingCount="2" stopTime="0.00" timeLoss="270.30" rerouteNo="0" devices="tripinfo_435" vType="DEFAULT_VEHTYPE" speedFactor="1.06" vaporized=""/>
    <tripinfo id="2131" depart="400.00" departLane="47693411#4_0" departPos="5.10" departSpeed="0.00" departDelay="0.44" arrival="493.00" arrivalLane="E8_2" arrivalPos="236.52" arrivalSpeed="12.40" duration="93.00" routeLength="606.60" waitingTime="28.00" waitingCount="1" stopTime="0.00" timeLoss="39.03" rerouteNo="0" devices="tripinfo_2131" vType="DEFAULT_VEHTYPE" speedFactor="0.95" vaporized=""/>
    <tripinfo id="1054" depart="248.00" departLane="-E15_0" departPos="5.10" departSpeed="0.00" departDelay="50.38" arrival="494.00" arrivalLane="E25_2" arrivalPos="330.97" arrivalSpeed="14.71" duration="246.00" routeLength="1111.76" waitingTime="137.00" waitingCount="2" stopTime="0.00" timeLoss="175.17" rerouteNo="0" devices="tripinfo_1054" vType="DEFAULT_VEHTYPE" speedFactor="1.14" vaporized=""/>
    <tripinfo id="1001" depart="195.00" departLane="-E1_0" departPos="5.10" departSpeed="0.00" departDelay="7.31" arrival="495.00" arrivalLane="47693393#2_0" arrivalPos="294.24" arrivalSpeed="10.56" duration="300.00" routeLength="1739.66" waitingTime="141.00" waitingCount="2" stopTime="0.00" timeLoss="173.89" rerouteNo="0" devices="tripinfo_1001" vType="DEFAULT_VEHTYPE" speedFactor="0.94" vaporized=""/>
    <tripinfo id="1827" depart="343.00" departLane="-E22_0" departPos="5.10" departSpeed="0.00" departDelay="0.44" arrival="495.00" arrivalLane="-47621504#1_2" arrivalPos="333.17" arrivalSpeed="16.95" duration="152.00" routeLength="1378.90" waitingTime="16.00" waitingCount="1" stopTime="0.00" timeLoss="36.45" rerouteNo="0" devices="tripinfo_1827" vType="DEFAULT_VEHTYPE" speedFactor="0.80" vaporized=""/>
    <tripinfo id="2271" depart="437.00" departLane="-E15_0" departPos="5.10" departSpeed="0.00" departDelay="11.19" arrival="495.00" arrivalLane="47693393#5_2" arrivalPos="315.08" arrivalSpeed="22.10" duration="58.00" routeLength="717.16" waitingTime="1.00" waitingCount="1" stopTime="0.00" timeLoss="15.66" rerouteNo="0" devices="tripinfo_2271" vType="DEFAULT_VEHTYPE" speedFactor="1.03" vaporized=""/>
    <tripinfo id="241" depart="48.00" departLane="-E13_0" departPos="5.10" departSpeed="0.00" departDelay="2.81" arrival="496.00" arrivalLane="E2_2" arrivalPos="256.37" arrivalSpeed="12.86" duration="448.00" routeLength="1646.09" waitingTime="272.00" waitingCount="6" stopTime="0.00" timeLoss="337.08" rerouteNo="0" devices="tripinfo_241" vType="DEFAULT_VEHTYPE" speedFactor="1.01" vaporized=""/>
    <tripinfo id="1005" depart="205.00" departLane="-E2_0" departPos="5.10" departSpeed="0.00" departDelay="16.56" arrival="496.00" arrivalLane="E8_2" arrivalPos="236.52" arrivalSpeed="12.30" duration="291.00" routeLength="887.78" waitingTime="185.00" waitingCount="3" stopTime="0.00" timeLoss="211.04" rerouteNo="0" devices="tripinfo_1005" vType="DEFAULT_VEHTYPE" speedFactor="0.90" vaporized=""/>
    <tripinfo id="750" depart="200.00" departLane="-E6_0" departPos="5.10" departSpeed="0.00" departDelay="59.38" arrival="497.00" arrivalLane="E8_2" arrivalPos="236.52" arrivalSpeed="14.76" duration="297.00" routeLength="1363.93" waitingTime="164.00" waitingCount="3" stopTime="0.00" timeLoss="204.17" rerouteNo="0" devices="tripinfo_750" vType="DEFAULT_VEHTYPE" speedFactor="1.14" vaporized=""/>
    <tripinfo id="1758" depart="330.00" departLane="-E23_0" departPos="5.10" departSpeed="0.00" departDelay="0.38" arrival="497.00" arrivalLane="-47621504#1_2" arrivalPos="333.17" arrivalSpeed="21.38" duration="167.00" routeLength="1654.54" waitingTime="14.00" waitingCount="1" stopTime="0.00" timeLoss="67.78" rerouteNo="0" devices="tripinfo_1758" vType="DEFAULT_VEHTYPE" speedFactor="1.15" vaporized=""/>
    <tripinfo id="2285" depart="440.00" departLane="-E15_0" departPos="5.10" departSpeed="0.00" departDelay="11.56" arrival="497.00" arrivalLane="47693393#5_2" arrivalPos="315.08" arrivalSpeed="23.29" duration="57.00" routeLength="717.16" waitingTime="0.00" waitingCount="0" stopTime="0.00" timeLoss="15.37" rerouteNo="0" devices="tripinfo_2285" vType="DEFAULT_VEHTYPE" speedFactor="1.06" vaporized=""/>
    <tripinfo id="801" depart="207.00" departLane="-E6_0" departPos="5.10" departSpeed="0.00" departDelay="56.81" arrival="498.00" arrivalLane="E2_2" arrivalPos="256.37" arrivalSpeed="14.28" duration="291.00" routeLength="1005.63" waitingTime="183.00" waitingCount="3" stopTime="0.00" timeLoss="220.59" rerouteNo="0" devices="tripinfo_801" vType="DEFAULT_VEHTYPE" speedFactor="1.04" vaporized=""/>
    <tripinfo id="1037" depart="241.00" departLane="-E15_0" departPos="5.10" departSpeed="0.00" departDelay="46.56" arrival="498.00" arrivalLane="E13_0" arrivalPos="382.60" arrivalSpeed="11.26" duration="257.00" routeLength="1567.55" waitingTime="99.00" waitingCount="2" stopTime="0.00" timeLoss="127.45" rerouteNo="0" devices="tripinfo_1037" vType="DEFAULT_VEHTYPE" speedFactor="0.87" vaporized=""/>
    <tripinfo id="1219" depart="313.00" departLane="-E8_0" departPos="5.10" departSpeed="0.00" departDelay="84.44" arrival="498.00" arrivalLane="47621504#5_0" arrivalPos="282.84" arrivalSpeed="21.31" duration="185.00" routeLength="1282.56" waitingTime="53.00" waitingCount="5" stopTime="0.00" timeLoss="92.90" rerouteNo="0" devices="tripinfo_1219" vType="DEFAULT_VEHTYPE" speedFactor="1.01" vaporized=""/>
    <tripinfo id="1279" depart="270.00" departLane="-E10_0" departPos="5.10" departSpeed="0.00" departDelay="30.19" arrival="498.00" arrivalLane="E2_1" arrivalPos="256.37" arrivalSpeed="13.48" duration="228.00" routeLength="1053.49" waitingTime="100.00" waitingCount="3" stopTime="0.00" timeLoss="149.46" rerouteNo="0" devices="tripinfo_1279" vType="DEFAULT_VEHTYPE" speedFactor="1.06" vaporized=""/>
    <tripinfo id="1684" depart="316.00" departLane="-E20_0" departPos="5.10" departSpeed="0.00" departDelay="0.25" arrival="498.00" arrivalLane="-47621504#1_2" arrivalPos="333.17" arrivalSpeed="19.96" duration="182.00" routeLength="1746.41" waitingTime="27.00" waitingCount="2" stopTime="0.00" timeLoss="60.98" rerouteNo="0" devices="tripinfo_1684" vType="DEFAULT_VEHTYPE" speedFactor="0.98" vaporized=""/>
    <tripinfo id="1147" depart="248.00" departLane="-E10_0" departPos="5.10" departSpeed="0.00" departDelay="32.94" arrival="499.00" arrivalLane="E2_0" arrivalPos="256.37" arrivalSpeed="12.07" duration="251.00" routeLength="1053.49" waitingTime="121.00" waitingCount="3" stopTime="0.00" timeLoss="161.95" rerouteNo="0" devices="tripinfo_1147" vType="DEFAULT_VEHTYPE" speedFactor="0.94" vaporized=""/>
    <tripinfo id="2287" depart="443.00" departLane="-E15_0" departPos="5.10" departSpeed="0.00" departDelay="14.19" arrival="499.00" arrivalLane="47693393#5_2" arrivalPos="315.08" arrivalSpeed="24.87" duration="56.00" routeLength="717.16" waitingTime="0.00" waitingCount="0" stopTime="0.00" timeLoss="17.92" rerouteNo="0" devices="tripinfo_2287" vType="DEFAULT_VEHTYPE" speedFactor="1.17" vaporized=""/>
    <tripinfo id="135" depart="29.00" departLane="47621504#1_0" departPos="5.10" departSpeed="0.00" departDelay="3.69" arrival="500.00" arrivalLane="47693393#2_0" arrivalPos="294.24" arrivalSpeed="15.27" duration="471.00" routeLength="2000.58" waitingTime="283.00" waitingCount="4" stopTime="0.00" timeLoss="346.01" rerouteNo="0" devices="tripinfo_135" vType="DEFAULT_VEHTYPE" speedFactor="1.01" vaporized=""/>
    <tripinfo id="314" depart="66.00" departLane="-E2_0" departPos="5.10" departSpeed="0.00" departDelay="7.12" arrival="500.00" arrivalLane="E2_2" arrivalPos="256.37" arrivalSpeed="15.93" duration="434.00" routeLength="1923.83" waitingTime="262.00" waitingCount="3" stopTime="0.00" timeLoss="323.41" rerouteNo="0" devices="tripinfo_314" vType="DEFAULT_VEHTYPE" speedFactor="1.21" vaporized=""/>
    <tripinfo id="596" depart="123.00" departLane="-47693393#5_0" departPos="5.10" departSpeed="0.00" departDelay="11.25" arrival="500.00" arrivalLane="-47621504#1_2" arrivalPos="333.17" arrivalSpeed="20.35" duration="377.00" routeLength="1445.28" waitingTime="231.00" waitingCount="4" stopTime="0.00" timeLoss="286.44" rerouteNo="0" devices="tripinfo_596" vType="DEFAULT_VEHTYPE" speedFactor="0.97" vaporized=""/>
    <tripinfo id="756" depart="204.00" departLane="-E6_0" departPos="5.10" departSpeed="0.00" departDelay="62.25" arrival="500.00" arrivalLane="E8_2" arrivalPos="236.52" arrivalSpeed="12.35" duration="296.00" routeLength="1363.93" waitingTime="152.00" waitingCount="3" stopTime="0.00" timeLoss="182.10" rerouteNo="0" devices="tripinfo_756" vType="DEFAULT_VEHTYPE" speedFactor="0.93" vaporized=""/>
    <tripinfo id="559" depart="113.00" departLane="-E25_0" departPos="5.10" departSpeed="0.00" departDelay="8.19" arrival="501.00" arrivalLane="E25_1" arrivalPos="330.97" arrivalSpeed="11.81" duration="388.00" routeLength="1973.95" waitingTime="197.00" waitingCount="2" stopTime="0.00" timeLoss="231.22" rerouteNo="0" devices="tripinfo_559" vType="DEFAULT_VEHTYPE" speedFactor="0.93" vaporized=""/>
    <tripinfo id="598" depart="119.00" departLane="-E25_0" departPos="5.10" departSpeed="0.00" departDelay="6.88" arrival="501.00" arrivalLane="E25_2" arrivalPos="330.97" arrivalSpeed="15.14" duration="382.00" routeLength="1973.95" waitingTime="195.00" waitingCount="2" stopTime="0.00" timeLoss="251.25" rerouteNo="0" devices="tripinfo_598" vType="DEFAULT_VEHTYPE" speedFactor="1.11" vaporized=""/>
    <tripinfo id="630" depart="132.00" departLane="-47693393#5_0" departPos="5.10" departSpeed="0.00" departDelay="13.88" arrival="501.00" arrivalLane="-47621504#1_2" arrivalPos="333.17" arrivalSpeed="21.75" duration="369.00" routeLength="1445.28" waitingTime="219.00" waitingCount="4" stopTime="0.00" timeLoss="283.65" rerouteNo="0" devices="tripinfo_630" vType="DEFAULT_VEHTYPE" speedFactor="1.03" vaporized=""/>
    <tripinfo id="249" depart="50.00" departLane="-E2_0" departPos="5.10" departSpeed="0.00" departDelay="3.31" arrival="503.00" arrivalLane="-E21_0" arrivalPos="263.57" arrivalSpeed="14.55" duration="453.00" routeLength="1924.71" waitingTime="244.00" waitingCount="5" stopTime="0.00" timeLoss="333.54" rerouteNo="0" devices="tripinfo_249" vType="DEFAULT_VEHTYPE" speedFactor="1.11" vaporized=""/>
    <tripinfo id="338" depart="73.00" departLane="-E8_0" departPos="5.10" departSpeed="0.00" departDelay="9.62" arrival="503.00" arrivalLane="E8_2" arrivalPos="236.52" arrivalSpeed="12.66" duration="430.00" routeLength="1849.84" waitingTime="239.00" waitingCount="5" stopTime="0.00" timeLoss="291.13" rerouteNo="0" devices="tripinfo_338" vType="DEFAULT_VEHTYPE" speedFactor="0.96" vaporized=""/>
    <tripinfo id="1869" depart="365.00" departLane="-E20_0" departPos="5.10" departSpeed="0.00" departDelay="14.56" arrival="503.00" arrivalLane="-47621504#1_2" arrivalPos="333.17" arrivalSpeed="25.63" duration="138.00" routeLength="1746.41" waitingTime="3.00" waitingCount="1" stopTime="0.00" timeLoss="36.80" rerouteNo="0" devices="tripinfo_1869" vType="DEFAULT_VEHTYPE" speedFactor="1.17" vaporized=""/>
    <tripinfo id="1687" depart="414.00" departLane="-E6_0" departPos="5.10" departSpeed="0.00" departDelay="97.69" arrival="504.00" arrivalLane="E1_0" arrivalPos="369.00" arrivalSpeed="12.35" duration="90.00" routeLength="998.99" waitingTime="0.00" waitingCount="0" stopTime="0.00" timeLoss="16.99" rerouteNo="0" devices="tripinfo_1687" vType="DEFAULT_VEHTYPE" speedFactor="0.90" vaporized=""/>
    <tripinfo id="880" depart="231.00" departLane="-E6_0" departPos="5.10" departSpeed="0.00" departDelay="66.00" arrival="505.00" arrivalLane="E2_2" arrivalPos="256.37" arrivalSpeed="12.81" duration="274.00" routeLength="1005.63" waitingTime="162.00" waitingCount="3" stopTime="0.00" timeLoss="199.08" rerouteNo="0" devices="tripinfo_880" vType="DEFAULT_VEHTYPE" speedFactor="0.98" vaporized=""/>
    <tripinfo id="258" depart="60.00" departLane="-E10_0" departPos="5.10" departSpeed="0.00" departDelay="11.62" arrival="506.00" arrivalLane="-47693393#2_1" arrivalPos="294.63" arrivalSpeed="13.33" duration="446.00" routeLength="1813.24" waitingTime="262.00" waitingCount="4" stopTime="0.00" timeLoss="316.57" rerouteNo="0" devices="tripinfo_258" vType="DEFAULT_VEHTYPE" speedFactor="1.01" vaporized=""/>
    <tripinfo id="475" depart="103.00" departLane="-E8_0" departPos="5.10" departSpeed="0.00" departDelay="13.94" arrival="506.00" arrivalLane="E8_2" arrivalPos="236.52" arrivalSpeed="12.97" duration="403.00" routeLength="1849.84" waitingTime="214.00" waitingCount="3" stopTime="0.00" timeLoss="262.42" rerouteNo="0" devices="tripinfo_475" vType="DEFAULT_VEHTYPE" speedFactor="0.96" vaporized=""/>
    <tripinfo id="1036" depart="195.00" departLane="E22_0" departPos="5.10" departSpeed="0.00" departDelay="0.75" arrival="506.00" arrivalLane="47693393#5_0" arrivalPos="315.08" arrivalSpeed="18.88" duration="311.00" routeLength="1758.05" waitingTime="145.00" waitingCount="2" stopTime="0.00" timeLoss="172.32" rerouteNo="0" devices="tripinfo_1036" vType="DEFAULT_VEHTYPE" speedFactor="0.87" vaporized=""/>
    <tripinfo id="2096" depart="402.00" departLane="E22_0" departPos="5.10" departSpeed="0.00" departDelay="9.00" arrival="506.00" arrivalLane="47621504#5_1" arrivalPos="282.84" arrivalSpeed="25.86" duration="104.00" routeLength="972.26" waitingTime="28.00" waitingCount="1" stopTime="0.00" timeLoss="58.97" rerouteNo="0" devices="tripinfo_2096" vType="DEFAULT_VEHTYPE" speedFactor="1.22" vaporized=""/>
    <tripinfo id="82" depart="16.00" departLane="47693393#2_0" departPos="5.10" departSpeed="0.00" departDelay="0.62" arrival="507.00" arrivalLane="-47621504#4_0" arrivalPos="286.75" arrivalSpeed="15.76" duration="491.00" routeLength="1673.38" waitingTime="309.00" waitingCount="5" stopTime="0.00" timeLoss="385.54" rerouteNo="0" devices="tripinfo_82" vType="DEFAULT_VEHTYPE" speedFactor="1.02" vaporized=""/>
    <tripinfo id="192" depart="53.00" departLane="-E15_0" departPos="5.10" departSpeed="0.00" departDelay="17.00" arrival="508.00" arrivalLane="47621504#5_1" arrivalPos="282.84" arrivalSpeed="23.59" duration="455.00" routeLength="2031.05" waitingTime="247.00" waitingCount="4" stopTime="0.00" timeLoss="334.01" rerouteNo="0" devices="tripinfo_192" vType="DEFAULT_VEHTYPE" speedFactor="1.10" vaporized=""/>
    <tripinfo id="1357" depart="257.00" departLane="E22_0" departPos="5.10" departSpeed="0.00" departDelay="2.56" arrival="508.00" arrivalLane="E2_2" arrivalPos="256.37" arrivalSpeed="12.08" duration="251.00" routeLength="1324.29" waitingTime="116.00" waitingCount="2" stopTime="0.00" timeLoss="155.33" rerouteNo="0" devices="tripinfo_1357" vType="DEFAULT_VEHTYPE" speedFactor="0.95" vaporized=""/>
    <tripinfo id="1469" depart="331.00" departLane="E5_0" departPos="5.10" departSpeed="0.00" departDelay="55.56" arrival="508.00" arrivalLane="47693393#5_1" arrivalPos="315.08" arrivalSpeed="20.13" duration="177.00" routeLength="1034.60" waitingTime="98.00" waitingCount="1" stopTime="0.00" timeLoss="108.31" rerouteNo="0" devices="tripinfo_1469" vType="DEFAULT_VEHTYPE" speedFactor="0.96" vaporized=""/>
    <tripinfo id="1804" depart="414.00" departLane="E5_0" departPos="5.10" departSpeed="0.00" departDelay="75.75" arrival="508.00" arrivalLane="E10_0" arrivalPos="414.33" arrivalSpeed="12.81" duration="94.00" routeLength="1120.98" waitingTime="0.00" waitingCount="0" stopTime="0.00" timeLoss="14.85" rerouteNo="0" devices="tripinfo_1804" vType="DEFAULT_VEHTYPE" speedFactor="0.94" vaporized=""/>
    <tripinfo id="2033" depart="384.00" departLane="-E22_0" departPos="5.10" departSpeed="0.00" departDelay="2.81" arrival="508.00" arrivalLane="E2_1" arrivalPos="256.37" arrivalSpeed="16.04" duration="124.00" routeLength="980.49" waitingTime="50.00" waitingCount="1" stopTime="0.00" timeLoss="62.66" rerouteNo="0" devices="tripinfo_2033" vType="DEFAULT_VEHTYPE" speedFactor="1.17" vaporized=""/>
    <tripinfo id="384" depart="74.00" departLane="-47693393#5_0" departPos="5.10" departSpeed="0.00" departDelay="2.00" arrival="509.00" arrivalLane="E8_1" arrivalPos="236.52" arrivalSpeed="14.57" duration="435.00" routeLength="1197.10" waitingTime="310.00" waitingCount="3" stopTime="0.00" timeLoss="371.91" rerouteNo="0" devices="tripinfo_384" vType="DEFAULT_VEHTYPE" speedFactor="1.10" vaporized=""/>
    <tripinfo id="722" depart="137.00" departLane="-E25_0" departPos="5.10" departSpeed="0.00" departDelay="1.62" arrival="509.00" arrivalLane="E25_0" arrivalPos="330.97" arrivalSpeed="11.00" duration="372.00" routeLength="1973.95" waitingTime="165.00" waitingCount="2" stopTime="0.00" timeLoss="205.31" rerouteNo="0" devices="tripinfo_722" vType="DEFAULT_VEHTYPE" speedFactor="0.87" vaporized=""/>
    <tripinfo id="1711" depart="342.00" departLane="-E1_0" departPos="5.10" departSpeed="0.00" departDelay="21.19" arrival="509.00" arrivalLane="-47621504#1_1" arrivalPos="333.17" arrivalSpeed="22.10" duration="167.00" routeLength="1000.21" waitingTime="89.00" waitingCount="1" stopTime="0.00" timeLoss="103.48" rerouteNo="0" devices="tripinfo_1711" vType="DEFAULT_VEHTYPE" speedFactor="1.01" vaporized=""/>
    <tripinfo id="728" depart="139.00" departLane="-E21_0" departPos="5.10" departSpeed="0.00" departDelay="2.50" arrival="510.00" arrivalLane="47621504#5_1" arrivalPos="282.84" arrivalSpeed="22.09" duration="371.00" routeLength="1260.37" waitingTime="237.00" waitingCount="4" stopTime="0.00" timeLoss="295.86" rerouteNo="0" devices="tripinfo_728" vType="DEFAULT_VEHTYPE" speedFactor="1.01" vaporized=""/>
    <tripinfo id="878" depart="213.00" departLane="-E13_0" departPos="5.10" departSpeed="0.00" departDelay="48.38" arrival="510.00" arrivalLane="47693393#5_0" arrivalPos="315.08" arrivalSpeed="22.08" duration="297.00" routeLength="1481.83" waitingTime="152.00" waitingCount="5" stopTime="0.00" timeLoss="197.51" rerouteNo="0" devices="tripinfo_878" vType="DEFAULT_VEHTYPE" speedFactor="1.00" vaporized=""/>
    <tripinfo id="2237" depart="431.00" departLane="-E15_0" departPos="5.10" departSpeed="0.00" departDelay="11.56" arrival="510.00" arrivalLane="-E5_0" arrivalPos="399.05" arrivalSpeed="14.82" duration="79.00" routeLength="1068.57" waitingTime="0.00" waitingCount="0" stopTime="0.00" timeLoss="11.54" rerouteNo="0" devices="tripinfo_2237" vType="DEFAULT_VEHTYPE" speedFactor="1.16" vaporized=""/>
    <tripinfo id="739" depart="140.00" departLane="-E25_0" departPos="5.10" departSpeed="0.00" departDelay="1.44" arrival="511.00" arrivalLane="E25_1" arrivalPos="330.97" arrivalSpeed="11.67" duration="371.00" routeLength="1973.95" waitingTime="163.00" waitingCount="2" stopTime="0.00" timeLoss="204.40" rerouteNo="0" devices="tripinfo_739" vType="DEFAULT_VEHTYPE" speedFactor="0.87" vaporized=""/>
    <tripinfo id="802" depart="151.00" departLane="-E25_0" departPos="5.10" departSpeed="0.00" departDelay="0.62" arrival="512.00" arrivalLane="E25_2" arrivalPos="330.97" arrivalSpeed="12.79" duration="361.00" routeLength="1973.95" waitingTime="155.00" waitingCount="2" stopTime="0.00" timeLoss="208.88" rerouteNo="0" devices="tripinfo_802" vType="DEFAULT_VEHTYPE" speedFactor="0.95" vaporized=""/>
    <tripinfo id="860" depart="225.00" departLane="-E6_0" departPos="5.10" departSpeed="0.00" departDelay="63.75" arrival="513.00" arrivalLane="-47621504#1_1" arrivalPos="333.17" arrivalSpeed="20.06" duration="288.00" routeLength="1275.34" waitingTime="158.00" waitingCount="2" stopTime="0.00" timeLoss="205.20" rerouteNo="0" devices="tripinfo_860" vType="DEFAULT_VEHTYPE" speedFactor="0.92" vaporized=""/>
    <tripinfo id="998" depart="190.00" departLane="-E25_0" departPos="5.10" departSpeed="0.00" departDelay="2.88" arrival="514.00" arrivalLane="E16_0" arrivalPos="350.84" arrivalSpeed="9.34" duration="324.00" routeLength="1618.08" waitingTime="120.00" waitingCount="3" stopTime="0.00" timeLoss="160.64" rerouteNo="0" devices="tripinfo_998" vType="DEFAULT_VEHTYPE" speedFactor="0.73" vaporized=""/>
    <tripinfo id="1481" depart="343.00" departLane="E5_0" departPos="5.10" departSpeed="0.00" departDelay="65.31" arrival="514.00" arrivalLane="E8_1" arrivalPos="236.52" arrivalSpeed="12.23" duration="171.00" routeLength="961.86" waitingTime="84.00" waitingCount="1" stopTime="0.00" timeLoss="104.57" rerouteNo="0" devices="tripinfo_1481" vType="DEFAULT_VEHTYPE" speedFactor="0.94" vaporized=""/>
    <tripinfo id="2132" depart="411.00" departLane="-E1_0" departPos="5.10" departSpeed="0.00" departDelay="11.25" arrival="514.00" arrivalLane="E13_0" arrivalPos="382.60" arrivalSpeed="10.93" duration="103.00" routeLength="1032.01" waitingTime="0.00" waitingCount="0" stopTime="0.00" timeLoss="10.91" rerouteNo="0" devices="tripinfo_2132" vType="DEFAULT_VEHTYPE" speedFactor="0.83" vaporized=""/>
    <tripinfo id="488" depart="94.00" departLane="-47693393#5_0" departPos="5.10" departSpeed="0.00" departDelay="2.50" arrival="515.00" arrivalLane="E8_1" arrivalPos="236.52" arrivalSpeed="14.41" duration="421.00" routeLength="1197.10" waitingTime="286.00" waitingCount="3" stopTime="0.00" timeLoss="357.75" rerouteNo="0" devices="tripinfo_488" vType="DEFAULT_VEHTYPE" speedFactor="1.09" vaporized=""/>
    <tripinfo id="2557" depart="480.00" departLane="E19_0" departPos="5.10" departSpeed="0.00" departDelay="0.56" arrival="515.00" arrivalLane="47693393#5_1" arrivalPos="315.08" arrivalSpeed="26.63" duration="35.00" routeLength="610.82" waitingTime="0.00" waitingCount="0" stopTime="0.00" timeLoss="6.95" rerouteNo="0" devices="tripinfo_2557" vType="DEFAULT_VEHTYPE" speedFactor="1.24" vaporized=""/>
    <tripinfo id="144" depart="41.00" departLane="-E15_0" departPos="5.10" departSpeed="0.00" departDelay="14.00" arrival="516.00" arrivalLane="47621504#5_1" arrivalPos="282.84" arrivalSpeed="15.49" duration="475.00" routeLength="2031.05" waitingTime="243.00" waitingCount="5" stopTime="0.00" timeLoss="294.74" rerouteNo="0" devices="tripinfo_144" vType="DEFAULT_VEHTYPE" speedFactor="0.73" vaporized=""/>
    <tripinfo id="803" depart="154.00" departLane="-E25_0" departPos="5.10" departSpeed="0.00" departDelay="3.44" arrival="516.00" arrivalLane="E25_0" arrivalPos="330.97" arrivalSpeed="11.71" duration="362.00" routeLength="1973.95" waitingTime="151.00" waitingCount="2" stopTime="0.00" timeLoss="194.98" rerouteNo="0" devices="tripinfo_803" vType="DEFAULT_VEHTYPE" speedFactor="0.87" vaporized=""/>
    <tripinfo id="357" depart="78.00" departLane="-E2_0" departPos="5.10" departSpeed="0.00" departDelay="11.06" arrival="517.00" arrivalLane="-47693393#2_1" arrivalPos="294.63" arrivalSpeed="12.19" duration="439.00" routeLength="1279.44" waitingTime="293.00" waitingCount="5" stopTime="0.00" timeLoss="349.50" rerouteNo="0" devices="tripinfo_357" vType="DEFAULT_VEHTYPE" speedFactor="0.95" vaporized=""/>
    <tripinfo id="867" depart="228.00" departLane="-E6_0" departPos="5.10" departSpeed="0.00" departDelay="65.44" arrival="518.00" arrivalLane="-47621504#1_1" arrivalPos="333.17" arrivalSpeed="15.64" duration="290.00" routeLength="1275.34" waitingTime="153.00" waitingCount="2" stopTime="0.00" timeLoss="189.72" rerouteNo="0" devices="tripinfo_867" vType="DEFAULT_VEHTYPE" speedFactor="0.75" vaporized=""/>
    <tripinfo id="993" depart="229.00" departLane="-E15_0" departPos="5.10" departSpeed="0.00" departDelay="42.81" arrival="518.00" arrivalLane="47621504#5_1" arrivalPos="282.84" arrivalSpeed="19.84" duration="289.00" routeLength="2031.05" waitingTime="82.00" waitingCount="3" stopTime="0.00" timeLoss="140.29" rerouteNo="0" devices="tripinfo_993" vType="DEFAULT_VEHTYPE" speedFactor="0.89" vaporized=""/>
    <tripinfo id="1449" depart="286.00" departLane="-E1_0" departPos="5.10" departSpeed="0.00" departDelay="14.31" arrival="518.00" arrivalLane="E25_2" arrivalPos="330.97" arrivalSpeed="14.37" duration="232.00" routeLength="1392.92" waitingTime="89.00" waitingCount="3" stopTime="0.00" timeLoss="136.73" rerouteNo="0" devices="tripinfo_1449" vType="DEFAULT_VEHTYPE" speedFactor="1.06" vaporized=""/>
    <tripinfo id="1545" depart="361.00" departLane="E5_0" departPos="5.10" departSpeed="0.00" departDelay="71.31" arrival="518.00" arrivalLane="E8_1" arrivalPos="236.52" arrivalSpeed="11.97" duration="157.00" routeLength="961.86" waitingTime="69.00" waitingCount="1" stopTime="0.00" timeLoss="88.23" rerouteNo="0" devices="tripinfo_1545" vType="DEFAULT_VEHTYPE" speedFactor="0.90" vaporized=""/>
    <tripinfo id="938" depart="240.00" departLane="-E6_0" departPos="5.10" departSpeed="0.00" departDelay="64.12" arrival="519.00" arrivalLane="-47621504#1_1" arrivalPos="333.17" arrivalSpeed="17.33" duration="279.00" routeLength="1275.34" waitingTime="151.00" waitingCount="2" stopTime="0.00" timeLoss="204.66" rerouteNo="0" devices="tripinfo_938" vType="DEFAULT_VEHTYPE" speedFactor="1.00" vaporized=""/>
    <tripinfo id="1182" depart="263.00" departLane="E5_0" departPos="5.10" departSpeed="0.00" departDelay="41.38" arrival="519.00" arrivalLane="47621504#5_1" arrivalPos="282.84" arrivalSpeed="19.20" duration="256.00" routeLength="1776.01" waitingTime="89.00" waitingCount="2" stopTime="0.00" timeLoss="140.17" rerouteNo="0" devices="tripinfo_1182" vType="DEFAULT_VEHTYPE" speedFactor="0.97" vaporized=""/>
    <tripinfo id="810" depart="155.00" departLane="-E2_0" departPos="5.10" departSpeed="0.00" departDelay="3.12" arrival="520.00" arrivalLane="E25_1" arrivalPos="330.97" arrivalSpeed="12.55" duration="365.00" routeLength="1234.67" waitingTime="229.00" waitingCount="4" stopTime="0.00" timeLoss="266.74" rerouteNo="0" devices="tripinfo_810" vType="DEFAULT_VEHTYPE" speedFactor="0.91" vaporized=""/>
    <tripinfo id="1306" depart="333.00" departLane="-E6_0" departPos="5.10" departSpeed="0.00" departDelay="88.12" arrival="520.00" arrivalLane="47693393#2_1" arrivalPos="294.24" arrivalSpeed="15.61" duration="187.00" routeLength="1407.03" waitingTime="64.00" waitingCount="1" stopTime="0.00" timeLoss="95.93" rerouteNo="0" devices="tripinfo_1306" vType="DEFAULT_VEHTYPE" speedFactor="1.11" vaporized=""/>
    <tripinfo id="1638" depart="325.00" departLane="-E1_0" departPos="5.10" departSpeed="0.00" departDelay="17.88" arrival="520.00" arrivalLane="E17_0" arrivalPos="373.55" arrivalSpeed="13.41" duration="195.00" routeLength="1417.10" waitingTime="69.00" waitingCount="1" stopTime="0.00" timeLoss="92.16" rerouteNo="0" devices="tripinfo_1638" vType="DEFAULT_VEHTYPE" speedFactor="1.01" vaporized=""/>
    <tripinfo id="1794" depart="409.00" departLane="E5_0" departPos="5.10" departSpeed="0.00" departDelay="72.62" arrival="520.00" arrivalLane="E8_1" arrivalPos="236.52" arrivalSpeed="13.37" duration="111.00" routeLength="961.86" waitingTime="26.00" waitingCount="1" stopTime="0.00" timeLoss="48.64" rerouteNo="0" devices="tripinfo_1794" vType="DEFAULT_VEHTYPE" speedFactor="1.00" vaporized=""/>
    <tripinfo id="2149" depart="417.00" departLane="-E1_0" departPos="5.10" departSpeed="0.00" departDelay="14.06" arrival="520.00" arrivalLane="-47621504#1_2" arrivalPos="333.17" arrivalSpeed="26.74" duration="103.00" routeLength="1000.21" waitingTime="26.00" waitingCount="1" stopTime="0.00" timeLoss="51.45" rerouteNo="0" devices="tripinfo_2149" vType="DEFAULT_VEHTYPE" speedFactor="1.22" vaporized=""/>
    <tripinfo id="2432" depart="456.00" departLane="-E17_0" departPos="5.10" departSpeed="0.00" departDelay="0.00" arrival="520.00" arrivalLane="E25_0" arrivalPos="330.97" arrivalSpeed="11.87" duration="64.00" routeLength="708.71" waitingTime="0.00" waitingCount="0" stopTime="0.00" timeLoss="8.18" rerouteNo="0" devices="tripinfo_2432" vType="DEFAULT_VEHTYPE" speedFactor="0.94" vaporized=""/>
    <tripinfo id="181" depart="34.00" departLane="-E25_0" departPos="5.10" departSpeed="0.00" departDelay="0.06" arrival="521.00" arrivalLane="E10_0" arrivalPos="414.33" arrivalSpeed="13.89" duration="487.00" routeLength="1718.78" waitingTime="328.00" waitingCount="3" stopTime="0.00" timeLoss="371.46" rerouteNo="0" devices="tripinfo_181" vType="DEFAULT_VEHTYPE" speedFactor="1.03" vaporized=""/>
    <tripinfo id="1161" depart="294.00" departLane="-E6_0" departPos="5.10" departSpeed="0.00" departDelay="76.31" arrival="521.00" arrivalLane="-47621504#1_1" arrivalPos="333.17" arrivalSpeed="21.06" duration="227.00" routeLength="1275.34" waitingTime="116.00" waitingCount="2" stopTime="0.00" timeLoss="161.69" rerouteNo="0" devices="tripinfo_1161" vType="DEFAULT_VEHTYPE" speedFactor="1.15" vaporized=""/>
    <tripinfo id="1427" depart="276.00" departLane="-E1_0" departPos="5.10" departSpeed="0.00" departDelay="8.44" arrival="521.00" arrivalLane="47621504#5_1" arrivalPos="282.84" arrivalSpeed="18.83" duration="245.00" routeLength="986.23" waitingTime="144.00" waitingCount="2" stopTime="0.00" timeLoss="181.84" rerouteNo="0" devices="tripinfo_1427" vType="DEFAULT_VEHTYPE" speedFactor="0.89" vaporized=""/>
    <tripinfo id="1353" depart="255.00" departLane="47693411#4_0" departPos="5.10" departSpeed="0.00" departDelay="1.31" arrival="522.00" arrivalLane="47621504#5_1" arrivalPos="282.84" arrivalSpeed="18.13" duration="267.00" routeLength="2013.93" waitingTime="75.00" waitingCount="1" stopTime="0.00" timeLoss="116.90" rerouteNo="0" devices="tripinfo_1353" vType="DEFAULT_VEHTYPE" speedFactor="0.86" vaporized=""/>
    <tripinfo id="1848" depart="360.00" departLane="-E1_0" departPos="5.10" departSpeed="0.00" departDelay="13.50" arrival="522.00" arrivalLane="-47621504#1_1" arrivalPos="333.17" arrivalSpeed="18.47" duration="162.00" routeLength="1000.21" waitingTime="71.00" waitingCount="1" stopTime="0.00" timeLoss="90.24" rerouteNo="0" devices="tripinfo_1848" vType="DEFAULT_VEHTYPE" speedFactor="0.88" vaporized=""/>
    <tripinfo id="1910" depart="434.00" departLane="E5_0" departPos="5.10" departSpeed="0.00" departDelay="75.88" arrival="522.00" arrivalLane="E8_1" arrivalPos="236.52" arrivalSpeed="13.15" duration="88.00" routeLength="961.86" waitingTime="2.00" waitingCount="1" stopTime="0.00" timeLoss="27.37" rerouteNo="0" devices="tripinfo_1910" vType="DEFAULT_VEHTYPE" speedFactor="1.03" vaporized=""/>
    <tripinfo id="221" depart="42.00" departLane="-E25_0" departPos="5.10" departSpeed="0.00" departDelay="0.56" arrival="523.00" arrivalLane="E8_1" arrivalPos="236.52" arrivalSpeed="15.42" duration="481.00" routeLength="1559.66" waitingTime="323.00" waitingCount="4" stopTime="0.00" timeLoss="389.26" rerouteNo="0" devices="tripinfo_221" vType="DEFAULT_VEHTYPE" speedFactor="1.15" vaporized=""/>
    <tripinfo id="2049" depart="395.00" departLane="-E1_0" departPos="5.10" departSpeed="0.00" departDelay="10.81" arrival="523.00" arrivalLane="-47621504#1_2" arrivalPos="333.17" arrivalSpeed="20.22" duration="128.00" routeLength="1000.21" waitingTime="43.00" waitingCount="1" stopTime="0.00" timeLoss="60.43" rerouteNo="0" devices="tripinfo_2049" vType="DEFAULT_VEHTYPE" speedFactor="0.95" vaporized=""/>
    <tripinfo id="2278" depart="442.00" departLane="-E2_0" departPos="5.10" departSpeed="0.00" departDelay="14.88" arrival="523.00" arrivalLane="47621504#5_0" arrivalPos="282.84" arrivalSpeed="19.05" duration="81.00" routeLength="924.42" waitingTime="0.00" waitingCount="0" stopTime="0.00" timeLoss="13.99" rerouteNo="0" devices="tripinfo_2278" vType="DEFAULT_VEHTYPE" speedFactor="0.92" vaporized=""/>
    <tripinfo id="983" depart="203.00" departLane="-E2_0" departPos="5.10" departSpeed="0.00" departDelay="18.69" arrival="524.00" arrivalLane="E25_0" arrivalPos="330.97" arrivalSpeed="12.08" duration="321.00" routeLength="1234.67" waitingTime="182.00" waitingCount="4" stopTime="0.00" timeLoss="222.18" rerouteNo="0" devices="tripinfo_983" vType="DEFAULT_VEHTYPE" speedFactor="0.90" vaporized=""/>
    <tripinfo id="1010" depart="207.00" departLane="-E2_0" departPos="5.10" departSpeed="0.00" departDelay="17.62" arrival="524.00" arrivalLane="E25_1" arrivalPos="330.97" arrivalSpeed="13.19" duration="317.00" routeLength="1234.67" waitingTime="179.00" waitingCount="5" stopTime="0.00" timeLoss="230.32" rerouteNo="0" devices="tripinfo_1010" vType="DEFAULT_VEHTYPE" speedFactor="1.03" vaporized=""/>
    <tripinfo id="1021" depart="198.00" departLane="-E1_0" departPos="5.10" departSpeed="0.00" departDelay="6.56" arrival="524.00" arrivalLane="E20_0" arrivalPos="350.11" arrivalSpeed="14.38" duration="326.00" routeLength="2099.31" waitingTime="139.00" waitingCount="2" stopTime="0.00" timeLoss="197.49" rerouteNo="0" devices="tripinfo_1021" vType="DEFAULT_VEHTYPE" speedFactor="1.12" vaporized=""/>
    <tripinfo id="1365" depart="260.00" departLane="-E19_0" departPos="5.10" departSpeed="0.00" departDelay="4.06" arrival="524.00" arrivalLane="47621504#5_1" arrivalPos="282.84" arrivalSpeed="20.03" duration="264.00" routeLength="1647.19" waitingTime="121.00" waitingCount="2" stopTime="0.00" timeLoss="149.92" rerouteNo="0" devices="tripinfo_1365" vType="DEFAULT_VEHTYPE" speedFactor="0.92" vaporized=""/>
    <tripinfo id="2181" depart="420.00" departLane="-E1_0" departPos="5.10" departSpeed="0.00" departDelay="11.06" arrival="524.00" arrivalLane="-47621504#1_1" arrivalPos="333.17" arrivalSpeed="22.21" duration="104.00" routeLength="1000.21" waitingTime="22.00" waitingCount="1" stopTime="0.00" timeLoss="45.66" rerouteNo="0" devices="tripinfo_2181" vType="DEFAULT_VEHTYPE" speedFactor="1.08" vaporized=""/>
    <tripinfo id="2357" depart="449.00" departLane="-E2_0" departPos="5.10" departSpeed="0.00" departDelay="7.06" arrival="524.00" arrivalLane="47621504#5_0" arrivalPos="282.84" arrivalSpeed="19.45" duration="75.00" routeLength="924.42" waitingTime="0.00" waitingCount="0" stopTime="0.00" timeLoss="23.79" rerouteNo="0" devices="tripinfo_2357" vType="DEFAULT_VEHTYPE" speedFactor="1.17" vaporized=""/>
    <tripinfo id="401" depart="77.00" departLane="-E25_0" departPos="5.10" departSpeed="0.00" departDelay="1.81" arrival="525.00" arrivalLane="E8_1" arrivalPos="236.52" arrivalSpeed="13.39" duration="448.00" routeLength="1559.66" waitingTime="288.00" waitingCount="4" stopTime="0.00" timeLoss="346.05" rerouteNo="0" devices="tripinfo_401" vType="DEFAULT_VEHTYPE" speedFactor="1.03" vaporized=""/>
    <tripinfo id="1666" depart="331.00" departLane="-E1_0" departPos="5.10" departSpeed="0.00" departDelay="18.62" arrival="525.00" arrivalLane="E17_0" arrivalPos="373.55" arrivalSpeed="14.45" duration="194.00" routeLength="1417.10" waitingTime="67.00" waitingCount="1" stopTime="0.00" timeLoss="95.93" rerouteNo="0" devices="tripinfo_1666" vType="DEFAULT_VEHTYPE" speedFactor="1.06" vaporized=""/>
    <tripinfo id="1702" depart="385.00" departLane="E5_0" departPos="5.10" departSpeed="0.00" departDelay="65.88" arrival="525.00" arrivalLane="47693393#5_1" arrivalPos="315.08" arrivalSpeed="19.16" duration="140.00" routeLength="1034.60" waitingTime="49.00" waitingCount="1" stopTime="0.00" timeLoss="64.11" rerouteNo="0" devices="tripinfo_1702" vType="DEFAULT_VEHTYPE" speedFactor="0.88" vaporized=""/>
    <tripinfo id="2012" depart="378.00" departLane="47693393#2_0" departPos="5.10" departSpeed="0.00" departDelay="0.75" arrival="525.00" arrivalLane="47621504#5_1" arrivalPos="282.84" arrivalSpeed="21.51" duration="147.00" routeLength="1653.37" waitingTime="6.00" waitingCount="1" stopTime="0.00" timeLoss="55.32" rerouteNo="0" devices="tripinfo_2012" vType="DEFAULT_VEHTYPE" speedFactor="1.05" vaporized=""/>
    <tripinfo id="1938" depart="437.00" departLane="E5_0" departPos="5.10" departSpeed="0.00" departDelay="73.62" arrival="526.00" arrivalLane="E10_0" arrivalPos="414.33" arrivalSpeed="13.58" duration="89.00" routeLength="1120.98" waitingTime="0.00" waitingCount="0" stopTime="0.00" timeLoss="18.28" rerouteNo="0" devices="tripinfo_1938" vType="DEFAULT_VEHTYPE" speedFactor="1.05" vaporized=""/>
    <tripinfo id="2195" depart="424.00" departLane="-E1_0" departPos="5.10" departSpeed="0.00" departDelay="12.44" arrival="526.00" arrivalLane="-47621504#1_1" arrivalPos="333.17" arrivalSpeed="24.69" duration="102.00" routeLength="1000.21" waitingTime="22.00" waitingCount="1" stopTime="0.00" timeLoss="46.49" rerouteNo="0" devices="tripinfo_2195" vType="DEFAULT_VEHTYPE" speedFactor="1.15" vaporized=""/>
    <tripinfo id="1598" depart="308.00" departLane="-E0_0" departPos="5.10" departSpeed="0.00" departDelay="8.38" arrival="528.00" arrivalLane="E13_0" arrivalPos="382.60" arrivalSpeed="15.41" duration="220.00" routeLength="1745.55" waitingTime="75.00" waitingCount="1" stopTime="0.00" timeLoss="104.60" rerouteNo="0" devices="tripinfo_1598" vType="DEFAULT_VEHTYPE" speedFactor="1.11" vaporized=""/>
    <tripinfo id="306" depart="58.00" departLane="-E25_0" departPos="5.10" departSpeed="0.00" departDelay="0.62" arrival="529.00" arrivalLane="E10_0" arrivalPos="414.33" arrivalSpeed="14.41" duration="471.00" routeLength="1718.78" waitingTime="304.00" waitingCount="3" stopTime="0.00" timeLoss="359.91" rerouteNo="0" devices="tripinfo_306" vType="DEFAULT_VEHTYPE" speedFactor="1.06" vaporized=""/>
    <tripinfo id="1068" depart="213.00" departLane="47621504#1_0" departPos="5.10" departSpeed="0.00" departDelay="12.75" arrival="529.00" arrivalLane="47621504#5_1" arrivalPos="282.84" arrivalSpeed="16.53" duration="316.00" routeLength="1247.15" waitingTime="196.00" waitingCount="6" stopTime="0.00" timeLoss="235.08" rerouteNo="0" devices="tripinfo_1068" vType="DEFAULT_VEHTYPE" speedFactor="0.80" vaporized=""/>
    <tripinfo id="2479" depart="466.00" departLane="E23_0" departPos="5.10" departSpeed="0.00" departDelay="1.19" arrival="529.00" arrivalLane="-47621504#1_1" arrivalPos="333.17" arrivalSpeed="18.65" duration="63.00" routeLength="622.18" waitingTime="11.00" waitingCount="1" stopTime="0.00" timeLoss="23.00" rerouteNo="0" devices="tripinfo_2479" vType="DEFAULT_VEHTYPE" speedFactor="0.90" vaporized=""/>
    <tripinfo id="1344" depart="270.00" departLane="47621504#1_0" departPos="5.10" departSpeed="0.00" departDelay="18.00" arrival="530.00" arrivalLane="47621504#5_1" arrivalPos="282.84" arrivalSpeed="18.75" duration="260.00" routeLength="1247.15" waitingTime="157.00" waitingCount="4" stopTime="0.00" timeLoss="198.84" rerouteNo="0" devices="tripinfo_1344" vType="DEFAULT_VEHTYPE" speedFactor="1.05" vaporized=""/>
    <tripinfo id="2250" depart="432.00" departLane="-E1_0" departPos="5.10" departSpeed="0.00" departDelay="10.12" arrival="530.00" arrivalLane="-47621504#1_1" arrivalPos="333.17" arrivalSpeed="19.95" duration="98.00" routeLength="1000.21" waitingTime="10.00" waitingCount="1" stopTime="0.00" timeLoss="28.64" rerouteNo="0" devices="tripinfo_2250" vType="DEFAULT_VEHTYPE" speedFactor="0.92" vaporized=""/>
    <tripinfo id="1915" depart="376.00" departLane="-47693393#5_0" departPos="5.10" departSpeed="0.00" departDelay="16.94" arrival="531.00" arrivalLane="E15_0" arrivalPos="382.33" arrivalSpeed="13.62" duration="155.00" routeLength="701.34" waitingTime="80.00" waitingCount="2" stopTime="0.00" timeLoss="112.23" rerouteNo="0" devices="tripinfo_1915" vType="DEFAULT_VEHTYPE" speedFactor="1.01" vaporized=""/>
    <tripinfo id="2603" depart="489.00" departLane="-47693393#2_0" departPos="5.10" departSpeed="0.00" departDelay="0.94" arrival="531.00" arrivalLane="E8_1" arrivalPos="236.52" arrivalSpeed="13.22" duration="42.00" routeLength="553.78" waitingTime="0.00" waitingCount="0" stopTime="0.00" timeLoss="9.83" rerouteNo="0" devices="tripinfo_2603" vType="DEFAULT_VEHTYPE" speedFactor="0.99" vaporized=""/>
    <tripinfo id="695" depart="134.00" departLane="-E16_0" departPos="5.10" departSpeed="0.00" departDelay="3.69" arrival="532.00" arrivalLane="-47621504#1_1" arrivalPos="333.17" arrivalSpeed="23.37" duration="398.00" routeLength="2068.12" waitingTime="199.00" waitingCount="5" stopTime="0.00" timeLoss="264.39" rerouteNo="0" devices="tripinfo_695" vType="DEFAULT_VEHTYPE" speedFactor="1.06" vaporized=""/>
    <tripinfo id="1631" depart="310.00" departLane="-E2_0" departPos="5.10" departSpeed="0.00" departDelay="4.19" arrival="532.00" arrivalLane="E25_2" arrivalPos="330.97" arrivalSpeed="13.41" duration="222.00" routeLength="1234.67" waitingTime="100.00" waitingCount="2" stopTime="0.00" timeLoss="137.33" rerouteNo="0" devices="tripinfo_1631" vType="DEFAULT_VEHTYPE" speedFactor="1.06" vaporized=""/>
    <tripinfo id="2163" depart="406.00" departLane="47693393#2_0" departPos="5.10" departSpeed="0.00" departDelay="0.44" arrival="532.00" arrivalLane="47693393#5_1" arrivalPos="315.08" arrivalSpeed="20.28" duration="126.00" routeLength="932.70" waitingTime="58.00" waitingCount="1" stopTime="0.00" timeLoss="72.52" rerouteNo="0" devices="tripinfo_2163" vType="DEFAULT_VEHTYPE" speedFactor="0.94" vaporized=""/>
    <tripinfo id="658" depart="125.00" departLane="-47693393#2_0" departPos="5.10" departSpeed="0.00" departDelay="1.62" arrival="533.00" arrivalLane="E25_0" arrivalPos="330.97" arrivalSpeed="12.02" duration="408.00" routeLength="1646.07" waitingTime="212.00" waitingCount="4" stopTime="0.00" timeLoss="272.65" rerouteNo="0" devices="tripinfo_658" vType="DEFAULT_VEHTYPE" speedFactor="0.88" vaporized=""/>
    <tripinfo id="1916" depart="379.00" departLane="-47693393#5_0" departPos="5.10" departSpeed="0.00" departDelay="19.75" arrival="533.00" arrivalLane="E15_1" arrivalPos="382.33" arrivalSpeed="14.05" duration="154.00" routeLength="701.34" waitingTime="78.00" waitingCount="2" stopTime="0.00" timeLoss="112.35" rerouteNo="0" devices="tripinfo_1916" vType="DEFAULT_VEHTYPE" speedFactor="1.04" vaporized=""/>
    <tripinfo id="2004" depart="379.00" departLane="-E2_0" departPos="5.10" departSpeed="0.00" departDelay="3.25" arrival="533.00" arrivalLane="47693393#5_1" arrivalPos="315.08" arrivalSpeed="22.48" duration="154.00" routeLength="1574.44" waitingTime="28.00" waitingCount="2" stopTime="0.00" timeLoss="55.37" rerouteNo="0" devices="tripinfo_2004" vType="DEFAULT_VEHTYPE" speedFactor="1.05" vaporized=""/>
    <tripinfo id="2325" depart="443.00" departLane="-E1_0" departPos="5.10" departSpeed="0.00" departDelay="7.06" arrival="533.00" arrivalLane="-47621504#1_1" arrivalPos="333.17" arrivalSpeed="20.44" duration="90.00" routeLength="1000.21" waitingTime="8.00" waitingCount="1" stopTime="0.00" timeLoss="22.91" rerouteNo="0" devices="tripinfo_2325" vType="DEFAULT_VEHTYPE" speedFactor="0.95" vaporized=""/>
    <tripinfo id="981" depart="187.00" departLane="-47621504#5_0" departPos="5.10" departSpeed="0.00" departDelay="3.06" arrival="534.00" arrivalLane="47621504#5_1" arrivalPos="282.84" arrivalSpeed="20.23" duration="347.00" routeLength="1976.52" waitingTime="174.00" waitingCount="2" stopTime="0.00" timeLoss="216.53" rerouteNo="0" devices="tripinfo_981" vType="DEFAULT_VEHTYPE" speedFactor="0.93" vaporized=""/>
    <tripinfo id="1633" depart="313.00" departLane="-E2_0" departPos="5.10" departSpeed="0.00" departDelay="6.81" arrival="534.00" arrivalLane="E25_1" arrivalPos="330.97" arrivalSpeed="13.43" duration="221.00" routeLength="1234.67" waitingTime="98.00" waitingCount="2" stopTime="0.00" timeLoss="132.67" rerouteNo="0" devices="tripinfo_1633" vType="DEFAULT_VEHTYPE" speedFactor="1.01" vaporized=""/>
    <tripinfo id="1035" depart="214.00" departLane="-E2_0" departPos="5.10" departSpeed="0.00" departDelay="19.94" arrival="535.00" arrivalLane="E25_0" arrivalPos="330.97" arrivalSpeed="9.97" duration="321.00" routeLength="1234.67" waitingTime="159.00" waitingCount="4" stopTime="0.00" timeLoss="201.19" rerouteNo="0" devices="tripinfo_1035" vType="DEFAULT_VEHTYPE" speedFactor="0.74" vaporized=""/>
    <tripinfo id="1077" depart="219.00" departLane="-E1_0" departPos="5.10" departSpeed="0.00" departDelay="17.06" arrival="535.00" arrivalLane="E10_0" arrivalPos="414.33" arrivalSpeed="12.62" duration="316.00" routeLength="1881.91" waitingTime="133.00" waitingCount="3" stopTime="0.00" timeLoss="178.67" rerouteNo="0" devices="tripinfo_1077" vType="DEFAULT_VEHTYPE" speedFactor="0.94" vaporized=""/>
    <tripinfo id="1947" depart="366.00" departLane="-E16_0" departPos="5.10" departSpeed="0.00" departDelay="0.94" arrival="535.00" arrivalLane="-E5_0" arrivalPos="399.05" arrivalSpeed="14.10" duration="169.00" routeLength="1051.91" waitingTime="77.00" waitingCount="1" stopTime="0.00" timeLoss="97.23" rerouteNo="0" devices="tripinfo_1947" vType="DEFAULT_VEHTYPE" speedFactor="1.08" vaporized=""/>
    <tripinfo id="2060" depart="387.00" departLane="E3_0" departPos="5.10" departSpeed="0.00" departDelay="0.75" arrival="535.00" arrivalLane="E13_0" arrivalPos="382.60" arrivalSpeed="13.78" duration="148.00" routeLength="1365.11" waitingTime="29.00" waitingCount="1" stopTime="0.00" timeLoss="51.48" rerouteNo="0" devices="tripinfo_2060" vType="DEFAULT_VEHTYPE" speedFactor="1.05" vaporized=""/>
    <tripinfo id="2080" depart="390.00" departLane="-E2_0" departPos="5.10" departSpeed="0.00" departDelay="0.00" arrival="535.00" arrivalLane="47693393#5_1" arrivalPos="315.08" arrivalSpeed="23.55" duration="145.00" routeLength="1574.44" waitingTime="19.00" waitingCount="2" stopTime="0.00" timeLoss="48.77" rerouteNo="0" devices="tripinfo_2080" vType="DEFAULT_VEHTYPE" speedFactor="1.07" vaporized=""/>
    <tripinfo id="1165" depart="234.00" departLane="-47621504#5_0" departPos="5.10" departSpeed="0.00" departDelay="15.56" arrival="536.00" arrivalLane="47621504#5_1" arrivalPos="282.84" arrivalSpeed="24.22" duration="302.00" routeLength="1976.52" waitingTime="135.00" waitingCount="4" stopTime="0.00" timeLoss="195.61" rerouteNo="0" devices="tripinfo_1165" vType="DEFAULT_VEHTYPE" speedFactor="1.15" vaporized=""/>
    <tripinfo id="218" depart="50.00" departLane="-E10_0" departPos="5.10" departSpeed="0.00" departDelay="9.12" arrival="537.00" arrivalLane="E25_1" arrivalPos="330.97" arrivalSpeed="13.93" duration="487.00" routeLength="1734.73" waitingTime="307.00" waitingCount="5" stopTime="0.00" timeLoss="374.61" rerouteNo="0" devices="tripinfo_218" vType="DEFAULT_VEHTYPE" speedFactor="1.07" vaporized=""/>
    <tripinfo id="518" depart="119.00" departLane="-E10_0" departPos="5.10" departSpeed="0.00" departDelay="21.88" arrival="538.00" arrivalLane="47693393#5_1" arrivalPos="315.08" arrivalSpeed="22.22" duration="419.00" routeLength="1372.07" waitingTime="271.00" waitingCount="4" stopTime="0.00" timeLoss="339.22" rerouteNo="0" devices="tripinfo_518" vType="DEFAULT_VEHTYPE" speedFactor="1.03" vaporized=""/>
    <tripinfo id="1172" depart="284.00" departLane="-E15_0" departPos="5.10" departSpeed="0.00" departDelay="64.25" arrival="538.00" arrivalLane="E8_1" arrivalPos="236.52" arrivalSpeed="14.31" duration="254.00" routeLength="1246.58" waitingTime="124.00" waitingCount="2" stopTime="0.00" timeLoss="176.79" rerouteNo="0" devices="tripinfo_1172" vType="DEFAULT_VEHTYPE" speedFactor="1.06" vaporized=""/>
    <tripinfo id="1122" depart="269.00" departLane="-E15_0" departPos="5.10" departSpeed="0.00" departDelay="58.62" arrival="539.00" arrivalLane="-E22_0" arrivalPos="370.63" arrivalSpeed="16.17" duration="270.00" routeLength="1812.44" waitingTime="102.00" waitingCount="3" stopTime="0.00" timeLoss="162.75" rerouteNo="0" devices="tripinfo_1122" vType="DEFAULT_VEHTYPE" speedFactor="1.24" vaporized=""/>
    <tripinfo id="586" depart="125.00" departLane="-E10_0" departPos="5.10" departSpeed="0.00" departDelay="15.12" arrival="540.00" arrivalLane="47693393#5_1" arrivalPos="315.08" arrivalSpeed="23.68" duration="415.00" routeLength="1372.07" waitingTime="267.00" waitingCount="3" stopTime="0.00" timeLoss="339.03" rerouteNo="0" devices="tripinfo_586" vType="DEFAULT_VEHTYPE" speedFactor="1.09" vaporized=""/>
    <tripinfo id="863" depart="166.00" departLane="-E25_0" departPos="5.10" departSpeed="0.00" departDelay="4.19" arrival="540.00" arrivalLane="E2_1" arrivalPos="256.37" arrivalSpeed="12.97" duration="374.00" routeLength="1234.54" waitingTime="227.00" waitingCount="5" stopTime="0.00" timeLoss="283.80" rerouteNo="0" devices="tripinfo_863" vType="DEFAULT_VEHTYPE" speedFactor="0.99" vaporized=""/>
    <tripinfo id="1325" depart="253.00" departLane="-E25_0" departPos="5.10" departSpeed="0.00" departDelay="4.56" arrival="540.00" arrivalLane="47621504#5_1" arrivalPos="282.84" arrivalSpeed="19.47" duration="287.00" routeLength="1624.69" waitingTime="131.00" waitingCount="3" stopTime="0.00" timeLoss="177.19" rerouteNo="0" devices="tripinfo_1325" vType="DEFAULT_VEHTYPE" speedFactor="0.93" vaporized=""/>
    <tripinfo id="991" depart="187.00" departLane="-E25_0" departPos="5.10" departSpeed="0.00" departDelay="1.19" arrival="541.00" arrivalLane="E2_1" arrivalPos="256.37" arrivalSpeed="14.02" duration="354.00" routeLength="1234.54" waitingTime="205.00" waitingCount="5" stopTime="0.00" timeLoss="267.68" rerouteNo="0" devices="tripinfo_991" vType="DEFAULT_VEHTYPE" speedFactor="1.03" vaporized=""/>
    <tripinfo id="2675" depart="503.00" departLane="47621504#4_0" departPos="5.10" departSpeed="0.00" departDelay="1.44" arrival="541.00" arrivalLane="47621504#5_1" arrivalPos="282.84" arrivalSpeed="21.48" duration="38.00" routeLength="592.60" waitingTime="0.00" waitingCount="0" stopTime="0.00" timeLoss="11.72" rerouteNo="0" devices="tripinfo_2675" vType="DEFAULT_VEHTYPE" speedFactor="1.02" vaporized=""/>
    <tripinfo id="287" depart="63.00" departLane="-E10_0" departPos="5.10" departSpeed="0.00" departDelay="9.19" arrival="542.00" arrivalLane="E25_1" arrivalPos="330.97" arrivalSpeed="11.20" duration="479.00" routeLength="1734.73" waitingTime="284.00" waitingCount="5" stopTime="0.00" timeLoss="345.69" rerouteNo="0" devices="tripinfo_287" vType="DEFAULT_VEHTYPE" speedFactor="0.89" vaporized=""/>
    <tripinfo id="601" depart="122.00" departLane="-E25_0" departPos="5.10" departSpeed="0.00" departDelay="9.31" arrival="542.00" arrivalLane="E10_0" arrivalPos="414.33" arrivalSpeed="13.29" duration="420.00" routeLength="1718.78" waitingTime="240.00" waitingCount="3" stopTime="0.00" timeLoss="300.31" rerouteNo="0" devices="tripinfo_601" vType="DEFAULT_VEHTYPE" speedFactor="0.99" vaporized=""/>
    <tripinfo id="2001" depart="408.00" departLane="-47693393#5_0" departPos="5.10" departSpeed="0.00" departDelay="32.81" arrival="542.00" arrivalLane="E15_0" arrivalPos="382.33" arrivalSpeed="13.10" duration="134.00" routeLength="701.34" waitingTime="49.00" waitingCount="2" stopTime="0.00" timeLoss="91.24" rerouteNo="0" devices="tripinfo_2001" vType="DEFAULT_VEHTYPE" speedFactor="1.02" vaporized=""/>
    <tripinfo id="1088" depart="206.00" departLane="-E25_0" departPos="5.10" departSpeed="0.00" departDelay="2.00" arrival="543.00" arrivalLane="E2_1" arrivalPos="256.37" arrivalSpeed="14.26" duration="337.00" routeLength="1234.54" waitingTime="181.00" waitingCount="5" stopTime="0.00" timeLoss="254.29" rerouteNo="0" devices="tripinfo_1088" vType="DEFAULT_VEHTYPE" speedFactor="1.08" vaporized=""/>
    <tripinfo id="1330" depart="336.00" departLane="-E6_0" departPos="5.10" departSpeed="0.00" departDelay="86.62" arrival="543.00" arrivalLane="-47621504#1_2" arrivalPos="333.17" arrivalSpeed="24.30" duration="207.00" routeLength="1275.34" waitingTime="89.00" waitingCount="2" stopTime="0.00" timeLoss="139.04" rerouteNo="0" devices="tripinfo_1330" vType="DEFAULT_VEHTYPE" speedFactor="1.10" vaporized=""/>
    <tripinfo id="2451" depart="460.00" departLane="E21_0" departPos="5.10" departSpeed="0.00" departDelay="0.44" arrival="543.00" arrivalLane="E25_0" arrivalPos="330.97" arrivalSpeed="10.23" duration="83.00" routeLength="616.93" waitingTime="11.00" waitingCount="1" stopTime="0.00" timeLoss="23.12" rerouteNo="0" devices="tripinfo_2451" vType="DEFAULT_VEHTYPE" speedFactor="0.75" vaporized=""/>
    <tripinfo id="607" depart="125.00" departLane="-E8_0" departPos="5.10" departSpeed="0.00" departDelay="11.19" arrival="544.00" arrivalLane="E25_2" arrivalPos="330.97" arrivalSpeed="11.94" duration="419.00" routeLength="1559.79" waitingTime="232.00" waitingCount="10" stopTime="0.00" timeLoss="306.46" rerouteNo="0" devices="tripinfo_607" vType="DEFAULT_VEHTYPE" speedFactor="0.94" vaporized=""/>
    <tripinfo id="290" depart="66.00" departLane="-E10_0" departPos="5.10" departSpeed="0.00" departDelay="11.62" arrival="545.00" arrivalLane="E25_1" arrivalPos="330.97" arrivalSpeed="13.19" duration="479.00" routeLength="1734.73" waitingTime="277.00" waitingCount="6" stopTime="0.00" timeLoss="356.55" rerouteNo="0" devices="tripinfo_290" vType="DEFAULT_VEHTYPE" speedFactor="0.97" vaporized=""/>
    <tripinfo id="1429" depart="268.00" departLane="-E25_0" departPos="5.10" departSpeed="0.00" departDelay="0.06" arrival="545.00" arrivalLane="47621504#5_1" arrivalPos="282.84" arrivalSpeed="19.42" duration="277.00" routeLength="1624.69" waitingTime="126.00" waitingCount="2" stopTime="0.00" timeLoss="163.70" rerouteNo="0" devices="tripinfo_1429" vType="DEFAULT_VEHTYPE" speedFactor="0.90" vaporized=""/>
    <tripinfo id="679" depart="135.00" departLane="E0_0" departPos="5.10" departSpeed="0.00" departDelay="7.69" arrival="546.00" arrivalLane="E13_0" arrivalPos="382.60" arrivalSpeed="12.58" duration="411.00" routeLength="1364.79" waitingTime="266.00" waitingCount="4" stopTime="0.00" timeLoss="318.74" rerouteNo="0" devices="tripinfo_679" vType="DEFAULT_VEHTYPE" speedFactor="0.99" vaporized=""/>
    <tripinfo id="1281" depart="321.00" departLane="-E6_0" departPos="5.10" departSpeed="0.00" departDelay="80.81" arrival="546.00" arrivalLane="-47621504#1_1" arrivalPos="333.17" arrivalSpeed="17.10" duration="225.00" routeLength="1275.34" waitingTime="95.00" waitingCount="2" stopTime="0.00" timeLoss="128.22" rerouteNo="0" devices="tripinfo_1281" vType="DEFAULT_VEHTYPE" speedFactor="0.78" vaporized=""/>
    <tripinfo id="1076" depart="216.00" departLane="-47621504#5_0" departPos="5.10" departSpeed="0.00" departDelay="14.25" arrival="547.00" arrivalLane="-47621504#1_1" arrivalPos="333.17" arrivalSpeed="18.93" duration="331.00" routeLength="1247.22" waitingTime="187.00" waitingCount="7" stopTime="0.00" timeLoss="276.13" rerouteNo="0" devices="tripinfo_1076" vType="DEFAULT_VEHTYPE" speedFactor="1.17" vaporized=""/>
    <tripinfo id="1245" depart="275.00" departLane="E5_0" departPos="5.10" departSpeed="0.00" departDelay="41.56" arrival="547.00" arrivalLane="E25_1" arrivalPos="330.97" arrivalSpeed="15.21" duration="272.00" routeLength="1418.00" waitingTime="118.00" waitingCount="6" stopTime="0.00" timeLoss="177.61" rerouteNo="0" devices="tripinfo_1245" vType="DEFAULT_VEHTYPE" speedFactor="1.10" vaporized=""/>
    <tripinfo id="1300" depart="299.00" departLane="-E15_0" departPos="5.10" departSpeed="0.00" departDelay="55.25" arrival="548.00" arrivalLane="E8_0" arrivalPos="236.52" arrivalSpeed="10.07" duration="249.00" routeLength="1246.58" waitingTime="107.00" waitingCount="3" stopTime="0.00" timeLoss="147.52" rerouteNo="0" devices="tripinfo_1300" vType="DEFAULT_VEHTYPE" speedFactor="0.81" vaporized=""/>
    <tripinfo id="1808" depart="459.00" departLane="-E6_0" departPos="5.10" departSpeed="0.00" departDelay="120.00" arrival="549.00" arrivalLane="E1_0" arrivalPos="369.00" arrivalSpeed="12.22" duration="90.00" routeLength="998.99" waitingTime="0.00" waitingCount="0" stopTime="0.00" timeLoss="17.38" rerouteNo="0" devices="tripinfo_1808" vType="DEFAULT_VEHTYPE" speedFactor="0.92" vaporized=""/>
    <tripinfo id="1908" depart="371.00" departLane="-E1_0" departPos="5.10" departSpeed="0.00" departDelay="13.25" arrival="549.00" arrivalLane="E25_0" arrivalPos="330.97" arrivalSpeed="13.39" duration="178.00" routeLength="1392.92" waitingTime="39.00" waitingCount="1" stopTime="0.00" timeLoss="72.67" rerouteNo="0" devices="tripinfo_1908" vType="DEFAULT_VEHTYPE" speedFactor="0.97" vaporized=""/>
    <tripinfo id="2105" depart="399.00" departLane="-E25_0" departPos="5.10" departSpeed="0.00" departDelay="4.31" arrival="549.00" arrivalLane="47693393#5_0" arrivalPos="315.08" arrivalSpeed="21.11" duration="150.00" routeLength="1010.77" waitingTime="64.00" waitingCount="1" stopTime="0.00" timeLoss="84.95" rerouteNo="0" devices="tripinfo_2105" vType="DEFAULT_VEHTYPE" speedFactor="1.01" vaporized=""/>
    <tripinfo id="1747" depart="328.00" departLane="47621504#4_0" departPos="5.10" departSpeed="0.00" departDelay="0.44" arrival="550.00" arrivalLane="E25_0" arrivalPos="330.97" arrivalSpeed="13.36" duration="222.00" routeLength="1628.67" waitingTime="75.00" waitingCount="1" stopTime="0.00" timeLoss="107.14" rerouteNo="0" devices="tripinfo_1747" vType="DEFAULT_VEHTYPE" speedFactor="0.97" vaporized=""/>
    <tripinfo id="2377" depart="461.00" departLane="-E15_0" departPos="5.10" departSpeed="0.00" departDelay="15.31" arrival="551.00" arrivalLane="-E5_0" arrivalPos="399.05" arrivalSpeed="13.92" duration="90.00" routeLength="1068.57" waitingTime="0.00" waitingCount="0" stopTime="0.00" timeLoss="12.32" rerouteNo="0" devices="tripinfo_2377" vType="DEFAULT_VEHTYPE" speedFactor="1.01" vaporized=""/>
    <tripinfo id="1632" depart="306.00" departLane="E21_0" departPos="5.10" departSpeed="0.00" departDelay="0.00" arrival="552.00" arrivalLane="E16_0" arrivalPos="350.84" arrivalSpeed="12.15" duration="246.00" routeLength="2315.80" waitingTime="20.00" waitingCount="1" stopTime="0.00" timeLoss="60.17" rerouteNo="0" devices="tripinfo_1632" vType="DEFAULT_VEHTYPE" speedFactor="0.92" vaporized=""/>
    <tripinfo id="1909" depart="358.00" departLane="47621504#4_0" departPos="5.10" departSpeed="0.00" departDelay="0.06" arrival="552.00" arrivalLane="E25_0" arrivalPos="330.97" arrivalSpeed="12.39" duration="194.00" routeLength="1628.67" waitingTime="40.00" waitingCount="1" stopTime="0.00" timeLoss="76.79" rerouteNo="0" devices="tripinfo_1909" vType="DEFAULT_VEHTYPE" speedFactor="0.96" vaporized=""/>
    <tripinfo id="853" depart="179.00" departLane="-E8_0" departPos="5.10" departSpeed="0.00" departDelay="19.06" arrival="553.00" arrivalLane="47693393#2_2" arrivalPos="294.24" arrivalSpeed="7.91" duration="374.00" routeLength="553.57" waitingTime="261.00" waitingCount="20" stopTime="0.00" timeLoss="339.55" rerouteNo="0" devices="tripinfo_853" vType="DEFAULT_VEHTYPE" speedFactor="0.91" vaporized=""/>
    <tripinfo id="1149" depart="275.00" departLane="-E15_0" departPos="5.10" departSpeed="0.00" departDelay="59.56" arrival="553.00" arrivalLane="E10_1" arrivalPos="414.33" arrivalSpeed="12.08" duration="278.00" routeLength="1405.70" waitingTime="136.00" waitingCount="2" stopTime="0.00" timeLoss="178.99" rerouteNo="0" devices="tripinfo_1149" vType="DEFAULT_VEHTYPE" speedFactor="0.95" vaporized=""/>
    <tripinfo id="2256" depart="423.00" departLane="-E25_0" departPos="5.10" departSpeed="0.00" departDelay="0.00" arrival="554.00" arrivalLane="47693393#5_0" arrivalPos="315.08" arrivalSpeed="21.70" duration="131.00" routeLength="1010.77" waitingTime="43.00" waitingCount="1" stopTime="0.00" timeLoss="66.75" rerouteNo="0" devices="tripinfo_2256" vType="DEFAULT_VEHTYPE" speedFactor="1.03" vaporized=""/>
    <tripinfo id="1125" depart="272.00" departLane="-E15_0" departPos="5.10" departSpeed="0.00" departDelay="61.06" arrival="555.00" arrivalLane="E10_0" arrivalPos="414.33" arrivalSpeed="11.13" duration="283.00" routeLength="1405.70" waitingTime="136.00" waitingCount="2" stopTime="0.00" timeLoss="170.37" rerouteNo="0" devices="tripinfo_1125" vType="DEFAULT_VEHTYPE" speedFactor="0.84" vaporized=""/>
    <tripinfo id="2069" depart="458.00" departLane="E5_0" departPos="5.10" departSpeed="0.00" departDelay="70.06" arrival="556.00" arrivalLane="E10_1" arrivalPos="414.33" arrivalSpeed="13.13" duration="98.00" routeLength="1120.98" waitingTime="0.00" waitingCount="0" stopTime="0.00" timeLoss="19.97" rerouteNo="0" devices="tripinfo_2069" vType="DEFAULT_VEHTYPE" speedFactor="0.96" vaporized=""/>
    <tripinfo id="1435" depart="394.00" departLane="47621504#1_0" departPos="5.10" departSpeed="0.00" departDelay="124.94" arrival="557.00" arrivalLane="E25_0" arrivalPos="330.97" arrivalSpeed="13.04" duration="163.00" routeLength="1051.37" waitingTime="66.00" waitingCount="1" stopTime="0.00" timeLoss="92.66" rerouteNo="0" devices="tripinfo_1435" vType="DEFAULT_VEHTYPE" speedFactor="0.98" vaporized=""/>
    <tripinfo id="2075" depart="464.00" departLane="E5_0" departPos="5.10" departSpeed="0.00" departDelay="74.94" arrival="560.00" arrivalLane="E10_0" arrivalPos="414.33" arrivalSpeed="12.64" duration="96.00" routeLength="1120.98" waitingTime="0.00" waitingCount="0" stopTime="0.00" timeLoss="14.20" rerouteNo="0" devices="tripinfo_2075" vType="DEFAULT_VEHTYPE" speedFactor="0.92" vaporized=""/>
    <tripinfo id="1567" depart="294.00" departLane="-47621504#5_0" departPos="5.10" departSpeed="0.00" departDelay="0.19" arrival="561.00" arrivalLane="E6_0" arrivalPos="330.11" arrivalSpeed="13.55" duration="267.00" routeLength="618.40" waitingTime="175.00" waitingCount="9" stopTime="0.00" timeLoss="229.83" rerouteNo="0" devices="tripinfo_1567" vType="DEFAULT_VEHTYPE" speedFactor="1.03" vaporized=""/>
    <tripinfo id="227" depart="53.00" departLane="-E10_0" departPos="5.10" departSpeed="0.00" departDelay="10.44" arrival="562.00" arrivalLane="E15_1" arrivalPos="382.33" arrivalSpeed="14.87" duration="509.00" routeLength="1436.69" waitingTime="336.00" waitingCount="6" stopTime="0.00" timeLoss="421.49" rerouteNo="0" devices="tripinfo_227" vType="DEFAULT_VEHTYPE" speedFactor="1.11" vaporized=""/>
    <tripinfo id="2642" depart="505.00" departLane="-E17_0" departPos="5.10" departSpeed="0.00" departDelay="9.62" arrival="562.00" arrivalLane="E25_1" arrivalPos="330.97" arrivalSpeed="14.52" duration="57.00" routeLength="708.71" waitingTime="0.00" waitingCount="0" stopTime="0.00" timeLoss="9.50" rerouteNo="0" devices="tripinfo_2642" vType="DEFAULT_VEHTYPE" speedFactor="1.10" vaporized=""/>
    <tripinfo id="1451" depart="410.00" departLane="47621504#1_0" departPos="5.10" departSpeed="0.00" departDelay="137.94" arrival="563.00" arrivalLane="E25_0" arrivalPos="330.97" arrivalSpeed="12.81" duration="153.00" routeLength="1051.37" waitingTime="57.00" waitingCount="1" stopTime="0.00" timeLoss="82.02" rerouteNo="0" devices="tripinfo_1451" vType="DEFAULT_VEHTYPE" speedFactor="0.97" vaporized=""/>
    <tripinfo id="2183" depart="410.00" departLane="-E23_0" departPos="5.10" departSpeed="0.00" departDelay="0.69" arrival="563.00" arrivalLane="E1_1" arrivalPos="369.00" arrivalSpeed="13.07" duration="153.00" routeLength="654.97" waitingTime="95.00" waitingCount="1" stopTime="0.00" timeLoss="104.92" rerouteNo="0" devices="tripinfo_2183" vType="DEFAULT_VEHTYPE" speedFactor="1.01" vaporized=""/>
    <tripinfo id="642" depart="133.00" departLane="-E8_0" departPos="5.10" departSpeed="0.00" departDelay="12.62" arrival="564.00" arrivalLane="E15_1" arrivalPos="382.33" arrivalSpeed="14.52" duration="431.00" routeLength="1261.75" waitingTime="288.00" waitingCount="4" stopTime="0.00" timeLoss="354.76" rerouteNo="0" devices="tripinfo_642" vType="DEFAULT_VEHTYPE" speedFactor="1.10" vaporized=""/>
    <tripinfo id="1424" depart="311.00" departLane="47621504#1_0" departPos="5.10" departSpeed="0.00" departDelay="44.00" arrival="566.00" arrivalLane="E1_2" arrivalPos="369.00" arrivalSpeed="15.00" duration="255.00" routeLength="1015.76" waitingTime="165.00" waitingCount="6" stopTime="0.00" timeLoss="197.20" rerouteNo="0" devices="tripinfo_1424" vType="DEFAULT_VEHTYPE" speedFactor="1.12" vaporized=""/>
    <tripinfo id="502" depart="98.00" departLane="-E13_0" departPos="5.10" departSpeed="0.00" departDelay="3.88" arrival="567.00" arrivalLane="E1_0" arrivalPos="369.00" arrivalSpeed="11.61" duration="469.00" routeLength="1062.67" waitingTime="324.00" waitingCount="6" stopTime="0.00" timeLoss="385.45" rerouteNo="0" devices="tripinfo_502" vType="DEFAULT_VEHTYPE" speedFactor="0.93" vaporized=""/>
    <tripinfo id="923" depart="186.00" departLane="-E2_0" departPos="5.10" departSpeed="0.00" departDelay="12.94" arrival="567.00" arrivalLane="-E5_1" arrivalPos="399.05" arrivalSpeed="15.36" duration="381.00" routeLength="1354.72" waitingTime="253.00" waitingCount="3" stopTime="0.00" timeLoss="292.38" rerouteNo="0" devices="tripinfo_923" vType="DEFAULT_VEHTYPE" speedFactor="1.12" vaporized=""/>
    <tripinfo id="1065" depart="203.00" departLane="E22_0" departPos="5.10" departSpeed="0.00" departDelay="3.31" arrival="568.00" arrivalLane="-E17_1" arrivalPos="373.55" arrivalSpeed="11.37" duration="365.00" routeLength="1054.81" waitingTime="246.00" waitingCount="3" stopTime="0.00" timeLoss="281.60" rerouteNo="0" devices="tripinfo_1065" vType="DEFAULT_VEHTYPE" speedFactor="0.92" vaporized=""/>
    <tripinfo id="1620" depart="305.00" departLane="E19_0" departPos="5.10" departSpeed="0.00" departDelay="1.25" arrival="568.00" arrivalLane="47693393#2_0" arrivalPos="294.24" arrivalSpeed="16.86" duration="263.00" routeLength="1898.96" waitingTime="94.00" waitingCount="2" stopTime="0.00" timeLoss="133.41" rerouteNo="0" devices="tripinfo_1620" vType="DEFAULT_VEHTYPE" speedFactor="1.06" vaporized=""/>
    <tripinfo id="1732" depart="395.00" departLane="E5_0" departPos="5.10" departSpeed="0.00" departDelay="70.25" arrival="568.00" arrivalLane="-E21_1" arrivalPos="263.57" arrivalSpeed="13.33" duration="173.00" routeLength="1324.87" waitingTime="46.00" waitingCount="1" stopTime="0.00" timeLoss="77.50" rerouteNo="0" devices="tripinfo_1732" vType="DEFAULT_VEHTYPE" speedFactor="1.02" vaporized=""/>
    <tripinfo id="2556" depart="485.00" departLane="-E25_0" departPos="5.10" departSpeed="0.00" departDelay="5.75" arrival="568.00" arrivalLane="47693393#5_0" arrivalPos="315.08" arrivalSpeed="22.15" duration="83.00" routeLength="1010.77" waitingTime="0.00" waitingCount="0" stopTime="0.00" timeLoss="18.01" rerouteNo="0" devices="tripinfo_2556" vType="DEFAULT_VEHTYPE" speedFactor="1.00" vaporized=""/>
    <tripinfo id="2582" depart="497.00" departLane="-E2_0" departPos="5.10" departSpeed="0.00" departDelay="12.88" arrival="568.00" arrivalLane="47621504#5_0" arrivalPos="282.84" arrivalSpeed="23.78" duration="71.00" routeLength="924.42" waitingTime="0.00" waitingCount="0" stopTime="0.00" timeLoss="16.33" rerouteNo="0" devices="tripinfo_2582" vType="DEFAULT_VEHTYPE" speedFactor="1.10" vaporized=""/>
    <tripinfo id="97" depart="29.00" departLane="-E15_0" departPos="5.10" departSpeed="0.00" departDelay="10.81" arrival="569.00" arrivalLane="E6_1" arrivalPos="330.11" arrivalSpeed="11.82" duration="540.00" routeLength="2075.23" waitingTime="315.00" waitingCount="5" stopTime="0.00" timeLoss="380.62" rerouteNo="0" devices="tripinfo_97" vType="DEFAULT_VEHTYPE" speedFactor="0.91" vaporized=""/>
    <tripinfo id="1646" depart="343.00" departLane="-47621504#5_0" departPos="5.10" departSpeed="0.00" departDelay="34.38" arrival="569.00" arrivalLane="E6_0" arrivalPos="330.11" arrivalSpeed="13.24" duration="226.00" routeLength="618.40" waitingTime="155.00" waitingCount="7" stopTime="0.00" timeLoss="186.22" rerouteNo="0" devices="tripinfo_1646" vType="DEFAULT_VEHTYPE" speedFactor="0.97" vaporized=""/>
    <tripinfo id="396" depart="76.00" departLane="E16_0" departPos="5.10" departSpeed="0.00" departDelay="1.75" arrival="570.00" arrivalLane="E6_2" arrivalPos="330.11" arrivalSpeed="12.63" duration="494.00" routeLength="1665.08" waitingTime="304.00" waitingCount="4" stopTime="0.00" timeLoss="377.15" rerouteNo="0" devices="tripinfo_396" vType="DEFAULT_VEHTYPE" speedFactor="0.98" vaporized=""/>
    <tripinfo id="583" depart="140.00" departLane="-E15_0" departPos="5.10" departSpeed="0.00" departDelay="30.69" arrival="570.00" arrivalLane="E15_2" arrivalPos="382.33" arrivalSpeed="14.91" duration="430.00" routeLength="2077.96" waitingTime="212.00" waitingCount="3" stopTime="0.00" timeLoss="288.99" rerouteNo="0" devices="tripinfo_583" vType="DEFAULT_VEHTYPE" speedFactor="1.07" vaporized=""/>
    <tripinfo id="2249" depart="426.00" departLane="-E3_0" departPos="5.10" departSpeed="0.00" departDelay="4.31" arrival="570.00" arrivalLane="47693411#4_1" arrivalPos="350.47" arrivalSpeed="8.31" duration="144.00" routeLength="661.23" waitingTime="74.00" waitingCount="1" stopTime="0.00" timeLoss="88.57" rerouteNo="0" devices="tripinfo_2249" vType="DEFAULT_VEHTYPE" speedFactor="1.00" vaporized=""/>
    <tripinfo id="2587" depart="487.00" departLane="E17_0" departPos="5.10" departSpeed="0.00" departDelay="1.94" arrival="570.00" arrivalLane="E1_2" arrivalPos="369.00" arrivalSpeed="14.24" duration="83.00" routeLength="1037.55" waitingTime="0.00" waitingCount="0" stopTime="0.00" timeLoss="12.21" rerouteNo="0" devices="tripinfo_2587" vType="DEFAULT_VEHTYPE" speedFactor="1.08" vaporized=""/>
    <tripinfo id="613" depart="131.00" departLane="-E8_0" departPos="5.10" departSpeed="0.00" departDelay="16.06" arrival="571.00" arrivalLane="E20_0" arrivalPos="350.11" arrivalSpeed="7.98" duration="440.00" routeLength="913.22" waitingTime="294.00" waitingCount="14" stopTime="0.00" timeLoss="379.68" rerouteNo="0" devices="tripinfo_613" vType="DEFAULT_VEHTYPE" speedFactor="0.96" vaporized=""/>
    <tripinfo id="994" depart="192.00" departLane="-E1_0" departPos="5.10" departSpeed="0.00" departDelay="5.62" arrival="571.00" arrivalLane="E6_1" arrivalPos="330.11" arrivalSpeed="14.33" duration="379.00" routeLength="1030.41" waitingTime="276.00" waitingCount="3" stopTime="0.00" timeLoss="316.39" rerouteNo="0" devices="tripinfo_994" vType="DEFAULT_VEHTYPE" speedFactor="1.08" vaporized=""/>
    <tripinfo id="2221" depart="417.00" departLane="47693411#4_0" departPos="5.10" departSpeed="0.00" departDelay="0.56" arrival="571.00" arrivalLane="-E5_1" arrivalPos="399.05" arrivalSpeed="13.12" duration="154.00" routeLength="1073.54" waitingTime="55.00" waitingCount="1" stopTime="0.00" timeLoss="77.00" rerouteNo="0" devices="tripinfo_2221" vType="DEFAULT_VEHTYPE" speedFactor="1.01" vaporized=""/>
    <tripinfo id="2567" depart="491.00" departLane="-E25_0" departPos="5.10" departSpeed="0.00" departDelay="9.69" arrival="571.00" arrivalLane="47693393#5_0" arrivalPos="315.08" arrivalSpeed="22.31" duration="80.00" routeLength="1010.77" waitingTime="0.00" waitingCount="0" stopTime="0.00" timeLoss="15.17" rerouteNo="0" devices="tripinfo_2567" vType="DEFAULT_VEHTYPE" speedFactor="1.02" vaporized=""/>
    <tripinfo id="543" depart="125.00" departLane="-E15_0" departPos="5.10" departSpeed="0.00" departDelay="23.19" arrival="572.00" arrivalLane="E15_0" arrivalPos="382.33" arrivalSpeed="11.43" duration="447.00" routeLength="2077.96" waitingTime="216.00" waitingCount="3" stopTime="0.00" timeLoss="278.15" rerouteNo="0" devices="tripinfo_543" vType="DEFAULT_VEHTYPE" speedFactor="0.90" vaporized=""/>
    <tripinfo id="1133" depart="219.00" departLane="47621504#1_0" departPos="5.10" departSpeed="0.00" departDelay="6.56" arrival="572.00" arrivalLane="E3_0" arrivalPos="306.82" arrivalSpeed="14.55" duration="353.00" routeLength="1633.96" waitingTime="200.00" waitingCount="10" stopTime="0.00" timeLoss="255.74" rerouteNo="0" devices="tripinfo_1133" vType="DEFAULT_VEHTYPE" speedFactor="1.05" vaporized=""/>
    <tripinfo id="2674" depart="514.00" departLane="-47693393#2_0" departPos="5.10" departSpeed="0.00" departDelay="12.62" arrival="572.00" arrivalLane="E10_0" arrivalPos="414.33" arrivalSpeed="14.11" duration="58.00" routeLength="712.90" waitingTime="0.00" waitingCount="0" stopTime="0.00" timeLoss="13.71" rerouteNo="0" devices="tripinfo_2674" vType="DEFAULT_VEHTYPE" speedFactor="1.03" vaporized=""/>
    <tripinfo id="558" depart="115.00" departLane="-E13_0" departPos="5.10" departSpeed="0.00" departDelay="10.38" arrival="574.00" arrivalLane="E20_0" arrivalPos="350.11" arrivalSpeed="13.24" duration="459.00" routeLength="1829.40" waitingTime="255.00" waitingCount="5" stopTime="0.00" timeLoss="323.71" rerouteNo="0" devices="tripinfo_558" vType="DEFAULT_VEHTYPE" speedFactor="0.99" vaporized=""/>
    <tripinfo id="929" depart="175.00" departLane="47693393#2_0" departPos="5.10" departSpeed="0.00" departDelay="0.81" arrival="574.00" arrivalLane="E6_1" arrivalPos="330.11" arrivalSpeed="13.08" duration="399.00" routeLength="1697.55" waitingTime="225.00" waitingCount="3" stopTime="0.00" timeLoss="285.39" rerouteNo="0" devices="tripinfo_929" vType="DEFAULT_VEHTYPE" speedFactor="0.96" vaporized=""/>
    <tripinfo id="1800" depart="338.00" departLane="-E3_0" departPos="5.10" departSpeed="0.00" departDelay="0.50" arrival="574.00" arrivalLane="-E5_0" arrivalPos="399.05" arrivalSpeed="10.48" duration="236.00" routeLength="1389.40" waitingTime="91.00" waitingCount="1" stopTime="0.00" timeLoss="109.84" rerouteNo="0" devices="tripinfo_1800" vType="DEFAULT_VEHTYPE" speedFactor="0.80" vaporized=""/>
    <tripinfo id="1259" depart="331.00" departLane="-E8_0" departPos="5.10" departSpeed="0.00" departDelay="94.94" arrival="575.00" arrivalLane="E2_0" arrivalPos="256.37" arrivalSpeed="14.26" duration="244.00" routeLength="856.84" waitingTime="132.00" waitingCount="9" stopTime="0.00" timeLoss="178.57" rerouteNo="0" devices="tripinfo_1259" vType="DEFAULT_VEHTYPE" speedFactor="1.06" vaporized=""/>
    <tripinfo id="1536" depart="425.00" departLane="47621504#1_0" departPos="5.10" departSpeed="0.00" departDelay="137.00" arrival="575.00" arrivalLane="E1_1" arrivalPos="369.00" arrivalSpeed="13.95" duration="150.00" routeLength="1015.76" waitingTime="64.00" waitingCount="3" stopTime="0.00" timeLoss="88.56" rerouteNo="0" devices="tripinfo_1536" vType="DEFAULT_VEHTYPE" speedFactor="1.06" vaporized=""/>
    <tripinfo id="1906" depart="362.00" departLane="-E0_0" departPos="5.10" departSpeed="0.00" departDelay="4.62" arrival="575.00" arrivalLane="-E5_2" arrivalPos="399.05" arrivalSpeed="13.95" duration="213.00" routeLength="1472.62" waitingTime="72.00" waitingCount="2" stopTime="0.00" timeLoss="108.62" rerouteNo="0" devices="tripinfo_1906" vType="DEFAULT_VEHTYPE" speedFactor="1.01" vaporized=""/>
    <tripinfo id="515" depart="116.00" departLane="-E10_0" departPos="5.10" departSpeed="0.00" departDelay="19.44" arrival="576.00" arrivalLane="-E5_1" arrivalPos="399.05" arrivalSpeed="11.79" duration="460.00" routeLength="1152.35" waitingTime="315.00" waitingCount="4" stopTime="0.00" timeLoss="375.61" rerouteNo="0" devices="tripinfo_515" vType="DEFAULT_VEHTYPE" speedFactor="0.91" vaporized=""/>
    <tripinfo id="1543" depart="293.00" departLane="-E25_0" departPos="5.10" departSpeed="0.00" departDelay="3.69" arrival="576.00" arrivalLane="-E20_1" arrivalPos="350.11" arrivalSpeed="12.93" duration="283.00" routeLength="976.02" waitingTime="154.00" waitingCount="2" stopTime="0.00" timeLoss="218.52" rerouteNo="0" devices="tripinfo_1543" vType="DEFAULT_VEHTYPE" speedFactor="1.11" vaporized=""/>
[truncated: 922,044 more chars]
