# Supplementary material for: Resilient distributed model-free adaptive traffic signal control via controller dynamic linearization under DoS attacks
Source: PLoS One. 2026 Feb 12;21(2):e0342069. doi: 10.1371/journal.pone.0342069 (PMC12900337; doi:10.1371/journal.pone.0342069)
Supplement: S3 RAR — (ZIP) [file pone.0342069.s003.zip › Dos1/High/pid_high_dos1_queue.csv]

周期	全局平均排队长度	J1	J2	J3	J4	J5	J6	J7	J8	J9
0	0.0	0	0	0	0	0	0	0	0	0
1	25.333333333333332	40	10	29	16	21	25	27	24	36
2	47.77777777777778	65	22	51	31	50	39	74	33	65
3	71.33333333333333	85	54	94	52	76	43	81	66	91
4	89.33333333333333	109	77	101	79	95	60	90	94	99
5	102.77777777777777	105	101	116	100	106	75	120	97	105
6	108.0	106	115	116	111	108	68	121	112	115
7	107.55555555555556	90	128	112	107	98	73	131	114	115
8	107.33333333333333	98	127	97	105	103	77	131	120	108
9	110.55555555555556	80	127	78	105	132	96	133	114	130
10	109.66666666666667	72	124	96	111	109	106	131	104	134
11	110.77777777777777	75	128	103	115	104	99	134	111	128
12	110.44444444444444	82	125	106	107	105	90	133	118	128
13	113.66666666666667	91	126	110	108	113	96	131	117	131
14	118.55555555555556	98	128	108	116	113	115	135	125	129
15	120.33333333333333	105	132	110	117	110	128	133	115	133
16	121.33333333333333	105	125	116	124	113	134	133	113	129
17	120.77777777777777	98	121	109	124	121	134	125	125	130
18	122.22222222222223	96	129	109	129	126	133	129	118	131
19	123.0	95	132	107	129	130	128	129	125	132
20	121.44444444444444	97	131	104	132	129	124	123	128	125
21	122.44444444444444	99	131	104	129	130	131	128	123	127
22	122.11111111111111	98	131	102	124	131	128	131	128	126
23	122.88888888888889	99	129	99	129	130	132	130	127	131
24	122.0	99	132	99	128	129	131	129	123	128
25	123.22222222222223	99	130	98	130	130	134	128	127	133
26	121.11111111111111	98	130	93	133	128	133	123	127	125
27	120.77777777777777	98	132	97	128	132	129	116	129	126
