# Supplementary material for: Resilient distributed model-free adaptive traffic signal control via controller dynamic linearization under DoS attacks
Source: PLoS One. 2026 Feb 12;21(2):e0342069. doi: 10.1371/journal.pone.0342069 (PMC12900337; doi:10.1371/journal.pone.0342069)
Supplement: S3 RAR — (ZIP) [file pone.0342069.s003.zip › Dos1/High/qlfb_high_dos1_queue.csv]

周期	全局平均排队长度	J1	J2	J3	J4	J5	J6	J7	J8	J9
0	0.0	0	0	0	0	0	0	0	0	0
1	25.333333333333332	40	10	29	16	21	25	27	24	36
2	47.77777777777778	65	22	51	31	50	39	74	33	65
3	71.33333333333333	85	54	94	52	76	43	81	66	91
4	87.22222222222223	101	76	112	71	89	49	86	104	97
5	99.77777777777777	112	106	115	72	82	71	117	117	106
6	102.66666666666667	109	95	115	93	94	68	127	116	107
7	105.77777777777777	103	119	114	91	102	60	128	119	116
8	107.77777777777777	98	129	105	111	107	75	132	104	109
9	109.88888888888889	96	129	106	112	98	93	130	111	114
10	111.0	95	127	108	115	107	98	129	102	118
11	112.77777777777777	103	131	106	102	124	100	124	104	121
12	114.22222222222223	114	134	105	99	133	98	123	104	118
13	111.88888888888889	123	132	99	103	107	98	124	101	120
14	114.11111111111111	118	125	111	108	102	115	120	113	115
15	115.0	115	119	110	113	107	112	126	117	116
16	116.0	116	125	106	114	109	117	120	115	122
17	119.0	120	129	108	119	120	114	127	108	126
18	116.66666666666667	125	130	101	117	120	108	116	111	122
19	118.55555555555556	119	132	102	125	115	123	117	108	126
20	120.33333333333333	120	129	103	129	107	132	112	120	131
21	117.66666666666667	120	132	100	128	116	110	108	118	127
22	120.88888888888889	120	132	99	128	127	129	107	118	128
23	118.55555555555556	117	131	98	124	130	105	110	128	124
24	119.88888888888889	118	131	98	129	128	109	111	130	125
25	118.22222222222223	124	128	99	117	124	106	107	126	133
26	120.11111111111111	116	131	99	124	120	120	107	132	132
27	119.44444444444444	120	133	96	126	123	122	103	127	125
