# Supplementary material for: Resilient distributed model-free adaptive traffic signal control via controller dynamic linearization under DoS attacks
Source: PLoS One. 2026 Feb 12;21(2):e0342069. doi: 10.1371/journal.pone.0342069 (PMC12900337; doi:10.1371/journal.pone.0342069)
Supplement: S3 RAR — (ZIP) [file pone.0342069.s003.zip › Dos1/Low/cdl_low_dos1_queue.csv]

周期	全局平均排队长度	J1	J2	J3	J4	J5	J6	J7	J8	J9
0	0.0	0	0	0	0	0	0	0	0	0
1	8.777777777777779	11	10	9	7	8	5	8	12	9
2	9.444444444444445	6	6	13	12	15	10	6	10	7
3	9.777777777777779	7	9	6	8	15	19	6	9	9
4	11.222222222222221	5	10	11	8	15	13	8	11	20
5	11.0	9	10	10	10	20	13	9	11	7
6	9.88888888888889	7	5	9	10	19	12	11	12	4
7	9.333333333333334	10	7	12	7	12	11	11	6	8
8	10.444444444444445	10	12	9	9	11	19	7	11	6
9	11.444444444444445	7	9	5	6	25	12	9	21	9
10	10.222222222222221	9	8	7	9	11	10	12	18	8
11	10.777777777777779	8	9	12	8	18	15	7	14	6
12	10.222222222222221	10	10	7	10	14	9	7	18	7
13	10.11111111111111	7	13	7	13	13	12	3	13	10
14	9.666666666666666	5	11	9	7	16	13	7	14	5
15	9.444444444444445	6	10	9	7	15	12	7	15	4
16	9.11111111111111	6	10	7	8	11	8	9	11	12
17	8.222222222222221	6	7	8	9	19	7	3	8	7
18	9.444444444444445	6	10	17	5	15	10	11	6	5
19	10.0	11	5	13	7	19	14	10	3	8
20	8.222222222222221	3	8	8	6	17	4	9	11	8
21	9.444444444444445	8	8	10	4	18	10	12	13	2
22	9.88888888888889	5	8	11	10	16	17	7	9	6
23	10.555555555555555	6	12	13	12	15	11	8	8	10
24	9.666666666666666	5	14	11	7	11	10	12	10	7
25	8.666666666666666	8	10	9	13	7	15	5	9	2
26	9.0	10	15	7	6	13	5	7	10	8
27	9.11111111111111	6	10	9	7	11	12	11	10	6
