# Supplementary material for: Resilient distributed model-free adaptive traffic signal control via controller dynamic linearization under DoS attacks
Source: PLoS One. 2026 Feb 12;21(2):e0342069. doi: 10.1371/journal.pone.0342069 (PMC12900337; doi:10.1371/journal.pone.0342069)
Supplement: S3 RAR — (ZIP) [file pone.0342069.s003.zip › Dos1/Low/cfdl_low_dos1_queue.csv]

周期	全局平均排队长度	J1	J2	J3	J4	J5	J6	J7	J8	J9
0	0.0	0	0	0	0	0	0	0	0	0
1	8.777777777777779	11	10	9	7	8	5	8	12	9
2	9.444444444444445	6	6	13	12	15	10	6	10	7
3	9.777777777777779	7	9	6	8	15	19	6	9	9
4	11.333333333333334	5	11	14	8	13	13	9	12	17
5	12.11111111111111	9	9	14	11	24	14	8	13	7
6	11.777777777777779	10	9	10	11	30	11	11	11	3
7	11.666666666666666	9	11	13	10	25	9	10	12	6
8	9.777777777777779	9	4	9	7	26	12	8	7	6
9	14.444444444444445	13	11	5	10	45	13	11	10	12
10	12.444444444444445	12	8	6	12	35	5	7	18	9
11	13.0	7	9	12	9	37	12	12	14	5
12	12.11111111111111	10	8	9	12	38	5	7	11	9
13	15.11111111111111	9	12	7	12	49	6	12	22	7
14	14.222222222222221	4	11	9	8	41	9	8	27	11
15	17.11111111111111	7	12	10	6	60	15	9	29	6
16	16.666666666666668	6	7	8	6	62	9	9	31	12
17	17.0	5	14	9	7	61	4	8	33	12
18	19.555555555555557	6	24	17	7	56	6	12	39	9
19	20.333333333333332	8	21	13	6	54	16	8	46	11
20	23.0	3	25	9	6	62	14	17	67	4
21	21.77777777777778	9	24	9	7	53	15	13	61	5
22	24.22222222222222	3	28	12	13	57	14	9	73	9
23	24.333333333333332	3	33	12	14	59	7	8	66	17
24	26.444444444444443	12	38	13	7	61	12	9	75	11
25	23.77777777777778	5	39	8	8	50	5	13	81	5
26	28.11111111111111	9	39	8	7	52	11	7	95	25
27	24.555555555555557	6	37	9	7	60	11	6	77	8
