# Supplementary material for: Resilient distributed model-free adaptive traffic signal control via controller dynamic linearization under DoS attacks
Source: PLoS One. 2026 Feb 12;21(2):e0342069. doi: 10.1371/journal.pone.0342069 (PMC12900337; doi:10.1371/journal.pone.0342069)
Supplement: S3 RAR — (ZIP) [file pone.0342069.s003.zip › Dos1/Low/fc_low_dos1_queue.csv]

周期	全局平均排队长度	J1	J2	J3	J4	J5	J6	J7	J8	J9
0	0.0	0	0	0	0	0	0	0	0	0
1	6.333333333333333	6	5	8	7	7	3	6	9	6
2	10.0	6	7	14	9	14	9	9	16	6
3	11.555555555555555	12	8	6	12	19	10	13	15	9
4	14.88888888888889	11	13	15	12	18	13	20	18	14
5	15.11111111111111	17	12	14	9	24	17	15	17	11
6	14.333333333333334	11	16	9	11	25	20	13	19	5
7	14.88888888888889	14	20	12	9	26	15	10	17	11
8	15.444444444444445	8	16	9	10	28	17	11	22	18
9	18.22222222222222	12	20	11	6	40	18	15	26	16
10	20.333333333333332	19	26	9	7	38	19	16	32	17
11	21.666666666666668	20	23	12	9	47	14	17	37	16
12	22.555555555555557	15	26	9	12	44	16	10	53	18
13	23.22222222222222	21	27	9	19	44	17	11	41	20
14	21.22222222222222	17	28	10	7	38	20	13	42	16
15	21.666666666666668	16	30	13	7	42	19	10	48	10
16	23.88888888888889	12	37	14	10	45	16	16	49	16
17	23.88888888888889	9	45	18	8	49	13	11	49	13
18	26.555555555555557	7	44	27	9	52	10	18	59	13
19	28.0	11	46	28	6	56	12	14	61	18
20	27.555555555555557	8	51	24	7	58	7	23	55	15
21	27.77777777777778	8	54	25	3	54	10	18	65	13
22	29.666666666666668	8	51	24	9	62	14	24	56	19
23	31.88888888888889	13	57	26	12	54	14	25	64	22
24	33.333333333333336	10	70	18	10	71	13	30	58	20
25	32.55555555555556	16	61	16	15	64	17	21	64	19
26	32.333333333333336	20	65	14	9	73	12	23	56	19
27	31.22222222222222	14	67	14	6	72	14	25	51	18
