# Supplementary material for: Resilient distributed model-free adaptive traffic signal control via controller dynamic linearization under DoS attacks
Source: PLoS One. 2026 Feb 12;21(2):e0342069. doi: 10.1371/journal.pone.0342069 (PMC12900337; doi:10.1371/journal.pone.0342069)
Supplement: S3 RAR — (ZIP) [file pone.0342069.s003.zip › Dos1/Low/pid_low_dos1_queue.csv]

周期	全局平均排队长度	J1	J2	J3	J4	J5	J6	J7	J8	J9
0	0.0	0	0	0	0	0	0	0	0	0
1	6.333333333333333	6	5	8	7	7	3	6	9	6
2	10.0	6	7	14	9	14	9	9	16	6
3	11.555555555555555	12	8	6	12	19	10	13	15	9
4	13.777777777777779	13	11	14	11	13	13	18	18	13
5	12.555555555555555	16	11	13	7	19	19	12	7	9
6	9.777777777777779	10	10	9	10	16	8	12	9	4
7	9.88888888888889	12	11	9	6	9	12	11	9	10
8	8.666666666666666	5	7	7	8	13	15	6	8	9
9	10.222222222222221	8	7	5	6	28	11	9	10	8
10	10.88888888888889	17	9	5	6	19	5	12	19	6
11	11.333333333333334	19	5	10	5	23	8	9	17	6
12	10.777777777777779	13	12	5	7	23	7	8	18	4
13	11.444444444444445	11	12	6	13	10	12	11	16	12
14	10.222222222222221	12	13	8	9	10	10	13	10	7
15	10.666666666666666	9	17	6	6	11	7	12	21	7
16	11.444444444444445	14	21	6	8	9	8	7	14	16
17	10.0	15	21	5	8	10	8	3	9	11
18	10.88888888888889	9	16	15	6	10	6	15	9	12
19	10.333333333333334	11	18	8	3	12	12	9	9	11
20	9.777777777777779	8	17	5	5	14	4	19	8	8
21	8.555555555555555	10	12	6	2	12	8	10	8	9
22	10.777777777777779	10	10	8	9	9	15	5	11	20
23	11.222222222222221	6	15	9	12	10	12	9	9	19
24	9.777777777777779	6	13	7	9	15	11	7	9	11
25	9.444444444444445	15	9	6	7	8	8	6	10	16
26	8.88888888888889	11	12	6	5	15	3	6	7	15
27	9.88888888888889	6	14	7	9	14	7	10	9	13
