# Supplementary material for: Resilient distributed model-free adaptive traffic signal control via controller dynamic linearization under DoS attacks
Source: PLoS One. 2026 Feb 12;21(2):e0342069. doi: 10.1371/journal.pone.0342069 (PMC12900337; doi:10.1371/journal.pone.0342069)
Supplement: S3 RAR — (ZIP) [file pone.0342069.s003.zip › Dos1/Low/qlfb_low_dos1_queue.csv]

周期	全局平均排队长度	J1	J2	J3	J4	J5	J6	J7	J8	J9
0	0.0	0	0	0	0	0	0	0	0	0
1	6.333333333333333	6	5	8	7	7	3	6	9	6
2	10.0	6	7	14	9	14	9	9	16	6
3	11.555555555555555	12	8	6	12	19	10	13	15	9
4	9.555555555555555	11	7	8	9	13	12	7	8	11
5	8.777777777777779	11	3	10	6	15	12	10	9	3
6	10.333333333333334	16	16	9	10	11	5	11	6	9
7	9.222222222222221	7	11	7	3	17	19	6	8	5
8	12.666666666666666	17	12	7	11	12	17	5	14	19
9	11.777777777777779	13	13	5	4	17	5	28	10	11
10	12.555555555555555	13	9	6	9	12	11	14	29	10
11	11.444444444444445	9	12	12	6	17	13	9	11	14
12	11.222222222222221	20	20	6	8	15	5	7	12	8
13	9.666666666666666	5	20	3	11	7	10	10	11	10
14	9.88888888888889	12	11	7	6	10	6	12	16	9
15	11.333333333333334	10	16	8	4	7	21	7	19	10
16	10.555555555555555	13	10	9	6	15	10	9	6	17
17	8.777777777777779	9	7	3	6	19	6	3	11	15
18	10.88888888888889	7	18	20	4	11	13	14	4	7
19	10.666666666666666	11	19	13	6	16	8	10	5	8
20	11.777777777777779	14	9	6	5	20	10	11	26	5
21	10.333333333333334	11	7	7	5	23	8	9	16	7
22	11.555555555555555	6	15	5	13	21	11	5	15	13
23	12.11111111111111	15	19	8	9	11	8	14	8	17
24	8.555555555555555	7	14	7	6	17	11	6	6	3
25	11.333333333333334	14	17	9	9	13	18	11	2	9
26	10.11111111111111	10	13	6	6	14	3	12	14	13
27	9.444444444444445	5	10	10	8	11	12	10	8	11
