# Supplementary material for: Resilient distributed model-free adaptive traffic signal control via controller dynamic linearization under DoS attacks
Source: PLoS One. 2026 Feb 12;21(2):e0342069. doi: 10.1371/journal.pone.0342069 (PMC12900337; doi:10.1371/journal.pone.0342069)
Supplement: S3 RAR — (ZIP) [file pone.0342069.s003.zip › Dos1/Middle/cdl_middle_dos1_queue.csv]

周期	全局平均排队长度	J1	J2	J3	J4	J5	J6	J7	J8	J9
0	0.0	0	0	0	0	0	0	0	0	0
1	16.444444444444443	22	12	22	9	17	15	14	16	21
2	23.0	31	13	27	16	17	16	31	29	27
3	26.666666666666668	36	22	31	15	27	19	24	31	35
4	33.666666666666664	41	28	32	23	36	28	30	43	42
5	41.44444444444444	48	37	31	14	54	24	47	65	53
6	45.77777777777778	41	45	31	20	57	39	52	68	59
7	51.0	48	45	33	22	56	40	48	78	89
8	52.22222222222222	55	56	50	17	56	33	47	78	78
9	54.888888888888886	45	76	53	16	54	43	46	78	83
10	56.111111111111114	57	76	46	12	56	39	59	77	83
11	58.888888888888886	51	88	47	13	61	51	57	78	84
12	57.44444444444444	67	73	42	9	60	45	60	73	88
13	58.888888888888886	66	72	47	8	57	46	67	90	77
14	57.77777777777778	69	68	42	13	58	38	66	80	86
15	63.55555555555556	79	82	47	9	64	42	68	93	88
16	66.33333333333333	96	76	44	19	69	33	67	94	99
17	65.44444444444444	87	85	46	13	62	37	66	98	95
18	67.33333333333333	97	76	46	9	61	34	83	92	108
19	65.11111111111111	87	86	49	14	59	37	57	98	99
20	70.11111111111111	91	92	54	17	60	47	73	96	101
21	67.88888888888889	98	80	51	10	60	48	64	95	105
22	67.55555555555556	87	79	54	13	62	46	76	91	100
23	69.88888888888889	95	76	55	13	61	59	70	97	103
24	69.11111111111111	93	77	54	13	54	58	78	98	97
25	68.77777777777777	91	68	44	11	60	65	82	102	96
26	69.55555555555556	91	80	40	9	54	67	84	97	104
27	69.0	88	72	44	11	49	68	97	92	100
