# Supplementary material for: Resilient distributed model-free adaptive traffic signal control via controller dynamic linearization under DoS attacks
Source: PLoS One. 2026 Feb 12;21(2):e0342069. doi: 10.1371/journal.pone.0342069 (PMC12900337; doi:10.1371/journal.pone.0342069)
Supplement: S3 RAR — (ZIP) [file pone.0342069.s003.zip › Dos1/Middle/cfdl_middle_dos1_queue.csv]

周期	全局平均排队长度	J1	J2	J3	J4	J5	J6	J7	J8	J9
0	0.0	0	0	0	0	0	0	0	0	0
1	16.444444444444443	22	12	22	9	17	15	14	16	21
2	23.0	31	13	27	16	17	16	31	29	27
3	26.666666666666668	36	22	31	15	27	19	24	31	35
4	33.77777777777778	42	28	40	25	29	28	30	37	45
5	42.333333333333336	46	41	47	20	44	35	40	58	50
6	46.333333333333336	43	43	42	18	54	33	49	82	53
7	47.0	39	52	43	16	62	31	41	90	49
8	51.55555555555556	45	81	46	21	60	35	55	76	45
9	52.77777777777778	38	73	57	22	67	34	45	95	44
10	59.0	47	82	54	16	82	52	57	98	43
11	60.22222222222222	41	88	45	9	99	45	68	95	52
12	58.44444444444444	39	80	36	13	97	43	84	91	43
13	63.0	55	81	35	11	99	47	80	98	61
14	63.44444444444444	58	73	42	7	89	44	83	92	83
15	66.66666666666667	52	61	46	10	100	46	89	94	102
16	72.22222222222223	63	77	50	17	107	57	87	94	98
17	73.22222222222223	77	57	55	12	89	83	95	92	99
18	72.77777777777777	70	67	44	10	95	75	94	96	104
19	71.33333333333333	56	58	40	21	94	83	101	93	96
20	73.77777777777777	71	55	53	21	92	86	98	92	96
21	77.22222222222223	76	64	48	32	103	87	100	91	94
22	79.77777777777777	78	68	43	28	123	92	97	89	100
23	81.22222222222223	77	77	43	45	107	88	98	93	103
24	80.22222222222223	83	62	44	40	102	97	99	94	101
25	77.22222222222223	84	59	44	49	91	90	87	92	99
26	79.22222222222223	86	40	39	57	105	101	91	93	101
27	79.77777777777777	90	67	38	57	100	89	91	88	98
