# Supplementary material for: Resilient distributed model-free adaptive traffic signal control via controller dynamic linearization under DoS attacks
Source: PLoS One. 2026 Feb 12;21(2):e0342069. doi: 10.1371/journal.pone.0342069 (PMC12900337; doi:10.1371/journal.pone.0342069)
Supplement: S3 RAR — (ZIP) [file pone.0342069.s003.zip › Dos1/Middle/fc_middle_dos1_queue.csv]

周期	全局平均排队长度	J1	J2	J3	J4	J5	J6	J7	J8	J9
0	0.0	0	0	0	0	0	0	0	0	0
1	13.222222222222221	18	6	17	7	13	12	14	14	18
2	20.88888888888889	23	12	23	12	20	16	32	26	24
3	31.333333333333332	37	23	29	27	43	27	29	34	33
4	41.55555555555556	54	37	33	32	59	33	40	46	40
5	49.77777777777778	64	39	41	38	76	28	50	60	52
6	57.77777777777778	72	44	50	41	94	38	70	66	45
7	67.88888888888889	78	61	51	63	98	41	94	63	62
8	77.88888888888889	84	71	68	57	123	38	126	74	60
9	82.22222222222223	92	79	70	68	123	53	127	77	51
10	86.77777777777777	85	90	72	77	124	58	129	84	62
11	91.22222222222223	103	94	71	76	126	63	132	92	64
12	99.0	106	104	73	87	128	86	133	109	65
13	101.88888888888889	96	116	75	103	130	90	130	112	65
14	98.11111111111111	91	122	73	94	127	91	128	99	58
15	101.77777777777777	91	131	83	100	126	95	129	98	63
16	100.44444444444444	85	128	85	99	127	90	128	92	70
17	100.11111111111111	88	125	90	100	126	85	129	89	69
18	99.33333333333333	74	130	91	90	126	89	131	91	72
19	102.66666666666667	99	135	98	83	129	87	129	92	72
20	102.22222222222223	89	132	105	88	132	88	129	87	70
21	105.0	98	127	103	86	128	104	133	93	73
22	107.33333333333333	109	130	108	88	126	108	128	89	80
23	111.33333333333333	101	133	108	93	124	118	131	96	98
24	111.55555555555556	105	130	101	97	121	116	127	90	117
25	110.66666666666667	109	129	91	99	124	112	131	90	111
26	110.66666666666667	112	125	76	99	128	117	130	90	119
27	112.66666666666667	111	131	75	98	128	113	124	103	131
