# Supplementary material for: Resilient distributed model-free adaptive traffic signal control via controller dynamic linearization under DoS attacks
Source: PLoS One. 2026 Feb 12;21(2):e0342069. doi: 10.1371/journal.pone.0342069 (PMC12900337; doi:10.1371/journal.pone.0342069)
Supplement: S3 RAR — (ZIP) [file pone.0342069.s003.zip › Dos1/Middle/pid_middle_dos1_queue.csv]

周期	全局平均排队长度	J1	J2	J3	J4	J5	J6	J7	J8	J9
0	0.0	0	0	0	0	0	0	0	0	0
1	13.222222222222221	18	6	17	7	13	12	14	14	18
2	20.88888888888889	23	12	23	12	20	16	32	26	24
3	31.333333333333332	37	23	29	27	43	27	29	34	33
4	38.111111111111114	49	34	30	29	56	35	37	42	31
5	40.0	55	35	26	27	61	27	35	54	40
6	42.44444444444444	61	32	27	25	62	28	37	66	44
7	46.55555555555556	71	32	24	28	81	18	47	70	48
8	46.666666666666664	60	45	25	14	81	31	46	70	48
9	49.111111111111114	54	59	37	15	80	23	52	74	48
10	54.44444444444444	59	61	48	9	78	37	57	89	52
11	59.44444444444444	56	64	52	10	86	31	52	113	71
12	65.44444444444444	55	76	58	6	96	40	62	109	87
13	66.0	51	95	54	5	98	34	60	103	94
14	71.44444444444444	39	113	67	14	87	24	83	110	106
15	73.11111111111111	54	127	77	12	93	13	74	120	88
16	76.77777777777777	68	131	76	19	88	14	87	107	101
17	75.88888888888889	60	130	88	16	71	16	90	105	107
18	78.55555555555556	63	130	83	13	73	14	98	117	116
19	76.77777777777777	52	130	95	12	73	16	90	107	116
20	79.22222222222223	48	130	104	16	67	24	105	103	116
21	77.0	48	131	94	6	73	11	102	109	119
22	75.22222222222223	44	121	85	5	60	17	112	116	117
23	74.66666666666667	36	127	93	9	64	14	112	102	115
24	75.77777777777777	53	130	93	7	60	6	117	102	114
25	76.88888888888889	49	131	91	10	65	8	118	106	114
26	81.0	58	123	107	4	74	15	119	114	115
27	80.22222222222223	43	127	102	6	89	10	113	122	110
