# Supplementary material for: Resilient distributed model-free adaptive traffic signal control via controller dynamic linearization under DoS attacks
Source: PLoS One. 2026 Feb 12;21(2):e0342069. doi: 10.1371/journal.pone.0342069 (PMC12900337; doi:10.1371/journal.pone.0342069)
Supplement: S3 RAR — (ZIP) [file pone.0342069.s003.zip › Dos1/Middle/pid_middle_dos1_tripinfo.xml]

<?xml version="1.0" encoding="UTF-8"?>

<!-- generated on 2025-08-31 15:44:36 by Eclipse SUMO GUI Version 1.22.0
<sumoConfiguration xmlns:xsi="http://www.w3.org/2001/XMLSchema-instance" xsi:noNamespaceSchemaLocation="http://sumo.dlr.de/xsd/sumoConfiguration.xsd">

    <input>
        <net-file value="C:/Users/Philip/Desktop/sumo_project/LuWang/Configuration/luwang7.net.xml"/>
        <route-files value="C:/Users/Philip/Desktop/sumo_project/LuWang/Configuration/luwang9600_e1.rou.xml"/>
        <additional-files value="C:/Users/Philip/Desktop/sumo_project/LuWang/Configuration/e2_detectors2.add.xml"/>
    </input>

    <output>
        <tripinfo-output value="C:\Users\Philip\Desktop\sumo_project\LuWang\Data\Dos1\Middle\pid_middle_dos1_tripinfo.xml"/>
    </output>

    <time>
        <begin value="0"/>
        <end value="3600"/>
    </time>

    <report>
        <verbose value="true"/>
        <no-warnings value="true"/>
    </report>

    <traci_server>
        <remote-port value="63974"/>
    </traci_server>

    <gui_only>
        <quit-on-end value="true"/>
    </gui_only>

</sumoConfiguration>
-->

<tripinfos xmlns:xsi="http://www.w3.org/2001/XMLSchema-instance" xsi:noNamespaceSchemaLocation="http://sumo.dlr.de/xsd/tripinfo_file.xsd">
    <tripinfo id="45" depart="20.00" departLane="-47693393#5_0" departPos="5.10" departSpeed="0.00" departDelay="3.12" arrival="70.00" arrivalLane="E15_0" arrivalPos="382.33" arrivalSpeed="14.11" duration="50.00" routeLength="701.34" waitingTime="0.00" waitingCount="0" stopTime="0.00" timeLoss="10.17" rerouteNo="0" devices="tripinfo_45" vType="DEFAULT_VEHTYPE" speedFactor="1.09" vaporized=""/>
    <tripinfo id="26" depart="10.00" departLane="-E10_0" departPos="5.10" departSpeed="0.00" departDelay="0.25" arrival="71.00" arrivalLane="E8_0" arrivalPos="236.52" arrivalSpeed="11.56" duration="61.00" routeLength="655.71" waitingTime="0.00" waitingCount="0" stopTime="0.00" timeLoss="8.51" rerouteNo="0" devices="tripinfo_26" vType="DEFAULT_VEHTYPE" speedFactor="0.92" vaporized=""/>
    <tripinfo id="63" depart="24.00" departLane="-47621504#5_0" departPos="5.10" departSpeed="0.00" departDelay="0.38" arrival="72.00" arrivalLane="E6_0" arrivalPos="330.11" arrivalSpeed="13.25" duration="48.00" routeLength="618.40" waitingTime="0.00" waitingCount="0" stopTime="0.00" timeLoss="9.14" rerouteNo="0" devices="tripinfo_63" vType="DEFAULT_VEHTYPE" speedFactor="0.99" vaporized=""/>
    <tripinfo id="61" depart="23.00" departLane="47621504#1_0" departPos="5.10" departSpeed="0.00" departDelay="0.12" arrival="73.00" arrivalLane="E13_1" arrivalPos="382.60" arrivalSpeed="14.91" duration="50.00" routeLength="735.55" waitingTime="0.00" waitingCount="0" stopTime="0.00" timeLoss="9.83" rerouteNo="0" devices="tripinfo_61" vType="DEFAULT_VEHTYPE" speedFactor="1.12" vaporized=""/>
    <tripinfo id="65" depart="25.00" departLane="-E13_0" departPos="5.10" departSpeed="0.00" departDelay="0.62" arrival="83.00" arrivalLane="-47621504#1_0" arrivalPos="333.17" arrivalSpeed="19.25" duration="58.00" routeLength="719.70" waitingTime="0.00" waitingCount="0" stopTime="0.00" timeLoss="8.50" rerouteNo="0" devices="tripinfo_65" vType="DEFAULT_VEHTYPE" speedFactor="0.88" vaporized=""/>
    <tripinfo id="37" depart="14.00" departLane="-E6_0" departPos="5.10" departSpeed="0.00" departDelay="0.12" arrival="91.00" arrivalLane="E1_0" arrivalPos="369.00" arrivalSpeed="15.25" duration="77.00" routeLength="998.99" waitingTime="0.00" waitingCount="0" stopTime="0.00" timeLoss="20.31" rerouteNo="0" devices="tripinfo_37" vType="DEFAULT_VEHTYPE" speedFactor="1.18" vaporized=""/>
    <tripinfo id="8" depart="5.00" departLane="-E1_0" departPos="5.10" departSpeed="0.00" departDelay="2.00" arrival="97.00" arrivalLane="E13_0" arrivalPos="382.60" arrivalSpeed="12.33" duration="92.00" routeLength="1032.01" waitingTime="0.00" waitingCount="0" stopTime="0.00" timeLoss="11.31" rerouteNo="0" devices="tripinfo_8" vType="DEFAULT_VEHTYPE" speedFactor="0.94" vaporized=""/>
    <tripinfo id="42" depart="16.00" departLane="-E15_0" departPos="5.10" departSpeed="0.00" departDelay="0.25" arrival="98.00" arrivalLane="-E5_0" arrivalPos="399.05" arrivalSpeed="14.41" duration="82.00" routeLength="1068.57" waitingTime="0.00" waitingCount="0" stopTime="0.00" timeLoss="10.52" rerouteNo="0" devices="tripinfo_42" vType="DEFAULT_VEHTYPE" speedFactor="1.09" vaporized=""/>
    <tripinfo id="43" depart="17.00" departLane="E5_0" departPos="5.10" departSpeed="0.00" departDelay="0.88" arrival="102.00" arrivalLane="E10_0" arrivalPos="414.33" arrivalSpeed="13.89" duration="85.00" routeLength="1120.98" waitingTime="0.00" waitingCount="0" stopTime="0.00" timeLoss="13.57" rerouteNo="0" devices="tripinfo_43" vType="DEFAULT_VEHTYPE" speedFactor="1.04" vaporized=""/>
    <tripinfo id="149" depart="56.00" departLane="-47621504#5_0" departPos="5.10" departSpeed="0.00" departDelay="0.12" arrival="103.00" arrivalLane="E6_0" arrivalPos="330.11" arrivalSpeed="13.71" duration="47.00" routeLength="618.40" waitingTime="0.00" waitingCount="0" stopTime="0.00" timeLoss="10.60" rerouteNo="0" devices="tripinfo_149" vType="DEFAULT_VEHTYPE" speedFactor="1.04" vaporized=""/>
    <tripinfo id="84" depart="37.00" departLane="-E1_0" departPos="5.10" departSpeed="0.00" departDelay="5.50" arrival="105.00" arrivalLane="-E22_2" arrivalPos="370.63" arrivalSpeed="14.84" duration="68.00" routeLength="761.82" waitingTime="3.00" waitingCount="1" stopTime="0.00" timeLoss="19.30" rerouteNo="0" devices="tripinfo_84" vType="DEFAULT_VEHTYPE" speedFactor="1.15" vaporized=""/>
    <tripinfo id="29" depart="11.00" departLane="-E0_0" departPos="5.10" departSpeed="0.00" departDelay="0.12" arrival="106.00" arrivalLane="47693411#4_1" arrivalPos="350.47" arrivalSpeed="9.98" duration="95.00" routeLength="744.45" waitingTime="18.00" waitingCount="1" stopTime="0.00" timeLoss="30.30" rerouteNo="0" devices="tripinfo_29" vType="DEFAULT_VEHTYPE" speedFactor="0.93" vaporized=""/>
    <tripinfo id="129" depart="50.00" departLane="-E10_0" departPos="5.10" departSpeed="0.00" departDelay="1.62" arrival="106.00" arrivalLane="E8_0" arrivalPos="236.52" arrivalSpeed="13.26" duration="56.00" routeLength="655.71" waitingTime="0.00" waitingCount="0" stopTime="0.00" timeLoss="7.58" rerouteNo="0" devices="tripinfo_129" vType="DEFAULT_VEHTYPE" speedFactor="1.01" vaporized=""/>
    <tripinfo id="31" depart="12.00" departLane="-E23_0" departPos="5.10" departSpeed="0.00" departDelay="0.38" arrival="115.00" arrivalLane="E19_0" arrivalPos="273.06" arrivalSpeed="15.16" duration="103.00" routeLength="1300.69" waitingTime="1.00" waitingCount="1" stopTime="0.00" timeLoss="20.19" rerouteNo="0" devices="tripinfo_31" vType="DEFAULT_VEHTYPE" speedFactor="1.15" vaporized=""/>
    <tripinfo id="47" depart="18.00" departLane="-47621504#5_0" departPos="5.10" departSpeed="0.00" departDelay="0.38" arrival="119.00" arrivalLane="47693411#4_0" arrivalPos="350.47" arrivalSpeed="9.21" duration="101.00" routeLength="1052.42" waitingTime="1.00" waitingCount="1" stopTime="0.00" timeLoss="16.95" rerouteNo="0" devices="tripinfo_47" vType="DEFAULT_VEHTYPE" speedFactor="0.90" vaporized=""/>
    <tripinfo id="72" depart="27.00" departLane="-E15_0" departPos="5.10" departSpeed="0.00" departDelay="0.00" arrival="123.00" arrivalLane="-E5_0" arrivalPos="399.05" arrivalSpeed="12.90" duration="96.00" routeLength="1068.57" waitingTime="0.00" waitingCount="0" stopTime="0.00" timeLoss="12.05" rerouteNo="0" devices="tripinfo_72" vType="DEFAULT_VEHTYPE" speedFactor="0.94" vaporized=""/>
    <tripinfo id="44" depart="17.00" departLane="-47693393#5_0" departPos="5.10" departSpeed="0.00" departDelay="0.50" arrival="129.00" arrivalLane="-47621504#1_2" arrivalPos="333.17" arrivalSpeed="22.09" duration="112.00" routeLength="1445.28" waitingTime="6.00" waitingCount="1" stopTime="0.00" timeLoss="27.66" rerouteNo="0" devices="tripinfo_44" vType="DEFAULT_VEHTYPE" speedFactor="1.04" vaporized=""/>
    <tripinfo id="109" depart="41.00" departLane="-47693411#4_0" departPos="5.10" departSpeed="0.00" departDelay="0.12" arrival="129.00" arrivalLane="47621504#5_0" arrivalPos="282.84" arrivalSpeed="20.98" duration="88.00" routeLength="1037.01" waitingTime="0.00" waitingCount="0" stopTime="0.00" timeLoss="10.54" rerouteNo="0" devices="tripinfo_109" vType="DEFAULT_VEHTYPE" speedFactor="0.96" vaporized=""/>
    <tripinfo id="6" depart="3.00" departLane="-47621504#5_0" departPos="5.10" departSpeed="0.00" departDelay="0.75" arrival="132.00" arrivalLane="-E5_0" arrivalPos="399.05" arrivalSpeed="13.55" duration="129.00" routeLength="1791.53" waitingTime="5.00" waitingCount="1" stopTime="0.00" timeLoss="20.18" rerouteNo="0" devices="tripinfo_6" vType="DEFAULT_VEHTYPE" speedFactor="1.05" vaporized=""/>
    <tripinfo id="22" depart="9.00" departLane="-47693393#2_0" departPos="5.10" departSpeed="0.00" departDelay="0.75" arrival="132.00" arrivalLane="47621504#5_0" arrivalPos="282.84" arrivalSpeed="20.39" duration="123.00" routeLength="1356.81" waitingTime="11.00" waitingCount="1" stopTime="0.00" timeLoss="30.28" rerouteNo="0" devices="tripinfo_22" vType="DEFAULT_VEHTYPE" speedFactor="0.97" vaporized=""/>
    <tripinfo id="119" depart="47.00" departLane="-E25_0" departPos="5.10" departSpeed="0.00" departDelay="2.38" arrival="132.00" arrivalLane="E15_1" arrivalPos="382.33" arrivalSpeed="14.22" duration="85.00" routeLength="1095.87" waitingTime="0.00" waitingCount="0" stopTime="0.00" timeLoss="10.38" rerouteNo="0" devices="tripinfo_119" vType="DEFAULT_VEHTYPE" speedFactor="1.07" vaporized=""/>
    <tripinfo id="166" depart="77.00" departLane="47621504#1_0" departPos="5.10" departSpeed="0.00" departDelay="14.75" arrival="132.00" arrivalLane="-E17_0" arrivalPos="373.55" arrivalSpeed="13.52" duration="55.00" routeLength="711.11" waitingTime="0.00" waitingCount="0" stopTime="0.00" timeLoss="11.42" rerouteNo="0" devices="tripinfo_166" vType="DEFAULT_VEHTYPE" speedFactor="1.00" vaporized=""/>
    <tripinfo id="18" depart="13.00" departLane="47621504#1_0" departPos="5.10" departSpeed="0.00" departDelay="6.25" arrival="133.00" arrivalLane="E15_0" arrivalPos="382.33" arrivalSpeed="12.02" duration="120.00" routeLength="1499.45" waitingTime="0.00" waitingCount="0" stopTime="0.00" timeLoss="12.36" rerouteNo="0" devices="tripinfo_18" vType="DEFAULT_VEHTYPE" speedFactor="0.94" vaporized=""/>
    <tripinfo id="92" depart="37.00" departLane="-E15_0" departPos="5.10" departSpeed="0.00" departDelay="2.50" arrival="133.00" arrivalLane="47693393#5_2" arrivalPos="315.08" arrivalSpeed="18.15" duration="96.00" routeLength="717.16" waitingTime="32.00" waitingCount="1" stopTime="0.00" timeLoss="43.01" rerouteNo="0" devices="tripinfo_92" vType="DEFAULT_VEHTYPE" speedFactor="0.83" vaporized=""/>
    <tripinfo id="160" depart="60.00" departLane="47693411#4_0" departPos="5.10" departSpeed="0.00" departDelay="0.00" arrival="134.00" arrivalLane="E8_1" arrivalPos="236.52" arrivalSpeed="12.12" duration="74.00" routeLength="606.60" waitingTime="6.00" waitingCount="1" stopTime="0.00" timeLoss="15.74" rerouteNo="0" devices="tripinfo_160" vType="DEFAULT_VEHTYPE" speedFactor="0.88" vaporized=""/>
    <tripinfo id="98" depart="38.00" departLane="-E22_0" departPos="5.10" departSpeed="0.00" departDelay="1.25" arrival="135.00" arrivalLane="-47621504#1_2" arrivalPos="333.17" arrivalSpeed="24.80" duration="97.00" routeLength="1378.90" waitingTime="0.00" waitingCount="0" stopTime="0.00" timeLoss="14.82" rerouteNo="0" devices="tripinfo_98" vType="DEFAULT_VEHTYPE" speedFactor="1.12" vaporized=""/>
    <tripinfo id="50" depart="21.00" departLane="-47621504#5_0" departPos="5.10" departSpeed="0.00" departDelay="2.25" arrival="136.00" arrivalLane="E2_1" arrivalPos="256.37" arrivalSpeed="11.05" duration="115.00" routeLength="955.35" waitingTime="23.00" waitingCount="1" stopTime="0.00" timeLoss="41.65" rerouteNo="0" devices="tripinfo_50" vType="DEFAULT_VEHTYPE" speedFactor="0.85" vaporized=""/>
    <tripinfo id="64" depart="25.00" departLane="E16_0" departPos="5.10" departSpeed="0.00" departDelay="1.00" arrival="141.00" arrivalLane="E25_1" arrivalPos="330.97" arrivalSpeed="12.40" duration="116.00" routeLength="701.61" waitingTime="50.00" waitingCount="1" stopTime="0.00" timeLoss="60.71" rerouteNo="0" devices="tripinfo_64" vType="DEFAULT_VEHTYPE" speedFactor="0.94" vaporized=""/>
    <tripinfo id="4" depart="2.00" departLane="-E15_0" departPos="5.10" departSpeed="0.00" departDelay="0.50" arrival="145.00" arrivalLane="-47621504#1_2" arrivalPos="333.17" arrivalSpeed="22.44" duration="143.00" routeLength="1515.23" waitingTime="29.00" waitingCount="1" stopTime="0.00" timeLoss="44.93" rerouteNo="0" devices="tripinfo_4" vType="DEFAULT_VEHTYPE" speedFactor="1.03" vaporized=""/>
    <tripinfo id="219" depart="83.00" departLane="-E17_0" departPos="5.10" departSpeed="0.00" departDelay="0.88" arrival="148.00" arrivalLane="E25_0" arrivalPos="330.97" arrivalSpeed="11.41" duration="65.00" routeLength="708.71" waitingTime="0.00" waitingCount="0" stopTime="0.00" timeLoss="7.22" rerouteNo="0" devices="tripinfo_219" vType="DEFAULT_VEHTYPE" speedFactor="0.91" vaporized=""/>
    <tripinfo id="174" depart="66.00" departLane="-E6_0" departPos="5.10" departSpeed="0.00" departDelay="0.75" arrival="149.00" arrivalLane="E1_0" arrivalPos="369.00" arrivalSpeed="12.91" duration="83.00" routeLength="998.99" waitingTime="0.00" waitingCount="0" stopTime="0.00" timeLoss="14.24" rerouteNo="0" devices="tripinfo_174" vType="DEFAULT_VEHTYPE" speedFactor="0.96" vaporized=""/>
    <tripinfo id="212" depart="80.00" departLane="-E2_0" departPos="5.10" departSpeed="0.00" departDelay="0.50" arrival="154.00" arrivalLane="47621504#5_0" arrivalPos="282.84" arrivalSpeed="21.93" duration="74.00" routeLength="924.42" waitingTime="0.00" waitingCount="0" stopTime="0.00" timeLoss="13.94" rerouteNo="0" devices="tripinfo_212" vType="DEFAULT_VEHTYPE" speedFactor="1.00" vaporized=""/>
    <tripinfo id="183" depart="69.00" departLane="-E10_0" departPos="5.10" departSpeed="0.00" departDelay="0.38" arrival="155.00" arrivalLane="E2_0" arrivalPos="256.37" arrivalSpeed="14.78" duration="86.00" routeLength="1053.49" waitingTime="0.00" waitingCount="0" stopTime="0.00" timeLoss="8.82" rerouteNo="0" devices="tripinfo_183" vType="DEFAULT_VEHTYPE" speedFactor="1.08" vaporized=""/>
    <tripinfo id="124" depart="47.00" departLane="-E6_0" departPos="5.10" departSpeed="0.00" departDelay="0.50" arrival="156.00" arrivalLane="47693393#2_0" arrivalPos="294.24" arrivalSpeed="15.32" duration="109.00" routeLength="1407.03" waitingTime="0.00" waitingCount="0" stopTime="0.00" timeLoss="13.93" rerouteNo="0" devices="tripinfo_124" vType="DEFAULT_VEHTYPE" speedFactor="1.06" vaporized=""/>
    <tripinfo id="226" depart="86.00" departLane="-E2_0" departPos="5.10" departSpeed="0.00" departDelay="1.25" arrival="156.00" arrivalLane="47621504#5_0" arrivalPos="282.84" arrivalSpeed="26.65" duration="70.00" routeLength="924.42" waitingTime="0.00" waitingCount="0" stopTime="0.00" timeLoss="21.49" rerouteNo="0" devices="tripinfo_226" vType="DEFAULT_VEHTYPE" speedFactor="1.24" vaporized=""/>
    <tripinfo id="57" depart="22.00" departLane="E22_0" departPos="5.10" departSpeed="0.00" departDelay="0.62" arrival="161.00" arrivalLane="E6_2" arrivalPos="330.11" arrivalSpeed="15.68" duration="139.00" routeLength="1016.44" waitingTime="65.00" waitingCount="1" stopTime="0.00" timeLoss="80.86" rerouteNo="0" devices="tripinfo_57" vType="DEFAULT_VEHTYPE" speedFactor="1.14" vaporized=""/>
    <tripinfo id="2" depart="1.00" departLane="-E8_0" departPos="5.10" departSpeed="0.00" departDelay="0.25" arrival="165.00" arrivalLane="E17_0" arrivalPos="373.55" arrivalSpeed="13.11" duration="164.00" routeLength="1583.97" waitingTime="38.00" waitingCount="1" stopTime="0.00" timeLoss="57.48" rerouteNo="0" devices="tripinfo_2" vType="DEFAULT_VEHTYPE" speedFactor="1.01" vaporized=""/>
    <tripinfo id="68" depart="27.00" departLane="-47621504#5_0" departPos="5.10" departSpeed="0.00" departDelay="1.50" arrival="165.00" arrivalLane="E20_0" arrivalPos="350.11" arrivalSpeed="13.82" duration="138.00" routeLength="1716.40" waitingTime="0.00" waitingCount="0" stopTime="0.00" timeLoss="25.21" rerouteNo="0" devices="tripinfo_68" vType="DEFAULT_VEHTYPE" speedFactor="1.04" vaporized=""/>
    <tripinfo id="46" depart="19.00" departLane="47621504#1_0" departPos="5.10" departSpeed="0.00" departDelay="1.75" arrival="167.00" arrivalLane="E1_1" arrivalPos="369.00" arrivalSpeed="13.66" duration="148.00" routeLength="1015.76" waitingTime="71.00" waitingCount="1" stopTime="0.00" timeLoss="82.84" rerouteNo="0" devices="tripinfo_46" vType="DEFAULT_VEHTYPE" speedFactor="1.00" vaporized=""/>
    <tripinfo id="81" depart="34.00" departLane="-E1_0" departPos="5.10" departSpeed="0.00" departDelay="3.62" arrival="167.00" arrivalLane="E6_1" arrivalPos="330.11" arrivalSpeed="12.60" duration="133.00" routeLength="1030.41" waitingTime="44.00" waitingCount="1" stopTime="0.00" timeLoss="64.89" rerouteNo="0" devices="tripinfo_81" vType="DEFAULT_VEHTYPE" speedFactor="1.00" vaporized=""/>
    <tripinfo id="116" depart="44.00" departLane="-E25_0" departPos="5.10" departSpeed="0.00" departDelay="0.50" arrival="168.00" arrivalLane="E17_1" arrivalPos="373.55" arrivalSpeed="5.99" duration="124.00" routeLength="724.20" waitingTime="64.00" waitingCount="1" stopTime="0.00" timeLoss="79.01" rerouteNo="0" devices="tripinfo_116" vType="DEFAULT_VEHTYPE" speedFactor="1.18" vaporized=""/>
    <tripinfo id="151" depart="59.00" departLane="47621504#1_0" departPos="5.10" departSpeed="0.00" departDelay="2.38" arrival="168.00" arrivalLane="E13_1" arrivalPos="382.60" arrivalSpeed="13.77" duration="109.00" routeLength="735.55" waitingTime="52.00" waitingCount="1" stopTime="0.00" timeLoss="64.01" rerouteNo="0" devices="tripinfo_151" vType="DEFAULT_VEHTYPE" speedFactor="1.00" vaporized=""/>
    <tripinfo id="30" depart="12.00" departLane="E5_0" departPos="5.10" departSpeed="0.00" departDelay="0.75" arrival="169.00" arrivalLane="E15_2" arrivalPos="382.33" arrivalSpeed="15.83" duration="157.00" routeLength="1099.22" waitingTime="65.00" waitingCount="1" stopTime="0.00" timeLoss="88.27" rerouteNo="0" devices="tripinfo_30" vType="DEFAULT_VEHTYPE" speedFactor="1.18" vaporized=""/>
    <tripinfo id="223" depart="84.00" departLane="-E8_0" departPos="5.10" departSpeed="0.00" departDelay="0.38" arrival="169.00" arrivalLane="E10_1" arrivalPos="414.33" arrivalSpeed="14.74" duration="85.00" routeLength="670.89" waitingTime="27.00" waitingCount="1" stopTime="0.00" timeLoss="38.21" rerouteNo="0" devices="tripinfo_223" vType="DEFAULT_VEHTYPE" speedFactor="1.06" vaporized=""/>
    <tripinfo id="224" depart="89.00" departLane="47621504#1_0" departPos="5.10" departSpeed="0.00" departDelay="5.00" arrival="170.00" arrivalLane="E13_2" arrivalPos="382.60" arrivalSpeed="13.60" duration="81.00" routeLength="735.55" waitingTime="22.00" waitingCount="1" stopTime="0.00" timeLoss="36.05" rerouteNo="0" devices="tripinfo_224" vType="DEFAULT_VEHTYPE" speedFactor="1.02" vaporized=""/>
    <tripinfo id="228" depart="87.00" departLane="-E8_0" departPos="5.10" departSpeed="0.00" departDelay="1.50" arrival="170.00" arrivalLane="E10_2" arrivalPos="414.33" arrivalSpeed="14.43" duration="83.00" routeLength="670.89" waitingTime="27.00" waitingCount="1" stopTime="0.00" timeLoss="37.93" rerouteNo="0" devices="tripinfo_228" vType="DEFAULT_VEHTYPE" speedFactor="1.09" vaporized=""/>
    <tripinfo id="389" depart="147.00" departLane="-E19_0" departPos="5.10" departSpeed="0.00" departDelay="1.12" arrival="172.00" arrivalLane="-E19_0" arrivalPos="273.06" arrivalSpeed="12.07" duration="25.00" routeLength="267.96" waitingTime="0.00" waitingCount="0" stopTime="0.00" timeLoss="3.70" rerouteNo="0" devices="tripinfo_389" vType="DEFAULT_VEHTYPE" speedFactor="0.93" vaporized=""/>
    <tripinfo id="56" depart="21.00" departLane="-E2_0" departPos="5.10" departSpeed="0.00" departDelay="0.00" arrival="173.00" arrivalLane="-E5_1" arrivalPos="399.05" arrivalSpeed="12.02" duration="152.00" routeLength="1354.72" waitingTime="23.00" waitingCount="1" stopTime="0.00" timeLoss="43.34" rerouteNo="0" devices="tripinfo_56" vType="DEFAULT_VEHTYPE" speedFactor="0.90" vaporized=""/>
    <tripinfo id="200" depart="78.00" departLane="-E15_0" departPos="5.10" departSpeed="0.00" departDelay="3.00" arrival="173.00" arrivalLane="-E5_0" arrivalPos="399.05" arrivalSpeed="12.08" duration="95.00" routeLength="1068.57" waitingTime="0.00" waitingCount="0" stopTime="0.00" timeLoss="12.00" rerouteNo="0" devices="tripinfo_200" vType="DEFAULT_VEHTYPE" speedFactor="0.95" vaporized=""/>
    <tripinfo id="75" depart="29.00" departLane="E5_0" departPos="5.10" departSpeed="0.00" departDelay="0.88" arrival="174.00" arrivalLane="E15_1" arrivalPos="382.33" arrivalSpeed="13.55" duration="145.00" routeLength="1099.22" waitingTime="46.00" waitingCount="1" stopTime="0.00" timeLoss="63.08" rerouteNo="0" devices="tripinfo_75" vType="DEFAULT_VEHTYPE" speedFactor="0.98" vaporized=""/>
    <tripinfo id="222" depart="84.00" departLane="E19_0" departPos="5.10" departSpeed="0.00" departDelay="0.75" arrival="175.00" arrivalLane="E15_0" arrivalPos="382.33" arrivalSpeed="11.33" duration="91.00" routeLength="675.44" waitingTime="21.00" waitingCount="1" stopTime="0.00" timeLoss="31.20" rerouteNo="0" devices="tripinfo_222" vType="DEFAULT_VEHTYPE" speedFactor="0.84" vaporized=""/>
    <tripinfo id="100" depart="41.00" departLane="E5_0" departPos="5.10" departSpeed="0.00" departDelay="3.50" arrival="178.00" arrivalLane="E6_2" arrivalPos="330.11" arrivalSpeed="13.62" duration="137.00" routeLength="1820.19" waitingTime="0.00" waitingCount="0" stopTime="0.00" timeLoss="19.53" rerouteNo="0" devices="tripinfo_100" vType="DEFAULT_VEHTYPE" speedFactor="1.06" vaporized=""/>
    <tripinfo id="236" depart="92.00" departLane="-E15_0" departPos="5.10" departSpeed="0.00" departDelay="3.50" arrival="178.00" arrivalLane="-E5_0" arrivalPos="399.05" arrivalSpeed="14.16" duration="86.00" routeLength="1068.57" waitingTime="0.00" waitingCount="0" stopTime="0.00" timeLoss="10.87" rerouteNo="0" devices="tripinfo_236" vType="DEFAULT_VEHTYPE" speedFactor="1.04" vaporized=""/>
    <tripinfo id="265" depart="100.00" departLane="-47693393#5_0" departPos="5.10" departSpeed="0.00" departDelay="0.62" arrival="178.00" arrivalLane="E16_1" arrivalPos="350.84" arrivalSpeed="12.60" duration="78.00" routeLength="685.94" waitingTime="18.00" waitingCount="1" stopTime="0.00" timeLoss="34.71" rerouteNo="0" devices="tripinfo_265" vType="DEFAULT_VEHTYPE" speedFactor="0.96" vaporized=""/>
    <tripinfo id="141" depart="53.00" departLane="-E3_0" departPos="5.10" departSpeed="0.00" departDelay="0.12" arrival="181.00" arrivalLane="47621504#5_0" arrivalPos="282.84" arrivalSpeed="24.89" duration="128.00" routeLength="990.10" waitingTime="56.00" waitingCount="1" stopTime="0.00" timeLoss="71.90" rerouteNo="0" devices="tripinfo_141" vType="DEFAULT_VEHTYPE" speedFactor="1.16" vaporized=""/>
    <tripinfo id="342" depart="129.00" departLane="-47621504#4_0" departPos="5.10" departSpeed="0.00" departDelay="0.75" arrival="181.00" arrivalLane="E1_0" arrivalPos="369.00" arrivalSpeed="13.69" duration="52.00" routeLength="659.84" waitingTime="0.00" waitingCount="0" stopTime="0.00" timeLoss="10.99" rerouteNo="0" devices="tripinfo_342" vType="DEFAULT_VEHTYPE" speedFactor="1.00" vaporized=""/>
    <tripinfo id="91" depart="35.00" departLane="E5_0" departPos="5.10" departSpeed="0.00" departDelay="0.88" arrival="183.00" arrivalLane="-E16_0" arrivalPos="350.84" arrivalSpeed="11.64" duration="148.00" routeLength="1435.23" waitingTime="8.00" waitingCount="1" stopTime="0.00" timeLoss="30.56" rerouteNo="0" devices="tripinfo_91" vType="DEFAULT_VEHTYPE" speedFactor="0.89" vaporized=""/>
    <tripinfo id="3" depart="2.00" departLane="E19_0" departPos="5.10" departSpeed="0.00" departDelay="0.88" arrival="186.00" arrivalLane="-47693411#4_1" arrivalPos="350.11" arrivalSpeed="8.21" duration="184.00" routeLength="1954.90" waitingTime="3.00" waitingCount="2" stopTime="0.00" timeLoss="52.22" rerouteNo="0" devices="tripinfo_3" vType="DEFAULT_VEHTYPE" speedFactor="1.08" vaporized=""/>
    <tripinfo id="101" depart="38.00" departLane="47621504#4_0" departPos="5.10" departSpeed="0.00" departDelay="0.12" arrival="186.00" arrivalLane="-E5_1" arrivalPos="399.05" arrivalSpeed="12.63" duration="148.00" routeLength="1769.87" waitingTime="0.00" waitingCount="0" stopTime="0.00" timeLoss="20.79" rerouteNo="0" devices="tripinfo_101" vType="DEFAULT_VEHTYPE" speedFactor="0.96" vaporized=""/>
    <tripinfo id="248" depart="107.00" departLane="-E15_0" departPos="5.10" departSpeed="0.00" departDelay="14.00" arrival="187.00" arrivalLane="-E5_0" arrivalPos="399.05" arrivalSpeed="14.97" duration="80.00" routeLength="1068.57" waitingTime="0.00" waitingCount="0" stopTime="0.00" timeLoss="10.95" rerouteNo="0" devices="tripinfo_248" vType="DEFAULT_VEHTYPE" speedFactor="1.14" vaporized=""/>
    <tripinfo id="62" depart="24.00" departLane="-47621504#4_0" departPos="5.10" departSpeed="0.00" departDelay="0.75" arrival="188.00" arrivalLane="47693393#5_0" arrivalPos="315.08" arrivalSpeed="22.56" duration="164.00" routeLength="1650.11" waitingTime="31.00" waitingCount="1" stopTime="0.00" timeLoss="60.36" rerouteNo="0" devices="tripinfo_62" vType="DEFAULT_VEHTYPE" speedFactor="1.02" vaporized=""/>
    <tripinfo id="152" depart="58.00" departLane="-47693393#5_0" departPos="5.10" departSpeed="0.00" departDelay="1.00" arrival="188.00" arrivalLane="-E21_0" arrivalPos="263.57" arrivalSpeed="14.33" duration="130.00" routeLength="959.20" waitingTime="54.00" waitingCount="1" stopTime="0.00" timeLoss="72.06" rerouteNo="0" devices="tripinfo_152" vType="DEFAULT_VEHTYPE" speedFactor="1.07" vaporized=""/>
    <tripinfo id="142" depart="54.00" departLane="-E2_0" departPos="5.10" departSpeed="0.00" departDelay="0.75" arrival="189.00" arrivalLane="E6_0" arrivalPos="330.11" arrivalSpeed="12.62" duration="135.00" routeLength="990.76" waitingTime="43.00" waitingCount="1" stopTime="0.00" timeLoss="57.61" rerouteNo="0" devices="tripinfo_142" vType="DEFAULT_VEHTYPE" speedFactor="0.94" vaporized=""/>
    <tripinfo id="159" depart="60.00" departLane="-47693411#4_0" departPos="5.10" departSpeed="0.00" departDelay="0.38" arrival="189.00" arrivalLane="E6_1" arrivalPos="330.11" arrivalSpeed="15.66" duration="129.00" routeLength="1103.35" waitingTime="37.00" waitingCount="1" stopTime="0.00" timeLoss="53.44" rerouteNo="0" devices="tripinfo_159" vType="DEFAULT_VEHTYPE" speedFactor="1.14" vaporized=""/>
    <tripinfo id="38" depart="15.00" departLane="E22_0" departPos="5.10" departSpeed="0.00" departDelay="0.75" arrival="191.00" arrivalLane="E10_0" arrivalPos="414.33" arrivalSpeed="15.03" duration="176.00" routeLength="1863.47" waitingTime="29.00" waitingCount="1" stopTime="0.00" timeLoss="53.78" rerouteNo="0" devices="tripinfo_38" vType="DEFAULT_VEHTYPE" speedFactor="1.10" vaporized=""/>
    <tripinfo id="285" depart="110.00" departLane="-E6_0" departPos="5.10" departSpeed="0.00" departDelay="3.12" arrival="191.00" arrivalLane="E1_0" arrivalPos="369.00" arrivalSpeed="13.20" duration="81.00" routeLength="998.99" waitingTime="0.00" waitingCount="0" stopTime="0.00" timeLoss="17.78" rerouteNo="0" devices="tripinfo_285" vType="DEFAULT_VEHTYPE" speedFactor="1.04" vaporized=""/>
    <tripinfo id="117" depart="44.00" departLane="-E1_0" departPos="5.10" departSpeed="0.00" departDelay="0.12" arrival="193.00" arrivalLane="-E20_0" arrivalPos="350.11" arrivalSpeed="13.28" duration="149.00" routeLength="1139.15" waitingTime="48.00" waitingCount="1" stopTime="0.00" timeLoss="66.73" rerouteNo="0" devices="tripinfo_117" vType="DEFAULT_VEHTYPE" speedFactor="1.00" vaporized=""/>
    <tripinfo id="150" depart="57.00" departLane="E21_0" departPos="5.10" departSpeed="0.00" departDelay="0.75" arrival="193.00" arrivalLane="E13_0" arrivalPos="382.60" arrivalSpeed="12.57" duration="136.00" routeLength="1051.52" waitingTime="41.00" waitingCount="1" stopTime="0.00" timeLoss="55.60" rerouteNo="0" devices="tripinfo_150" vType="DEFAULT_VEHTYPE" speedFactor="0.96" vaporized=""/>
    <tripinfo id="19" depart="8.00" departLane="47693411#4_0" departPos="5.10" departSpeed="0.00" departDelay="0.88" arrival="194.00" arrivalLane="E13_1" arrivalPos="382.60" arrivalSpeed="15.38" duration="186.00" routeLength="2090.51" waitingTime="20.00" waitingCount="1" stopTime="0.00" timeLoss="55.75" rerouteNo="0" devices="tripinfo_19" vType="DEFAULT_VEHTYPE" speedFactor="1.16" vaporized=""/>
    <tripinfo id="146" depart="55.00" departLane="-E3_0" departPos="5.10" departSpeed="0.00" departDelay="0.25" arrival="194.00" arrivalLane="47621504#5_0" arrivalPos="282.84" arrivalSpeed="19.08" duration="139.00" routeLength="990.10" waitingTime="49.00" waitingCount="1" stopTime="0.00" timeLoss="65.03" rerouteNo="0" devices="tripinfo_146" vType="DEFAULT_VEHTYPE" speedFactor="0.89" vaporized=""/>
    <tripinfo id="17" depart="7.00" departLane="-E15_0" departPos="5.10" departSpeed="0.00" departDelay="0.62" arrival="195.00" arrivalLane="E13_0" arrivalPos="382.60" arrivalSpeed="12.53" duration="188.00" routeLength="1567.55" waitingTime="49.00" waitingCount="2" stopTime="0.00" timeLoss="67.70" rerouteNo="0" devices="tripinfo_17" vType="DEFAULT_VEHTYPE" speedFactor="0.94" vaporized=""/>
    <tripinfo id="201" depart="76.00" departLane="-E2_0" departPos="5.10" departSpeed="0.00" departDelay="0.62" arrival="195.00" arrivalLane="E6_0" arrivalPos="330.11" arrivalSpeed="11.92" duration="119.00" routeLength="990.76" waitingTime="21.00" waitingCount="1" stopTime="0.00" timeLoss="36.33" rerouteNo="0" devices="tripinfo_201" vType="DEFAULT_VEHTYPE" speedFactor="0.87" vaporized=""/>
    <tripinfo id="319" depart="125.00" departLane="-E2_0" departPos="5.10" departSpeed="0.00" departDelay="5.38" arrival="195.00" arrivalLane="47621504#5_0" arrivalPos="282.84" arrivalSpeed="21.29" duration="70.00" routeLength="924.42" waitingTime="0.00" waitingCount="0" stopTime="0.00" timeLoss="17.14" rerouteNo="0" devices="tripinfo_319" vType="DEFAULT_VEHTYPE" speedFactor="1.13" vaporized=""/>
    <tripinfo id="372" depart="140.00" departLane="-E10_0" departPos="5.10" departSpeed="0.00" departDelay="0.50" arrival="196.00" arrivalLane="E8_0" arrivalPos="236.52" arrivalSpeed="13.57" duration="56.00" routeLength="655.71" waitingTime="0.00" waitingCount="0" stopTime="0.00" timeLoss="7.63" rerouteNo="0" devices="tripinfo_372" vType="DEFAULT_VEHTYPE" speedFactor="1.01" vaporized=""/>
    <tripinfo id="74" depart="28.00" departLane="-E1_0" departPos="5.10" departSpeed="0.00" departDelay="0.25" arrival="197.00" arrivalLane="47693393#5_0" arrivalPos="315.08" arrivalSpeed="20.27" duration="169.00" routeLength="1735.18" waitingTime="15.00" waitingCount="2" stopTime="0.00" timeLoss="44.08" rerouteNo="0" devices="tripinfo_74" vType="DEFAULT_VEHTYPE" speedFactor="0.96" vaporized=""/>
    <tripinfo id="73" depart="28.00" departLane="-E20_0" departPos="5.10" departSpeed="0.00" departDelay="0.62" arrival="199.00" arrivalLane="E2_0" arrivalPos="256.37" arrivalSpeed="13.90" duration="171.00" routeLength="1305.96" waitingTime="56.00" waitingCount="2" stopTime="0.00" timeLoss="82.21" rerouteNo="0" devices="tripinfo_73" vType="DEFAULT_VEHTYPE" speedFactor="1.06" vaporized=""/>
    <tripinfo id="315" depart="119.00" departLane="E5_0" departPos="5.10" departSpeed="0.00" departDelay="0.88" arrival="199.00" arrivalLane="E10_0" arrivalPos="414.33" arrivalSpeed="15.19" duration="80.00" routeLength="1120.98" waitingTime="0.00" waitingCount="0" stopTime="0.00" timeLoss="15.62" rerouteNo="0" devices="tripinfo_315" vType="DEFAULT_VEHTYPE" speedFactor="1.15" vaporized=""/>
    <tripinfo id="53" depart="23.00" departLane="-47693393#5_0" departPos="5.10" departSpeed="0.00" departDelay="3.12" arrival="202.00" arrivalLane="E1_0" arrivalPos="369.00" arrivalSpeed="15.21" duration="179.00" routeLength="1750.73" waitingTime="29.00" waitingCount="1" stopTime="0.00" timeLoss="69.59" rerouteNo="0" devices="tripinfo_53" vType="DEFAULT_VEHTYPE" speedFactor="1.10" vaporized=""/>
    <tripinfo id="77" depart="29.00" departLane="-47693393#5_0" departPos="5.10" departSpeed="0.00" departDelay="0.12" arrival="202.00" arrivalLane="47621504#4_0" arrivalPos="286.75" arrivalSpeed="14.34" duration="173.00" routeLength="1650.15" waitingTime="29.00" waitingCount="1" stopTime="0.00" timeLoss="65.33" rerouteNo="0" devices="tripinfo_77" vType="DEFAULT_VEHTYPE" speedFactor="0.98" vaporized=""/>
    <tripinfo id="27" depart="11.00" departLane="-E6_0" departPos="5.10" departSpeed="0.00" departDelay="0.88" arrival="207.00" arrivalLane="E15_1" arrivalPos="382.33" arrivalSpeed="12.53" duration="196.00" routeLength="2074.36" waitingTime="16.00" waitingCount="1" stopTime="0.00" timeLoss="44.43" rerouteNo="0" devices="tripinfo_27" vType="DEFAULT_VEHTYPE" speedFactor="0.95" vaporized=""/>
    <tripinfo id="195" depart="74.00" departLane="E21_0" departPos="5.10" departSpeed="0.00" departDelay="0.88" arrival="209.00" arrivalLane="E15_0" arrivalPos="382.33" arrivalSpeed="11.20" duration="135.00" routeLength="1044.29" waitingTime="32.00" waitingCount="1" stopTime="0.00" timeLoss="44.29" rerouteNo="0" devices="tripinfo_195" vType="DEFAULT_VEHTYPE" speedFactor="0.84" vaporized=""/>
    <tripinfo id="429" depart="161.00" departLane="-47693393#5_0" departPos="5.10" departSpeed="0.00" departDelay="0.12" arrival="210.00" arrivalLane="E15_1" arrivalPos="382.33" arrivalSpeed="16.95" duration="49.00" routeLength="701.34" waitingTime="0.00" waitingCount="0" stopTime="0.00" timeLoss="13.55" rerouteNo="0" devices="tripinfo_429" vType="DEFAULT_VEHTYPE" speedFactor="1.23" vaporized=""/>
    <tripinfo id="88" depart="33.00" departLane="-47693393#5_0" departPos="5.10" departSpeed="0.00" departDelay="0.00" arrival="211.00" arrivalLane="E1_0" arrivalPos="369.00" arrivalSpeed="13.11" duration="178.00" routeLength="1750.73" waitingTime="27.00" waitingCount="1" stopTime="0.00" timeLoss="59.27" rerouteNo="0" devices="tripinfo_88" vType="DEFAULT_VEHTYPE" speedFactor="1.01" vaporized=""/>
    <tripinfo id="185" depart="73.00" departLane="-E20_0" departPos="5.10" departSpeed="0.00" departDelay="3.62" arrival="211.00" arrivalLane="E2_0" arrivalPos="256.37" arrivalSpeed="11.56" duration="138.00" routeLength="1305.96" waitingTime="6.00" waitingCount="2" stopTime="0.00" timeLoss="35.15" rerouteNo="0" devices="tripinfo_185" vType="DEFAULT_VEHTYPE" speedFactor="0.92" vaporized=""/>
    <tripinfo id="279" depart="105.00" departLane="47621504#1_0" departPos="5.10" departSpeed="0.00" departDelay="0.38" arrival="211.00" arrivalLane="47693393#5_0" arrivalPos="315.08" arrivalSpeed="21.10" duration="106.00" routeLength="1414.35" waitingTime="0.00" waitingCount="0" stopTime="0.00" timeLoss="16.35" rerouteNo="0" devices="tripinfo_279" vType="DEFAULT_VEHTYPE" speedFactor="0.97" vaporized=""/>
    <tripinfo id="48" depart="20.00" departLane="E5_0" departPos="5.10" departSpeed="0.00" departDelay="2.00" arrival="215.00" arrivalLane="E13_0" arrivalPos="382.60" arrivalSpeed="11.92" duration="195.00" routeLength="1852.59" waitingTime="15.00" waitingCount="2" stopTime="0.00" timeLoss="41.47" rerouteNo="0" devices="tripinfo_48" vType="DEFAULT_VEHTYPE" speedFactor="0.88" vaporized=""/>
    <tripinfo id="85" depart="32.00" departLane="E5_0" departPos="5.10" departSpeed="0.00" departDelay="0.12" arrival="215.00" arrivalLane="E13_1" arrivalPos="382.60" arrivalSpeed="12.65" duration="183.00" routeLength="1852.59" waitingTime="9.00" waitingCount="1" stopTime="0.00" timeLoss="44.37" rerouteNo="0" devices="tripinfo_85" vType="DEFAULT_VEHTYPE" speedFactor="0.98" vaporized=""/>
    <tripinfo id="254" depart="98.00" departLane="-47621504#5_0" departPos="5.10" departSpeed="0.00" departDelay="2.75" arrival="215.00" arrivalLane="47693411#4_0" arrivalPos="350.47" arrivalSpeed="8.96" duration="117.00" routeLength="1052.42" waitingTime="17.00" waitingCount="1" stopTime="0.00" timeLoss="30.88" rerouteNo="0" devices="tripinfo_254" vType="DEFAULT_VEHTYPE" speedFactor="0.88" vaporized=""/>
    <tripinfo id="337" depart="127.00" departLane="-E25_0" departPos="5.10" departSpeed="0.00" departDelay="0.62" arrival="215.00" arrivalLane="E15_0" arrivalPos="382.33" arrivalSpeed="14.18" duration="88.00" routeLength="1095.87" waitingTime="0.00" waitingCount="0" stopTime="0.00" timeLoss="9.43" rerouteNo="0" devices="tripinfo_337" vType="DEFAULT_VEHTYPE" speedFactor="1.02" vaporized=""/>
    <tripinfo id="39" depart="15.00" departLane="-E10_0" departPos="5.10" departSpeed="0.00" departDelay="0.38" arrival="216.00" arrivalLane="47621504#5_0" arrivalPos="282.84" arrivalSpeed="19.83" duration="201.00" routeLength="1479.21" waitingTime="58.00" waitingCount="2" stopTime="0.00" timeLoss="82.21" rerouteNo="0" devices="tripinfo_39" vType="DEFAULT_VEHTYPE" speedFactor="0.90" vaporized=""/>
    <tripinfo id="345" depart="131.00" departLane="-E6_0" departPos="5.10" departSpeed="0.00" departDelay="1.62" arrival="217.00" arrivalLane="E1_0" arrivalPos="369.00" arrivalSpeed="12.45" duration="86.00" routeLength="998.99" waitingTime="0.00" waitingCount="0" stopTime="0.00" timeLoss="15.57" rerouteNo="0" devices="tripinfo_345" vType="DEFAULT_VEHTYPE" speedFactor="0.94" vaporized=""/>
    <tripinfo id="1" depart="1.00" departLane="-E10_0" departPos="5.10" departSpeed="0.00" departDelay="0.62" arrival="218.00" arrivalLane="47621504#4_0" arrivalPos="286.75" arrivalSpeed="13.00" duration="217.00" routeLength="1781.79" waitingTime="68.00" waitingCount="1" stopTime="0.00" timeLoss="95.04" rerouteNo="0" devices="tripinfo_1" vType="DEFAULT_VEHTYPE" speedFactor="0.94" vaporized=""/>
    <tripinfo id="79" depart="31.00" departLane="-E1_0" departPos="5.10" departSpeed="0.00" departDelay="1.38" arrival="218.00" arrivalLane="-E5_0" arrivalPos="399.05" arrivalSpeed="14.61" duration="187.00" routeLength="1565.57" waitingTime="53.00" waitingCount="2" stopTime="0.00" timeLoss="82.97" rerouteNo="0" devices="tripinfo_79" vType="DEFAULT_VEHTYPE" speedFactor="1.09" vaporized=""/>
    <tripinfo id="110" depart="46.00" departLane="E5_0" departPos="5.10" departSpeed="0.00" departDelay="4.75" arrival="220.00" arrivalLane="E13_0" arrivalPos="382.60" arrivalSpeed="11.92" duration="174.00" routeLength="1852.59" waitingTime="5.00" waitingCount="2" stopTime="0.00" timeLoss="28.65" rerouteNo="0" devices="tripinfo_110" vType="DEFAULT_VEHTYPE" speedFactor="0.93" vaporized=""/>
    <tripinfo id="298" depart="113.00" departLane="-E6_0" departPos="5.10" departSpeed="0.00" departDelay="1.25" arrival="220.00" arrivalLane="47621504#5_2" arrivalPos="282.84" arrivalSpeed="20.83" duration="107.00" routeLength="633.31" waitingTime="56.00" waitingCount="1" stopTime="0.00" timeLoss="67.40" rerouteNo="0" devices="tripinfo_298" vType="DEFAULT_VEHTYPE" speedFactor="0.98" vaporized=""/>
    <tripinfo id="13" depart="5.00" departLane="-47693393#5_0" departPos="5.10" departSpeed="0.00" departDelay="0.12" arrival="221.00" arrivalLane="-E0_0" arrivalPos="371.34" arrivalSpeed="14.65" duration="216.00" routeLength="2031.99" waitingTime="57.00" waitingCount="2" stopTime="0.00" timeLoss="97.37" rerouteNo="0" devices="tripinfo_13" vType="DEFAULT_VEHTYPE" speedFactor="1.12" vaporized=""/>
    <tripinfo id="189" depart="74.00" departLane="-E13_0" departPos="5.10" departSpeed="0.00" departDelay="3.12" arrival="221.00" arrivalLane="E25_0" arrivalPos="330.97" arrivalSpeed="12.61" duration="147.00" routeLength="1118.85" waitingTime="49.00" waitingCount="1" stopTime="0.00" timeLoss="63.05" rerouteNo="0" devices="tripinfo_189" vType="DEFAULT_VEHTYPE" speedFactor="0.97" vaporized=""/>
    <tripinfo id="309" depart="122.00" departLane="-E6_0" departPos="5.10" departSpeed="0.00" departDelay="6.12" arrival="221.00" arrivalLane="47621504#5_2" arrivalPos="282.84" arrivalSpeed="23.20" duration="99.00" routeLength="633.31" waitingTime="51.00" waitingCount="1" stopTime="0.00" timeLoss="62.39" rerouteNo="0" devices="tripinfo_309" vType="DEFAULT_VEHTYPE" speedFactor="1.05" vaporized=""/>
    <tripinfo id="326" depart="125.00" departLane="E5_0" departPos="5.10" departSpeed="0.00" departDelay="2.75" arrival="221.00" arrivalLane="E10_0" arrivalPos="414.33" arrivalSpeed="11.64" duration="96.00" routeLength="1120.98" waitingTime="0.00" waitingCount="0" stopTime="0.00" timeLoss="14.78" rerouteNo="0" devices="tripinfo_326" vType="DEFAULT_VEHTYPE" speedFactor="0.93" vaporized=""/>
    <tripinfo id="136" depart="54.00" departLane="-E6_0" departPos="5.10" departSpeed="0.00" departDelay="3.00" arrival="222.00" arrivalLane="E8_2" arrivalPos="236.52" arrivalSpeed="15.51" duration="168.00" routeLength="1363.93" waitingTime="60.00" waitingCount="1" stopTime="0.00" timeLoss="72.98" rerouteNo="0" devices="tripinfo_136" vType="DEFAULT_VEHTYPE" speedFactor="1.12" vaporized=""/>
    <tripinfo id="280" depart="113.00" departLane="-E15_0" departPos="5.10" departSpeed="0.00" departDelay="8.00" arrival="222.00" arrivalLane="47693393#5_2" arrivalPos="315.08" arrivalSpeed="21.49" duration="109.00" routeLength="717.16" waitingTime="53.00" waitingCount="1" stopTime="0.00" timeLoss="64.44" rerouteNo="0" devices="tripinfo_280" vType="DEFAULT_VEHTYPE" speedFactor="0.99" vaporized=""/>
    <tripinfo id="28" depart="11.00" departLane="-E1_0" departPos="5.10" departSpeed="0.00" departDelay="0.50" arrival="223.00" arrivalLane="E2_2" arrivalPos="256.37" arrivalSpeed="15.29" duration="212.00" routeLength="1338.26" waitingTime="102.00" waitingCount="2" stopTime="0.00" timeLoss="131.73" rerouteNo="0" devices="tripinfo_28" vType="DEFAULT_VEHTYPE" speedFactor="1.13" vaporized=""/>
    <tripinfo id="121" depart="46.00" departLane="-E2_0" departPos="5.10" departSpeed="0.00" departDelay="0.62" arrival="223.00" arrivalLane="E8_2" arrivalPos="236.52" arrivalSpeed="14.24" duration="177.00" routeLength="887.78" waitingTime="92.00" waitingCount="2" stopTime="0.00" timeLoss="112.39" rerouteNo="0" devices="tripinfo_121" vType="DEFAULT_VEHTYPE" speedFactor="1.10" vaporized=""/>
    <tripinfo id="464" depart="174.00" departLane="-E8_0" departPos="5.10" departSpeed="0.00" departDelay="0.00" arrival="223.00" arrivalLane="-47693411#4_0" arrivalPos="350.11" arrivalSpeed="12.63" duration="49.00" routeLength="590.56" waitingTime="0.00" waitingCount="0" stopTime="0.00" timeLoss="7.32" rerouteNo="0" devices="tripinfo_464" vType="DEFAULT_VEHTYPE" speedFactor="1.21" vaporized=""/>
    <tripinfo id="423" depart="159.00" departLane="-E15_0" departPos="5.10" departSpeed="0.00" departDelay="0.38" arrival="224.00" arrivalLane="47693393#5_2" arrivalPos="315.08" arrivalSpeed="21.64" duration="65.00" routeLength="717.16" waitingTime="10.00" waitingCount="1" stopTime="0.00" timeLoss="21.14" rerouteNo="0" devices="tripinfo_423" vType="DEFAULT_VEHTYPE" speedFactor="1.01" vaporized=""/>
    <tripinfo id="9" depart="4.00" departLane="47621504#1_0" departPos="5.10" departSpeed="0.00" departDelay="0.62" arrival="225.00" arrivalLane="-47621504#1_2" arrivalPos="333.17" arrivalSpeed="17.79" duration="221.00" routeLength="2015.33" waitingTime="46.00" waitingCount="1" stopTime="0.00" timeLoss="69.33" rerouteNo="0" devices="tripinfo_9" vType="DEFAULT_VEHTYPE" speedFactor="0.86" vaporized=""/>
    <tripinfo id="11" depart="5.00" departLane="-E13_0" departPos="5.10" departSpeed="0.00" departDelay="0.88" arrival="226.00" arrivalLane="-E5_0" arrivalPos="399.05" arrivalSpeed="13.79" duration="221.00" routeLength="1852.62" waitingTime="71.00" waitingCount="1" stopTime="0.00" timeLoss="89.29" rerouteNo="0" devices="tripinfo_11" vType="DEFAULT_VEHTYPE" speedFactor="1.03" vaporized=""/>
    <tripinfo id="250" depart="94.00" departLane="-E25_0" departPos="5.10" departSpeed="0.00" departDelay="0.25" arrival="226.00" arrivalLane="-47621504#1_2" arrivalPos="333.17" arrivalSpeed="20.10" duration="132.00" routeLength="1082.29" waitingTime="36.00" waitingCount="2" stopTime="0.00" timeLoss="56.67" rerouteNo="0" devices="tripinfo_250" vType="DEFAULT_VEHTYPE" speedFactor="0.93" vaporized=""/>
    <tripinfo id="356" depart="134.00" departLane="E5_0" departPos="5.10" departSpeed="0.00" departDelay="0.50" arrival="226.00" arrivalLane="E10_0" arrivalPos="414.33" arrivalSpeed="12.72" duration="92.00" routeLength="1120.98" waitingTime="0.00" waitingCount="0" stopTime="0.00" timeLoss="13.95" rerouteNo="0" devices="tripinfo_356" vType="DEFAULT_VEHTYPE" speedFactor="0.96" vaporized=""/>
    <tripinfo id="363" depart="146.00" departLane="-E6_0" departPos="5.10" departSpeed="0.00" departDelay="9.88" arrival="226.00" arrivalLane="47621504#5_2" arrivalPos="282.84" arrivalSpeed="20.09" duration="80.00" routeLength="633.31" waitingTime="25.00" waitingCount="1" stopTime="0.00" timeLoss="37.14" rerouteNo="0" devices="tripinfo_363" vType="DEFAULT_VEHTYPE" speedFactor="0.90" vaporized=""/>
    <tripinfo id="374" depart="141.00" departLane="-E17_0" departPos="5.10" departSpeed="0.00" departDelay="0.75" arrival="226.00" arrivalLane="47693393#5_0" arrivalPos="315.08" arrivalSpeed="19.76" duration="85.00" routeLength="1071.69" waitingTime="0.00" waitingCount="0" stopTime="0.00" timeLoss="9.79" rerouteNo="0" devices="tripinfo_374" vType="DEFAULT_VEHTYPE" speedFactor="0.93" vaporized=""/>
    <tripinfo id="230" depart="87.00" departLane="-47693393#2_0" departPos="5.10" departSpeed="0.00" departDelay="0.75" arrival="227.00" arrivalLane="47621504#5_0" arrivalPos="282.84" arrivalSpeed="22.30" duration="140.00" routeLength="1356.81" waitingTime="28.00" waitingCount="1" stopTime="0.00" timeLoss="53.02" rerouteNo="0" devices="tripinfo_230" vType="DEFAULT_VEHTYPE" speedFactor="1.04" vaporized=""/>
    <tripinfo id="103" depart="46.00" departLane="-E15_0" departPos="5.10" departSpeed="0.00" departDelay="7.38" arrival="228.00" arrivalLane="-47621504#1_2" arrivalPos="333.17" arrivalSpeed="20.76" duration="182.00" routeLength="1515.23" waitingTime="52.00" waitingCount="2" stopTime="0.00" timeLoss="76.09" rerouteNo="0" devices="tripinfo_103" vType="DEFAULT_VEHTYPE" speedFactor="0.95" vaporized=""/>
    <tripinfo id="120" depart="52.00" departLane="-E15_0" departPos="5.10" departSpeed="0.00" departDelay="7.00" arrival="228.00" arrivalLane="E13_0" arrivalPos="382.60" arrivalSpeed="12.08" duration="176.00" routeLength="1567.55" waitingTime="40.00" waitingCount="1" stopTime="0.00" timeLoss="55.45" rerouteNo="0" devices="tripinfo_120" vType="DEFAULT_VEHTYPE" speedFactor="0.94" vaporized=""/>
    <tripinfo id="162" depart="61.00" departLane="-47621504#5_0" departPos="5.10" departSpeed="0.00" departDelay="0.25" arrival="228.00" arrivalLane="E2_2" arrivalPos="256.37" arrivalSpeed="13.36" duration="167.00" routeLength="955.35" waitingTime="82.00" waitingCount="2" stopTime="0.00" timeLoss="103.63" rerouteNo="0" devices="tripinfo_162" vType="DEFAULT_VEHTYPE" speedFactor="0.99" vaporized=""/>
    <tripinfo id="182" depart="69.00" departLane="-E15_0" departPos="5.10" departSpeed="0.00" departDelay="0.75" arrival="228.00" arrivalLane="E13_1" arrivalPos="382.60" arrivalSpeed="14.23" duration="159.00" routeLength="1567.55" waitingTime="27.00" waitingCount="1" stopTime="0.00" timeLoss="48.84" rerouteNo="0" devices="tripinfo_182" vType="DEFAULT_VEHTYPE" speedFactor="1.03" vaporized=""/>
    <tripinfo id="242" depart="91.00" departLane="47621504#4_0" departPos="5.10" departSpeed="0.00" departDelay="0.25" arrival="228.00" arrivalLane="E8_2" arrivalPos="236.52" arrivalSpeed="13.19" duration="137.00" routeLength="1302.93" waitingTime="15.00" waitingCount="2" stopTime="0.00" timeLoss="39.93" rerouteNo="0" devices="tripinfo_242" vType="DEFAULT_VEHTYPE" speedFactor="0.97" vaporized=""/>
    <tripinfo id="367" depart="138.00" departLane="-E25_0" departPos="5.10" departSpeed="0.00" departDelay="0.38" arrival="228.00" arrivalLane="E15_0" arrivalPos="382.33" arrivalSpeed="13.25" duration="90.00" routeLength="1095.87" waitingTime="0.00" waitingCount="0" stopTime="0.00" timeLoss="9.62" rerouteNo="0" devices="tripinfo_367" vType="DEFAULT_VEHTYPE" speedFactor="1.00" vaporized=""/>
    <tripinfo id="370" depart="149.00" departLane="-E6_0" departPos="5.10" departSpeed="0.00" departDelay="10.25" arrival="228.00" arrivalLane="E3_1" arrivalPos="306.82" arrivalSpeed="15.33" duration="79.00" routeLength="1040.41" waitingTime="0.00" waitingCount="0" stopTime="0.00" timeLoss="10.71" rerouteNo="0" devices="tripinfo_370" vType="DEFAULT_VEHTYPE" speedFactor="1.11" vaporized=""/>
    <tripinfo id="122" depart="47.00" departLane="-E1_0" departPos="5.10" departSpeed="0.00" departDelay="1.25" arrival="230.00" arrivalLane="E2_2" arrivalPos="256.37" arrivalSpeed="13.77" duration="183.00" routeLength="1338.26" waitingTime="65.00" waitingCount="2" stopTime="0.00" timeLoss="94.88" rerouteNo="0" devices="tripinfo_122" vType="DEFAULT_VEHTYPE" speedFactor="1.03" vaporized=""/>
    <tripinfo id="138" depart="55.00" departLane="-47693393#5_0" departPos="5.10" departSpeed="0.00" departDelay="3.25" arrival="230.00" arrivalLane="E13_0" arrivalPos="382.60" arrivalSpeed="13.22" duration="175.00" routeLength="1497.60" waitingTime="55.00" waitingCount="1" stopTime="0.00" timeLoss="75.04" rerouteNo="0" devices="tripinfo_138" vType="DEFAULT_VEHTYPE" speedFactor="1.00" vaporized=""/>
    <tripinfo id="148" depart="58.00" departLane="-E15_0" departPos="5.10" departSpeed="0.00" departDelay="2.50" arrival="230.00" arrivalLane="-47621504#1_2" arrivalPos="333.17" arrivalSpeed="20.38" duration="172.00" routeLength="1515.23" waitingTime="34.00" waitingCount="2" stopTime="0.00" timeLoss="67.17" rerouteNo="0" devices="tripinfo_148" vType="DEFAULT_VEHTYPE" speedFactor="0.97" vaporized=""/>
    <tripinfo id="299" depart="113.00" departLane="-47621504#5_0" departPos="5.10" departSpeed="0.00" departDelay="0.88" arrival="230.00" arrivalLane="E8_2" arrivalPos="236.52" arrivalSpeed="15.73" duration="117.00" routeLength="1313.65" waitingTime="4.00" waitingCount="1" stopTime="0.00" timeLoss="34.18" rerouteNo="0" devices="tripinfo_299" vType="DEFAULT_VEHTYPE" speedFactor="1.16" vaporized=""/>
    <tripinfo id="211" depart="81.00" departLane="-E1_0" departPos="5.10" departSpeed="0.00" departDelay="1.88" arrival="232.00" arrivalLane="E2_2" arrivalPos="256.37" arrivalSpeed="13.81" duration="151.00" routeLength="1338.26" waitingTime="31.00" waitingCount="2" stopTime="0.00" timeLoss="63.42" rerouteNo="0" devices="tripinfo_211" vType="DEFAULT_VEHTYPE" speedFactor="1.04" vaporized=""/>
    <tripinfo id="239" depart="90.00" departLane="47693393#2_0" departPos="5.10" departSpeed="0.00" departDelay="0.38" arrival="232.00" arrivalLane="E21_1" arrivalPos="263.57" arrivalSpeed="12.53" duration="142.00" routeLength="936.90" waitingTime="62.00" waitingCount="1" stopTime="0.00" timeLoss="87.43" rerouteNo="0" devices="tripinfo_239" vType="DEFAULT_VEHTYPE" speedFactor="1.13" vaporized=""/>
    <tripinfo id="233" depart="88.00" departLane="-E1_0" departPos="5.10" departSpeed="0.00" departDelay="0.62" arrival="233.00" arrivalLane="E2_2" arrivalPos="256.37" arrivalSpeed="15.51" duration="145.00" routeLength="1338.26" waitingTime="28.00" waitingCount="1" stopTime="0.00" timeLoss="66.29" rerouteNo="0" devices="tripinfo_233" vType="DEFAULT_VEHTYPE" speedFactor="1.15" vaporized=""/>
    <tripinfo id="483" depart="182.00" departLane="-47621504#5_0" departPos="5.10" departSpeed="0.00" departDelay="0.88" arrival="233.00" arrivalLane="E6_0" arrivalPos="330.11" arrivalSpeed="13.70" duration="51.00" routeLength="618.40" waitingTime="0.00" waitingCount="0" stopTime="0.00" timeLoss="12.14" rerouteNo="0" devices="tripinfo_483" vType="DEFAULT_VEHTYPE" speedFactor="0.99" vaporized=""/>
    <tripinfo id="49" depart="23.00" departLane="E5_0" departPos="5.10" departSpeed="0.00" departDelay="4.62" arrival="235.00" arrivalLane="E3_1" arrivalPos="306.82" arrivalSpeed="11.40" duration="212.00" routeLength="1404.89" waitingTime="71.00" waitingCount="2" stopTime="0.00" timeLoss="92.11" rerouteNo="0" devices="tripinfo_49" vType="DEFAULT_VEHTYPE" speedFactor="0.85" vaporized=""/>
    <tripinfo id="301" depart="113.00" departLane="-E2_0" departPos="5.10" departSpeed="0.00" departDelay="0.12" arrival="235.00" arrivalLane="E20_0" arrivalPos="350.11" arrivalSpeed="13.01" duration="122.00" routeLength="1290.53" waitingTime="0.00" waitingCount="0" stopTime="0.00" timeLoss="21.58" rerouteNo="0" devices="tripinfo_301" vType="DEFAULT_VEHTYPE" speedFactor="0.94" vaporized=""/>
    <tripinfo id="405" depart="152.00" departLane="-E17_0" departPos="5.10" departSpeed="0.00" departDelay="0.12" arrival="235.00" arrivalLane="47693393#5_0" arrivalPos="315.08" arrivalSpeed="20.31" duration="83.00" routeLength="1071.69" waitingTime="0.00" waitingCount="0" stopTime="0.00" timeLoss="9.87" rerouteNo="0" devices="tripinfo_405" vType="DEFAULT_VEHTYPE" speedFactor="0.95" vaporized=""/>
    <tripinfo id="262" depart="101.00" departLane="-E6_0" departPos="5.10" departSpeed="0.00" departDelay="2.75" arrival="236.00" arrivalLane="E2_2" arrivalPos="256.37" arrivalSpeed="13.65" duration="135.00" routeLength="1005.63" waitingTime="42.00" waitingCount="2" stopTime="0.00" timeLoss="65.11" rerouteNo="0" devices="tripinfo_262" vType="DEFAULT_VEHTYPE" speedFactor="1.04" vaporized=""/>
    <tripinfo id="409" depart="154.00" departLane="-E8_0" departPos="5.10" departSpeed="0.00" departDelay="0.62" arrival="236.00" arrivalLane="E2_0" arrivalPos="256.37" arrivalSpeed="13.41" duration="82.00" routeLength="856.84" waitingTime="0.00" waitingCount="0" stopTime="0.00" timeLoss="11.67" rerouteNo="0" devices="tripinfo_409" vType="DEFAULT_VEHTYPE" speedFactor="0.99" vaporized=""/>
    <tripinfo id="355" depart="143.00" departLane="-E6_0" departPos="5.10" departSpeed="0.00" departDelay="9.88" arrival="239.00" arrivalLane="E2_2" arrivalPos="256.37" arrivalSpeed="14.16" duration="96.00" routeLength="1005.63" waitingTime="5.00" waitingCount="1" stopTime="0.00" timeLoss="25.19" rerouteNo="0" devices="tripinfo_355" vType="DEFAULT_VEHTYPE" speedFactor="1.03" vaporized=""/>
    <tripinfo id="105" depart="40.00" departLane="-E10_0" departPos="5.10" departSpeed="0.00" departDelay="0.62" arrival="241.00" arrivalLane="E23_1" arrivalPos="266.37" arrivalSpeed="8.06" duration="201.00" routeLength="1777.03" waitingTime="53.00" waitingCount="3" stopTime="0.00" timeLoss="87.47" rerouteNo="0" devices="tripinfo_105" vType="DEFAULT_VEHTYPE" speedFactor="1.07" vaporized=""/>
    <tripinfo id="422" depart="159.00" departLane="47621504#4_0" departPos="5.10" departSpeed="0.00" departDelay="0.75" arrival="241.00" arrivalLane="E3_0" arrivalPos="306.82" arrivalSpeed="12.98" duration="82.00" routeLength="979.41" waitingTime="1.00" waitingCount="1" stopTime="0.00" timeLoss="14.88" rerouteNo="0" devices="tripinfo_422" vType="DEFAULT_VEHTYPE" speedFactor="0.97" vaporized=""/>
    <tripinfo id="40" depart="15.00" departLane="-E23_0" departPos="5.10" departSpeed="0.00" departDelay="0.00" arrival="242.00" arrivalLane="47621504#5_1" arrivalPos="282.84" arrivalSpeed="22.33" duration="227.00" routeLength="886.36" waitingTime="169.00" waitingCount="1" stopTime="0.00" timeLoss="181.47" rerouteNo="0" devices="tripinfo_40" vType="DEFAULT_VEHTYPE" speedFactor="1.03" vaporized=""/>
    <tripinfo id="317" depart="123.00" departLane="-E1_0" departPos="5.10" departSpeed="0.00" departDelay="4.12" arrival="242.00" arrivalLane="47621504#4_1" arrivalPos="286.75" arrivalSpeed="5.54" duration="119.00" routeLength="675.28" waitingTime="57.00" waitingCount="2" stopTime="0.00" timeLoss="76.55" rerouteNo="0" devices="tripinfo_317" vType="DEFAULT_VEHTYPE" speedFactor="0.98" vaporized=""/>
    <tripinfo id="21" depart="8.00" departLane="-E1_0" departPos="5.10" departSpeed="0.00" departDelay="0.12" arrival="244.00" arrivalLane="47621504#5_1" arrivalPos="282.84" arrivalSpeed="21.46" duration="236.00" routeLength="986.23" waitingTime="159.00" waitingCount="2" stopTime="0.00" timeLoss="181.24" rerouteNo="0" devices="tripinfo_21" vType="DEFAULT_VEHTYPE" speedFactor="1.01" vaporized=""/>
    <tripinfo id="33" depart="14.00" departLane="-E1_0" departPos="5.10" departSpeed="0.00" departDelay="1.62" arrival="244.00" arrivalLane="-47621504#1_1" arrivalPos="333.17" arrivalSpeed="25.57" duration="230.00" routeLength="1000.21" waitingTime="157.00" waitingCount="1" stopTime="0.00" timeLoss="175.54" rerouteNo="0" devices="tripinfo_33" vType="DEFAULT_VEHTYPE" speedFactor="1.17" vaporized=""/>
    <tripinfo id="36" depart="14.00" departLane="E16_0" departPos="5.10" departSpeed="0.00" departDelay="0.50" arrival="245.00" arrivalLane="47693393#5_1" arrivalPos="315.08" arrivalSpeed="21.37" duration="231.00" routeLength="1603.19" waitingTime="96.00" waitingCount="1" stopTime="0.00" timeLoss="119.33" rerouteNo="0" devices="tripinfo_36" vType="DEFAULT_VEHTYPE" speedFactor="0.97" vaporized=""/>
    <tripinfo id="412" depart="155.00" departLane="E5_0" departPos="5.10" departSpeed="0.00" departDelay="0.50" arrival="245.00" arrivalLane="E10_0" arrivalPos="414.33" arrivalSpeed="12.83" duration="90.00" routeLength="1120.98" waitingTime="0.00" waitingCount="0" stopTime="0.00" timeLoss="13.26" rerouteNo="0" devices="tripinfo_412" vType="DEFAULT_VEHTYPE" speedFactor="0.97" vaporized=""/>
    <tripinfo id="457" depart="172.00" departLane="-E25_0" departPos="5.10" departSpeed="0.00" departDelay="0.62" arrival="245.00" arrivalLane="47693393#5_0" arrivalPos="315.08" arrivalSpeed="20.60" duration="73.00" routeLength="1010.77" waitingTime="0.00" waitingCount="0" stopTime="0.00" timeLoss="14.15" rerouteNo="0" devices="tripinfo_457" vType="DEFAULT_VEHTYPE" speedFactor="1.11" vaporized=""/>
    <tripinfo id="55" depart="21.00" departLane="E16_0" departPos="5.10" departSpeed="0.00" departDelay="0.38" arrival="246.00" arrivalLane="47621504#5_1" arrivalPos="282.84" arrivalSpeed="21.93" duration="225.00" routeLength="1620.90" waitingTime="91.00" waitingCount="2" stopTime="0.00" timeLoss="122.12" rerouteNo="0" devices="tripinfo_55" vType="DEFAULT_VEHTYPE" speedFactor="1.00" vaporized=""/>
    <tripinfo id="107" depart="43.00" departLane="E5_0" departPos="5.10" departSpeed="0.00" departDelay="2.88" arrival="246.00" arrivalLane="E8_1" arrivalPos="236.52" arrivalSpeed="13.66" duration="203.00" routeLength="961.86" waitingTime="126.00" waitingCount="1" stopTime="0.00" timeLoss="142.87" rerouteNo="0" devices="tripinfo_107" vType="DEFAULT_VEHTYPE" speedFactor="1.03" vaporized=""/>
    <tripinfo id="12" depart="5.00" departLane="E5_0" departPos="5.10" departSpeed="0.00" departDelay="0.50" arrival="247.00" arrivalLane="47693393#5_1" arrivalPos="315.08" arrivalSpeed="22.86" duration="242.00" routeLength="1034.60" waitingTime="158.00" waitingCount="2" stopTime="0.00" timeLoss="178.37" rerouteNo="0" devices="tripinfo_12" vType="DEFAULT_VEHTYPE" speedFactor="1.05" vaporized=""/>
    <tripinfo id="207" depart="78.00" departLane="-E1_0" departPos="5.10" departSpeed="0.00" departDelay="0.38" arrival="248.00" arrivalLane="-47621504#1_1" arrivalPos="333.17" arrivalSpeed="20.75" duration="170.00" routeLength="1000.21" waitingTime="89.00" waitingCount="1" stopTime="0.00" timeLoss="104.77" rerouteNo="0" devices="tripinfo_207" vType="DEFAULT_VEHTYPE" speedFactor="0.97" vaporized=""/>
    <tripinfo id="403" depart="152.00" departLane="-E20_0" departPos="5.10" departSpeed="0.00" departDelay="0.88" arrival="248.00" arrivalLane="47693393#5_1" arrivalPos="315.08" arrivalSpeed="23.05" duration="96.00" routeLength="970.06" waitingTime="22.00" waitingCount="1" stopTime="0.00" timeLoss="39.45" rerouteNo="0" devices="tripinfo_403" vType="DEFAULT_VEHTYPE" speedFactor="1.09" vaporized=""/>
    <tripinfo id="448" depart="168.00" departLane="-E2_0" departPos="5.10" departSpeed="0.00" departDelay="0.00" arrival="248.00" arrivalLane="47621504#5_0" arrivalPos="282.84" arrivalSpeed="18.48" duration="80.00" routeLength="924.42" waitingTime="0.00" waitingCount="0" stopTime="0.00" timeLoss="11.45" rerouteNo="0" devices="tripinfo_448" vType="DEFAULT_VEHTYPE" speedFactor="0.88" vaporized=""/>
    <tripinfo id="23" depart="9.00" departLane="-47693393#5_0" departPos="5.10" departSpeed="0.00" departDelay="0.38" arrival="249.00" arrivalLane="47621504#5_1" arrivalPos="282.84" arrivalSpeed="18.81" duration="240.00" routeLength="1961.10" waitingTime="68.00" waitingCount="3" stopTime="0.00" timeLoss="105.47" rerouteNo="0" devices="tripinfo_23" vType="DEFAULT_VEHTYPE" speedFactor="0.89" vaporized=""/>
    <tripinfo id="225" depart="85.00" departLane="E20_0" departPos="5.10" departSpeed="0.00" departDelay="0.62" arrival="249.00" arrivalLane="E2_1" arrivalPos="256.37" arrivalSpeed="13.38" duration="164.00" routeLength="944.52" waitingTime="77.00" waitingCount="1" stopTime="0.00" timeLoss="92.95" rerouteNo="0" devices="tripinfo_225" vType="DEFAULT_VEHTYPE" speedFactor="0.97" vaporized=""/>
    <tripinfo id="318" depart="126.00" departLane="-E1_0" departPos="5.10" departSpeed="0.00" departDelay="6.75" arrival="249.00" arrivalLane="-47621504#1_1" arrivalPos="333.17" arrivalSpeed="22.32" duration="123.00" routeLength="1000.21" waitingTime="49.00" waitingCount="1" stopTime="0.00" timeLoss="69.46" rerouteNo="0" devices="tripinfo_318" vType="DEFAULT_VEHTYPE" speedFactor="1.18" vaporized=""/>
    <tripinfo id="445" depart="167.00" departLane="-E6_0" departPos="5.10" departSpeed="0.00" departDelay="0.12" arrival="250.00" arrivalLane="E1_0" arrivalPos="369.00" arrivalSpeed="12.34" duration="83.00" routeLength="998.99" waitingTime="0.00" waitingCount="0" stopTime="0.00" timeLoss="15.36" rerouteNo="0" devices="tripinfo_445" vType="DEFAULT_VEHTYPE" speedFactor="0.97" vaporized=""/>
    <tripinfo id="118" depart="45.00" departLane="E19_0" departPos="5.10" departSpeed="0.00" departDelay="0.75" arrival="251.00" arrivalLane="47621504#5_1" arrivalPos="282.84" arrivalSpeed="21.29" duration="206.00" routeLength="1902.99" waitingTime="40.00" waitingCount="2" stopTime="0.00" timeLoss="80.44" rerouteNo="0" devices="tripinfo_118" vType="DEFAULT_VEHTYPE" speedFactor="0.99" vaporized=""/>
    <tripinfo id="325" depart="129.00" departLane="-E1_0" departPos="5.10" departSpeed="0.00" departDelay="7.12" arrival="251.00" arrivalLane="-47621504#1_1" arrivalPos="333.17" arrivalSpeed="22.30" duration="122.00" routeLength="1000.21" waitingTime="41.00" waitingCount="1" stopTime="0.00" timeLoss="59.08" rerouteNo="0" devices="tripinfo_325" vType="DEFAULT_VEHTYPE" speedFactor="1.01" vaporized=""/>
    <tripinfo id="173" depart="65.00" departLane="E5_0" departPos="5.10" departSpeed="0.00" departDelay="0.12" arrival="252.00" arrivalLane="47621504#5_1" arrivalPos="282.84" arrivalSpeed="22.06" duration="187.00" routeLength="1776.01" waitingTime="54.00" waitingCount="2" stopTime="0.00" timeLoss="88.65" rerouteNo="0" devices="tripinfo_173" vType="DEFAULT_VEHTYPE" speedFactor="1.14" vaporized=""/>
    <tripinfo id="545" depart="205.00" departLane="E23_0" departPos="5.10" departSpeed="0.00" departDelay="0.62" arrival="252.00" arrivalLane="-47621504#1_1" arrivalPos="333.17" arrivalSpeed="21.97" duration="47.00" routeLength="622.18" waitingTime="0.00" waitingCount="0" stopTime="0.00" timeLoss="13.23" rerouteNo="0" devices="tripinfo_545" vType="DEFAULT_VEHTYPE" speedFactor="1.04" vaporized=""/>
    <tripinfo id="16" depart="6.00" departLane="-E20_0" departPos="5.10" departSpeed="0.00" departDelay="0.00" arrival="253.00" arrivalLane="E8_1" arrivalPos="236.52" arrivalSpeed="11.61" duration="247.00" routeLength="928.65" waitingTime="159.00" waitingCount="2" stopTime="0.00" timeLoss="179.94" rerouteNo="0" devices="tripinfo_16" vType="DEFAULT_VEHTYPE" speedFactor="0.88" vaporized=""/>
    <tripinfo id="127" depart="50.00" departLane="E5_0" departPos="5.10" departSpeed="0.00" departDelay="2.38" arrival="253.00" arrivalLane="E8_0" arrivalPos="236.52" arrivalSpeed="11.36" duration="203.00" routeLength="961.86" waitingTime="110.00" waitingCount="1" stopTime="0.00" timeLoss="126.89" rerouteNo="0" devices="tripinfo_127" vType="DEFAULT_VEHTYPE" speedFactor="0.82" vaporized=""/>
    <tripinfo id="137" depart="52.00" departLane="-47693393#5_0" departPos="5.10" departSpeed="0.00" departDelay="0.62" arrival="253.00" arrivalLane="-E19_1" arrivalPos="273.06" arrivalSpeed="13.27" duration="201.00" routeLength="610.87" waitingTime="150.00" waitingCount="1" stopTime="0.00" timeLoss="165.38" rerouteNo="0" devices="tripinfo_137" vType="DEFAULT_VEHTYPE" speedFactor="1.02" vaporized=""/>
    <tripinfo id="93" depart="35.00" departLane="47693411#4_0" departPos="5.10" departSpeed="0.00" departDelay="0.12" arrival="254.00" arrivalLane="47621504#5_1" arrivalPos="282.84" arrivalSpeed="20.34" duration="219.00" routeLength="2013.93" waitingTime="44.00" waitingCount="2" stopTime="0.00" timeLoss="78.14" rerouteNo="0" devices="tripinfo_93" vType="DEFAULT_VEHTYPE" speedFactor="0.92" vaporized=""/>
    <tripinfo id="155" depart="59.00" departLane="E20_0" departPos="5.10" departSpeed="0.00" departDelay="0.88" arrival="254.00" arrivalLane="-E5_0" arrivalPos="399.05" arrivalSpeed="14.99" duration="195.00" routeLength="1714.98" waitingTime="48.00" waitingCount="3" stopTime="0.00" timeLoss="82.87" rerouteNo="0" devices="tripinfo_155" vType="DEFAULT_VEHTYPE" speedFactor="1.12" vaporized=""/>
    <tripinfo id="168" depart="63.00" departLane="-E1_0" departPos="5.10" departSpeed="0.00" departDelay="0.00" arrival="254.00" arrivalLane="E25_0" arrivalPos="330.97" arrivalSpeed="12.85" duration="191.00" routeLength="1392.92" waitingTime="73.00" waitingCount="1" stopTime="0.00" timeLoss="88.06" rerouteNo="0" devices="tripinfo_168" vType="DEFAULT_VEHTYPE" speedFactor="0.98" vaporized=""/>
    <tripinfo id="485" depart="182.00" departLane="-E1_0" departPos="5.10" departSpeed="0.00" departDelay="0.12" arrival="254.00" arrivalLane="-47621504#1_1" arrivalPos="333.17" arrivalSpeed="23.84" duration="72.00" routeLength="1000.21" waitingTime="0.00" waitingCount="0" stopTime="0.00" timeLoss="13.40" rerouteNo="0" devices="tripinfo_485" vType="DEFAULT_VEHTYPE" speedFactor="1.08" vaporized=""/>
    <tripinfo id="66" depart="31.00" departLane="E16_0" departPos="5.10" departSpeed="0.00" departDelay="6.25" arrival="255.00" arrivalLane="E8_1" arrivalPos="236.52" arrivalSpeed="12.38" duration="224.00" routeLength="1561.78" waitingTime="83.00" waitingCount="1" stopTime="0.00" timeLoss="107.56" rerouteNo="0" devices="tripinfo_66" vType="DEFAULT_VEHTYPE" speedFactor="0.91" vaporized=""/>
    <tripinfo id="99" depart="38.00" departLane="E5_0" departPos="5.10" departSpeed="0.00" departDelay="0.88" arrival="255.00" arrivalLane="E25_1" arrivalPos="330.97" arrivalSpeed="14.63" duration="217.00" routeLength="1418.00" waitingTime="80.00" waitingCount="2" stopTime="0.00" timeLoss="123.04" rerouteNo="0" devices="tripinfo_99" vType="DEFAULT_VEHTYPE" speedFactor="1.10" vaporized=""/>
    <tripinfo id="178" depart="77.00" departLane="E5_0" departPos="5.10" departSpeed="0.00" departDelay="10.25" arrival="255.00" arrivalLane="47621504#5_1" arrivalPos="282.84" arrivalSpeed="22.42" duration="178.00" routeLength="1776.01" waitingTime="48.00" waitingCount="1" stopTime="0.00" timeLoss="74.30" rerouteNo="0" devices="tripinfo_178" vType="DEFAULT_VEHTYPE" speedFactor="1.08" vaporized=""/>
    <tripinfo id="260" depart="98.00" departLane="E5_0" departPos="5.10" departSpeed="0.00" departDelay="0.50" arrival="255.00" arrivalLane="47693393#5_1" arrivalPos="315.08" arrivalSpeed="16.22" duration="157.00" routeLength="1034.60" waitingTime="59.00" waitingCount="1" stopTime="0.00" timeLoss="69.18" rerouteNo="0" devices="tripinfo_260" vType="DEFAULT_VEHTYPE" speedFactor="0.75" vaporized=""/>
    <tripinfo id="169" depart="71.00" departLane="-E19_0" departPos="5.10" departSpeed="0.00" departDelay="7.62" arrival="256.00" arrivalLane="47693393#2_0" arrivalPos="294.24" arrivalSpeed="12.82" duration="185.00" routeLength="1622.33" waitingTime="36.00" waitingCount="1" stopTime="0.00" timeLoss="60.29" rerouteNo="0" devices="tripinfo_169" vType="DEFAULT_VEHTYPE" speedFactor="0.94" vaporized=""/>
    <tripinfo id="296" depart="111.00" departLane="-E1_0" departPos="5.10" departSpeed="0.00" departDelay="0.00" arrival="257.00" arrivalLane="E25_1" arrivalPos="330.97" arrivalSpeed="14.66" duration="146.00" routeLength="1392.92" waitingTime="20.00" waitingCount="1" stopTime="0.00" timeLoss="53.78" rerouteNo="0" devices="tripinfo_296" vType="DEFAULT_VEHTYPE" speedFactor="1.10" vaporized=""/>
    <tripinfo id="362" depart="137.00" departLane="E5_0" departPos="5.10" departSpeed="0.00" departDelay="1.25" arrival="257.00" arrivalLane="E8_1" arrivalPos="236.52" arrivalSpeed="14.33" duration="120.00" routeLength="961.86" waitingTime="36.00" waitingCount="1" stopTime="0.00" timeLoss="68.01" rerouteNo="0" devices="tripinfo_362" vType="DEFAULT_VEHTYPE" speedFactor="1.20" vaporized=""/>
    <tripinfo id="54" depart="21.00" departLane="-E17_0" departPos="5.10" departSpeed="0.00" departDelay="0.75" arrival="259.00" arrivalLane="E8_1" arrivalPos="236.52" arrivalSpeed="13.77" duration="238.00" routeLength="1599.30" waitingTime="93.00" waitingCount="3" stopTime="0.00" timeLoss="128.78" rerouteNo="0" devices="tripinfo_54" vType="DEFAULT_VEHTYPE" speedFactor="1.00" vaporized=""/>
    <tripinfo id="288" depart="108.00" departLane="-E20_0" departPos="5.10" departSpeed="0.00" departDelay="0.00" arrival="259.00" arrivalLane="E10_1" arrivalPos="414.33" arrivalSpeed="14.43" duration="151.00" routeLength="1087.77" waitingTime="58.00" waitingCount="1" stopTime="0.00" timeLoss="86.02" rerouteNo="0" devices="tripinfo_288" vType="DEFAULT_VEHTYPE" speedFactor="1.10" vaporized=""/>
    <tripinfo id="114" depart="44.00" departLane="-47693411#4_0" departPos="5.10" departSpeed="0.00" departDelay="1.25" arrival="260.00" arrivalLane="E8_1" arrivalPos="236.52" arrivalSpeed="14.78" duration="216.00" routeLength="1635.29" waitingTime="66.00" waitingCount="2" stopTime="0.00" timeLoss="109.00" rerouteNo="0" devices="tripinfo_114" vType="DEFAULT_VEHTYPE" speedFactor="1.10" vaporized=""/>
    <tripinfo id="190" depart="74.00" departLane="-E8_0" departPos="5.10" departSpeed="0.00" departDelay="2.75" arrival="260.00" arrivalLane="47693393#2_1" arrivalPos="294.24" arrivalSpeed="14.57" duration="186.00" routeLength="553.57" waitingTime="135.00" waitingCount="1" stopTime="0.00" timeLoss="150.95" rerouteNo="0" devices="tripinfo_190" vType="DEFAULT_VEHTYPE" speedFactor="0.90" vaporized=""/>
    <tripinfo id="35" depart="17.00" departLane="-E1_0" departPos="5.10" departSpeed="0.00" departDelay="3.88" arrival="262.00" arrivalLane="E8_1" arrivalPos="236.52" arrivalSpeed="13.16" duration="245.00" routeLength="1722.79" waitingTime="82.00" waitingCount="3" stopTime="0.00" timeLoss="130.62" rerouteNo="0" devices="tripinfo_35" vType="DEFAULT_VEHTYPE" speedFactor="1.02" vaporized=""/>
    <tripinfo id="536" depart="201.00" departLane="-E25_0" departPos="5.10" departSpeed="0.00" departDelay="0.00" arrival="262.00" arrivalLane="-E16_0" arrivalPos="350.84" arrivalSpeed="12.48" duration="61.00" routeLength="685.74" waitingTime="0.00" waitingCount="0" stopTime="0.00" timeLoss="7.08" rerouteNo="0" devices="tripinfo_536" vType="DEFAULT_VEHTYPE" speedFactor="0.95" vaporized=""/>
    <tripinfo id="467" depart="176.00" departLane="-E20_0" departPos="5.10" departSpeed="0.00" departDelay="0.88" arrival="264.00" arrivalLane="E8_1" arrivalPos="236.52" arrivalSpeed="13.12" duration="88.00" routeLength="928.65" waitingTime="0.00" waitingCount="0" stopTime="0.00" timeLoss="28.54" rerouteNo="0" devices="tripinfo_467" vType="DEFAULT_VEHTYPE" speedFactor="1.00" vaporized=""/>
    <tripinfo id="86" depart="33.00" departLane="-E2_0" departPos="5.10" departSpeed="0.00" departDelay="0.75" arrival="265.00" arrivalLane="E23_1" arrivalPos="266.37" arrivalSpeed="13.02" duration="232.00" routeLength="1238.38" waitingTime="121.00" waitingCount="2" stopTime="0.00" timeLoss="149.38" rerouteNo="0" devices="tripinfo_86" vType="DEFAULT_VEHTYPE" speedFactor="1.00" vaporized=""/>
    <tripinfo id="519" depart="195.00" departLane="-E1_0" departPos="5.10" departSpeed="0.00" departDelay="0.38" arrival="265.00" arrivalLane="-47621504#1_1" arrivalPos="333.17" arrivalSpeed="22.70" duration="70.00" routeLength="1000.21" waitingTime="0.00" waitingCount="0" stopTime="0.00" timeLoss="9.06" rerouteNo="0" devices="tripinfo_519" vType="DEFAULT_VEHTYPE" speedFactor="1.05" vaporized=""/>
    <tripinfo id="5" depart="2.00" departLane="-E1_0" departPos="5.10" departSpeed="0.00" departDelay="0.12" arrival="266.00" arrivalLane="E10_0" arrivalPos="414.33" arrivalSpeed="11.04" duration="264.00" routeLength="1881.91" waitingTime="84.00" waitingCount="2" stopTime="0.00" timeLoss="108.70" rerouteNo="0" devices="tripinfo_5" vType="DEFAULT_VEHTYPE" speedFactor="0.83" vaporized=""/>
    <tripinfo id="34" depart="13.00" departLane="-E13_0" departPos="5.10" departSpeed="0.00" departDelay="0.25" arrival="266.00" arrivalLane="47621504#5_1" arrivalPos="282.84" arrivalSpeed="21.97" duration="253.00" routeLength="1294.06" waitingTime="150.00" waitingCount="2" stopTime="0.00" timeLoss="175.52" rerouteNo="0" devices="tripinfo_34" vType="DEFAULT_VEHTYPE" speedFactor="0.99" vaporized=""/>
    <tripinfo id="163" depart="62.00" departLane="-E13_0" departPos="5.10" departSpeed="0.00" departDelay="0.88" arrival="266.00" arrivalLane="E8_1" arrivalPos="236.52" arrivalSpeed="15.41" duration="204.00" routeLength="2009.84" waitingTime="22.00" waitingCount="1" stopTime="0.00" timeLoss="80.74" rerouteNo="0" devices="tripinfo_163" vType="DEFAULT_VEHTYPE" speedFactor="1.13" vaporized=""/>
    <tripinfo id="0" depart="0.00" departLane="-E6_0" departPos="5.10" departSpeed="0.00" departDelay="0.00" arrival="267.00" arrivalLane="-47621504#1_1" arrivalPos="333.17" arrivalSpeed="22.64" duration="267.00" routeLength="1275.34" waitingTime="174.00" waitingCount="1" stopTime="0.00" timeLoss="195.30" rerouteNo="0" devices="tripinfo_0" vType="DEFAULT_VEHTYPE" speedFactor="1.06" vaporized=""/>
    <tripinfo id="194" depart="80.00" departLane="E5_0" departPos="5.10" departSpeed="0.00" departDelay="7.25" arrival="269.00" arrivalLane="E17_0" arrivalPos="373.55" arrivalSpeed="13.60" duration="189.00" routeLength="1442.18" waitingTime="59.00" waitingCount="2" stopTime="0.00" timeLoss="82.88" rerouteNo="0" devices="tripinfo_194" vType="DEFAULT_VEHTYPE" speedFactor="1.00" vaporized=""/>
    <tripinfo id="307" depart="119.00" departLane="-E2_0" departPos="5.10" departSpeed="0.00" departDelay="3.88" arrival="269.00" arrivalLane="E1_0" arrivalPos="369.00" arrivalSpeed="13.16" duration="150.00" routeLength="1322.94" waitingTime="33.00" waitingCount="1" stopTime="0.00" timeLoss="58.64" rerouteNo="0" devices="tripinfo_307" vType="DEFAULT_VEHTYPE" speedFactor="0.99" vaporized=""/>
    <tripinfo id="104" depart="49.00" departLane="-E15_0" departPos="5.10" departSpeed="0.00" departDelay="10.00" arrival="271.00" arrivalLane="E8_1" arrivalPos="236.52" arrivalSpeed="11.87" duration="222.00" routeLength="1246.58" waitingTime="113.00" waitingCount="1" stopTime="0.00" timeLoss="130.08" rerouteNo="0" devices="tripinfo_104" vType="DEFAULT_VEHTYPE" speedFactor="0.89" vaporized=""/>
    <tripinfo id="229" depart="86.00" departLane="-E25_0" departPos="5.10" departSpeed="0.00" departDelay="0.12" arrival="272.00" arrivalLane="47621504#5_1" arrivalPos="282.84" arrivalSpeed="21.66" duration="186.00" routeLength="1624.69" waitingTime="59.00" waitingCount="2" stopTime="0.00" timeLoss="83.63" rerouteNo="0" devices="tripinfo_229" vType="DEFAULT_VEHTYPE" speedFactor="0.99" vaporized=""/>
    <tripinfo id="442" depart="166.00" departLane="E20_0" departPos="5.10" departSpeed="0.00" departDelay="0.25" arrival="272.00" arrivalLane="E17_0" arrivalPos="373.55" arrivalSpeed="14.79" duration="106.00" routeLength="1015.76" waitingTime="13.00" waitingCount="1" stopTime="0.00" timeLoss="38.16" rerouteNo="0" devices="tripinfo_442" vType="DEFAULT_VEHTYPE" speedFactor="1.11" vaporized=""/>
    <tripinfo id="20" depart="8.00" departLane="-E6_0" departPos="5.10" departSpeed="0.00" departDelay="0.50" arrival="273.00" arrivalLane="-47621504#1_1" arrivalPos="333.17" arrivalSpeed="21.98" duration="265.00" routeLength="1275.34" waitingTime="165.00" waitingCount="1" stopTime="0.00" timeLoss="191.07" rerouteNo="0" devices="tripinfo_20" vType="DEFAULT_VEHTYPE" speedFactor="1.02" vaporized=""/>
    <tripinfo id="591" depart="224.00" departLane="-47621504#5_0" departPos="5.10" departSpeed="0.00" departDelay="2.38" arrival="273.00" arrivalLane="E6_0" arrivalPos="330.11" arrivalSpeed="13.71" duration="49.00" routeLength="618.40" waitingTime="0.00" waitingCount="0" stopTime="0.00" timeLoss="12.57" rerouteNo="0" devices="tripinfo_591" vType="DEFAULT_VEHTYPE" speedFactor="1.06" vaporized=""/>
    <tripinfo id="24" depart="9.00" departLane="-E3_0" departPos="5.10" departSpeed="0.00" departDelay="0.00" arrival="274.00" arrivalLane="47693393#5_1" arrivalPos="315.08" arrivalSpeed="18.12" duration="265.00" routeLength="1609.12" waitingTime="114.00" waitingCount="1" stopTime="0.00" timeLoss="135.63" rerouteNo="0" devices="tripinfo_24" vType="DEFAULT_VEHTYPE" speedFactor="0.83" vaporized=""/>
    <tripinfo id="134" depart="51.00" departLane="-E6_0" departPos="5.10" departSpeed="0.00" departDelay="0.75" arrival="274.00" arrivalLane="-47621504#1_1" arrivalPos="333.17" arrivalSpeed="23.73" duration="223.00" routeLength="1275.34" waitingTime="132.00" waitingCount="1" stopTime="0.00" timeLoss="161.94" rerouteNo="0" devices="tripinfo_134" vType="DEFAULT_VEHTYPE" speedFactor="1.23" vaporized=""/>
    <tripinfo id="324" depart="128.00" departLane="-E2_0" departPos="5.10" departSpeed="0.00" departDelay="6.50" arrival="275.00" arrivalLane="E1_0" arrivalPos="369.00" arrivalSpeed="12.57" duration="147.00" routeLength="1322.94" waitingTime="24.00" waitingCount="1" stopTime="0.00" timeLoss="51.42" rerouteNo="0" devices="tripinfo_324" vType="DEFAULT_VEHTYPE" speedFactor="0.94" vaporized=""/>
    <tripinfo id="204" depart="77.00" departLane="-E3_0" departPos="5.10" departSpeed="0.00" departDelay="0.50" arrival="276.00" arrivalLane="47693393#5_1" arrivalPos="315.08" arrivalSpeed="23.18" duration="199.00" routeLength="1609.12" waitingTime="74.00" waitingCount="1" stopTime="0.00" timeLoss="98.55" rerouteNo="0" devices="tripinfo_204" vType="DEFAULT_VEHTYPE" speedFactor="1.07" vaporized=""/>
    <tripinfo id="213" depart="81.00" departLane="-E6_0" departPos="5.10" departSpeed="0.00" departDelay="1.12" arrival="276.00" arrivalLane="-47621504#1_1" arrivalPos="333.17" arrivalSpeed="24.46" duration="195.00" routeLength="1275.34" waitingTime="103.00" waitingCount="1" stopTime="0.00" timeLoss="127.05" rerouteNo="0" devices="tripinfo_213" vType="DEFAULT_VEHTYPE" speedFactor="1.10" vaporized=""/>
    <tripinfo id="261" depart="98.00" departLane="-E6_0" departPos="5.10" departSpeed="0.00" departDelay="0.12" arrival="276.00" arrivalLane="E23_0" arrivalPos="266.37" arrivalSpeed="7.60" duration="178.00" routeLength="914.43" waitingTime="91.00" waitingCount="1" stopTime="0.00" timeLoss="126.27" rerouteNo="0" devices="tripinfo_261" vType="DEFAULT_VEHTYPE" speedFactor="1.13" vaporized=""/>
    <tripinfo id="398" depart="150.00" departLane="-E15_0" departPos="5.10" departSpeed="0.00" departDelay="0.75" arrival="276.00" arrivalLane="E8_1" arrivalPos="236.52" arrivalSpeed="16.47" duration="126.00" routeLength="1246.58" waitingTime="35.00" waitingCount="1" stopTime="0.00" timeLoss="60.70" rerouteNo="0" devices="tripinfo_398" vType="DEFAULT_VEHTYPE" speedFactor="1.26" vaporized=""/>
    <tripinfo id="566" depart="219.00" departLane="-E13_0" departPos="5.10" departSpeed="0.00" departDelay="6.75" arrival="276.00" arrivalLane="-47621504#1_0" arrivalPos="333.17" arrivalSpeed="19.96" duration="57.00" routeLength="719.70" waitingTime="0.00" waitingCount="0" stopTime="0.00" timeLoss="9.32" rerouteNo="0" devices="tripinfo_566" vType="DEFAULT_VEHTYPE" speedFactor="0.93" vaporized=""/>
    <tripinfo id="82" depart="31.00" departLane="47693393#2_0" departPos="5.10" departSpeed="0.00" departDelay="0.25" arrival="277.00" arrivalLane="-47621504#4_0" arrivalPos="286.75" arrivalSpeed="14.15" duration="246.00" routeLength="1673.38" waitingTime="98.00" waitingCount="3" stopTime="0.00" timeLoss="140.68" rerouteNo="0" devices="tripinfo_82" vType="DEFAULT_VEHTYPE" speedFactor="1.02" vaporized=""/>
    <tripinfo id="281" depart="106.00" departLane="-E2_0" departPos="5.10" departSpeed="0.00" departDelay="0.62" arrival="278.00" arrivalLane="47693393#5_1" arrivalPos="315.08" arrivalSpeed="23.19" duration="172.00" routeLength="1574.44" waitingTime="42.00" waitingCount="2" stopTime="0.00" timeLoss="75.92" rerouteNo="0" devices="tripinfo_281" vType="DEFAULT_VEHTYPE" speedFactor="1.08" vaporized=""/>
    <tripinfo id="282" depart="107.00" departLane="47621504#4_0" departPos="5.10" departSpeed="0.00" departDelay="1.25" arrival="278.00" arrivalLane="E25_0" arrivalPos="330.97" arrivalSpeed="12.87" duration="171.00" routeLength="1628.67" waitingTime="32.00" waitingCount="1" stopTime="0.00" timeLoss="53.00" rerouteNo="0" devices="tripinfo_282" vType="DEFAULT_VEHTYPE" speedFactor="0.95" vaporized=""/>
    <tripinfo id="76" depart="30.00" departLane="-E15_0" departPos="5.10" departSpeed="0.00" departDelay="1.50" arrival="279.00" arrivalLane="E10_0" arrivalPos="414.33" arrivalSpeed="14.24" duration="249.00" routeLength="1405.70" waitingTime="135.00" waitingCount="1" stopTime="0.00" timeLoss="157.28" rerouteNo="0" devices="tripinfo_76" vType="DEFAULT_VEHTYPE" speedFactor="1.03" vaporized=""/>
    <tripinfo id="336" depart="131.00" departLane="E5_0" departPos="5.10" departSpeed="0.00" departDelay="5.00" arrival="279.00" arrivalLane="47693393#2_0" arrivalPos="294.24" arrivalSpeed="8.88" duration="148.00" routeLength="1751.15" waitingTime="0.00" waitingCount="0" stopTime="0.00" timeLoss="39.34" rerouteNo="0" devices="tripinfo_336" vType="DEFAULT_VEHTYPE" speedFactor="1.16" vaporized=""/>
    <tripinfo id="111" depart="42.00" departLane="-E21_0" departPos="5.10" departSpeed="0.00" departDelay="0.38" arrival="280.00" arrivalLane="E2_0" arrivalPos="256.37" arrivalSpeed="11.19" duration="238.00" routeLength="876.13" waitingTime="154.00" waitingCount="1" stopTime="0.00" timeLoss="165.06" rerouteNo="0" devices="tripinfo_111" vType="DEFAULT_VEHTYPE" speedFactor="0.87" vaporized=""/>
    <tripinfo id="89" depart="34.00" departLane="-E15_0" departPos="5.10" departSpeed="0.00" departDelay="0.62" arrival="282.00" arrivalLane="E10_0" arrivalPos="414.33" arrivalSpeed="13.02" duration="248.00" routeLength="1405.70" waitingTime="133.00" waitingCount="1" stopTime="0.00" timeLoss="155.71" rerouteNo="0" devices="tripinfo_89" vType="DEFAULT_VEHTYPE" speedFactor="1.02" vaporized=""/>
    <tripinfo id="126" depart="48.00" departLane="-47621504#5_0" departPos="5.10" departSpeed="0.00" departDelay="0.75" arrival="282.00" arrivalLane="E1_0" arrivalPos="369.00" arrivalSpeed="13.56" duration="234.00" routeLength="970.87" waitingTime="157.00" waitingCount="1" stopTime="0.00" timeLoss="180.64" rerouteNo="0" devices="tripinfo_126" vType="DEFAULT_VEHTYPE" speedFactor="1.03" vaporized=""/>
    <tripinfo id="206" depart="78.00" departLane="-E6_0" departPos="5.10" departSpeed="0.00" departDelay="0.75" arrival="283.00" arrivalLane="47621504#4_0" arrivalPos="286.75" arrivalSpeed="6.75" duration="205.00" routeLength="1715.85" waitingTime="51.00" waitingCount="2" stopTime="0.00" timeLoss="87.52" rerouteNo="0" devices="tripinfo_206" vType="DEFAULT_VEHTYPE" speedFactor="1.00" vaporized=""/>
    <tripinfo id="51" depart="20.00" departLane="-E6_0" departPos="5.10" departSpeed="0.00" departDelay="0.88" arrival="285.00" arrivalLane="E13_1" arrivalPos="382.60" arrivalSpeed="16.20" duration="265.00" routeLength="1307.14" waitingTime="161.00" waitingCount="1" stopTime="0.00" timeLoss="190.34" rerouteNo="0" devices="tripinfo_51" vType="DEFAULT_VEHTYPE" speedFactor="1.17" vaporized=""/>
    <tripinfo id="376" depart="141.00" departLane="-E15_0" departPos="5.10" departSpeed="0.00" departDelay="0.00" arrival="286.00" arrivalLane="E10_0" arrivalPos="414.33" arrivalSpeed="14.01" duration="145.00" routeLength="1405.70" waitingTime="38.00" waitingCount="1" stopTime="0.00" timeLoss="59.09" rerouteNo="0" devices="tripinfo_376" vType="DEFAULT_VEHTYPE" speedFactor="1.10" vaporized=""/>
    <tripinfo id="563" depart="212.00" departLane="E3_0" departPos="5.10" departSpeed="0.00" departDelay="0.88" arrival="288.00" arrivalLane="E25_0" arrivalPos="330.97" arrivalSpeed="12.73" duration="76.00" routeLength="950.98" waitingTime="0.00" waitingCount="0" stopTime="0.00" timeLoss="6.55" rerouteNo="0" devices="tripinfo_563" vType="DEFAULT_VEHTYPE" speedFactor="1.00" vaporized=""/>
    <tripinfo id="83" depart="32.00" departLane="-E10_0" departPos="5.10" departSpeed="0.00" departDelay="0.88" arrival="289.00" arrivalLane="E16_0" arrivalPos="350.84" arrivalSpeed="13.06" duration="257.00" routeLength="1389.08" waitingTime="133.00" waitingCount="2" stopTime="0.00" timeLoss="160.42" rerouteNo="0" devices="tripinfo_83" vType="DEFAULT_VEHTYPE" speedFactor="0.97" vaporized=""/>
    <tripinfo id="7" depart="3.00" departLane="-E6_0" departPos="5.10" departSpeed="0.00" departDelay="0.38" arrival="290.00" arrivalLane="E13_0" arrivalPos="382.60" arrivalSpeed="11.60" duration="287.00" routeLength="1307.14" waitingTime="165.00" waitingCount="1" stopTime="0.00" timeLoss="188.13" rerouteNo="0" devices="tripinfo_7" vType="DEFAULT_VEHTYPE" speedFactor="0.89" vaporized=""/>
    <tripinfo id="554" depart="209.00" departLane="-E25_0" departPos="5.10" departSpeed="0.00" departDelay="1.25" arrival="293.00" arrivalLane="47693393#5_0" arrivalPos="315.08" arrivalSpeed="18.80" duration="84.00" routeLength="1010.77" waitingTime="0.00" waitingCount="0" stopTime="0.00" timeLoss="10.62" rerouteNo="0" devices="tripinfo_554" vType="DEFAULT_VEHTYPE" speedFactor="0.90" vaporized=""/>
    <tripinfo id="70" depart="27.00" departLane="-E2_0" departPos="5.10" departSpeed="0.00" departDelay="0.75" arrival="295.00" arrivalLane="E13_0" arrivalPos="382.60" arrivalSpeed="13.86" duration="268.00" routeLength="1631.09" waitingTime="128.00" waitingCount="2" stopTime="0.00" timeLoss="158.54" rerouteNo="0" devices="tripinfo_70" vType="DEFAULT_VEHTYPE" speedFactor="1.02" vaporized=""/>
    <tripinfo id="130" depart="49.00" departLane="E16_0" departPos="5.10" departSpeed="0.00" departDelay="0.25" arrival="295.00" arrivalLane="E6_2" arrivalPos="330.11" arrivalSpeed="13.50" duration="246.00" routeLength="1665.08" waitingTime="97.00" waitingCount="2" stopTime="0.00" timeLoss="135.82" rerouteNo="0" devices="tripinfo_130" vType="DEFAULT_VEHTYPE" speedFactor="1.03" vaporized=""/>
    <tripinfo id="388" depart="146.00" departLane="E5_0" departPos="5.10" departSpeed="0.00" departDelay="0.50" arrival="296.00" arrivalLane="E6_1" arrivalPos="330.11" arrivalSpeed="15.90" duration="150.00" routeLength="1820.19" waitingTime="24.00" waitingCount="1" stopTime="0.00" timeLoss="45.34" rerouteNo="0" devices="tripinfo_388" vType="DEFAULT_VEHTYPE" speedFactor="1.19" vaporized=""/>
    <tripinfo id="304" depart="118.00" departLane="-47693393#5_0" departPos="5.10" departSpeed="0.00" departDelay="4.00" arrival="297.00" arrivalLane="-E5_0" arrivalPos="399.05" arrivalSpeed="12.39" duration="179.00" routeLength="1019.09" waitingTime="91.00" waitingCount="1" stopTime="0.00" timeLoss="111.13" rerouteNo="0" devices="tripinfo_304" vType="DEFAULT_VEHTYPE" speedFactor="0.98" vaporized=""/>
    <tripinfo id="391" depart="147.00" departLane="-E8_0" departPos="5.10" departSpeed="0.00" departDelay="0.38" arrival="299.00" arrivalLane="E10_1" arrivalPos="414.33" arrivalSpeed="15.05" duration="152.00" routeLength="670.89" waitingTime="96.00" waitingCount="1" stopTime="0.00" timeLoss="108.05" rerouteNo="0" devices="tripinfo_391" vType="DEFAULT_VEHTYPE" speedFactor="1.11" vaporized=""/>
    <tripinfo id="244" depart="93.00" departLane="-E21_0" departPos="5.10" departSpeed="0.00" departDelay="1.50" arrival="300.00" arrivalLane="E15_1" arrivalPos="382.33" arrivalSpeed="13.11" duration="207.00" routeLength="1307.28" waitingTime="96.00" waitingCount="1" stopTime="0.00" timeLoss="113.58" rerouteNo="0" devices="tripinfo_244" vType="DEFAULT_VEHTYPE" speedFactor="1.02" vaporized=""/>
    <tripinfo id="358" depart="135.00" departLane="-47621504#5_0" departPos="5.10" departSpeed="0.00" departDelay="0.75" arrival="300.00" arrivalLane="E1_0" arrivalPos="369.00" arrivalSpeed="14.25" duration="165.00" routeLength="970.87" waitingTime="81.00" waitingCount="1" stopTime="0.00" timeLoss="114.00" rerouteNo="0" devices="tripinfo_358" vType="DEFAULT_VEHTYPE" speedFactor="1.08" vaporized=""/>
    <tripinfo id="41" depart="16.00" departLane="-E25_0" departPos="5.10" departSpeed="0.00" departDelay="0.62" arrival="302.00" arrivalLane="E6_1" arrivalPos="330.11" arrivalSpeed="12.13" duration="286.00" routeLength="1668.87" waitingTime="140.00" waitingCount="2" stopTime="0.00" timeLoss="167.32" rerouteNo="0" devices="tripinfo_41" vType="DEFAULT_VEHTYPE" speedFactor="0.96" vaporized=""/>
    <tripinfo id="191" depart="77.00" departLane="-E13_0" departPos="5.10" departSpeed="0.00" departDelay="5.38" arrival="302.00" arrivalLane="E1_1" arrivalPos="369.00" arrivalSpeed="12.79" duration="225.00" routeLength="1062.67" waitingTime="113.00" waitingCount="3" stopTime="0.00" timeLoss="140.77" rerouteNo="0" devices="tripinfo_191" vType="DEFAULT_VEHTYPE" speedFactor="0.93" vaporized=""/>
    <tripinfo id="361" depart="137.00" departLane="47621504#1_0" departPos="5.10" departSpeed="0.00" departDelay="1.62" arrival="303.00" arrivalLane="E13_0" arrivalPos="382.60" arrivalSpeed="12.54" duration="166.00" routeLength="735.55" waitingTime="105.00" waitingCount="1" stopTime="0.00" timeLoss="118.04" rerouteNo="0" devices="tripinfo_361" vType="DEFAULT_VEHTYPE" speedFactor="0.95" vaporized=""/>
    <tripinfo id="548" depart="206.00" departLane="47621504#1_0" departPos="5.10" departSpeed="0.00" departDelay="0.50" arrival="303.00" arrivalLane="E13_2" arrivalPos="382.60" arrivalSpeed="15.96" duration="97.00" routeLength="735.55" waitingTime="40.00" waitingCount="1" stopTime="0.00" timeLoss="58.30" rerouteNo="0" devices="tripinfo_548" vType="DEFAULT_VEHTYPE" speedFactor="1.17" vaporized=""/>
    <tripinfo id="702" depart="270.00" departLane="-E17_0" departPos="5.10" departSpeed="0.00" departDelay="6.75" arrival="303.00" arrivalLane="-E17_0" arrivalPos="373.55" arrivalSpeed="12.79" duration="33.00" routeLength="368.45" waitingTime="0.00" waitingCount="0" stopTime="0.00" timeLoss="3.85" rerouteNo="0" devices="tripinfo_702" vType="DEFAULT_VEHTYPE" speedFactor="0.94" vaporized=""/>
    <tripinfo id="32" depart="16.00" departLane="47621504#1_0" departPos="5.10" departSpeed="0.00" departDelay="4.00" arrival="304.00" arrivalLane="E22_2" arrivalPos="370.63" arrivalSpeed="13.30" duration="288.00" routeLength="1394.35" waitingTime="156.00" waitingCount="3" stopTime="0.00" timeLoss="193.78" rerouteNo="0" devices="tripinfo_32" vType="DEFAULT_VEHTYPE" speedFactor="1.01" vaporized=""/>
    <tripinfo id="102" depart="39.00" departLane="-E2_0" departPos="5.10" departSpeed="0.00" departDelay="0.75" arrival="304.00" arrivalLane="-E5_0" arrivalPos="399.05" arrivalSpeed="13.42" duration="265.00" routeLength="1354.72" waitingTime="141.00" waitingCount="2" stopTime="0.00" timeLoss="163.61" rerouteNo="0" devices="tripinfo_102" vType="DEFAULT_VEHTYPE" speedFactor="0.97" vaporized=""/>
    <tripinfo id="377" depart="142.00" departLane="E5_0" departPos="5.10" departSpeed="0.00" departDelay="0.62" arrival="304.00" arrivalLane="E15_2" arrivalPos="382.33" arrivalSpeed="14.81" duration="162.00" routeLength="1099.22" waitingTime="63.00" waitingCount="2" stopTime="0.00" timeLoss="87.53" rerouteNo="0" devices="tripinfo_377" vType="DEFAULT_VEHTYPE" speedFactor="1.08" vaporized=""/>
    <tripinfo id="520" depart="195.00" departLane="-E8_0" departPos="5.10" departSpeed="0.00" departDelay="0.00" arrival="304.00" arrivalLane="E10_1" arrivalPos="414.33" arrivalSpeed="13.97" duration="109.00" routeLength="670.89" waitingTime="49.00" waitingCount="1" stopTime="0.00" timeLoss="60.81" rerouteNo="0" devices="tripinfo_520" vType="DEFAULT_VEHTYPE" speedFactor="1.03" vaporized=""/>
    <tripinfo id="521" depart="198.00" departLane="-E8_0" departPos="5.10" departSpeed="0.00" departDelay="2.62" arrival="304.00" arrivalLane="E10_2" arrivalPos="414.33" arrivalSpeed="14.45" duration="106.00" routeLength="670.89" waitingTime="48.00" waitingCount="1" stopTime="0.00" timeLoss="62.03" rerouteNo="0" devices="tripinfo_521" vType="DEFAULT_VEHTYPE" speedFactor="1.11" vaporized=""/>
    <tripinfo id="203" depart="77.00" departLane="-47693393#5_0" departPos="5.10" departSpeed="0.00" departDelay="0.88" arrival="305.00" arrivalLane="E10_1" arrivalPos="414.33" arrivalSpeed="15.00" duration="228.00" routeLength="1356.22" waitingTime="125.00" waitingCount="1" stopTime="0.00" timeLoss="154.33" rerouteNo="0" devices="tripinfo_203" vType="DEFAULT_VEHTYPE" speedFactor="1.11" vaporized=""/>
    <tripinfo id="140" depart="53.00" departLane="-E8_0" departPos="5.10" departSpeed="0.00" departDelay="0.50" arrival="306.00" arrivalLane="-E5_2" arrivalPos="399.05" arrivalSpeed="14.21" duration="253.00" routeLength="977.41" waitingTime="171.00" waitingCount="2" stopTime="0.00" timeLoss="196.28" rerouteNo="0" devices="tripinfo_140" vType="DEFAULT_VEHTYPE" speedFactor="1.11" vaporized=""/>
    <tripinfo id="153" depart="58.00" departLane="-E13_0" departPos="5.10" departSpeed="0.00" departDelay="0.62" arrival="306.00" arrivalLane="E6_1" arrivalPos="330.11" arrivalSpeed="12.03" duration="248.00" routeLength="1338.24" waitingTime="116.00" waitingCount="3" stopTime="0.00" timeLoss="151.67" rerouteNo="0" devices="tripinfo_153" vType="DEFAULT_VEHTYPE" speedFactor="0.93" vaporized=""/>
    <tripinfo id="158" depart="61.00" departLane="-E15_0" departPos="5.10" departSpeed="0.00" departDelay="1.75" arrival="306.00" arrivalLane="E15_0" arrivalPos="382.33" arrivalSpeed="12.41" duration="245.00" routeLength="2077.96" waitingTime="41.00" waitingCount="1" stopTime="0.00" timeLoss="76.71" rerouteNo="0" devices="tripinfo_158" vType="DEFAULT_VEHTYPE" speedFactor="0.91" vaporized=""/>
    <tripinfo id="295" depart="111.00" departLane="47621504#4_0" departPos="5.10" departSpeed="0.00" departDelay="0.38" arrival="306.00" arrivalLane="-E5_1" arrivalPos="399.05" arrivalSpeed="12.76" duration="195.00" routeLength="1769.87" waitingTime="36.00" waitingCount="1" stopTime="0.00" timeLoss="68.64" rerouteNo="0" devices="tripinfo_295" vType="DEFAULT_VEHTYPE" speedFactor="0.96" vaporized=""/>
    <tripinfo id="373" depart="140.00" departLane="47621504#1_0" departPos="5.10" departSpeed="0.00" departDelay="0.12" arrival="306.00" arrivalLane="E13_0" arrivalPos="382.60" arrivalSpeed="12.06" duration="166.00" routeLength="735.55" waitingTime="103.00" waitingCount="1" stopTime="0.00" timeLoss="116.54" rerouteNo="0" devices="tripinfo_373" vType="DEFAULT_VEHTYPE" speedFactor="0.91" vaporized=""/>
    <tripinfo id="590" depart="222.00" departLane="47621504#1_0" departPos="5.10" departSpeed="0.00" departDelay="0.75" arrival="306.00" arrivalLane="E25_0" arrivalPos="330.97" arrivalSpeed="13.79" duration="84.00" routeLength="1051.37" waitingTime="0.00" waitingCount="0" stopTime="0.00" timeLoss="19.10" rerouteNo="0" devices="tripinfo_590" vType="DEFAULT_VEHTYPE" speedFactor="1.06" vaporized=""/>
    <tripinfo id="67" depart="26.00" departLane="-47693393#5_0" departPos="5.10" departSpeed="0.00" departDelay="0.88" arrival="307.00" arrivalLane="E10_0" arrivalPos="414.33" arrivalSpeed="11.74" duration="281.00" routeLength="1356.22" waitingTime="173.00" waitingCount="1" stopTime="0.00" timeLoss="192.51" rerouteNo="0" devices="tripinfo_67" vType="DEFAULT_VEHTYPE" speedFactor="0.91" vaporized=""/>
    <tripinfo id="310" depart="117.00" departLane="-E10_0" departPos="5.10" departSpeed="0.00" departDelay="0.75" arrival="307.00" arrivalLane="-E20_1" arrivalPos="350.11" arrivalSpeed="12.06" duration="190.00" routeLength="1493.85" waitingTime="33.00" waitingCount="3" stopTime="0.00" timeLoss="61.98" rerouteNo="0" devices="tripinfo_310" vType="DEFAULT_VEHTYPE" speedFactor="0.90" vaporized=""/>
    <tripinfo id="484" depart="182.00" departLane="-E23_0" departPos="5.10" departSpeed="0.00" departDelay="0.50" arrival="307.00" arrivalLane="E6_2" arrivalPos="330.11" arrivalSpeed="12.77" duration="125.00" routeLength="930.54" waitingTime="39.00" waitingCount="2" stopTime="0.00" timeLoss="64.35" rerouteNo="0" devices="tripinfo_484" vType="DEFAULT_VEHTYPE" speedFactor="0.98" vaporized=""/>
    <tripinfo id="186" depart="71.00" departLane="-E8_0" departPos="5.10" departSpeed="0.00" departDelay="1.25" arrival="308.00" arrivalLane="E16_2" arrivalPos="350.84" arrivalSpeed="14.39" duration="237.00" routeLength="1214.14" waitingTime="139.00" waitingCount="1" stopTime="0.00" timeLoss="162.70" rerouteNo="0" devices="tripinfo_186" vType="DEFAULT_VEHTYPE" speedFactor="1.08" vaporized=""/>
    <tripinfo id="90" depart="34.00" departLane="-E8_0" departPos="5.10" departSpeed="0.00" departDelay="0.25" arrival="309.00" arrivalLane="E16_1" arrivalPos="350.84" arrivalSpeed="12.84" duration="275.00" routeLength="1214.14" waitingTime="169.00" waitingCount="1" stopTime="0.00" timeLoss="196.18" rerouteNo="0" devices="tripinfo_90" vType="DEFAULT_VEHTYPE" speedFactor="1.02" vaporized=""/>
    <tripinfo id="327" depart="123.00" departLane="47621504#1_0" departPos="5.10" departSpeed="0.00" departDelay="0.38" arrival="310.00" arrivalLane="E1_1" arrivalPos="369.00" arrivalSpeed="13.02" duration="187.00" routeLength="1015.76" waitingTime="95.00" waitingCount="1" stopTime="0.00" timeLoss="118.11" rerouteNo="0" devices="tripinfo_327" vType="DEFAULT_VEHTYPE" speedFactor="0.95" vaporized=""/>
    <tripinfo id="612" depart="231.00" departLane="-E8_0" departPos="5.10" departSpeed="0.00" departDelay="1.50" arrival="310.00" arrivalLane="E10_1" arrivalPos="414.33" arrivalSpeed="13.69" duration="79.00" routeLength="670.89" waitingTime="15.00" waitingCount="1" stopTime="0.00" timeLoss="30.29" rerouteNo="0" devices="tripinfo_612" vType="DEFAULT_VEHTYPE" speedFactor="1.02" vaporized=""/>
    <tripinfo id="14" depart="6.00" departLane="47621504#4_0" departPos="5.10" departSpeed="0.00" departDelay="0.75" arrival="311.00" arrivalLane="E15_1" arrivalPos="382.33" arrivalSpeed="13.59" duration="305.00" routeLength="2054.21" waitingTime="118.00" waitingCount="3" stopTime="0.00" timeLoss="163.55" rerouteNo="0" devices="tripinfo_14" vType="DEFAULT_VEHTYPE" speedFactor="0.99" vaporized=""/>
    <tripinfo id="143" depart="56.00" departLane="47621504#1_0" departPos="5.10" departSpeed="0.00" departDelay="2.38" arrival="311.00" arrivalLane="-E0_0" arrivalPos="371.34" arrivalSpeed="8.18" duration="255.00" routeLength="1318.04" waitingTime="146.00" waitingCount="1" stopTime="0.00" timeLoss="186.00" rerouteNo="0" devices="tripinfo_143" vType="DEFAULT_VEHTYPE" speedFactor="1.13" vaporized=""/>
    <tripinfo id="172" depart="65.00" departLane="-E13_0" departPos="5.10" departSpeed="0.00" departDelay="0.50" arrival="311.00" arrivalLane="E6_1" arrivalPos="330.11" arrivalSpeed="11.21" duration="246.00" routeLength="1338.24" waitingTime="105.00" waitingCount="4" stopTime="0.00" timeLoss="146.09" rerouteNo="0" devices="tripinfo_172" vType="DEFAULT_VEHTYPE" speedFactor="0.89" vaporized=""/>
    <tripinfo id="253" depart="95.00" departLane="-47693393#5_0" departPos="5.10" departSpeed="0.00" departDelay="0.12" arrival="311.00" arrivalLane="E10_0" arrivalPos="414.33" arrivalSpeed="13.42" duration="216.00" routeLength="1356.22" waitingTime="108.00" waitingCount="1" stopTime="0.00" timeLoss="132.20" rerouteNo="0" devices="tripinfo_253" vType="DEFAULT_VEHTYPE" speedFactor="0.98" vaporized=""/>
    <tripinfo id="609" depart="229.00" departLane="-47693393#5_0" departPos="5.10" departSpeed="0.00" departDelay="0.62" arrival="311.00" arrivalLane="-E5_0" arrivalPos="399.05" arrivalSpeed="13.55" duration="82.00" routeLength="1019.09" waitingTime="0.00" waitingCount="0" stopTime="0.00" timeLoss="19.66" rerouteNo="0" devices="tripinfo_609" vType="DEFAULT_VEHTYPE" speedFactor="1.06" vaporized=""/>
    <tripinfo id="613" depart="234.00" departLane="-E8_0" departPos="5.10" departSpeed="0.00" departDelay="4.12" arrival="311.00" arrivalLane="E20_0" arrivalPos="350.11" arrivalSpeed="12.84" duration="77.00" routeLength="913.22" waitingTime="0.00" waitingCount="0" stopTime="0.00" timeLoss="16.20" rerouteNo="0" devices="tripinfo_613" vType="DEFAULT_VEHTYPE" speedFactor="0.96" vaporized=""/>
    <tripinfo id="698" depart="262.00" departLane="-E8_0" departPos="5.10" departSpeed="0.00" departDelay="0.25" arrival="311.00" arrivalLane="E10_2" arrivalPos="414.33" arrivalSpeed="15.27" duration="49.00" routeLength="670.89" waitingTime="0.00" waitingCount="0" stopTime="0.00" timeLoss="7.20" rerouteNo="0" devices="tripinfo_698" vType="DEFAULT_VEHTYPE" speedFactor="1.19" vaporized=""/>
    <tripinfo id="297" depart="112.00" departLane="-E13_0" departPos="5.10" departSpeed="0.00" departDelay="0.62" arrival="312.00" arrivalLane="E6_2" arrivalPos="330.11" arrivalSpeed="13.21" duration="200.00" routeLength="1338.24" waitingTime="72.00" waitingCount="2" stopTime="0.00" timeLoss="108.75" rerouteNo="0" devices="tripinfo_297" vType="DEFAULT_VEHTYPE" speedFactor="0.98" vaporized=""/>
    <tripinfo id="451" depart="172.00" departLane="E5_0" departPos="5.10" departSpeed="0.00" departDelay="2.88" arrival="312.00" arrivalLane="E15_0" arrivalPos="382.33" arrivalSpeed="12.13" duration="140.00" routeLength="1099.22" waitingTime="29.00" waitingCount="1" stopTime="0.00" timeLoss="49.08" rerouteNo="0" devices="tripinfo_451" vType="DEFAULT_VEHTYPE" speedFactor="0.89" vaporized=""/>
    <tripinfo id="52" depart="20.00" departLane="-E10_0" departPos="5.10" departSpeed="0.00" departDelay="0.50" arrival="313.00" arrivalLane="E15_2" arrivalPos="382.33" arrivalSpeed="13.56" duration="293.00" routeLength="1436.69" waitingTime="164.00" waitingCount="3" stopTime="0.00" timeLoss="197.94" rerouteNo="0" devices="tripinfo_52" vType="DEFAULT_VEHTYPE" speedFactor="1.02" vaporized=""/>
    <tripinfo id="346" depart="134.00" departLane="-E6_0" departPos="5.10" departSpeed="0.00" departDelay="4.25" arrival="313.00" arrivalLane="E6_1" arrivalPos="330.11" arrivalSpeed="14.97" duration="179.00" routeLength="2070.98" waitingTime="2.00" waitingCount="1" stopTime="0.00" timeLoss="48.02" rerouteNo="0" devices="tripinfo_346" vType="DEFAULT_VEHTYPE" speedFactor="1.11" vaporized=""/>
    <tripinfo id="354" depart="133.00" departLane="-E10_0" departPos="5.10" departSpeed="0.00" departDelay="0.25" arrival="314.00" arrivalLane="-E20_1" arrivalPos="350.11" arrivalSpeed="12.59" duration="181.00" routeLength="1493.85" waitingTime="32.00" waitingCount="3" stopTime="0.00" timeLoss="62.19" rerouteNo="0" devices="tripinfo_354" vType="DEFAULT_VEHTYPE" speedFactor="0.98" vaporized=""/>
    <tripinfo id="58" depart="23.00" departLane="-E10_0" departPos="5.10" departSpeed="0.00" departDelay="1.25" arrival="315.00" arrivalLane="E15_1" arrivalPos="382.33" arrivalSpeed="13.57" duration="292.00" routeLength="1436.69" waitingTime="160.00" waitingCount="3" stopTime="0.00" timeLoss="197.87" rerouteNo="0" devices="tripinfo_58" vType="DEFAULT_VEHTYPE" speedFactor="1.02" vaporized=""/>
    <tripinfo id="156" depart="59.00" departLane="-E10_0" departPos="5.10" departSpeed="0.00" departDelay="0.50" arrival="315.00" arrivalLane="-E16_1" arrivalPos="350.84" arrivalSpeed="11.34" duration="256.00" routeLength="1751.96" waitingTime="86.00" waitingCount="3" stopTime="0.00" timeLoss="153.31" rerouteNo="0" devices="tripinfo_156" vType="DEFAULT_VEHTYPE" speedFactor="1.18" vaporized=""/>
    <tripinfo id="394" depart="158.00" departLane="-E22_0" departPos="5.10" departSpeed="0.00" departDelay="10.25" arrival="315.00" arrivalLane="E0_1" arrivalPos="371.34" arrivalSpeed="15.77" duration="157.00" routeLength="1093.36" waitingTime="42.00" waitingCount="2" stopTime="0.00" timeLoss="88.82" rerouteNo="0" devices="tripinfo_394" vType="DEFAULT_VEHTYPE" speedFactor="1.19" vaporized=""/>
    <tripinfo id="480" depart="182.00" departLane="-E6_0" departPos="5.10" departSpeed="0.00" departDelay="2.00" arrival="315.00" arrivalLane="E13_0" arrivalPos="382.60" arrivalSpeed="13.30" duration="133.00" routeLength="1307.14" waitingTime="14.00" waitingCount="1" stopTime="0.00" timeLoss="47.47" rerouteNo="0" devices="tripinfo_480" vType="DEFAULT_VEHTYPE" speedFactor="1.03" vaporized=""/>
    <tripinfo id="686" depart="258.00" departLane="-E13_0" departPos="5.10" departSpeed="0.00" departDelay="0.75" arrival="316.00" arrivalLane="-47621504#1_0" arrivalPos="333.17" arrivalSpeed="19.20" duration="58.00" routeLength="719.70" waitingTime="0.00" waitingCount="0" stopTime="0.00" timeLoss="8.78" rerouteNo="0" devices="tripinfo_686" vType="DEFAULT_VEHTYPE" speedFactor="0.89" vaporized=""/>
    <tripinfo id="331" depart="128.00" departLane="E5_0" departPos="5.10" departSpeed="0.00" departDelay="3.88" arrival="317.00" arrivalLane="-E20_0" arrivalPos="350.11" arrivalSpeed="13.42" duration="189.00" routeLength="1684.01" waitingTime="41.00" waitingCount="1" stopTime="0.00" timeLoss="68.17" rerouteNo="0" devices="tripinfo_331" vType="DEFAULT_VEHTYPE" speedFactor="1.02" vaporized=""/>
    <tripinfo id="640" depart="240.00" departLane="-47621504#5_0" departPos="5.10" departSpeed="0.00" departDelay="0.00" arrival="317.00" arrivalLane="-E0_1" arrivalPos="371.34" arrivalSpeed="12.05" duration="77.00" routeLength="674.21" waitingTime="12.00" waitingCount="1" stopTime="0.00" timeLoss="31.90" rerouteNo="0" devices="tripinfo_640" vType="DEFAULT_VEHTYPE" speedFactor="0.93" vaporized=""/>
    <tripinfo id="689" depart="261.00" departLane="-E13_0" departPos="5.10" departSpeed="0.00" departDelay="2.62" arrival="318.00" arrivalLane="-47621504#1_0" arrivalPos="333.17" arrivalSpeed="25.08" duration="57.00" routeLength="719.70" waitingTime="0.00" waitingCount="0" stopTime="0.00" timeLoss="20.74" rerouteNo="0" devices="tripinfo_689" vType="DEFAULT_VEHTYPE" speedFactor="1.22" vaporized=""/>
    <tripinfo id="96" depart="36.00" departLane="-E10_0" departPos="5.10" departSpeed="0.00" departDelay="0.00" arrival="319.00" arrivalLane="E6_0" arrivalPos="330.11" arrivalSpeed="12.98" duration="283.00" routeLength="1545.55" waitingTime="134.00" waitingCount="2" stopTime="0.00" timeLoss="165.95" rerouteNo="0" devices="tripinfo_96" vType="DEFAULT_VEHTYPE" speedFactor="1.01" vaporized=""/>
    <tripinfo id="139" depart="53.00" departLane="-E10_0" departPos="5.10" departSpeed="0.00" departDelay="0.88" arrival="319.00" arrivalLane="E15_1" arrivalPos="382.33" arrivalSpeed="12.36" duration="266.00" routeLength="1436.69" waitingTime="124.00" waitingCount="3" stopTime="0.00" timeLoss="164.79" rerouteNo="0" devices="tripinfo_139" vType="DEFAULT_VEHTYPE" speedFactor="0.95" vaporized=""/>
    <tripinfo id="311" depart="117.00" departLane="-E1_0" departPos="5.10" departSpeed="0.00" departDelay="0.38" arrival="319.00" arrivalLane="-E20_1" arrivalPos="350.11" arrivalSpeed="14.67" duration="202.00" routeLength="1139.15" waitingTime="105.00" waitingCount="2" stopTime="0.00" timeLoss="126.37" rerouteNo="0" devices="tripinfo_311" vType="DEFAULT_VEHTYPE" speedFactor="1.09" vaporized=""/>
    <tripinfo id="718" depart="270.00" departLane="-E13_0" departPos="5.10" departSpeed="0.00" departDelay="0.75" arrival="319.00" arrivalLane="-47621504#1_0" arrivalPos="333.17" arrivalSpeed="24.93" duration="49.00" routeLength="719.70" waitingTime="0.00" waitingCount="0" stopTime="0.00" timeLoss="10.89" rerouteNo="0" devices="tripinfo_718" vType="DEFAULT_VEHTYPE" speedFactor="1.14" vaporized=""/>
    <tripinfo id="188" depart="71.00" departLane="-E6_0" departPos="5.10" departSpeed="0.00" departDelay="0.50" arrival="320.00" arrivalLane="47693393#5_0" arrivalPos="315.08" arrivalSpeed="21.43" duration="249.00" routeLength="1989.26" waitingTime="79.00" waitingCount="2" stopTime="0.00" timeLoss="114.23" rerouteNo="0" devices="tripinfo_188" vType="DEFAULT_VEHTYPE" speedFactor="0.97" vaporized=""/>
    <tripinfo id="198" depart="75.00" departLane="-E15_0" departPos="5.10" departSpeed="0.00" departDelay="0.75" arrival="321.00" arrivalLane="E13_1" arrivalPos="382.60" arrivalSpeed="14.59" duration="246.00" routeLength="1567.55" waitingTime="118.00" waitingCount="2" stopTime="0.00" timeLoss="139.69" rerouteNo="0" devices="tripinfo_198" vType="DEFAULT_VEHTYPE" speedFactor="1.06" vaporized=""/>
    <tripinfo id="247" depart="94.00" departLane="-E13_0" departPos="5.10" departSpeed="0.00" departDelay="1.38" arrival="321.00" arrivalLane="E17_0" arrivalPos="373.55" arrivalSpeed="14.09" duration="227.00" routeLength="1704.15" waitingTime="67.00" waitingCount="1" stopTime="0.00" timeLoss="106.29" rerouteNo="0" devices="tripinfo_247" vType="DEFAULT_VEHTYPE" speedFactor="1.04" vaporized=""/>
    <tripinfo id="71" depart="27.00" departLane="-E10_0" departPos="5.10" departSpeed="0.00" departDelay="0.38" arrival="322.00" arrivalLane="E6_0" arrivalPos="330.11" arrivalSpeed="12.99" duration="295.00" routeLength="1545.55" waitingTime="136.00" waitingCount="3" stopTime="0.00" timeLoss="173.43" rerouteNo="0" devices="tripinfo_71" vType="DEFAULT_VEHTYPE" speedFactor="0.97" vaporized=""/>
    <tripinfo id="123" depart="47.00" departLane="-E10_0" departPos="5.10" departSpeed="0.00" departDelay="0.88" arrival="322.00" arrivalLane="E1_0" arrivalPos="369.00" arrivalSpeed="13.82" duration="275.00" routeLength="1882.37" waitingTime="119.00" waitingCount="2" stopTime="0.00" timeLoss="148.64" rerouteNo="0" devices="tripinfo_123" vType="DEFAULT_VEHTYPE" speedFactor="1.02" vaporized=""/>
    <tripinfo id="272" depart="102.00" departLane="-E13_0" departPos="5.10" departSpeed="0.00" departDelay="0.00" arrival="323.00" arrivalLane="E17_0" arrivalPos="373.55" arrivalSpeed="13.67" duration="221.00" routeLength="1704.15" waitingTime="66.00" waitingCount="1" stopTime="0.00" timeLoss="101.99" rerouteNo="0" devices="tripinfo_272" vType="DEFAULT_VEHTYPE" speedFactor="1.05" vaporized=""/>
    <tripinfo id="720" depart="270.00" departLane="-E1_0" departPos="5.10" departSpeed="0.00" departDelay="0.00" arrival="324.00" arrivalLane="E23_0" arrivalPos="266.37" arrivalSpeed="13.43" duration="54.00" routeLength="639.30" waitingTime="0.00" waitingCount="0" stopTime="0.00" timeLoss="7.10" rerouteNo="0" devices="tripinfo_720" vType="DEFAULT_VEHTYPE" speedFactor="1.01" vaporized=""/>
    <tripinfo id="94" depart="40.00" departLane="-E1_0" departPos="5.10" departSpeed="0.00" departDelay="4.75" arrival="325.00" arrivalLane="E1_1" arrivalPos="369.00" arrivalSpeed="14.15" duration="285.00" routeLength="2149.06" waitingTime="106.00" waitingCount="2" stopTime="0.00" timeLoss="147.32" rerouteNo="0" devices="tripinfo_94" vType="DEFAULT_VEHTYPE" speedFactor="1.09" vaporized=""/>
    <tripinfo id="273" depart="104.00" departLane="E5_0" departPos="5.10" departSpeed="0.00" departDelay="1.62" arrival="325.00" arrivalLane="E1_0" arrivalPos="369.00" arrivalSpeed="12.60" duration="221.00" routeLength="1565.64" waitingTime="86.00" waitingCount="2" stopTime="0.00" timeLoss="105.55" rerouteNo="0" devices="tripinfo_273" vType="DEFAULT_VEHTYPE" speedFactor="0.98" vaporized=""/>
    <tripinfo id="466" depart="175.00" departLane="-E1_0" departPos="5.10" departSpeed="0.00" departDelay="0.25" arrival="325.00" arrivalLane="-E22_1" arrivalPos="370.63" arrivalSpeed="13.24" duration="150.00" routeLength="761.82" waitingTime="83.00" waitingCount="1" stopTime="0.00" timeLoss="93.92" rerouteNo="0" devices="tripinfo_466" vType="DEFAULT_VEHTYPE" speedFactor="0.99" vaporized=""/>
    <tripinfo id="69" depart="26.00" departLane="-E8_0" departPos="5.10" departSpeed="0.00" departDelay="0.12" arrival="326.00" arrivalLane="-E21_0" arrivalPos="263.57" arrivalSpeed="13.50" duration="300.00" routeLength="1487.40" waitingTime="176.00" waitingCount="1" stopTime="0.00" timeLoss="201.63" rerouteNo="0" devices="tripinfo_69" vType="DEFAULT_VEHTYPE" speedFactor="1.02" vaporized=""/>
    <tripinfo id="131" depart="50.00" departLane="-E13_0" departPos="5.10" departSpeed="0.00" departDelay="0.88" arrival="326.00" arrivalLane="-E5_0" arrivalPos="399.05" arrivalSpeed="13.55" duration="276.00" routeLength="1852.62" waitingTime="113.00" waitingCount="2" stopTime="0.00" timeLoss="149.34" rerouteNo="0" devices="tripinfo_131" vType="DEFAULT_VEHTYPE" speedFactor="1.07" vaporized=""/>
    <tripinfo id="235" depart="89.00" departLane="-E15_0" departPos="5.10" departSpeed="0.00" departDelay="0.88" arrival="326.00" arrivalLane="E13_1" arrivalPos="382.60" arrivalSpeed="13.17" duration="237.00" routeLength="1567.55" waitingTime="99.00" waitingCount="2" stopTime="0.00" timeLoss="119.01" rerouteNo="0" devices="tripinfo_235" vType="DEFAULT_VEHTYPE" speedFactor="0.96" vaporized=""/>
    <tripinfo id="323" depart="124.00" departLane="E0_0" departPos="5.10" departSpeed="0.00" departDelay="2.88" arrival="326.00" arrivalLane="E13_0" arrivalPos="382.60" arrivalSpeed="11.18" duration="202.00" routeLength="1364.79" waitingTime="57.00" waitingCount="2" stopTime="0.00" timeLoss="90.42" rerouteNo="0" devices="tripinfo_323" vType="DEFAULT_VEHTYPE" speedFactor="0.82" vaporized=""/>
    <tripinfo id="455" depart="171.00" departLane="-E2_0" departPos="5.10" departSpeed="0.00" departDelay="0.38" arrival="326.00" arrivalLane="E6_0" arrivalPos="330.11" arrivalSpeed="11.30" duration="155.00" routeLength="990.76" waitingTime="57.00" waitingCount="1" stopTime="0.00" timeLoss="73.58" rerouteNo="0" devices="tripinfo_455" vType="DEFAULT_VEHTYPE" speedFactor="0.89" vaporized=""/>
    <tripinfo id="468" depart="176.00" departLane="-E2_0" departPos="5.10" departSpeed="0.00" departDelay="0.50" arrival="326.00" arrivalLane="E6_1" arrivalPos="330.11" arrivalSpeed="13.46" duration="150.00" routeLength="990.76" waitingTime="57.00" waitingCount="1" stopTime="0.00" timeLoss="81.28" rerouteNo="0" devices="tripinfo_468" vType="DEFAULT_VEHTYPE" speedFactor="1.06" vaporized=""/>
    <tripinfo id="504" depart="191.00" departLane="47621504#4_0" departPos="5.10" departSpeed="0.00" departDelay="2.00" arrival="327.00" arrivalLane="E1_1" arrivalPos="369.00" arrivalSpeed="14.55" duration="136.00" routeLength="1755.43" waitingTime="0.00" waitingCount="0" stopTime="0.00" timeLoss="26.76" rerouteNo="0" devices="tripinfo_504" vType="DEFAULT_VEHTYPE" speedFactor="1.11" vaporized=""/>
    <tripinfo id="615" depart="235.00" departLane="-E25_0" departPos="5.10" departSpeed="0.00" departDelay="4.38" arrival="327.00" arrivalLane="E15_0" arrivalPos="382.33" arrivalSpeed="13.52" duration="92.00" routeLength="1095.87" waitingTime="0.00" waitingCount="0" stopTime="0.00" timeLoss="11.35" rerouteNo="0" devices="tripinfo_615" vType="DEFAULT_VEHTYPE" speedFactor="1.00" vaporized=""/>
    <tripinfo id="78" depart="30.00" departLane="-E13_0" departPos="5.10" departSpeed="0.00" departDelay="0.75" arrival="328.00" arrivalLane="E13_1" arrivalPos="382.60" arrivalSpeed="12.83" duration="298.00" routeLength="2114.56" waitingTime="111.00" waitingCount="2" stopTime="0.00" timeLoss="143.08" rerouteNo="0" devices="tripinfo_78" vType="DEFAULT_VEHTYPE" speedFactor="1.01" vaporized=""/>
    <tripinfo id="267" depart="104.00" departLane="-E6_0" departPos="5.10" departSpeed="0.00" departDelay="3.88" arrival="328.00" arrivalLane="E21_0" arrivalPos="263.57" arrivalSpeed="12.22" duration="224.00" routeLength="1288.54" waitingTime="110.00" waitingCount="1" stopTime="0.00" timeLoss="128.28" rerouteNo="0" devices="tripinfo_267" vType="DEFAULT_VEHTYPE" speedFactor="0.92" vaporized=""/>
    <tripinfo id="25" depart="10.00" departLane="-E13_0" departPos="5.10" departSpeed="0.00" departDelay="0.62" arrival="329.00" arrivalLane="-E5_0" arrivalPos="399.05" arrivalSpeed="12.05" duration="319.00" routeLength="1852.62" waitingTime="141.00" waitingCount="2" stopTime="0.00" timeLoss="164.30" rerouteNo="0" devices="tripinfo_25" vType="DEFAULT_VEHTYPE" speedFactor="0.87" vaporized=""/>
    <tripinfo id="197" depart="75.00" departLane="-47621504#4_0" departPos="5.10" departSpeed="0.00" departDelay="1.12" arrival="329.00" arrivalLane="47621504#5_0" arrivalPos="282.84" arrivalSpeed="18.61" duration="254.00" routeLength="1696.46" waitingTime="96.00" waitingCount="3" stopTime="0.00" timeLoss="128.64" rerouteNo="0" devices="tripinfo_197" vType="DEFAULT_VEHTYPE" speedFactor="0.87" vaporized=""/>
    <tripinfo id="245" depart="92.00" departLane="-E1_0" departPos="5.10" departSpeed="0.00" departDelay="0.12" arrival="329.00" arrivalLane="-E5_1" arrivalPos="399.05" arrivalSpeed="13.27" duration="237.00" routeLength="1565.57" waitingTime="102.00" waitingCount="2" stopTime="0.00" timeLoss="124.94" rerouteNo="0" devices="tripinfo_245" vType="DEFAULT_VEHTYPE" speedFactor="1.01" vaporized=""/>
    <tripinfo id="177" depart="74.00" departLane="E5_0" departPos="5.10" departSpeed="0.00" departDelay="7.62" arrival="330.00" arrivalLane="-E5_2" arrivalPos="399.05" arrivalSpeed="13.77" duration="256.00" routeLength="2110.43" waitingTime="72.00" waitingCount="2" stopTime="0.00" timeLoss="106.28" rerouteNo="0" devices="tripinfo_177" vType="DEFAULT_VEHTYPE" speedFactor="1.03" vaporized=""/>
    <tripinfo id="289" depart="116.00" departLane="-E15_0" departPos="5.10" departSpeed="0.00" departDelay="7.62" arrival="330.00" arrivalLane="E2_0" arrivalPos="256.37" arrivalSpeed="16.20" duration="214.00" routeLength="1623.89" waitingTime="80.00" waitingCount="2" stopTime="0.00" timeLoss="115.95" rerouteNo="0" devices="tripinfo_289" vType="DEFAULT_VEHTYPE" speedFactor="1.19" vaporized=""/>
    <tripinfo id="347" depart="131.00" departLane="47621504#1_0" departPos="5.10" departSpeed="0.00" departDelay="0.88" arrival="330.00" arrivalLane="E15_0" arrivalPos="382.33" arrivalSpeed="10.19" duration="199.00" routeLength="1499.45" waitingTime="59.00" waitingCount="1" stopTime="0.00" timeLoss="76.81" rerouteNo="0" devices="tripinfo_347" vType="DEFAULT_VEHTYPE" speedFactor="0.82" vaporized=""/>
    <tripinfo id="404" depart="161.00" departLane="-E22_0" departPos="5.10" departSpeed="0.00" departDelay="9.50" arrival="330.00" arrivalLane="E13_1" arrivalPos="382.60" arrivalSpeed="14.42" duration="169.00" routeLength="1431.22" waitingTime="44.00" waitingCount="1" stopTime="0.00" timeLoss="73.71" rerouteNo="0" devices="tripinfo_404" vType="DEFAULT_VEHTYPE" speedFactor="1.10" vaporized=""/>
    <tripinfo id="479" depart="180.00" departLane="-E17_0" departPos="5.10" departSpeed="0.00" departDelay="0.38" arrival="330.00" arrivalLane="E16_1" arrivalPos="350.84" arrivalSpeed="11.91" duration="150.00" routeLength="1657.72" waitingTime="0.00" waitingCount="0" stopTime="0.00" timeLoss="19.58" rerouteNo="0" devices="tripinfo_479" vType="DEFAULT_VEHTYPE" speedFactor="0.94" vaporized=""/>
    <tripinfo id="320" depart="122.00" departLane="E5_0" departPos="5.10" departSpeed="0.00" departDelay="2.00" arrival="331.00" arrivalLane="E13_2" arrivalPos="382.60" arrivalSpeed="14.98" duration="209.00" routeLength="1852.59" waitingTime="48.00" waitingCount="3" stopTime="0.00" timeLoss="92.07" rerouteNo="0" devices="tripinfo_320" vType="DEFAULT_VEHTYPE" speedFactor="1.16" vaporized=""/>
    <tripinfo id="663" depart="249.00" departLane="-E15_0" departPos="5.10" departSpeed="0.00" departDelay="0.38" arrival="331.00" arrivalLane="-E5_0" arrivalPos="399.05" arrivalSpeed="14.64" duration="82.00" routeLength="1068.57" waitingTime="0.00" waitingCount="0" stopTime="0.00" timeLoss="15.34" rerouteNo="0" devices="tripinfo_663" vType="DEFAULT_VEHTYPE" speedFactor="1.19" vaporized=""/>
    <tripinfo id="184" depart="69.00" departLane="-47621504#4_0" departPos="5.10" departSpeed="0.00" departDelay="0.00" arrival="332.00" arrivalLane="E6_0" arrivalPos="330.11" arrivalSpeed="12.91" duration="263.00" routeLength="1762.80" waitingTime="109.00" waitingCount="3" stopTime="0.00" timeLoss="134.28" rerouteNo="0" devices="tripinfo_184" vType="DEFAULT_VEHTYPE" speedFactor="0.94" vaporized=""/>
    <tripinfo id="312" depart="120.00" departLane="-E20_0" departPos="5.10" departSpeed="0.00" departDelay="3.00" arrival="332.00" arrivalLane="E20_0" arrivalPos="350.11" arrivalSpeed="15.26" duration="212.00" routeLength="2617.85" waitingTime="1.00" waitingCount="1" stopTime="0.00" timeLoss="40.11" rerouteNo="0" devices="tripinfo_312" vType="DEFAULT_VEHTYPE" speedFactor="1.11" vaporized=""/>
    <tripinfo id="59" depart="23.00" departLane="-E25_0" departPos="5.10" departSpeed="0.00" departDelay="0.88" arrival="333.00" arrivalLane="-E5_0" arrivalPos="399.05" arrivalSpeed="12.39" duration="310.00" routeLength="1402.44" waitingTime="182.00" waitingCount="2" stopTime="0.00" timeLoss="204.73" rerouteNo="0" devices="tripinfo_59" vType="DEFAULT_VEHTYPE" speedFactor="0.97" vaporized=""/>
    <tripinfo id="175" depart="68.00" departLane="E5_0" departPos="5.10" departSpeed="0.00" departDelay="2.38" arrival="333.00" arrivalLane="E13_0" arrivalPos="382.60" arrivalSpeed="12.55" duration="265.00" routeLength="1852.59" waitingTime="95.00" waitingCount="2" stopTime="0.00" timeLoss="118.42" rerouteNo="0" devices="tripinfo_175" vType="DEFAULT_VEHTYPE" speedFactor="0.92" vaporized=""/>
    <tripinfo id="199" depart="75.00" departLane="-E6_0" departPos="5.10" departSpeed="0.00" departDelay="0.38" arrival="333.00" arrivalLane="E10_0" arrivalPos="414.33" arrivalSpeed="10.66" duration="258.00" routeLength="1544.81" waitingTime="93.00" waitingCount="2" stopTime="0.00" timeLoss="114.89" rerouteNo="0" devices="tripinfo_199" vType="DEFAULT_VEHTYPE" speedFactor="0.83" vaporized=""/>
    <tripinfo id="268" depart="101.00" departLane="-E1_0" departPos="5.10" departSpeed="0.00" departDelay="0.50" arrival="333.00" arrivalLane="E15_1" arrivalPos="382.33" arrivalSpeed="12.83" duration="232.00" routeLength="1820.28" waitingTime="63.00" waitingCount="2" stopTime="0.00" timeLoss="94.52" rerouteNo="0" devices="tripinfo_268" vType="DEFAULT_VEHTYPE" speedFactor="0.96" vaporized=""/>
    <tripinfo id="656" depart="249.00" departLane="E5_0" departPos="5.10" departSpeed="0.00" departDelay="3.00" arrival="333.00" arrivalLane="E10_1" arrivalPos="414.33" arrivalSpeed="14.94" duration="84.00" routeLength="1120.98" waitingTime="0.00" waitingCount="0" stopTime="0.00" timeLoss="16.45" rerouteNo="0" devices="tripinfo_656" vType="DEFAULT_VEHTYPE" speedFactor="1.10" vaporized=""/>
    <tripinfo id="154" depart="62.00" departLane="47621504#1_0" departPos="5.10" departSpeed="0.00" departDelay="4.25" arrival="334.00" arrivalLane="E3_2" arrivalPos="306.82" arrivalSpeed="14.39" duration="272.00" routeLength="1633.96" waitingTime="144.00" waitingCount="1" stopTime="0.00" timeLoss="176.20" rerouteNo="0" devices="tripinfo_154" vType="DEFAULT_VEHTYPE" speedFactor="1.06" vaporized=""/>
    <tripinfo id="555" depart="212.00" departLane="-E25_0" departPos="5.10" departSpeed="0.00" departDelay="3.88" arrival="334.00" arrivalLane="-E5_1" arrivalPos="399.05" arrivalSpeed="14.99" duration="122.00" routeLength="1402.44" waitingTime="0.00" waitingCount="0" stopTime="0.00" timeLoss="31.96" rerouteNo="0" devices="tripinfo_555" vType="DEFAULT_VEHTYPE" speedFactor="1.13" vaporized=""/>
    <tripinfo id="751" depart="282.00" departLane="-47693393#5_0" departPos="5.10" departSpeed="0.00" departDelay="0.38" arrival="334.00" arrivalLane="E15_0" arrivalPos="382.33" arrivalSpeed="13.43" duration="52.00" routeLength="701.34" waitingTime="0.00" waitingCount="0" stopTime="0.00" timeLoss="10.88" rerouteNo="0" devices="tripinfo_751" vType="DEFAULT_VEHTYPE" speedFactor="1.06" vaporized=""/>
    <tripinfo id="106" depart="42.00" departLane="-E17_0" departPos="5.10" departSpeed="0.00" departDelay="2.25" arrival="335.00" arrivalLane="E1_1" arrivalPos="369.00" arrivalSpeed="12.88" duration="293.00" routeLength="1448.05" waitingTime="150.00" waitingCount="3" stopTime="0.00" timeLoss="188.66" rerouteNo="0" devices="tripinfo_106" vType="DEFAULT_VEHTYPE" speedFactor="1.01" vaporized=""/>
    <tripinfo id="266" depart="100.00" departLane="-E25_0" departPos="5.10" departSpeed="0.00" departDelay="0.25" arrival="335.00" arrivalLane="-E5_0" arrivalPos="399.05" arrivalSpeed="12.92" duration="235.00" routeLength="1402.44" waitingTime="104.00" waitingCount="2" stopTime="0.00" timeLoss="131.01" rerouteNo="0" devices="tripinfo_266" vType="DEFAULT_VEHTYPE" speedFactor="0.98" vaporized=""/>
    <tripinfo id="449" depart="169.00" departLane="-E25_0" departPos="5.10" departSpeed="0.00" departDelay="0.62" arrival="335.00" arrivalLane="E13_1" arrivalPos="382.60" arrivalSpeed="15.13" duration="166.00" routeLength="1134.61" waitingTime="74.00" waitingCount="1" stopTime="0.00" timeLoss="92.05" rerouteNo="0" devices="tripinfo_449" vType="DEFAULT_VEHTYPE" speedFactor="1.12" vaporized=""/>
    <tripinfo id="293" depart="111.00" departLane="-E19_0" departPos="5.10" departSpeed="0.00" departDelay="1.12" arrival="336.00" arrivalLane="E15_1" arrivalPos="382.33" arrivalSpeed="14.58" duration="225.00" routeLength="1716.54" waitingTime="69.00" waitingCount="2" stopTime="0.00" timeLoss="114.01" rerouteNo="0" devices="tripinfo_293" vType="DEFAULT_VEHTYPE" speedFactor="1.14" vaporized=""/>
    <tripinfo id="368" depart="140.00" departLane="-E2_0" departPos="5.10" departSpeed="0.00" departDelay="2.00" arrival="336.00" arrivalLane="-E0_0" arrivalPos="371.34" arrivalSpeed="8.62" duration="196.00" routeLength="1642.69" waitingTime="66.00" waitingCount="1" stopTime="0.00" timeLoss="97.32" rerouteNo="0" devices="tripinfo_368" vType="DEFAULT_VEHTYPE" speedFactor="1.14" vaporized=""/>
    <tripinfo id="243" depart="101.00" departLane="-E15_0" departPos="5.10" departSpeed="0.00" departDelay="9.88" arrival="337.00" arrivalLane="E2_0" arrivalPos="256.37" arrivalSpeed="13.72" duration="236.00" routeLength="1623.89" waitingTime="88.00" waitingCount="2" stopTime="0.00" timeLoss="117.45" rerouteNo="0" devices="tripinfo_243" vType="DEFAULT_VEHTYPE" speedFactor="0.99" vaporized=""/>
    <tripinfo id="653" depart="248.00" departLane="-E6_0" departPos="5.10" departSpeed="0.00" departDelay="3.12" arrival="337.00" arrivalLane="E1_0" arrivalPos="369.00" arrivalSpeed="11.06" duration="89.00" routeLength="998.99" waitingTime="0.00" waitingCount="0" stopTime="0.00" timeLoss="12.98" rerouteNo="0" devices="tripinfo_653" vType="DEFAULT_VEHTYPE" speedFactor="0.87" vaporized=""/>
    <tripinfo id="657" depart="249.00" departLane="-E1_0" departPos="5.10" departSpeed="0.00" departDelay="2.62" arrival="337.00" arrivalLane="-E22_0" arrivalPos="370.63" arrivalSpeed="13.83" duration="88.00" routeLength="761.82" waitingTime="19.00" waitingCount="1" stopTime="0.00" timeLoss="34.02" rerouteNo="0" devices="tripinfo_657" vType="DEFAULT_VEHTYPE" speedFactor="1.03" vaporized=""/>
    <tripinfo id="625" depart="235.00" departLane="-E2_0" departPos="5.10" departSpeed="0.00" departDelay="0.62" arrival="338.00" arrivalLane="E10_0" arrivalPos="414.33" arrivalSpeed="14.32" duration="103.00" routeLength="1068.66" waitingTime="11.00" waitingCount="1" stopTime="0.00" timeLoss="24.69" rerouteNo="0" devices="tripinfo_625" vType="DEFAULT_VEHTYPE" speedFactor="1.08" vaporized=""/>
    <tripinfo id="744" depart="282.00" departLane="-E13_0" departPos="5.10" departSpeed="0.00" departDelay="3.00" arrival="338.00" arrivalLane="-47621504#1_0" arrivalPos="333.17" arrivalSpeed="20.04" duration="56.00" routeLength="719.70" waitingTime="0.00" waitingCount="0" stopTime="0.00" timeLoss="7.95" rerouteNo="0" devices="tripinfo_744" vType="DEFAULT_VEHTYPE" speedFactor="0.92" vaporized=""/>
    <tripinfo id="115" depart="44.00" departLane="-47693393#2_0" departPos="5.10" departSpeed="0.00" departDelay="0.88" arrival="340.00" arrivalLane="-E5_0" arrivalPos="399.05" arrivalSpeed="11.86" duration="296.00" routeLength="1797.87" waitingTime="125.00" waitingCount="3" stopTime="0.00" timeLoss="155.28" rerouteNo="0" devices="tripinfo_115" vType="DEFAULT_VEHTYPE" speedFactor="0.92" vaporized=""/>
    <tripinfo id="717" depart="271.00" departLane="-E8_0" departPos="5.10" departSpeed="0.00" departDelay="2.12" arrival="341.00" arrivalLane="E2_0" arrivalPos="256.37" arrivalSpeed="16.38" duration="70.00" routeLength="856.84" waitingTime="0.00" waitingCount="0" stopTime="0.00" timeLoss="10.64" rerouteNo="0" devices="tripinfo_717" vType="DEFAULT_VEHTYPE" speedFactor="1.18" vaporized=""/>
    <tripinfo id="400" depart="153.00" departLane="-E10_0" departPos="5.10" departSpeed="0.00" departDelay="3.00" arrival="343.00" arrivalLane="47621504#5_0" arrivalPos="282.84" arrivalSpeed="20.82" duration="190.00" routeLength="1479.21" waitingTime="63.00" waitingCount="1" stopTime="0.00" timeLoss="80.33" rerouteNo="0" devices="tripinfo_400" vType="DEFAULT_VEHTYPE" speedFactor="0.98" vaporized=""/>
    <tripinfo id="411" depart="155.00" departLane="-E6_0" departPos="5.10" departSpeed="0.00" departDelay="0.88" arrival="344.00" arrivalLane="E25_0" arrivalPos="330.97" arrivalSpeed="13.41" duration="189.00" routeLength="1652.95" waitingTime="36.00" waitingCount="1" stopTime="0.00" timeLoss="73.26" rerouteNo="0" devices="tripinfo_411" vType="DEFAULT_VEHTYPE" speedFactor="0.98" vaporized=""/>
    <tripinfo id="585" depart="220.00" departLane="-E1_0" departPos="5.10" departSpeed="0.00" departDelay="0.62" arrival="344.00" arrivalLane="-E22_0" arrivalPos="370.63" arrivalSpeed="10.36" duration="124.00" routeLength="761.82" waitingTime="46.00" waitingCount="2" stopTime="0.00" timeLoss="68.26" rerouteNo="0" devices="tripinfo_585" vType="DEFAULT_VEHTYPE" speedFactor="1.00" vaporized=""/>
    <tripinfo id="382" depart="152.00" departLane="-E22_0" departPos="5.10" departSpeed="0.00" departDelay="8.75" arrival="345.00" arrivalLane="E6_0" arrivalPos="330.11" arrivalSpeed="11.72" duration="193.00" routeLength="1451.58" waitingTime="45.00" waitingCount="2" stopTime="0.00" timeLoss="67.89" rerouteNo="0" devices="tripinfo_382" vType="DEFAULT_VEHTYPE" speedFactor="0.85" vaporized=""/>
    <tripinfo id="421" depart="161.00" departLane="-E6_0" departPos="5.10" departSpeed="0.00" departDelay="3.12" arrival="345.00" arrivalLane="E25_1" arrivalPos="330.97" arrivalSpeed="13.51" duration="184.00" routeLength="1652.95" waitingTime="29.00" waitingCount="1" stopTime="0.00" timeLoss="76.12" rerouteNo="0" devices="tripinfo_421" vType="DEFAULT_VEHTYPE" speedFactor="1.05" vaporized=""/>
    <tripinfo id="438" depart="166.00" departLane="-E10_0" departPos="5.10" departSpeed="0.00" departDelay="1.75" arrival="345.00" arrivalLane="E6_1" arrivalPos="330.11" arrivalSpeed="14.98" duration="179.00" routeLength="1545.55" waitingTime="61.00" waitingCount="1" stopTime="0.00" timeLoss="76.97" rerouteNo="0" devices="tripinfo_438" vType="DEFAULT_VEHTYPE" speedFactor="1.17" vaporized=""/>
    <tripinfo id="379" depart="143.00" departLane="-E1_0" departPos="5.10" departSpeed="0.00" departDelay="0.88" arrival="346.00" arrivalLane="47693393#5_1" arrivalPos="315.08" arrivalSpeed="17.92" duration="203.00" routeLength="1735.18" waitingTime="31.00" waitingCount="1" stopTime="0.00" timeLoss="62.85" rerouteNo="0" devices="tripinfo_379" vType="DEFAULT_VEHTYPE" speedFactor="0.84" vaporized=""/>
    <tripinfo id="255" depart="96.00" departLane="-E1_0" departPos="5.10" departSpeed="0.00" departDelay="0.38" arrival="347.00" arrivalLane="47693393#5_0" arrivalPos="315.08" arrivalSpeed="15.34" duration="251.00" routeLength="1735.18" waitingTime="54.00" waitingCount="2" stopTime="0.00" timeLoss="83.49" rerouteNo="0" devices="tripinfo_255" vType="DEFAULT_VEHTYPE" speedFactor="0.71" vaporized=""/>
    <tripinfo id="330" depart="124.00" departLane="-E25_0" departPos="5.10" departSpeed="0.00" departDelay="0.25" arrival="348.00" arrivalLane="47693393#2_0" arrivalPos="294.24" arrivalSpeed="19.99" duration="224.00" routeLength="1614.75" waitingTime="77.00" waitingCount="1" stopTime="0.00" timeLoss="102.08" rerouteNo="0" devices="tripinfo_330" vType="DEFAULT_VEHTYPE" speedFactor="0.96" vaporized=""/>
    <tripinfo id="369" depart="139.00" departLane="-E13_0" departPos="5.10" departSpeed="0.00" departDelay="0.62" arrival="348.00" arrivalLane="47693393#5_0" arrivalPos="315.08" arrivalSpeed="17.83" duration="209.00" routeLength="1481.83" waitingTime="86.00" waitingCount="1" stopTime="0.00" timeLoss="111.47" rerouteNo="0" devices="tripinfo_369" vType="DEFAULT_VEHTYPE" speedFactor="1.02" vaporized=""/>
    <tripinfo id="378" depart="145.00" departLane="-E21_0" departPos="5.10" departSpeed="0.00" departDelay="3.25" arrival="349.00" arrivalLane="E1_0" arrivalPos="369.00" arrivalSpeed="11.65" duration="204.00" routeLength="1050.00" waitingTime="101.00" waitingCount="1" stopTime="0.00" timeLoss="121.21" rerouteNo="0" devices="tripinfo_378" vType="DEFAULT_VEHTYPE" speedFactor="0.92" vaporized=""/>
    <tripinfo id="771" depart="294.00" departLane="-E13_0" departPos="5.10" departSpeed="0.00" departDelay="4.88" arrival="349.00" arrivalLane="-47621504#1_0" arrivalPos="333.17" arrivalSpeed="20.43" duration="55.00" routeLength="719.70" waitingTime="0.00" waitingCount="0" stopTime="0.00" timeLoss="9.16" rerouteNo="0" devices="tripinfo_771" vType="DEFAULT_VEHTYPE" speedFactor="0.97" vaporized=""/>
    <tripinfo id="263" depart="101.00" departLane="E5_0" departPos="5.10" departSpeed="0.00" departDelay="2.38" arrival="350.00" arrivalLane="-E5_0" arrivalPos="399.05" arrivalSpeed="13.08" duration="249.00" routeLength="2110.43" waitingTime="58.00" waitingCount="1" stopTime="0.00" timeLoss="87.04" rerouteNo="0" devices="tripinfo_263" vType="DEFAULT_VEHTYPE" speedFactor="0.96" vaporized=""/>
    <tripinfo id="465" depart="181.00" departLane="-E10_0" departPos="5.10" departSpeed="0.00" departDelay="6.62" arrival="351.00" arrivalLane="E2_0" arrivalPos="256.37" arrivalSpeed="14.50" duration="170.00" routeLength="1053.49" waitingTime="74.00" waitingCount="1" stopTime="0.00" timeLoss="90.15" rerouteNo="0" devices="tripinfo_465" vType="DEFAULT_VEHTYPE" speedFactor="1.06" vaporized=""/>
    <tripinfo id="549" depart="206.00" departLane="-E25_0" departPos="5.10" departSpeed="0.00" departDelay="0.12" arrival="351.00" arrivalLane="E13_0" arrivalPos="382.60" arrivalSpeed="12.07" duration="145.00" routeLength="1134.61" waitingTime="41.00" waitingCount="1" stopTime="0.00" timeLoss="58.54" rerouteNo="0" devices="tripinfo_549" vType="DEFAULT_VEHTYPE" speedFactor="0.96" vaporized=""/>
    <tripinfo id="313" depart="120.00" departLane="-E1_0" departPos="5.10" departSpeed="0.00" departDelay="2.62" arrival="352.00" arrivalLane="-E5_1" arrivalPos="399.05" arrivalSpeed="14.80" duration="232.00" routeLength="1565.57" waitingTime="101.00" waitingCount="2" stopTime="0.00" timeLoss="125.99" rerouteNo="0" devices="tripinfo_313" vType="DEFAULT_VEHTYPE" speedFactor="1.07" vaporized=""/>
    <tripinfo id="552" depart="207.00" departLane="-E8_0" departPos="5.10" departSpeed="0.00" departDelay="0.00" arrival="352.00" arrivalLane="E6_0" arrivalPos="330.11" arrivalSpeed="13.47" duration="145.00" routeLength="1348.90" waitingTime="27.00" waitingCount="1" stopTime="0.00" timeLoss="43.06" rerouteNo="0" devices="tripinfo_552" vType="DEFAULT_VEHTYPE" speedFactor="1.02" vaporized=""/>
    <tripinfo id="576" depart="218.00" departLane="-E6_0" departPos="5.10" departSpeed="0.00" departDelay="2.00" arrival="352.00" arrivalLane="47621504#5_2" arrivalPos="282.84" arrivalSpeed="21.86" duration="134.00" routeLength="633.31" waitingTime="85.00" waitingCount="1" stopTime="0.00" timeLoss="96.19" rerouteNo="0" devices="tripinfo_576" vType="DEFAULT_VEHTYPE" speedFactor="1.02" vaporized=""/>
    <tripinfo id="703" depart="264.00" departLane="E21_0" departPos="5.10" departSpeed="0.00" departDelay="0.38" arrival="352.00" arrivalLane="E13_1" arrivalPos="382.60" arrivalSpeed="13.61" duration="88.00" routeLength="1051.52" waitingTime="0.00" waitingCount="0" stopTime="0.00" timeLoss="10.44" rerouteNo="0" devices="tripinfo_703" vType="DEFAULT_VEHTYPE" speedFactor="0.98" vaporized=""/>
    <tripinfo id="339" depart="132.00" departLane="-E1_0" departPos="5.10" departSpeed="0.00" departDelay="4.88" arrival="353.00" arrivalLane="-E5_1" arrivalPos="399.05" arrivalSpeed="16.18" duration="221.00" routeLength="1565.57" waitingTime="92.00" waitingCount="2" stopTime="0.00" timeLoss="124.18" rerouteNo="0" devices="tripinfo_339" vType="DEFAULT_VEHTYPE" speedFactor="1.17" vaporized=""/>
    <tripinfo id="571" depart="216.00" departLane="-E15_0" departPos="5.10" departSpeed="0.00" departDelay="1.88" arrival="353.00" arrivalLane="47693393#5_2" arrivalPos="315.08" arrivalSpeed="21.58" duration="137.00" routeLength="717.16" waitingTime="82.00" waitingCount="1" stopTime="0.00" timeLoss="94.14" rerouteNo="0" devices="tripinfo_571" vType="DEFAULT_VEHTYPE" speedFactor="1.03" vaporized=""/>
    <tripinfo id="477" depart="180.00" departLane="-E13_0" departPos="5.10" departSpeed="0.00" departDelay="1.12" arrival="354.00" arrivalLane="E25_0" arrivalPos="330.97" arrivalSpeed="13.40" duration="174.00" routeLength="1118.85" waitingTime="76.00" waitingCount="1" stopTime="0.00" timeLoss="91.39" rerouteNo="0" devices="tripinfo_477" vType="DEFAULT_VEHTYPE" speedFactor="0.99" vaporized=""/>
    <tripinfo id="641" depart="241.00" departLane="-E6_0" departPos="5.10" departSpeed="0.00" departDelay="0.62" arrival="354.00" arrivalLane="47621504#5_2" arrivalPos="282.84" arrivalSpeed="22.56" duration="113.00" routeLength="633.31" waitingTime="64.00" waitingCount="1" stopTime="0.00" timeLoss="76.30" rerouteNo="0" devices="tripinfo_641" vType="DEFAULT_VEHTYPE" speedFactor="1.06" vaporized=""/>
    <tripinfo id="419" depart="159.00" departLane="-E2_0" departPos="5.10" departSpeed="0.00" departDelay="1.88" arrival="355.00" arrivalLane="E8_2" arrivalPos="236.52" arrivalSpeed="13.11" duration="196.00" routeLength="887.78" waitingTime="110.00" waitingCount="2" stopTime="0.00" timeLoss="126.21" rerouteNo="0" devices="tripinfo_419" vType="DEFAULT_VEHTYPE" speedFactor="1.03" vaporized=""/>
    <tripinfo id="602" depart="228.00" departLane="-E15_0" departPos="5.10" departSpeed="0.00" departDelay="2.25" arrival="355.00" arrivalLane="47693393#5_2" arrivalPos="315.08" arrivalSpeed="22.34" duration="127.00" routeLength="717.16" waitingTime="74.00" waitingCount="1" stopTime="0.00" timeLoss="84.94" rerouteNo="0" devices="tripinfo_602" vType="DEFAULT_VEHTYPE" speedFactor="1.05" vaporized=""/>
    <tripinfo id="809" depart="305.00" departLane="-E10_0" departPos="5.10" departSpeed="0.00" departDelay="1.62" arrival="355.00" arrivalLane="E8_0" arrivalPos="236.52" arrivalSpeed="15.18" duration="50.00" routeLength="655.71" waitingTime="0.00" waitingCount="0" stopTime="0.00" timeLoss="7.46" rerouteNo="0" devices="tripinfo_809" vType="DEFAULT_VEHTYPE" speedFactor="1.14" vaporized=""/>
    <tripinfo id="667" depart="251.00" departLane="-E6_0" departPos="5.10" departSpeed="0.00" departDelay="0.88" arrival="356.00" arrivalLane="47621504#5_2" arrivalPos="282.84" arrivalSpeed="23.48" duration="105.00" routeLength="633.31" waitingTime="56.00" waitingCount="1" stopTime="0.00" timeLoss="68.18" rerouteNo="0" devices="tripinfo_667" vType="DEFAULT_VEHTYPE" speedFactor="1.07" vaporized=""/>
    <tripinfo id="208" depart="78.00" departLane="-E10_0" departPos="5.10" departSpeed="0.00" departDelay="0.00" arrival="357.00" arrivalLane="E10_0" arrivalPos="414.33" arrivalSpeed="12.65" duration="279.00" routeLength="2205.66" waitingTime="76.00" waitingCount="2" stopTime="0.00" timeLoss="112.92" rerouteNo="0" devices="tripinfo_208" vType="DEFAULT_VEHTYPE" speedFactor="0.96" vaporized=""/>
    <tripinfo id="220" depart="84.00" departLane="-E6_0" departPos="5.10" departSpeed="0.00" departDelay="1.50" arrival="357.00" arrivalLane="E8_2" arrivalPos="236.52" arrivalSpeed="13.68" duration="273.00" routeLength="1363.93" waitingTime="137.00" waitingCount="3" stopTime="0.00" timeLoss="167.02" rerouteNo="0" devices="tripinfo_220" vType="DEFAULT_VEHTYPE" speedFactor="1.00" vaporized=""/>
    <tripinfo id="271" depart="103.00" departLane="-47693393#5_0" departPos="5.10" departSpeed="0.00" departDelay="1.38" arrival="357.00" arrivalLane="-47621504#1_2" arrivalPos="333.17" arrivalSpeed="18.09" duration="254.00" routeLength="1445.28" waitingTime="126.00" waitingCount="2" stopTime="0.00" timeLoss="152.26" rerouteNo="0" devices="tripinfo_271" vType="DEFAULT_VEHTYPE" speedFactor="0.87" vaporized=""/>
    <tripinfo id="344" depart="138.00" departLane="-E1_0" departPos="5.10" departSpeed="0.00" departDelay="9.00" arrival="357.00" arrivalLane="E2_2" arrivalPos="256.37" arrivalSpeed="13.20" duration="219.00" routeLength="1338.26" waitingTime="103.00" waitingCount="2" stopTime="0.00" timeLoss="126.18" rerouteNo="0" devices="tripinfo_344" vType="DEFAULT_VEHTYPE" speedFactor="0.98" vaporized=""/>
    <tripinfo id="503" depart="189.00" departLane="-E1_0" departPos="5.10" departSpeed="0.00" departDelay="0.38" arrival="357.00" arrivalLane="-E20_0" arrivalPos="350.11" arrivalSpeed="13.14" duration="168.00" routeLength="1139.15" waitingTime="69.00" waitingCount="1" stopTime="0.00" timeLoss="81.92" rerouteNo="0" devices="tripinfo_503" vType="DEFAULT_VEHTYPE" speedFactor="0.96" vaporized=""/>
    <tripinfo id="87" depart="33.00" departLane="47621504#1_0" departPos="5.10" departSpeed="0.00" departDelay="0.38" arrival="358.00" arrivalLane="-E5_0" arrivalPos="399.05" arrivalSpeed="14.30" duration="325.00" routeLength="1805.71" waitingTime="181.00" waitingCount="2" stopTime="0.00" timeLoss="208.66" rerouteNo="0" devices="tripinfo_87" vType="DEFAULT_VEHTYPE" speedFactor="1.04" vaporized=""/>
    <tripinfo id="506" depart="190.00" departLane="-E25_0" departPos="5.10" departSpeed="0.00" departDelay="0.25" arrival="358.00" arrivalLane="-47621504#1_2" arrivalPos="333.17" arrivalSpeed="21.15" duration="168.00" routeLength="1082.29" waitingTime="74.00" waitingCount="2" stopTime="0.00" timeLoss="98.34" rerouteNo="0" devices="tripinfo_506" vType="DEFAULT_VEHTYPE" speedFactor="1.01" vaporized=""/>
    <tripinfo id="713" depart="268.00" departLane="-E3_0" departPos="5.10" departSpeed="0.00" departDelay="0.62" arrival="359.00" arrivalLane="E8_2" arrivalPos="236.52" arrivalSpeed="14.47" duration="91.00" routeLength="922.46" waitingTime="2.00" waitingCount="1" stopTime="0.00" timeLoss="22.31" rerouteNo="0" devices="tripinfo_713" vType="DEFAULT_VEHTYPE" speedFactor="1.08" vaporized=""/>
    <tripinfo id="240" depart="98.00" departLane="-E15_0" departPos="5.10" departSpeed="0.00" departDelay="8.00" arrival="360.00" arrivalLane="-47621504#1_2" arrivalPos="333.17" arrivalSpeed="20.59" duration="262.00" routeLength="1515.23" waitingTime="127.00" waitingCount="3" stopTime="0.00" timeLoss="155.75" rerouteNo="0" devices="tripinfo_240" vType="DEFAULT_VEHTYPE" speedFactor="0.95" vaporized=""/>
    <tripinfo id="406" depart="153.00" departLane="-E1_0" departPos="5.10" departSpeed="0.00" departDelay="0.75" arrival="360.00" arrivalLane="E2_2" arrivalPos="256.37" arrivalSpeed="12.56" duration="207.00" routeLength="1338.26" waitingTime="86.00" waitingCount="2" stopTime="0.00" timeLoss="111.71" rerouteNo="0" devices="tripinfo_406" vType="DEFAULT_VEHTYPE" speedFactor="0.96" vaporized=""/>
    <tripinfo id="561" depart="211.00" departLane="47621504#1_0" departPos="5.10" departSpeed="0.00" departDelay="0.62" arrival="360.00" arrivalLane="E15_0" arrivalPos="382.33" arrivalSpeed="12.55" duration="149.00" routeLength="1499.45" waitingTime="19.00" waitingCount="1" stopTime="0.00" timeLoss="43.25" rerouteNo="0" devices="tripinfo_561" vType="DEFAULT_VEHTYPE" speedFactor="0.95" vaporized=""/>
    <tripinfo id="584" depart="219.00" departLane="-47621504#5_0" departPos="5.10" departSpeed="0.00" departDelay="0.00" arrival="360.00" arrivalLane="47693393#2_0" arrivalPos="294.24" arrivalSpeed="8.17" duration="141.00" routeLength="1356.75" waitingTime="29.00" waitingCount="1" stopTime="0.00" timeLoss="60.42" rerouteNo="0" devices="tripinfo_584" vType="DEFAULT_VEHTYPE" speedFactor="1.12" vaporized=""/>
    <tripinfo id="10" depart="6.00" departLane="47621504#1_0" departPos="5.10" departSpeed="0.00" departDelay="2.25" arrival="361.00" arrivalLane="E2_2" arrivalPos="256.37" arrivalSpeed="14.74" duration="355.00" routeLength="1599.18" waitingTime="232.00" waitingCount="2" stopTime="0.00" timeLoss="264.25" rerouteNo="0" devices="tripinfo_10" vType="DEFAULT_VEHTYPE" speedFactor="1.09" vaporized=""/>
    <tripinfo id="202" depart="83.00" departLane="47621504#1_0" departPos="5.10" departSpeed="0.00" departDelay="7.25" arrival="361.00" arrivalLane="-E5_0" arrivalPos="399.05" arrivalSpeed="13.39" duration="278.00" routeLength="1805.71" waitingTime="130.00" waitingCount="1" stopTime="0.00" timeLoss="160.26" rerouteNo="0" devices="tripinfo_202" vType="DEFAULT_VEHTYPE" speedFactor="1.03" vaporized=""/>
    <tripinfo id="256" depart="96.00" departLane="-E8_0" departPos="5.10" departSpeed="0.00" departDelay="0.00" arrival="361.00" arrivalLane="47693411#4_0" arrivalPos="350.47" arrivalSpeed="10.35" duration="265.00" routeLength="1588.61" waitingTime="117.00" waitingCount="1" stopTime="0.00" timeLoss="146.18" rerouteNo="0" devices="tripinfo_256" vType="DEFAULT_VEHTYPE" speedFactor="0.96" vaporized=""/>
    <tripinfo id="348" depart="137.00" departLane="-E6_0" departPos="5.10" departSpeed="0.00" departDelay="6.50" arrival="361.00" arrivalLane="E8_2" arrivalPos="236.52" arrivalSpeed="15.31" duration="224.00" routeLength="1363.93" waitingTime="89.00" waitingCount="3" stopTime="0.00" timeLoss="130.40" rerouteNo="0" devices="tripinfo_348" vType="DEFAULT_VEHTYPE" speedFactor="1.13" vaporized=""/>
    <tripinfo id="627" depart="236.00" departLane="E20_0" departPos="5.10" departSpeed="0.00" departDelay="0.88" arrival="361.00" arrivalLane="E1_0" arrivalPos="369.00" arrivalSpeed="11.53" duration="125.00" routeLength="1139.22" waitingTime="22.00" waitingCount="1" stopTime="0.00" timeLoss="33.78" rerouteNo="0" devices="tripinfo_627" vType="DEFAULT_VEHTYPE" speedFactor="0.90" vaporized=""/>
    <tripinfo id="246" depart="104.00" departLane="-E15_0" departPos="5.10" departSpeed="0.00" departDelay="11.75" arrival="363.00" arrivalLane="-47621504#1_2" arrivalPos="333.17" arrivalSpeed="21.11" duration="259.00" routeLength="1515.23" waitingTime="123.00" waitingCount="3" stopTime="0.00" timeLoss="154.67" rerouteNo="0" devices="tripinfo_246" vType="DEFAULT_VEHTYPE" speedFactor="0.97" vaporized=""/>
    <tripinfo id="294" depart="119.00" departLane="-E15_0" departPos="5.10" departSpeed="0.00" departDelay="8.75" arrival="364.00" arrivalLane="-47621504#1_2" arrivalPos="333.17" arrivalSpeed="22.20" duration="245.00" routeLength="1515.23" waitingTime="109.00" waitingCount="3" stopTime="0.00" timeLoss="148.81" rerouteNo="0" devices="tripinfo_294" vType="DEFAULT_VEHTYPE" speedFactor="1.05" vaporized=""/>
    <tripinfo id="597" depart="225.00" departLane="-E13_0" departPos="5.10" departSpeed="0.00" departDelay="1.12" arrival="364.00" arrivalLane="E25_0" arrivalPos="330.97" arrivalSpeed="12.24" duration="139.00" routeLength="1118.85" waitingTime="35.00" waitingCount="1" stopTime="0.00" timeLoss="51.09" rerouteNo="0" devices="tripinfo_597" vType="DEFAULT_VEHTYPE" speedFactor="0.93" vaporized=""/>
    <tripinfo id="628" depart="236.00" departLane="47621504#1_0" departPos="5.10" departSpeed="0.00" departDelay="0.50" arrival="364.00" arrivalLane="E15_0" arrivalPos="382.33" arrivalSpeed="12.40" duration="128.00" routeLength="1499.45" waitingTime="0.00" waitingCount="0" stopTime="0.00" timeLoss="19.03" rerouteNo="0" devices="tripinfo_628" vType="DEFAULT_VEHTYPE" speedFactor="0.93" vaporized=""/>
    <tripinfo id="811" depart="310.00" departLane="-E6_0" departPos="5.10" departSpeed="0.00" departDelay="5.88" arrival="364.00" arrivalLane="47621504#5_2" arrivalPos="282.84" arrivalSpeed="17.71" duration="54.00" routeLength="633.31" waitingTime="0.00" waitingCount="0" stopTime="0.00" timeLoss="7.94" rerouteNo="0" devices="tripinfo_811" vType="DEFAULT_VEHTYPE" speedFactor="0.84" vaporized=""/>
    <tripinfo id="15" depart="10.00" departLane="47621504#1_0" departPos="5.10" departSpeed="0.00" departDelay="4.38" arrival="365.00" arrivalLane="E2_2" arrivalPos="256.37" arrivalSpeed="12.05" duration="355.00" routeLength="1599.18" waitingTime="222.00" waitingCount="2" stopTime="0.00" timeLoss="247.46" rerouteNo="0" devices="tripinfo_15" vType="DEFAULT_VEHTYPE" speedFactor="0.93" vaporized=""/>
    <tripinfo id="735" depart="276.00" departLane="E5_0" departPos="5.10" departSpeed="0.00" departDelay="0.38" arrival="366.00" arrivalLane="E10_0" arrivalPos="414.33" arrivalSpeed="13.45" duration="90.00" routeLength="1120.98" waitingTime="0.00" waitingCount="0" stopTime="0.00" timeLoss="15.13" rerouteNo="0" devices="tripinfo_735" vType="DEFAULT_VEHTYPE" speedFactor="0.99" vaporized=""/>
    <tripinfo id="108" depart="41.00" departLane="-E23_0" departPos="5.10" departSpeed="0.00" departDelay="0.50" arrival="367.00" arrivalLane="E2_2" arrivalPos="256.37" arrivalSpeed="13.64" duration="326.00" routeLength="1238.39" waitingTime="213.00" waitingCount="2" stopTime="0.00" timeLoss="248.23" rerouteNo="0" devices="tripinfo_108" vType="DEFAULT_VEHTYPE" speedFactor="1.06" vaporized=""/>
    <tripinfo id="474" depart="181.00" departLane="E5_0" departPos="5.10" departSpeed="0.00" departDelay="3.25" arrival="367.00" arrivalLane="E3_2" arrivalPos="306.82" arrivalSpeed="13.58" duration="186.00" routeLength="1404.89" waitingTime="61.00" waitingCount="2" stopTime="0.00" timeLoss="88.40" rerouteNo="0" devices="tripinfo_474" vType="DEFAULT_VEHTYPE" speedFactor="1.04" vaporized=""/>
    <tripinfo id="125" depart="47.00" departLane="-E13_0" departPos="5.10" departSpeed="0.00" departDelay="0.12" arrival="368.00" arrivalLane="E2_1" arrivalPos="256.37" arrivalSpeed="15.76" duration="321.00" routeLength="1646.09" waitingTime="177.00" waitingCount="3" stopTime="0.00" timeLoss="223.51" rerouteNo="0" devices="tripinfo_125" vType="DEFAULT_VEHTYPE" speedFactor="1.15" vaporized=""/>
    <tripinfo id="715" depart="271.00" departLane="47621504#1_0" departPos="5.10" departSpeed="0.00" departDelay="2.88" arrival="368.00" arrivalLane="47693393#5_0" arrivalPos="315.08" arrivalSpeed="24.90" duration="97.00" routeLength="1414.35" waitingTime="0.00" waitingCount="0" stopTime="0.00" timeLoss="21.98" rerouteNo="0" devices="tripinfo_715" vType="DEFAULT_VEHTYPE" speedFactor="1.14" vaporized=""/>
    <tripinfo id="167" depart="63.00" departLane="E0_0" departPos="5.10" departSpeed="0.00" departDelay="0.38" arrival="370.00" arrivalLane="E3_2" arrivalPos="306.82" arrivalSpeed="13.26" duration="307.00" routeLength="2477.55" waitingTime="80.00" waitingCount="5" stopTime="0.00" timeLoss="139.14" rerouteNo="0" devices="tripinfo_167" vType="DEFAULT_VEHTYPE" speedFactor="1.03" vaporized=""/>
    <tripinfo id="682" depart="256.00" departLane="-E8_0" departPos="5.10" departSpeed="0.00" departDelay="0.25" arrival="370.00" arrivalLane="47621504#5_0" arrivalPos="282.84" arrivalSpeed="20.51" duration="114.00" routeLength="1282.56" waitingTime="0.00" waitingCount="0" stopTime="0.00" timeLoss="17.72" rerouteNo="0" devices="tripinfo_682" vType="DEFAULT_VEHTYPE" speedFactor="0.97" vaporized=""/>
    <tripinfo id="135" depart="53.00" departLane="47621504#1_0" departPos="5.10" departSpeed="0.00" departDelay="2.38" arrival="371.00" arrivalLane="47693393#2_0" arrivalPos="294.24" arrivalSpeed="8.83" duration="318.00" routeLength="2000.58" waitingTime="148.00" waitingCount="1" stopTime="0.00" timeLoss="193.17" rerouteNo="0" devices="tripinfo_135" vType="DEFAULT_VEHTYPE" speedFactor="1.01" vaporized=""/>
    <tripinfo id="241" depart="91.00" departLane="-E13_0" departPos="5.10" departSpeed="0.00" departDelay="0.62" arrival="371.00" arrivalLane="E2_2" arrivalPos="256.37" arrivalSpeed="13.79" duration="280.00" routeLength="1646.09" waitingTime="121.00" waitingCount="4" stopTime="0.00" timeLoss="169.32" rerouteNo="0" devices="tripinfo_241" vType="DEFAULT_VEHTYPE" speedFactor="1.01" vaporized=""/>
    <tripinfo id="499" depart="193.00" departLane="E5_0" departPos="5.10" departSpeed="0.00" departDelay="5.88" arrival="371.00" arrivalLane="E3_2" arrivalPos="306.82" arrivalSpeed="14.95" duration="178.00" routeLength="1404.89" waitingTime="53.00" waitingCount="2" stopTime="0.00" timeLoss="96.09" rerouteNo="0" devices="tripinfo_499" vType="DEFAULT_VEHTYPE" speedFactor="1.24" vaporized=""/>
    <tripinfo id="841" depart="316.00" departLane="-E10_0" departPos="5.10" departSpeed="0.00" departDelay="0.62" arrival="371.00" arrivalLane="E8_0" arrivalPos="236.52" arrivalSpeed="13.15" duration="55.00" routeLength="655.71" waitingTime="0.00" waitingCount="0" stopTime="0.00" timeLoss="7.23" rerouteNo="0" devices="tripinfo_841" vType="DEFAULT_VEHTYPE" speedFactor="1.01" vaporized=""/>
    <tripinfo id="364" depart="138.00" departLane="-47621504#5_0" departPos="5.10" departSpeed="0.00" departDelay="1.50" arrival="374.00" arrivalLane="E2_2" arrivalPos="256.37" arrivalSpeed="13.28" duration="236.00" routeLength="955.35" waitingTime="146.00" waitingCount="2" stopTime="0.00" timeLoss="172.48" rerouteNo="0" devices="tripinfo_364" vType="DEFAULT_VEHTYPE" speedFactor="0.99" vaporized=""/>
    <tripinfo id="231" depart="89.00" departLane="-E10_0" departPos="5.10" departSpeed="0.00" departDelay="2.38" arrival="376.00" arrivalLane="47693393#5_1" arrivalPos="315.08" arrivalSpeed="25.33" duration="287.00" routeLength="1372.07" waitingTime="162.00" waitingCount="4" stopTime="0.00" timeLoss="214.49" rerouteNo="0" devices="tripinfo_231" vType="DEFAULT_VEHTYPE" speedFactor="1.14" vaporized=""/>
    <tripinfo id="274" depart="105.00" departLane="-E8_0" departPos="5.10" departSpeed="0.00" departDelay="2.25" arrival="376.00" arrivalLane="-47621504#4_0" arrivalPos="286.75" arrivalSpeed="18.99" duration="271.00" routeLength="1302.89" waitingTime="119.00" waitingCount="2" stopTime="0.00" timeLoss="161.54" rerouteNo="0" devices="tripinfo_274" vType="DEFAULT_VEHTYPE" speedFactor="0.85" vaporized=""/>
    <tripinfo id="672" depart="259.00" departLane="47621504#1_0" departPos="5.10" departSpeed="0.00" departDelay="7.00" arrival="376.00" arrivalLane="47693393#5_0" arrivalPos="315.08" arrivalSpeed="19.33" duration="117.00" routeLength="1414.35" waitingTime="0.00" waitingCount="0" stopTime="0.00" timeLoss="18.72" rerouteNo="0" devices="tripinfo_672" vType="DEFAULT_VEHTYPE" speedFactor="0.88" vaporized=""/>
    <tripinfo id="359" depart="135.00" departLane="-E13_0" departPos="5.10" departSpeed="0.00" departDelay="0.38" arrival="377.00" arrivalLane="47621504#5_1" arrivalPos="282.84" arrivalSpeed="17.95" duration="242.00" routeLength="1294.06" waitingTime="124.00" waitingCount="2" stopTime="0.00" timeLoss="151.64" rerouteNo="0" devices="tripinfo_359" vType="DEFAULT_VEHTYPE" speedFactor="0.86" vaporized=""/>
    <tripinfo id="234" depart="88.00" departLane="-E6_0" departPos="5.10" departSpeed="0.00" departDelay="0.25" arrival="378.00" arrivalLane="-47621504#1_1" arrivalPos="333.17" arrivalSpeed="19.99" duration="290.00" routeLength="1275.34" waitingTime="178.00" waitingCount="2" stopTime="0.00" timeLoss="207.47" rerouteNo="0" devices="tripinfo_234" vType="DEFAULT_VEHTYPE" speedFactor="0.91" vaporized=""/>
    <tripinfo id="238" depart="90.00" departLane="-E25_0" departPos="5.10" departSpeed="0.00" departDelay="0.75" arrival="378.00" arrivalLane="E2_1" arrivalPos="256.37" arrivalSpeed="14.97" duration="288.00" routeLength="1234.54" waitingTime="186.00" waitingCount="2" stopTime="0.00" timeLoss="206.34" rerouteNo="0" devices="tripinfo_238" vType="DEFAULT_VEHTYPE" speedFactor="1.10" vaporized=""/>
    <tripinfo id="335" depart="126.00" departLane="-E15_0" departPos="5.10" departSpeed="0.00" departDelay="0.38" arrival="378.00" arrivalLane="E3_1" arrivalPos="306.82" arrivalSpeed="11.88" duration="252.00" routeLength="1689.61" waitingTime="73.00" waitingCount="3" stopTime="0.00" timeLoss="116.16" rerouteNo="0" devices="tripinfo_335" vType="DEFAULT_VEHTYPE" speedFactor="0.89" vaporized=""/>
    <tripinfo id="681" depart="259.00" departLane="47621504#4_0" departPos="5.10" departSpeed="0.00" departDelay="3.62" arrival="378.00" arrivalLane="47621504#5_1" arrivalPos="282.84" arrivalSpeed="20.17" duration="119.00" routeLength="592.60" waitingTime="73.00" waitingCount="1" stopTime="0.00" timeLoss="95.08" rerouteNo="0" devices="tripinfo_681" vType="DEFAULT_VEHTYPE" speedFactor="1.13" vaporized=""/>
    <tripinfo id="701" depart="264.00" departLane="-E15_0" departPos="5.10" departSpeed="0.00" departDelay="1.12" arrival="378.00" arrivalLane="E25_2" arrivalPos="330.97" arrivalSpeed="12.23" duration="114.00" routeLength="1111.76" waitingTime="6.00" waitingCount="1" stopTime="0.00" timeLoss="26.97" rerouteNo="0" devices="tripinfo_701" vType="DEFAULT_VEHTYPE" speedFactor="0.93" vaporized=""/>
    <tripinfo id="170" depart="80.00" departLane="47621504#1_0" departPos="5.10" departSpeed="0.00" departDelay="16.25" arrival="379.00" arrivalLane="47621504#4_1" arrivalPos="286.75" arrivalSpeed="14.01" duration="299.00" routeLength="936.20" waitingTime="217.00" waitingCount="2" stopTime="0.00" timeLoss="252.90" rerouteNo="0" devices="tripinfo_170" vType="DEFAULT_VEHTYPE" speedFactor="1.09" vaporized=""/>
    <tripinfo id="214" depart="81.00" departLane="-E8_0" departPos="5.10" departSpeed="0.00" departDelay="0.75" arrival="379.00" arrivalLane="E21_1" arrivalPos="263.57" arrivalSpeed="10.72" duration="298.00" routeLength="1201.33" waitingTime="174.00" waitingCount="2" stopTime="0.00" timeLoss="202.20" rerouteNo="0" devices="tripinfo_214" vType="DEFAULT_VEHTYPE" speedFactor="0.83" vaporized=""/>
    <tripinfo id="278" depart="109.00" departLane="-47693393#5_0" departPos="5.10" departSpeed="0.00" departDelay="4.75" arrival="379.00" arrivalLane="E8_1" arrivalPos="236.52" arrivalSpeed="12.81" duration="270.00" routeLength="1197.10" waitingTime="174.00" waitingCount="2" stopTime="0.00" timeLoss="200.31" rerouteNo="0" devices="tripinfo_278" vType="DEFAULT_VEHTYPE" speedFactor="0.99" vaporized=""/>
    <tripinfo id="352" depart="137.00" departLane="-E0_0" departPos="5.10" departSpeed="0.00" departDelay="5.00" arrival="379.00" arrivalLane="47693393#5_1" arrivalPos="315.08" arrivalSpeed="20.73" duration="242.00" routeLength="1692.34" waitingTime="88.00" waitingCount="2" stopTime="0.00" timeLoss="126.12" rerouteNo="0" devices="tripinfo_352" vType="DEFAULT_VEHTYPE" speedFactor="0.97" vaporized=""/>
    <tripinfo id="649" depart="246.00" departLane="-E15_0" departPos="5.10" departSpeed="0.00" departDelay="2.62" arrival="379.00" arrivalLane="E25_1" arrivalPos="330.97" arrivalSpeed="11.25" duration="133.00" routeLength="1111.76" waitingTime="17.00" waitingCount="1" stopTime="0.00" timeLoss="33.68" rerouteNo="0" devices="tripinfo_649" vType="DEFAULT_VEHTYPE" speedFactor="0.81" vaporized=""/>
    <tripinfo id="749" depart="285.00" departLane="-E13_0" departPos="5.10" departSpeed="0.00" departDelay="4.12" arrival="379.00" arrivalLane="E25_0" arrivalPos="330.97" arrivalSpeed="12.78" duration="94.00" routeLength="1118.85" waitingTime="0.00" waitingCount="0" stopTime="0.00" timeLoss="8.91" rerouteNo="0" devices="tripinfo_749" vType="DEFAULT_VEHTYPE" speedFactor="0.95" vaporized=""/>
    <tripinfo id="95" depart="40.00" departLane="-E15_0" departPos="5.10" departSpeed="0.00" departDelay="4.38" arrival="380.00" arrivalLane="47621504#5_1" arrivalPos="282.84" arrivalSpeed="21.63" duration="340.00" routeLength="2031.05" waitingTime="164.00" waitingCount="3" stopTime="0.00" timeLoss="214.49" rerouteNo="0" devices="tripinfo_95" vType="DEFAULT_VEHTYPE" speedFactor="1.06" vaporized=""/>
    <tripinfo id="180" depart="68.00" departLane="-E8_0" departPos="5.10" departSpeed="0.00" departDelay="0.50" arrival="380.00" arrivalLane="47693393#5_1" arrivalPos="315.08" arrivalSpeed="22.92" duration="312.00" routeLength="1197.13" waitingTime="221.00" waitingCount="2" stopTime="0.00" timeLoss="249.84" rerouteNo="0" devices="tripinfo_180" vType="DEFAULT_VEHTYPE" speedFactor="1.10" vaporized=""/>
    <tripinfo id="217" depart="83.00" departLane="-E2_0" departPos="5.10" departSpeed="0.00" departDelay="1.62" arrival="380.00" arrivalLane="-47621504#1_1" arrivalPos="333.17" arrivalSpeed="22.66" duration="297.00" routeLength="1599.29" waitingTime="160.00" waitingCount="3" stopTime="0.00" timeLoss="204.42" rerouteNo="0" devices="tripinfo_217" vType="DEFAULT_VEHTYPE" speedFactor="1.07" vaporized=""/>
    <tripinfo id="435" depart="164.00" departLane="-E25_0" departPos="5.10" departSpeed="0.00" departDelay="0.88" arrival="380.00" arrivalLane="E25_2" arrivalPos="330.97" arrivalSpeed="13.61" duration="216.00" routeLength="1973.95" waitingTime="45.00" waitingCount="1" stopTime="0.00" timeLoss="79.53" rerouteNo="0" devices="tripinfo_435" vType="DEFAULT_VEHTYPE" speedFactor="1.06" vaporized=""/>
    <tripinfo id="192" depart="72.00" departLane="-E15_0" departPos="5.10" departSpeed="0.00" departDelay="0.00" arrival="381.00" arrivalLane="47621504#5_1" arrivalPos="282.84" arrivalSpeed="22.11" duration="309.00" routeLength="2031.05" waitingTime="131.00" waitingCount="3" stopTime="0.00" timeLoss="188.69" rerouteNo="0" devices="tripinfo_192" vType="DEFAULT_VEHTYPE" speedFactor="1.10" vaporized=""/>
    <tripinfo id="283" depart="112.00" departLane="-47693393#5_0" departPos="5.10" departSpeed="0.00" departDelay="5.88" arrival="381.00" arrivalLane="E8_1" arrivalPos="236.52" arrivalSpeed="13.92" duration="269.00" routeLength="1197.10" waitingTime="170.00" waitingCount="2" stopTime="0.00" timeLoss="200.87" rerouteNo="0" devices="tripinfo_283" vType="DEFAULT_VEHTYPE" speedFactor="1.02" vaporized=""/>
    <tripinfo id="828" depart="318.00" departLane="-E13_0" departPos="5.10" departSpeed="0.00" departDelay="7.50" arrival="381.00" arrivalLane="-47621504#1_0" arrivalPos="333.17" arrivalSpeed="17.14" duration="63.00" routeLength="719.70" waitingTime="0.00" waitingCount="0" stopTime="0.00" timeLoss="8.77" rerouteNo="0" devices="tripinfo_828" vType="DEFAULT_VEHTYPE" speedFactor="0.81" vaporized=""/>
    <tripinfo id="334" depart="131.00" departLane="-E2_0" departPos="5.10" departSpeed="0.00" departDelay="5.75" arrival="382.00" arrivalLane="E1_0" arrivalPos="369.00" arrivalSpeed="15.47" duration="251.00" routeLength="1322.94" waitingTime="134.00" waitingCount="2" stopTime="0.00" timeLoss="175.23" rerouteNo="0" devices="tripinfo_334" vType="DEFAULT_VEHTYPE" speedFactor="1.18" vaporized=""/>
    <tripinfo id="360" depart="135.00" departLane="-47693393#5_0" departPos="5.10" departSpeed="0.00" departDelay="0.00" arrival="382.00" arrivalLane="E8_1" arrivalPos="236.52" arrivalSpeed="15.01" duration="247.00" routeLength="1197.10" waitingTime="150.00" waitingCount="2" stopTime="0.00" timeLoss="189.04" rerouteNo="0" devices="tripinfo_360" vType="DEFAULT_VEHTYPE" speedFactor="1.19" vaporized=""/>
    <tripinfo id="516" depart="194.00" departLane="-E6_0" departPos="5.10" departSpeed="0.00" departDelay="0.50" arrival="382.00" arrivalLane="-47621504#1_1" arrivalPos="333.17" arrivalSpeed="20.18" duration="188.00" routeLength="1275.34" waitingTime="72.00" waitingCount="2" stopTime="0.00" timeLoss="105.26" rerouteNo="0" devices="tripinfo_516" vType="DEFAULT_VEHTYPE" speedFactor="0.91" vaporized=""/>
    <tripinfo id="740" depart="278.00" departLane="-E21_0" departPos="5.10" departSpeed="0.00" departDelay="0.50" arrival="382.00" arrivalLane="47693393#5_1" arrivalPos="315.08" arrivalSpeed="21.88" duration="104.00" routeLength="1242.66" waitingTime="2.00" waitingCount="1" stopTime="0.00" timeLoss="20.60" rerouteNo="0" devices="tripinfo_740" vType="DEFAULT_VEHTYPE" speedFactor="0.99" vaporized=""/>
    <tripinfo id="825" depart="310.00" departLane="-E25_0" departPos="5.10" departSpeed="0.00" departDelay="0.62" arrival="382.00" arrivalLane="47693393#5_0" arrivalPos="315.08" arrivalSpeed="23.68" duration="72.00" routeLength="1010.77" waitingTime="0.00" waitingCount="0" stopTime="0.00" timeLoss="12.73" rerouteNo="0" devices="tripinfo_825" vType="DEFAULT_VEHTYPE" speedFactor="1.11" vaporized=""/>
    <tripinfo id="831" depart="321.00" departLane="-E13_0" departPos="5.10" departSpeed="0.00" departDelay="9.38" arrival="383.00" arrivalLane="-47621504#1_0" arrivalPos="333.17" arrivalSpeed="21.57" duration="62.00" routeLength="719.70" waitingTime="0.00" waitingCount="0" stopTime="0.00" timeLoss="17.71" rerouteNo="0" devices="tripinfo_831" vType="DEFAULT_VEHTYPE" speedFactor="1.00" vaporized=""/>
    <tripinfo id="258" depart="97.00" departLane="-E10_0" departPos="5.10" departSpeed="0.00" departDelay="0.25" arrival="384.00" arrivalLane="-47693393#2_1" arrivalPos="294.63" arrivalSpeed="14.43" duration="287.00" routeLength="1813.24" waitingTime="106.00" waitingCount="5" stopTime="0.00" timeLoss="158.05" rerouteNo="0" devices="tripinfo_258" vType="DEFAULT_VEHTYPE" speedFactor="1.01" vaporized=""/>
    <tripinfo id="500" depart="192.00" departLane="-47693393#5_0" departPos="5.10" departSpeed="0.00" departDelay="4.50" arrival="384.00" arrivalLane="E19_0" arrivalPos="273.06" arrivalSpeed="13.55" duration="192.00" routeLength="1600.53" waitingTime="56.00" waitingCount="1" stopTime="0.00" timeLoss="88.92" rerouteNo="0" devices="tripinfo_500" vType="DEFAULT_VEHTYPE" speedFactor="1.07" vaporized=""/>
    <tripinfo id="648" depart="246.00" departLane="E5_0" departPos="5.10" departSpeed="0.00" departDelay="3.00" arrival="384.00" arrivalLane="47693393#5_1" arrivalPos="315.08" arrivalSpeed="20.06" duration="138.00" routeLength="1034.60" waitingTime="49.00" waitingCount="1" stopTime="0.00" timeLoss="69.11" rerouteNo="0" devices="tripinfo_648" vType="DEFAULT_VEHTYPE" speedFactor="0.96" vaporized=""/>
    <tripinfo id="673" depart="253.00" departLane="E5_0" departPos="5.10" departSpeed="0.00" departDelay="0.62" arrival="384.00" arrivalLane="E8_1" arrivalPos="236.52" arrivalSpeed="13.77" duration="131.00" routeLength="961.86" waitingTime="53.00" waitingCount="1" stopTime="0.00" timeLoss="70.43" rerouteNo="0" devices="tripinfo_673" vType="DEFAULT_VEHTYPE" speedFactor="1.02" vaporized=""/>
    <tripinfo id="113" depart="43.00" departLane="-E2_0" departPos="5.10" departSpeed="0.00" departDelay="0.62" arrival="385.00" arrivalLane="E25_0" arrivalPos="330.97" arrivalSpeed="13.90" duration="342.00" routeLength="1234.67" waitingTime="237.00" waitingCount="2" stopTime="0.00" timeLoss="253.34" rerouteNo="0" devices="tripinfo_113" vType="DEFAULT_VEHTYPE" speedFactor="1.01" vaporized=""/>
    <tripinfo id="333" depart="126.00" departLane="47621504#1_0" departPos="5.10" departSpeed="0.00" departDelay="1.12" arrival="385.00" arrivalLane="47621504#4_1" arrivalPos="286.75" arrivalSpeed="12.29" duration="259.00" routeLength="936.20" waitingTime="173.00" waitingCount="2" stopTime="0.00" timeLoss="205.05" rerouteNo="0" devices="tripinfo_333" vType="DEFAULT_VEHTYPE" speedFactor="0.93" vaporized=""/>
    <tripinfo id="144" depart="55.00" departLane="-E15_0" departPos="5.10" departSpeed="0.00" departDelay="1.00" arrival="386.00" arrivalLane="47621504#5_1" arrivalPos="282.84" arrivalSpeed="15.82" duration="331.00" routeLength="2031.05" waitingTime="118.00" waitingCount="2" stopTime="0.00" timeLoss="150.87" rerouteNo="0" devices="tripinfo_144" vType="DEFAULT_VEHTYPE" speedFactor="0.73" vaporized=""/>
    <tripinfo id="747" depart="283.00" departLane="E5_0" departPos="5.10" departSpeed="0.00" departDelay="2.88" arrival="386.00" arrivalLane="E8_1" arrivalPos="236.52" arrivalSpeed="12.36" duration="103.00" routeLength="961.86" waitingTime="21.00" waitingCount="1" stopTime="0.00" timeLoss="40.10" rerouteNo="0" devices="tripinfo_747" vType="DEFAULT_VEHTYPE" speedFactor="0.98" vaporized=""/>
    <tripinfo id="303" depart="116.00" departLane="-E2_0" departPos="5.10" departSpeed="0.00" departDelay="2.38" arrival="387.00" arrivalLane="E25_1" arrivalPos="330.97" arrivalSpeed="14.00" duration="271.00" routeLength="1234.67" waitingTime="164.00" waitingCount="2" stopTime="0.00" timeLoss="184.96" rerouteNo="0" devices="tripinfo_303" vType="DEFAULT_VEHTYPE" speedFactor="1.04" vaporized=""/>
    <tripinfo id="216" depart="84.00" departLane="-E1_0" departPos="5.10" departSpeed="0.00" departDelay="3.00" arrival="388.00" arrivalLane="E8_1" arrivalPos="236.52" arrivalSpeed="13.18" duration="304.00" routeLength="1722.79" waitingTime="154.00" waitingCount="3" stopTime="0.00" timeLoss="184.06" rerouteNo="0" devices="tripinfo_216" vType="DEFAULT_VEHTYPE" speedFactor="0.97" vaporized=""/>
    <tripinfo id="292" depart="110.00" departLane="E16_0" departPos="5.10" departSpeed="0.00" departDelay="0.50" arrival="388.00" arrivalLane="47621504#5_1" arrivalPos="282.84" arrivalSpeed="20.79" duration="278.00" routeLength="1620.90" waitingTime="114.00" waitingCount="2" stopTime="0.00" timeLoss="184.21" rerouteNo="0" devices="tripinfo_292" vType="DEFAULT_VEHTYPE" speedFactor="1.09" vaporized=""/>
    <tripinfo id="399" depart="150.00" departLane="-E2_0" departPos="5.10" departSpeed="0.00" departDelay="0.38" arrival="388.00" arrivalLane="E25_2" arrivalPos="330.97" arrivalSpeed="13.84" duration="238.00" routeLength="1234.67" waitingTime="134.00" waitingCount="2" stopTime="0.00" timeLoss="153.89" rerouteNo="0" devices="tripinfo_399" vType="DEFAULT_VEHTYPE" speedFactor="1.07" vaporized=""/>
    <tripinfo id="415" depart="157.00" departLane="E0_0" departPos="5.10" departSpeed="0.00" departDelay="1.38" arrival="388.00" arrivalLane="E1_0" arrivalPos="369.00" arrivalSpeed="14.59" duration="231.00" routeLength="1056.64" waitingTime="130.00" waitingCount="2" stopTime="0.00" timeLoss="165.24" rerouteNo="0" devices="tripinfo_415" vType="DEFAULT_VEHTYPE" speedFactor="1.07" vaporized=""/>
    <tripinfo id="430" depart="163.00" departLane="E0_0" departPos="5.10" departSpeed="0.00" departDelay="1.75" arrival="388.00" arrivalLane="E1_1" arrivalPos="369.00" arrivalSpeed="17.31" duration="225.00" routeLength="1056.64" waitingTime="126.00" waitingCount="2" stopTime="0.00" timeLoss="171.66" rerouteNo="0" devices="tripinfo_430" vType="DEFAULT_VEHTYPE" speedFactor="1.32" vaporized=""/>
    <tripinfo id="393" depart="149.00" departLane="E5_0" departPos="5.10" departSpeed="0.00" departDelay="1.62" arrival="389.00" arrivalLane="47621504#5_1" arrivalPos="282.84" arrivalSpeed="20.46" duration="240.00" routeLength="1776.01" waitingTime="96.00" waitingCount="2" stopTime="0.00" timeLoss="139.41" rerouteNo="0" devices="tripinfo_393" vType="DEFAULT_VEHTYPE" speedFactor="1.12" vaporized=""/>
    <tripinfo id="779" depart="297.00" departLane="-E13_0" departPos="5.10" departSpeed="0.00" departDelay="4.88" arrival="389.00" arrivalLane="E25_0" arrivalPos="330.97" arrivalSpeed="12.91" duration="92.00" routeLength="1118.85" waitingTime="0.00" waitingCount="0" stopTime="0.00" timeLoss="9.33" rerouteNo="0" devices="tripinfo_779" vType="DEFAULT_VEHTYPE" speedFactor="0.98" vaporized=""/>
    <tripinfo id="626" depart="241.00" departLane="-E22_0" departPos="5.10" departSpeed="0.00" departDelay="6.25" arrival="390.00" arrivalLane="E25_1" arrivalPos="330.97" arrivalSpeed="14.07" duration="149.00" routeLength="996.63" waitingTime="64.00" waitingCount="1" stopTime="0.00" timeLoss="79.82" rerouteNo="0" devices="tripinfo_626" vType="DEFAULT_VEHTYPE" speedFactor="1.05" vaporized=""/>
    <tripinfo id="674" depart="253.00" departLane="-E19_0" departPos="5.10" departSpeed="0.00" departDelay="0.25" arrival="391.00" arrivalLane="47621504#5_1" arrivalPos="282.84" arrivalSpeed="19.37" duration="138.00" routeLength="1647.19" waitingTime="0.00" waitingCount="0" stopTime="0.00" timeLoss="20.13" rerouteNo="0" devices="tripinfo_674" vType="DEFAULT_VEHTYPE" speedFactor="0.89" vaporized=""/>
    <tripinfo id="218" depart="82.00" departLane="-E10_0" departPos="5.10" departSpeed="0.00" departDelay="0.25" arrival="392.00" arrivalLane="E25_1" arrivalPos="330.97" arrivalSpeed="14.39" duration="310.00" routeLength="1734.73" waitingTime="149.00" waitingCount="4" stopTime="0.00" timeLoss="198.31" rerouteNo="0" devices="tripinfo_218" vType="DEFAULT_VEHTYPE" speedFactor="1.07" vaporized=""/>
    <tripinfo id="450" depart="169.00" departLane="E5_0" departPos="5.10" departSpeed="0.00" departDelay="0.25" arrival="392.00" arrivalLane="47621504#5_1" arrivalPos="282.84" arrivalSpeed="20.02" duration="223.00" routeLength="1776.01" waitingTime="84.00" waitingCount="1" stopTime="0.00" timeLoss="117.66" rerouteNo="0" devices="tripinfo_450" vType="DEFAULT_VEHTYPE" speedFactor="1.07" vaporized=""/>
    <tripinfo id="501" depart="194.00" departLane="-E21_0" departPos="5.10" departSpeed="0.00" departDelay="6.12" arrival="392.00" arrivalLane="E8_1" arrivalPos="236.52" arrivalSpeed="12.46" duration="198.00" routeLength="1201.25" waitingTime="86.00" waitingCount="2" stopTime="0.00" timeLoss="110.93" rerouteNo="0" devices="tripinfo_501" vType="DEFAULT_VEHTYPE" speedFactor="0.92" vaporized=""/>
    <tripinfo id="133" depart="50.00" departLane="-E25_0" departPos="5.10" departSpeed="0.00" departDelay="0.12" arrival="393.00" arrivalLane="E8_1" arrivalPos="236.52" arrivalSpeed="13.62" duration="343.00" routeLength="1559.66" waitingTime="197.00" waitingCount="3" stopTime="0.00" timeLoss="241.88" rerouteNo="0" devices="tripinfo_133" vType="DEFAULT_VEHTYPE" speedFactor="1.04" vaporized=""/>
    <tripinfo id="165" depart="74.00" departLane="47621504#1_0" departPos="5.10" departSpeed="0.00" departDelay="12.12" arrival="394.00" arrivalLane="47621504#5_1" arrivalPos="282.84" arrivalSpeed="19.22" duration="320.00" routeLength="1247.15" waitingTime="225.00" waitingCount="2" stopTime="0.00" timeLoss="249.41" rerouteNo="0" devices="tripinfo_165" vType="DEFAULT_VEHTYPE" speedFactor="0.91" vaporized=""/>
    <tripinfo id="176" depart="71.00" departLane="E5_0" departPos="5.10" departSpeed="0.00" departDelay="5.00" arrival="395.00" arrivalLane="-E19_1" arrivalPos="273.06" arrivalSpeed="9.44" duration="324.00" routeLength="1733.18" waitingTime="161.00" waitingCount="4" stopTime="0.00" timeLoss="207.75" rerouteNo="0" devices="tripinfo_176" vType="DEFAULT_VEHTYPE" speedFactor="1.09" vaporized=""/>
    <tripinfo id="221" depart="83.00" departLane="-E25_0" departPos="5.10" departSpeed="0.00" departDelay="0.12" arrival="395.00" arrivalLane="E8_1" arrivalPos="236.52" arrivalSpeed="14.81" duration="312.00" routeLength="1559.66" waitingTime="165.00" waitingCount="3" stopTime="0.00" timeLoss="220.25" rerouteNo="0" devices="tripinfo_221" vType="DEFAULT_VEHTYPE" speedFactor="1.15" vaporized=""/>
    <tripinfo id="181" depart="68.00" departLane="-E25_0" departPos="5.10" departSpeed="0.00" departDelay="0.12" arrival="396.00" arrivalLane="E10_0" arrivalPos="414.33" arrivalSpeed="13.89" duration="328.00" routeLength="1718.78" waitingTime="178.00" waitingCount="2" stopTime="0.00" timeLoss="214.00" rerouteNo="0" devices="tripinfo_181" vType="DEFAULT_VEHTYPE" speedFactor="1.03" vaporized=""/>
    <tripinfo id="401" depart="151.00" departLane="-E25_0" departPos="5.10" departSpeed="0.00" departDelay="0.62" arrival="397.00" arrivalLane="E8_1" arrivalPos="236.52" arrivalSpeed="13.99" duration="246.00" routeLength="1559.66" waitingTime="99.00" waitingCount="2" stopTime="0.00" timeLoss="143.24" rerouteNo="0" devices="tripinfo_401" vType="DEFAULT_VEHTYPE" speedFactor="1.03" vaporized=""/>
    <tripinfo id="472" depart="177.00" departLane="-E13_0" departPos="5.10" departSpeed="0.00" departDelay="0.00" arrival="397.00" arrivalLane="-E19_1" arrivalPos="273.06" arrivalSpeed="11.61" duration="220.00" routeLength="1454.75" waitingTime="90.00" waitingCount="2" stopTime="0.00" timeLoss="118.04" rerouteNo="0" devices="tripinfo_472" vType="DEFAULT_VEHTYPE" speedFactor="1.04" vaporized=""/>
    <tripinfo id="308" depart="116.00" departLane="-E8_0" departPos="5.10" departSpeed="0.00" departDelay="0.50" arrival="398.00" arrivalLane="47693393#5_1" arrivalPos="315.08" arrivalSpeed="21.38" duration="282.00" routeLength="1197.13" waitingTime="189.00" waitingCount="2" stopTime="0.00" timeLoss="213.09" rerouteNo="0" devices="tripinfo_308" vType="DEFAULT_VEHTYPE" speedFactor="0.99" vaporized=""/>
    <tripinfo id="287" depart="108.00" departLane="-E10_0" departPos="5.10" departSpeed="0.00" departDelay="0.38" arrival="399.00" arrivalLane="E25_0" arrivalPos="330.97" arrivalSpeed="11.94" duration="291.00" routeLength="1734.73" waitingTime="124.00" waitingCount="2" stopTime="0.00" timeLoss="157.40" rerouteNo="0" devices="tripinfo_287" vType="DEFAULT_VEHTYPE" speedFactor="0.89" vaporized=""/>
    <tripinfo id="290" depart="111.00" departLane="-E10_0" departPos="5.10" departSpeed="0.00" departDelay="2.25" arrival="399.00" arrivalLane="E25_1" arrivalPos="330.97" arrivalSpeed="13.00" duration="288.00" routeLength="1734.73" waitingTime="123.00" waitingCount="2" stopTime="0.00" timeLoss="165.45" rerouteNo="0" devices="tripinfo_290" vType="DEFAULT_VEHTYPE" speedFactor="0.97" vaporized=""/>
    <tripinfo id="731" depart="275.00" departLane="47693411#4_0" departPos="5.10" departSpeed="0.00" departDelay="0.88" arrival="400.00" arrivalLane="47693393#5_1" arrivalPos="315.08" arrivalSpeed="27.89" duration="125.00" routeLength="1293.26" waitingTime="39.00" waitingCount="1" stopTime="0.00" timeLoss="62.51" rerouteNo="0" devices="tripinfo_731" vType="DEFAULT_VEHTYPE" speedFactor="1.31" vaporized=""/>
    <tripinfo id="532" depart="200.00" departLane="-47621504#5_0" departPos="5.10" departSpeed="0.00" departDelay="0.50" arrival="401.00" arrivalLane="47621504#5_1" arrivalPos="282.84" arrivalSpeed="20.70" duration="201.00" routeLength="1976.52" waitingTime="47.00" waitingCount="1" stopTime="0.00" timeLoss="75.58" rerouteNo="0" devices="tripinfo_532" vType="DEFAULT_VEHTYPE" speedFactor="0.97" vaporized=""/>
    <tripinfo id="617" depart="241.00" departLane="-E25_0" departPos="5.10" departSpeed="0.00" departDelay="9.62" arrival="402.00" arrivalLane="-E3_1" arrivalPos="306.82" arrivalSpeed="15.03" duration="161.00" routeLength="950.91" waitingTime="85.00" waitingCount="1" stopTime="0.00" timeLoss="98.27" rerouteNo="0" devices="tripinfo_617" vType="DEFAULT_VEHTYPE" speedFactor="1.11" vaporized=""/>
    <tripinfo id="829" depart="311.00" departLane="E5_0" departPos="5.10" departSpeed="0.00" departDelay="0.12" arrival="402.00" arrivalLane="E10_0" arrivalPos="414.33" arrivalSpeed="12.95" duration="91.00" routeLength="1120.98" waitingTime="0.00" waitingCount="0" stopTime="0.00" timeLoss="15.21" rerouteNo="0" devices="tripinfo_829" vType="DEFAULT_VEHTYPE" speedFactor="0.99" vaporized=""/>
    <tripinfo id="920" depart="346.00" departLane="-E10_0" departPos="5.10" departSpeed="0.00" departDelay="1.00" arrival="402.00" arrivalLane="E8_0" arrivalPos="236.52" arrivalSpeed="13.66" duration="56.00" routeLength="655.71" waitingTime="0.00" waitingCount="0" stopTime="0.00" timeLoss="7.38" rerouteNo="0" devices="tripinfo_920" vType="DEFAULT_VEHTYPE" speedFactor="0.99" vaporized=""/>
    <tripinfo id="306" depart="115.00" departLane="-E25_0" departPos="5.10" departSpeed="0.00" departDelay="0.25" arrival="403.00" arrivalLane="E10_1" arrivalPos="414.33" arrivalSpeed="14.04" duration="288.00" routeLength="1718.78" waitingTime="135.00" waitingCount="2" stopTime="0.00" timeLoss="175.91" rerouteNo="0" devices="tripinfo_306" vType="DEFAULT_VEHTYPE" speedFactor="1.06" vaporized=""/>
    <tripinfo id="384" depart="144.00" departLane="-47693393#5_0" departPos="5.10" departSpeed="0.00" departDelay="0.00" arrival="404.00" arrivalLane="E8_1" arrivalPos="236.52" arrivalSpeed="14.16" duration="260.00" routeLength="1197.10" waitingTime="157.00" waitingCount="2" stopTime="0.00" timeLoss="197.22" rerouteNo="0" devices="tripinfo_384" vType="DEFAULT_VEHTYPE" speedFactor="1.10" vaporized=""/>
    <tripinfo id="853" depart="320.00" departLane="-E8_0" departPos="5.10" departSpeed="0.00" departDelay="0.12" arrival="404.00" arrivalLane="47693393#2_1" arrivalPos="294.24" arrivalSpeed="19.37" duration="84.00" routeLength="553.57" waitingTime="37.00" waitingCount="1" stopTime="0.00" timeLoss="49.08" rerouteNo="0" devices="tripinfo_853" vType="DEFAULT_VEHTYPE" speedFactor="0.91" vaporized=""/>
    <tripinfo id="469" depart="176.00" departLane="47621504#1_0" departPos="5.10" departSpeed="0.00" departDelay="0.12" arrival="405.00" arrivalLane="47621504#5_1" arrivalPos="282.84" arrivalSpeed="19.36" duration="229.00" routeLength="1247.15" waitingTime="124.00" waitingCount="2" stopTime="0.00" timeLoss="155.45" rerouteNo="0" devices="tripinfo_469" vType="DEFAULT_VEHTYPE" speedFactor="0.87" vaporized=""/>
    <tripinfo id="562" depart="212.00" departLane="-E6_0" departPos="5.10" departSpeed="0.00" departDelay="1.25" arrival="405.00" arrivalLane="-47621504#1_1" arrivalPos="333.17" arrivalSpeed="20.90" duration="193.00" routeLength="1275.34" waitingTime="85.00" waitingCount="1" stopTime="0.00" timeLoss="117.93" rerouteNo="0" devices="tripinfo_562" vType="DEFAULT_VEHTYPE" speedFactor="0.99" vaporized=""/>
    <tripinfo id="488" depart="184.00" departLane="-47693393#5_0" departPos="5.10" departSpeed="0.00" departDelay="1.00" arrival="406.00" arrivalLane="E8_1" arrivalPos="236.52" arrivalSpeed="13.89" duration="222.00" routeLength="1197.10" waitingTime="118.00" waitingCount="2" stopTime="0.00" timeLoss="158.21" rerouteNo="0" devices="tripinfo_488" vType="DEFAULT_VEHTYPE" speedFactor="1.09" vaporized=""/>
    <tripinfo id="733" depart="275.00" departLane="E19_0" departPos="5.10" departSpeed="0.00" departDelay="0.12" arrival="406.00" arrivalLane="E2_1" arrivalPos="256.37" arrivalSpeed="12.00" duration="131.00" routeLength="1518.75" waitingTime="0.00" waitingCount="0" stopTime="0.00" timeLoss="13.42" rerouteNo="0" devices="tripinfo_733" vType="DEFAULT_VEHTYPE" speedFactor="0.95" vaporized=""/>
    <tripinfo id="343" depart="130.00" departLane="-E25_0" departPos="5.10" departSpeed="0.00" departDelay="1.38" arrival="407.00" arrivalLane="47621504#5_1" arrivalPos="282.84" arrivalSpeed="20.92" duration="277.00" routeLength="1624.69" waitingTime="140.00" waitingCount="2" stopTime="0.00" timeLoss="169.49" rerouteNo="0" devices="tripinfo_343" vType="DEFAULT_VEHTYPE" speedFactor="0.95" vaporized=""/>
    <tripinfo id="416" depart="156.00" departLane="-E2_0" departPos="5.10" departSpeed="0.00" departDelay="0.00" arrival="407.00" arrivalLane="E1_0" arrivalPos="369.00" arrivalSpeed="15.06" duration="251.00" routeLength="1322.94" waitingTime="116.00" waitingCount="2" stopTime="0.00" timeLoss="171.43" rerouteNo="0" devices="tripinfo_416" vType="DEFAULT_VEHTYPE" speedFactor="1.13" vaporized=""/>
    <tripinfo id="879" depart="330.00" departLane="-E8_0" departPos="5.10" departSpeed="0.00" departDelay="0.38" arrival="407.00" arrivalLane="E2_0" arrivalPos="256.37" arrivalSpeed="13.55" duration="77.00" routeLength="856.84" waitingTime="0.00" waitingCount="0" stopTime="0.00" timeLoss="11.01" rerouteNo="0" devices="tripinfo_879" vType="DEFAULT_VEHTYPE" speedFactor="1.06" vaporized=""/>
    <tripinfo id="385" depart="145.00" departLane="-E25_0" departPos="5.10" departSpeed="0.00" departDelay="0.62" arrival="408.00" arrivalLane="47621504#5_1" arrivalPos="282.84" arrivalSpeed="22.42" duration="263.00" routeLength="1624.69" waitingTime="130.00" waitingCount="2" stopTime="0.00" timeLoss="166.42" rerouteNo="0" devices="tripinfo_385" vType="DEFAULT_VEHTYPE" speedFactor="1.06" vaporized=""/>
    <tripinfo id="670" depart="252.00" departLane="-E2_0" departPos="5.10" departSpeed="0.00" departDelay="0.75" arrival="408.00" arrivalLane="47693393#5_1" arrivalPos="315.08" arrivalSpeed="23.81" duration="156.00" routeLength="1574.44" waitingTime="28.00" waitingCount="1" stopTime="0.00" timeLoss="60.04" rerouteNo="0" devices="tripinfo_670" vType="DEFAULT_VEHTYPE" speedFactor="1.07" vaporized=""/>
    <tripinfo id="112" depart="42.00" departLane="-47621504#5_0" departPos="5.10" departSpeed="0.00" departDelay="0.00" arrival="409.00" arrivalLane="E13_0" arrivalPos="382.60" arrivalSpeed="14.25" duration="367.00" routeLength="1279.02" waitingTime="251.00" waitingCount="3" stopTime="0.00" timeLoss="296.75" rerouteNo="0" devices="tripinfo_112" vType="DEFAULT_VEHTYPE" speedFactor="1.10" vaporized=""/>
    <tripinfo id="433" depart="163.00" departLane="-E10_0" departPos="5.10" departSpeed="0.00" departDelay="0.62" arrival="411.00" arrivalLane="47693393#5_1" arrivalPos="315.08" arrivalSpeed="22.96" duration="248.00" routeLength="1372.07" waitingTime="132.00" waitingCount="3" stopTime="0.00" timeLoss="169.69" rerouteNo="0" devices="tripinfo_433" vType="DEFAULT_VEHTYPE" speedFactor="1.05" vaporized=""/>
    <tripinfo id="556" depart="209.00" departLane="-E6_0" departPos="5.10" departSpeed="0.00" departDelay="0.50" arrival="411.00" arrivalLane="47621504#4_0" arrivalPos="286.75" arrivalSpeed="14.98" duration="202.00" routeLength="1715.85" waitingTime="56.00" waitingCount="1" stopTime="0.00" timeLoss="84.87" rerouteNo="0" devices="tripinfo_556" vType="DEFAULT_VEHTYPE" speedFactor="1.00" vaporized=""/>
    <tripinfo id="407" depart="154.00" departLane="-E25_0" departPos="5.10" departSpeed="0.00" departDelay="1.38" arrival="412.00" arrivalLane="47621504#5_1" arrivalPos="282.84" arrivalSpeed="18.89" duration="258.00" routeLength="1624.69" waitingTime="115.00" waitingCount="2" stopTime="0.00" timeLoss="139.04" rerouteNo="0" devices="tripinfo_407" vType="DEFAULT_VEHTYPE" speedFactor="0.86" vaporized=""/>
    <tripinfo id="582" depart="227.00" departLane="-E6_0" departPos="5.10" departSpeed="0.00" departDelay="8.75" arrival="413.00" arrivalLane="-47621504#1_1" arrivalPos="333.17" arrivalSpeed="19.47" duration="186.00" routeLength="1275.34" waitingTime="80.00" waitingCount="1" stopTime="0.00" timeLoss="104.00" rerouteNo="0" devices="tripinfo_582" vType="DEFAULT_VEHTYPE" speedFactor="0.92" vaporized=""/>
    <tripinfo id="618" depart="232.00" departLane="-47621504#5_0" departPos="5.10" departSpeed="0.00" departDelay="0.25" arrival="413.00" arrivalLane="E1_0" arrivalPos="369.00" arrivalSpeed="13.68" duration="181.00" routeLength="970.87" waitingTime="89.00" waitingCount="1" stopTime="0.00" timeLoss="125.12" rerouteNo="0" devices="tripinfo_618" vType="DEFAULT_VEHTYPE" speedFactor="1.00" vaporized=""/>
    <tripinfo id="776" depart="291.00" departLane="-47693393#5_0" departPos="5.10" departSpeed="0.00" departDelay="0.00" arrival="415.00" arrivalLane="-E5_0" arrivalPos="399.05" arrivalSpeed="13.10" duration="124.00" routeLength="1019.09" waitingTime="41.00" waitingCount="1" stopTime="0.00" timeLoss="60.96" rerouteNo="0" devices="tripinfo_776" vType="DEFAULT_VEHTYPE" speedFactor="1.03" vaporized=""/>
    <tripinfo id="424" depart="159.00" departLane="-E8_0" departPos="5.10" departSpeed="0.00" departDelay="0.00" arrival="416.00" arrivalLane="E20_0" arrivalPos="350.11" arrivalSpeed="12.73" duration="257.00" routeLength="913.22" waitingTime="160.00" waitingCount="2" stopTime="0.00" timeLoss="198.78" rerouteNo="0" devices="tripinfo_424" vType="DEFAULT_VEHTYPE" speedFactor="1.01" vaporized=""/>
    <tripinfo id="783" depart="294.00" departLane="-E2_0" departPos="5.10" departSpeed="0.00" departDelay="0.38" arrival="416.00" arrivalLane="E21_0" arrivalPos="263.57" arrivalSpeed="11.10" duration="122.00" routeLength="876.21" waitingTime="38.00" waitingCount="1" stopTime="0.00" timeLoss="50.07" rerouteNo="0" devices="tripinfo_783" vType="DEFAULT_VEHTYPE" speedFactor="0.88" vaporized=""/>
    <tripinfo id="684" depart="261.00" departLane="-E15_0" departPos="5.10" departSpeed="0.00" departDelay="4.50" arrival="417.00" arrivalLane="E8_1" arrivalPos="236.52" arrivalSpeed="11.77" duration="156.00" routeLength="1246.58" waitingTime="47.00" waitingCount="1" stopTime="0.00" timeLoss="66.14" rerouteNo="0" devices="tripinfo_684" vType="DEFAULT_VEHTYPE" speedFactor="0.92" vaporized=""/>
    <tripinfo id="439" depart="167.00" departLane="-47693393#5_0" departPos="5.10" departSpeed="0.00" departDelay="2.38" arrival="418.00" arrivalLane="E10_0" arrivalPos="414.33" arrivalSpeed="11.77" duration="251.00" routeLength="1356.22" waitingTime="132.00" waitingCount="2" stopTime="0.00" timeLoss="162.73" rerouteNo="0" devices="tripinfo_439" vType="DEFAULT_VEHTYPE" speedFactor="0.93" vaporized=""/>
    <tripinfo id="753" depart="284.00" departLane="-47621504#5_0" departPos="5.10" departSpeed="0.00" departDelay="1.62" arrival="418.00" arrivalLane="E23_0" arrivalPos="266.37" arrivalSpeed="13.03" duration="134.00" routeLength="886.31" waitingTime="57.00" waitingCount="1" stopTime="0.00" timeLoss="87.32" rerouteNo="0" devices="tripinfo_753" vType="DEFAULT_VEHTYPE" speedFactor="1.03" vaporized=""/>
    <tripinfo id="874" depart="330.00" departLane="-47693393#5_0" departPos="5.10" departSpeed="0.00" departDelay="2.25" arrival="418.00" arrivalLane="-E5_0" arrivalPos="399.05" arrivalSpeed="13.55" duration="88.00" routeLength="1019.09" waitingTime="5.00" waitingCount="1" stopTime="0.00" timeLoss="26.01" rerouteNo="0" devices="tripinfo_874" vType="DEFAULT_VEHTYPE" speedFactor="1.07" vaporized=""/>
    <tripinfo id="387" depart="155.00" departLane="-E22_0" departPos="5.10" departSpeed="0.00" departDelay="9.88" arrival="419.00" arrivalLane="-E0_0" arrivalPos="371.34" arrivalSpeed="11.23" duration="264.00" routeLength="1992.19" waitingTime="81.00" waitingCount="1" stopTime="0.00" timeLoss="109.13" rerouteNo="0" devices="tripinfo_387" vType="DEFAULT_VEHTYPE" speedFactor="0.90" vaporized=""/>
    <tripinfo id="840" depart="317.00" departLane="-E2_0" departPos="5.10" departSpeed="0.00" departDelay="2.00" arrival="421.00" arrivalLane="E21_0" arrivalPos="263.57" arrivalSpeed="11.77" duration="104.00" routeLength="876.21" waitingTime="20.00" waitingCount="1" stopTime="0.00" timeLoss="40.46" rerouteNo="0" devices="tripinfo_840" vType="DEFAULT_VEHTYPE" speedFactor="1.00" vaporized=""/>
    <tripinfo id="523" depart="205.00" departLane="-47693393#5_0" departPos="5.10" departSpeed="0.00" departDelay="8.88" arrival="422.00" arrivalLane="E10_0" arrivalPos="414.33" arrivalSpeed="12.68" duration="217.00" routeLength="1356.22" waitingTime="96.00" waitingCount="2" stopTime="0.00" timeLoss="133.06" rerouteNo="0" devices="tripinfo_523" vType="DEFAULT_VEHTYPE" speedFactor="0.98" vaporized=""/>
    <tripinfo id="635" depart="239.00" departLane="-E15_0" departPos="5.10" departSpeed="0.00" departDelay="0.88" arrival="423.00" arrivalLane="E10_1" arrivalPos="414.33" arrivalSpeed="14.75" duration="184.00" routeLength="1405.70" waitingTime="72.00" waitingCount="1" stopTime="0.00" timeLoss="100.90" rerouteNo="0" devices="tripinfo_635" vType="DEFAULT_VEHTYPE" speedFactor="1.13" vaporized=""/>
    <tripinfo id="817" depart="307.00" departLane="E5_0" departPos="5.10" departSpeed="0.00" departDelay="0.62" arrival="424.00" arrivalLane="-E21_1" arrivalPos="263.57" arrivalSpeed="14.01" duration="117.00" routeLength="1324.87" waitingTime="0.00" waitingCount="0" stopTime="0.00" timeLoss="24.49" rerouteNo="0" devices="tripinfo_817" vType="DEFAULT_VEHTYPE" speedFactor="1.05" vaporized=""/>
    <tripinfo id="675" depart="258.00" departLane="-E15_0" departPos="5.10" departSpeed="0.00" departDelay="4.88" arrival="425.00" arrivalLane="E10_1" arrivalPos="414.33" arrivalSpeed="15.58" duration="167.00" routeLength="1405.70" waitingTime="58.00" waitingCount="1" stopTime="0.00" timeLoss="86.87" rerouteNo="0" devices="tripinfo_675" vType="DEFAULT_VEHTYPE" speedFactor="1.18" vaporized=""/>
    <tripinfo id="157" depart="65.00" departLane="47621504#1_0" departPos="5.10" departSpeed="0.00" departDelay="6.12" arrival="426.00" arrivalLane="E6_2" arrivalPos="330.11" arrivalSpeed="14.91" duration="361.00" routeLength="1291.33" waitingTime="250.00" waitingCount="2" stopTime="0.00" timeLoss="290.27" rerouteNo="0" devices="tripinfo_157" vType="DEFAULT_VEHTYPE" speedFactor="1.08" vaporized=""/>
    <tripinfo id="985" depart="372.00" departLane="-E10_0" departPos="5.10" departSpeed="0.00" departDelay="2.62" arrival="426.00" arrivalLane="E8_0" arrivalPos="236.52" arrivalSpeed="13.11" duration="54.00" routeLength="655.71" waitingTime="0.00" waitingCount="0" stopTime="0.00" timeLoss="7.06" rerouteNo="0" devices="tripinfo_985" vType="DEFAULT_VEHTYPE" speedFactor="1.03" vaporized=""/>
    <tripinfo id="498" depart="187.00" departLane="-E13_0" departPos="5.10" departSpeed="0.00" departDelay="0.25" arrival="427.00" arrivalLane="E1_2" arrivalPos="369.00" arrivalSpeed="15.48" duration="240.00" routeLength="1062.67" waitingTime="141.00" waitingCount="3" stopTime="0.00" timeLoss="173.42" rerouteNo="0" devices="tripinfo_498" vType="DEFAULT_VEHTYPE" speedFactor="1.17" vaporized=""/>
    <tripinfo id="605" depart="227.00" departLane="-47693393#5_0" departPos="5.10" departSpeed="0.00" departDelay="0.12" arrival="427.00" arrivalLane="E10_0" arrivalPos="414.33" arrivalSpeed="12.41" duration="200.00" routeLength="1356.22" waitingTime="83.00" waitingCount="1" stopTime="0.00" timeLoss="111.34" rerouteNo="0" devices="tripinfo_605" vType="DEFAULT_VEHTYPE" speedFactor="0.92" vaporized=""/>
    <tripinfo id="161" depart="68.00" departLane="47621504#1_0" departPos="5.10" departSpeed="0.00" departDelay="7.62" arrival="428.00" arrivalLane="E6_2" arrivalPos="330.11" arrivalSpeed="14.32" duration="360.00" routeLength="1291.33" waitingTime="248.00" waitingCount="2" stopTime="0.00" timeLoss="289.20" rerouteNo="0" devices="tripinfo_161" vType="DEFAULT_VEHTYPE" speedFactor="1.08" vaporized=""/>
    <tripinfo id="259" depart="101.00" departLane="-47621504#5_0" departPos="5.10" departSpeed="0.00" departDelay="3.88" arrival="428.00" arrivalLane="E13_0" arrivalPos="382.60" arrivalSpeed="11.35" duration="327.00" routeLength="1279.02" waitingTime="194.00" waitingCount="2" stopTime="0.00" timeLoss="234.65" rerouteNo="0" devices="tripinfo_259" vType="DEFAULT_VEHTYPE" speedFactor="0.84" vaporized=""/>
    <tripinfo id="924" depart="348.00" departLane="-47693393#5_0" departPos="5.10" departSpeed="0.00" departDelay="1.50" arrival="428.00" arrivalLane="-E5_0" arrivalPos="399.05" arrivalSpeed="12.38" duration="80.00" routeLength="1019.09" waitingTime="0.00" waitingCount="0" stopTime="0.00" timeLoss="12.77" rerouteNo="0" devices="tripinfo_924" vType="DEFAULT_VEHTYPE" speedFactor="0.97" vaporized=""/>
    <tripinfo id="1000" depart="375.00" departLane="-47693393#5_0" departPos="5.10" departSpeed="0.00" departDelay="0.00" arrival="428.00" arrivalLane="E15_0" arrivalPos="382.33" arrivalSpeed="13.06" duration="53.00" routeLength="701.34" waitingTime="0.00" waitingCount="0" stopTime="0.00" timeLoss="10.49" rerouteNo="0" devices="tripinfo_1000" vType="DEFAULT_VEHTYPE" speedFactor="1.03" vaporized=""/>
    <tripinfo id="210" depart="81.00" departLane="-E15_0" departPos="5.10" departSpeed="0.00" departDelay="2.25" arrival="429.00" arrivalLane="E15_1" arrivalPos="382.33" arrivalSpeed="14.41" duration="348.00" routeLength="2077.96" waitingTime="168.00" waitingCount="3" stopTime="0.00" timeLoss="210.06" rerouteNo="0" devices="tripinfo_210" vType="DEFAULT_VEHTYPE" speedFactor="1.10" vaporized=""/>
    <tripinfo id="805" depart="304.00" departLane="-E6_0" departPos="5.10" departSpeed="0.00" departDelay="2.12" arrival="430.00" arrivalLane="E13_1" arrivalPos="382.60" arrivalSpeed="14.31" duration="126.00" routeLength="1307.14" waitingTime="16.00" waitingCount="1" stopTime="0.00" timeLoss="44.94" rerouteNo="0" devices="tripinfo_805" vType="DEFAULT_VEHTYPE" speedFactor="1.08" vaporized=""/>
    <tripinfo id="277" depart="104.00" departLane="47621504#4_0" departPos="5.10" departSpeed="0.00" departDelay="0.12" arrival="431.00" arrivalLane="E15_2" arrivalPos="382.33" arrivalSpeed="15.89" duration="327.00" routeLength="2054.21" waitingTime="144.00" waitingCount="4" stopTime="0.00" timeLoss="210.24" rerouteNo="0" devices="tripinfo_277" vType="DEFAULT_VEHTYPE" speedFactor="1.21" vaporized=""/>
    <tripinfo id="761" depart="286.00" departLane="-E8_0" departPos="5.10" departSpeed="0.00" departDelay="0.62" arrival="431.00" arrivalLane="E10_1" arrivalPos="414.33" arrivalSpeed="15.40" duration="145.00" routeLength="670.89" waitingTime="90.00" waitingCount="1" stopTime="0.00" timeLoss="100.87" rerouteNo="0" devices="tripinfo_761" vType="DEFAULT_VEHTYPE" speedFactor="1.13" vaporized=""/>
    <tripinfo id="945" depart="355.00" departLane="-47693393#5_0" departPos="5.10" departSpeed="0.00" departDelay="0.62" arrival="431.00" arrivalLane="-E5_0" arrivalPos="399.05" arrivalSpeed="13.85" duration="76.00" routeLength="1019.09" waitingTime="0.00" waitingCount="0" stopTime="0.00" timeLoss="15.52" rerouteNo="0" devices="tripinfo_945" vType="DEFAULT_VEHTYPE" speedFactor="1.09" vaporized=""/>
    <tripinfo id="350" depart="140.00" departLane="-E6_0" departPos="5.10" departSpeed="0.00" departDelay="8.75" arrival="432.00" arrivalLane="E6_1" arrivalPos="330.11" arrivalSpeed="13.24" duration="292.00" routeLength="2070.98" waitingTime="109.00" waitingCount="1" stopTime="0.00" timeLoss="149.92" rerouteNo="0" devices="tripinfo_350" vType="DEFAULT_VEHTYPE" speedFactor="1.02" vaporized=""/>
    <tripinfo id="712" depart="270.00" departLane="-E15_0" departPos="5.10" departSpeed="0.00" departDelay="3.00" arrival="432.00" arrivalLane="E10_0" arrivalPos="414.33" arrivalSpeed="13.63" duration="162.00" routeLength="1405.70" waitingTime="43.00" waitingCount="1" stopTime="0.00" timeLoss="68.33" rerouteNo="0" devices="tripinfo_712" vType="DEFAULT_VEHTYPE" speedFactor="1.01" vaporized=""/>
    <tripinfo id="366" depart="138.00" departLane="E22_0" departPos="5.10" departSpeed="0.00" departDelay="0.75" arrival="433.00" arrivalLane="-E5_2" arrivalPos="399.05" arrivalSpeed="14.49" duration="295.00" routeLength="2149.53" waitingTime="120.00" waitingCount="2" stopTime="0.00" timeLoss="162.25" rerouteNo="0" devices="tripinfo_366" vType="DEFAULT_VEHTYPE" speedFactor="1.11" vaporized=""/>
    <tripinfo id="478" depart="180.00" departLane="-47621504#5_0" departPos="5.10" departSpeed="0.00" departDelay="0.75" arrival="433.00" arrivalLane="E13_0" arrivalPos="382.60" arrivalSpeed="12.21" duration="253.00" routeLength="1279.02" waitingTime="123.00" waitingCount="2" stopTime="0.00" timeLoss="166.02" rerouteNo="0" devices="tripinfo_478" vType="DEFAULT_VEHTYPE" speedFactor="0.88" vaporized=""/>
    <tripinfo id="633" depart="238.00" departLane="-E2_0" departPos="5.10" departSpeed="0.00" departDelay="0.62" arrival="433.00" arrivalLane="-E5_1" arrivalPos="399.05" arrivalSpeed="13.05" duration="195.00" routeLength="1354.72" waitingTime="71.00" waitingCount="2" stopTime="0.00" timeLoss="98.01" rerouteNo="0" devices="tripinfo_633" vType="DEFAULT_VEHTYPE" speedFactor="1.01" vaporized=""/>
    <tripinfo id="697" depart="268.00" departLane="47621504#1_0" departPos="5.10" departSpeed="0.00" departDelay="6.62" arrival="433.00" arrivalLane="E13_1" arrivalPos="382.60" arrivalSpeed="13.17" duration="165.00" routeLength="735.55" waitingTime="106.00" waitingCount="1" stopTime="0.00" timeLoss="119.29" rerouteNo="0" devices="tripinfo_697" vType="DEFAULT_VEHTYPE" speedFactor="0.98" vaporized=""/>
    <tripinfo id="826" depart="310.00" departLane="-E8_0" departPos="5.10" departSpeed="0.00" departDelay="0.25" arrival="433.00" arrivalLane="E10_1" arrivalPos="414.33" arrivalSpeed="14.44" duration="123.00" routeLength="670.89" waitingTime="67.00" waitingCount="1" stopTime="0.00" timeLoss="78.74" rerouteNo="0" devices="tripinfo_826" vType="DEFAULT_VEHTYPE" speedFactor="1.10" vaporized=""/>
    <tripinfo id="164" depart="71.00" departLane="47621504#1_0" departPos="5.10" departSpeed="0.00" departDelay="9.50" arrival="434.00" arrivalLane="E6_2" arrivalPos="330.11" arrivalSpeed="14.23" duration="363.00" routeLength="1291.33" waitingTime="245.00" waitingCount="2" stopTime="0.00" timeLoss="290.34" rerouteNo="0" devices="tripinfo_164" vType="DEFAULT_VEHTYPE" speedFactor="1.05" vaporized=""/>
    <tripinfo id="227" depart="86.00" departLane="-E10_0" departPos="5.10" departSpeed="0.00" departDelay="0.88" arrival="434.00" arrivalLane="E15_1" arrivalPos="382.33" arrivalSpeed="14.23" duration="348.00" routeLength="1436.69" waitingTime="195.00" waitingCount="5" stopTime="0.00" timeLoss="260.66" rerouteNo="0" devices="tripinfo_227" vType="DEFAULT_VEHTYPE" speedFactor="1.11" vaporized=""/>
    <tripinfo id="541" depart="204.00" departLane="-E13_0" departPos="5.10" departSpeed="0.00" departDelay="1.12" arrival="435.00" arrivalLane="E1_2" arrivalPos="369.00" arrivalSpeed="15.10" duration="231.00" routeLength="1062.67" waitingTime="128.00" waitingCount="2" stopTime="0.00" timeLoss="161.29" rerouteNo="0" devices="tripinfo_541" vType="DEFAULT_VEHTYPE" speedFactor="1.12" vaporized=""/>
    <tripinfo id="901" depart="338.00" departLane="-47621504#5_0" departPos="5.10" departSpeed="0.00" departDelay="0.12" arrival="435.00" arrivalLane="E1_0" arrivalPos="369.00" arrivalSpeed="12.44" duration="97.00" routeLength="970.87" waitingTime="14.00" waitingCount="1" stopTime="0.00" timeLoss="40.51" rerouteNo="0" devices="tripinfo_901" vType="DEFAULT_VEHTYPE" speedFactor="0.97" vaporized=""/>
    <tripinfo id="502" depart="190.00" departLane="-E13_0" departPos="5.10" departSpeed="0.00" departDelay="1.75" arrival="436.00" arrivalLane="E1_1" arrivalPos="369.00" arrivalSpeed="11.76" duration="246.00" routeLength="1062.67" waitingTime="133.00" waitingCount="2" stopTime="0.00" timeLoss="162.17" rerouteNo="0" devices="tripinfo_502" vType="DEFAULT_VEHTYPE" speedFactor="0.93" vaporized=""/>
    <tripinfo id="624" depart="234.00" departLane="47693393#2_0" departPos="5.10" departSpeed="0.00" departDelay="0.00" arrival="436.00" arrivalLane="E15_1" arrivalPos="382.33" arrivalSpeed="15.13" duration="202.00" routeLength="997.32" waitingTime="113.00" waitingCount="2" stopTime="0.00" timeLoss="142.95" rerouteNo="0" devices="tripinfo_624" vType="DEFAULT_VEHTYPE" speedFactor="1.10" vaporized=""/>
    <tripinfo id="958" depart="360.00" departLane="-E1_0" departPos="5.10" departSpeed="0.00" departDelay="0.75" arrival="436.00" arrivalLane="E13_0" arrivalPos="382.60" arrivalSpeed="15.45" duration="76.00" routeLength="1032.01" waitingTime="0.00" waitingCount="0" stopTime="0.00" timeLoss="11.02" rerouteNo="0" devices="tripinfo_958" vType="DEFAULT_VEHTYPE" speedFactor="1.17" vaporized=""/>
    <tripinfo id="494" depart="186.00" departLane="-E8_0" departPos="5.10" departSpeed="0.00" departDelay="0.75" arrival="438.00" arrivalLane="-E5_2" arrivalPos="399.05" arrivalSpeed="16.21" duration="252.00" routeLength="977.41" waitingTime="144.00" waitingCount="3" stopTime="0.00" timeLoss="198.05" rerouteNo="0" devices="tripinfo_494" vType="DEFAULT_VEHTYPE" speedFactor="1.18" vaporized=""/>
    <tripinfo id="766" depart="288.00" departLane="-E2_0" departPos="5.10" departSpeed="0.00" departDelay="0.75" arrival="438.00" arrivalLane="-E20_1" arrivalPos="350.11" arrivalSpeed="13.60" duration="150.00" routeLength="960.05" waitingTime="57.00" waitingCount="2" stopTime="0.00" timeLoss="81.10" rerouteNo="0" devices="tripinfo_766" vType="DEFAULT_VEHTYPE" speedFactor="1.02" vaporized=""/>
    <tripinfo id="927" depart="348.00" departLane="47621504#1_0" departPos="5.10" departSpeed="0.00" departDelay="0.38" arrival="438.00" arrivalLane="E13_0" arrivalPos="382.60" arrivalSpeed="11.90" duration="90.00" routeLength="735.55" waitingTime="26.00" waitingCount="1" stopTime="0.00" timeLoss="39.95" rerouteNo="0" devices="tripinfo_927" vType="DEFAULT_VEHTYPE" speedFactor="0.90" vaporized=""/>
    <tripinfo id="381" depart="144.00" departLane="-E8_0" departPos="5.10" departSpeed="0.00" departDelay="1.12" arrival="440.00" arrivalLane="-E5_0" arrivalPos="399.05" arrivalSpeed="12.97" duration="296.00" routeLength="977.41" waitingTime="191.00" waitingCount="3" stopTime="0.00" timeLoss="229.88" rerouteNo="0" devices="tripinfo_381" vType="DEFAULT_VEHTYPE" speedFactor="0.96" vaporized=""/>
    <tripinfo id="539" depart="203.00" departLane="-E8_0" departPos="5.10" departSpeed="0.00" departDelay="0.88" arrival="441.00" arrivalLane="-E5_2" arrivalPos="399.05" arrivalSpeed="15.27" duration="238.00" routeLength="977.41" waitingTime="130.00" waitingCount="4" stopTime="0.00" timeLoss="180.20" rerouteNo="0" devices="tripinfo_539" vType="DEFAULT_VEHTYPE" speedFactor="1.10" vaporized=""/>
    <tripinfo id="570" depart="214.00" departLane="-E8_0" departPos="5.10" departSpeed="0.00" departDelay="0.25" arrival="442.00" arrivalLane="-E5_1" arrivalPos="399.05" arrivalSpeed="16.07" duration="228.00" routeLength="977.41" waitingTime="120.00" waitingCount="3" stopTime="0.00" timeLoss="176.89" rerouteNo="0" devices="tripinfo_570" vType="DEFAULT_VEHTYPE" speedFactor="1.24" vaporized=""/>
    <tripinfo id="1014" depart="383.00" departLane="-E23_0" departPos="5.10" departSpeed="0.00" departDelay="2.75" arrival="443.00" arrivalLane="-E22_0" arrivalPos="370.63" arrivalSpeed="14.25" duration="60.00" routeLength="641.17" waitingTime="0.00" waitingCount="0" stopTime="0.00" timeLoss="16.62" rerouteNo="0" devices="tripinfo_1014" vType="DEFAULT_VEHTYPE" speedFactor="1.09" vaporized=""/>
    <tripinfo id="97" depart="43.00" departLane="-E15_0" departPos="5.10" departSpeed="0.00" departDelay="6.62" arrival="444.00" arrivalLane="E6_1" arrivalPos="330.11" arrivalSpeed="11.89" duration="401.00" routeLength="2075.23" waitingTime="195.00" waitingCount="3" stopTime="0.00" timeLoss="242.18" rerouteNo="0" devices="tripinfo_97" vType="DEFAULT_VEHTYPE" speedFactor="0.91" vaporized=""/>
    <tripinfo id="431" depart="164.00" departLane="-E6_0" departPos="5.10" departSpeed="0.00" departDelay="2.38" arrival="444.00" arrivalLane="E6_0" arrivalPos="330.11" arrivalSpeed="10.78" duration="280.00" routeLength="2070.98" waitingTime="77.00" waitingCount="1" stopTime="0.00" timeLoss="105.98" rerouteNo="0" devices="tripinfo_431" vType="DEFAULT_VEHTYPE" speedFactor="0.83" vaporized=""/>
    <tripinfo id="813" depart="306.00" departLane="-E15_0" departPos="5.10" departSpeed="0.00" departDelay="1.12" arrival="444.00" arrivalLane="E10_0" arrivalPos="414.33" arrivalSpeed="10.77" duration="138.00" routeLength="1405.70" waitingTime="5.00" waitingCount="1" stopTime="0.00" timeLoss="29.08" rerouteNo="0" devices="tripinfo_813" vType="DEFAULT_VEHTYPE" speedFactor="0.87" vaporized=""/>
    <tripinfo id="332" depart="125.00" departLane="-E8_0" departPos="5.10" departSpeed="0.00" departDelay="0.50" arrival="445.00" arrivalLane="E15_1" arrivalPos="382.33" arrivalSpeed="13.92" duration="320.00" routeLength="1261.75" waitingTime="199.00" waitingCount="3" stopTime="0.00" timeLoss="238.07" rerouteNo="0" devices="tripinfo_332" vType="DEFAULT_VEHTYPE" speedFactor="1.01" vaporized=""/>
    <tripinfo id="410" depart="154.00" departLane="47621504#1_0" departPos="5.10" departSpeed="0.00" departDelay="0.25" arrival="445.00" arrivalLane="E0_1" arrivalPos="371.34" arrivalSpeed="14.75" duration="291.00" routeLength="1729.79" waitingTime="110.00" waitingCount="3" stopTime="0.00" timeLoss="184.89" rerouteNo="0" devices="tripinfo_410" vType="DEFAULT_VEHTYPE" speedFactor="1.10" vaporized=""/>
    <tripinfo id="729" depart="274.00" departLane="-E8_0" departPos="5.10" departSpeed="0.00" departDelay="0.62" arrival="445.00" arrivalLane="-E5_1" arrivalPos="399.05" arrivalSpeed="15.12" duration="171.00" routeLength="977.41" waitingTime="83.00" waitingCount="2" stopTime="0.00" timeLoss="112.68" rerouteNo="0" devices="tripinfo_729" vType="DEFAULT_VEHTYPE" speedFactor="1.09" vaporized=""/>
    <tripinfo id="643" depart="242.00" departLane="E21_0" departPos="5.10" departSpeed="0.00" departDelay="0.88" arrival="446.00" arrivalLane="E6_1" arrivalPos="330.11" arrivalSpeed="12.01" duration="204.00" routeLength="1585.78" waitingTime="56.00" waitingCount="2" stopTime="0.00" timeLoss="90.13" rerouteNo="0" devices="tripinfo_643" vType="DEFAULT_VEHTYPE" speedFactor="0.95" vaporized=""/>
    <tripinfo id="414" depart="157.00" departLane="-E25_0" departPos="5.10" departSpeed="0.00" departDelay="1.75" arrival="447.00" arrivalLane="E6_2" arrivalPos="330.11" arrivalSpeed="12.74" duration="290.00" routeLength="1668.87" waitingTime="121.00" waitingCount="3" stopTime="0.00" timeLoss="176.37" rerouteNo="0" devices="tripinfo_414" vType="DEFAULT_VEHTYPE" speedFactor="1.00" vaporized=""/>
    <tripinfo id="972" depart="365.00" departLane="-E6_0" departPos="5.10" departSpeed="0.00" departDelay="0.50" arrival="447.00" arrivalLane="E1_0" arrivalPos="369.00" arrivalSpeed="13.34" duration="82.00" routeLength="998.99" waitingTime="0.00" waitingCount="0" stopTime="0.00" timeLoss="14.02" rerouteNo="0" devices="tripinfo_972" vType="DEFAULT_VEHTYPE" speedFactor="0.98" vaporized=""/>
    <tripinfo id="1062" depart="399.00" departLane="-E10_0" departPos="5.10" departSpeed="0.00" departDelay="0.75" arrival="447.00" arrivalLane="E8_1" arrivalPos="236.52" arrivalSpeed="16.56" duration="48.00" routeLength="655.71" waitingTime="0.00" waitingCount="0" stopTime="0.00" timeLoss="7.90" rerouteNo="0" devices="tripinfo_1062" vType="DEFAULT_VEHTYPE" speedFactor="1.21" vaporized=""/>
    <tripinfo id="316" depart="120.00" departLane="-E10_0" departPos="5.10" departSpeed="0.00" departDelay="1.50" arrival="448.00" arrivalLane="-E16_1" arrivalPos="350.84" arrivalSpeed="14.17" duration="328.00" routeLength="1751.96" waitingTime="156.00" waitingCount="3" stopTime="0.00" timeLoss="220.84" rerouteNo="0" devices="tripinfo_316" vType="DEFAULT_VEHTYPE" speedFactor="1.13" vaporized=""/>
    <tripinfo id="642" depart="241.00" departLane="-E8_0" departPos="5.10" departSpeed="0.00" departDelay="0.25" arrival="449.00" arrivalLane="E15_2" arrivalPos="382.33" arrivalSpeed="14.48" duration="208.00" routeLength="1261.75" waitingTime="96.00" waitingCount="2" stopTime="0.00" timeLoss="132.34" rerouteNo="0" devices="tripinfo_642" vType="DEFAULT_VEHTYPE" speedFactor="1.10" vaporized=""/>
    <tripinfo id="734" depart="278.00" departLane="E19_0" departPos="5.10" departSpeed="0.00" departDelay="2.75" arrival="449.00" arrivalLane="E0_1" arrivalPos="371.34" arrivalSpeed="12.82" duration="171.00" routeLength="1631.62" waitingTime="19.00" waitingCount="1" stopTime="0.00" timeLoss="51.70" rerouteNo="0" devices="tripinfo_734" vType="DEFAULT_VEHTYPE" speedFactor="1.01" vaporized=""/>
    <tripinfo id="1039" depart="390.00" departLane="-E10_0" departPos="5.10" departSpeed="0.00" departDelay="0.38" arrival="449.00" arrivalLane="E8_0" arrivalPos="236.52" arrivalSpeed="12.26" duration="59.00" routeLength="655.71" waitingTime="0.00" waitingCount="0" stopTime="0.00" timeLoss="6.74" rerouteNo="0" devices="tripinfo_1039" vType="DEFAULT_VEHTYPE" speedFactor="0.93" vaporized=""/>
    <tripinfo id="514" depart="202.00" departLane="-47693393#5_0" departPos="5.10" departSpeed="0.00" departDelay="9.25" arrival="450.00" arrivalLane="-E21_0" arrivalPos="263.57" arrivalSpeed="13.98" duration="248.00" routeLength="959.20" waitingTime="163.00" waitingCount="2" stopTime="0.00" timeLoss="190.62" rerouteNo="0" devices="tripinfo_514" vType="DEFAULT_VEHTYPE" speedFactor="1.08" vaporized=""/>
    <tripinfo id="610" depart="232.00" departLane="-E25_0" departPos="5.10" departSpeed="0.00" departDelay="3.25" arrival="450.00" arrivalLane="E20_0" arrivalPos="350.11" arrivalSpeed="13.59" duration="218.00" routeLength="1358.34" waitingTime="87.00" waitingCount="3" stopTime="0.00" timeLoss="123.53" rerouteNo="0" devices="tripinfo_610" vType="DEFAULT_VEHTYPE" speedFactor="1.05" vaporized=""/>
    <tripinfo id="677" depart="262.00" departLane="47621504#1_0" departPos="5.10" departSpeed="0.00" departDelay="8.12" arrival="450.00" arrivalLane="-E22_0" arrivalPos="370.63" arrivalSpeed="8.98" duration="188.00" routeLength="1001.96" waitingTime="80.00" waitingCount="1" stopTime="0.00" timeLoss="125.62" rerouteNo="0" devices="tripinfo_677" vType="DEFAULT_VEHTYPE" speedFactor="1.02" vaporized=""/>
    <tripinfo id="340" depart="128.00" departLane="-E6_0" departPos="5.10" departSpeed="0.00" departDelay="0.50" arrival="451.00" arrivalLane="-E5_0" arrivalPos="399.05" arrivalSpeed="15.32" duration="323.00" routeLength="1819.65" waitingTime="178.00" waitingCount="2" stopTime="0.00" timeLoss="210.68" rerouteNo="0" devices="tripinfo_340" vType="DEFAULT_VEHTYPE" speedFactor="1.11" vaporized=""/>
    <tripinfo id="383" depart="144.00" departLane="-E15_0" departPos="5.10" departSpeed="0.00" departDelay="0.38" arrival="452.00" arrivalLane="E2_0" arrivalPos="256.37" arrivalSpeed="15.80" duration="308.00" routeLength="1623.89" waitingTime="159.00" waitingCount="3" stopTime="0.00" timeLoss="205.53" rerouteNo="0" devices="tripinfo_383" vType="DEFAULT_VEHTYPE" speedFactor="1.14" vaporized=""/>
    <tripinfo id="606" depart="228.00" departLane="E21_0" departPos="5.10" departSpeed="0.00" departDelay="0.75" arrival="452.00" arrivalLane="47693393#5_0" arrivalPos="315.08" arrivalSpeed="20.54" duration="224.00" routeLength="959.19" waitingTime="136.00" waitingCount="2" stopTime="0.00" timeLoss="158.35" rerouteNo="0" devices="tripinfo_606" vType="DEFAULT_VEHTYPE" speedFactor="0.95" vaporized=""/>
    <tripinfo id="785" depart="297.00" departLane="E5_0" departPos="5.10" departSpeed="0.00" departDelay="2.62" arrival="453.00" arrivalLane="E15_0" arrivalPos="382.33" arrivalSpeed="9.85" duration="156.00" routeLength="1099.22" waitingTime="31.00" waitingCount="1" stopTime="0.00" timeLoss="48.03" rerouteNo="0" devices="tripinfo_785" vType="DEFAULT_VEHTYPE" speedFactor="0.75" vaporized=""/>
    <tripinfo id="365" depart="137.00" departLane="-E2_0" departPos="5.10" departSpeed="0.00" departDelay="0.12" arrival="454.00" arrivalLane="E15_2" arrivalPos="382.33" arrivalSpeed="15.45" duration="317.00" routeLength="1639.06" waitingTime="165.00" waitingCount="3" stopTime="0.00" timeLoss="211.45" rerouteNo="0" devices="tripinfo_365" vType="DEFAULT_VEHTYPE" speedFactor="1.12" vaporized=""/>
    <tripinfo id="447" depart="168.00" departLane="-E1_0" departPos="5.10" departSpeed="0.00" departDelay="0.38" arrival="454.00" arrivalLane="E0_1" arrivalPos="371.34" arrivalSpeed="15.99" duration="286.00" routeLength="1489.65" waitingTime="128.00" waitingCount="4" stopTime="0.00" timeLoss="195.21" rerouteNo="0" devices="tripinfo_447" vType="DEFAULT_VEHTYPE" speedFactor="1.20" vaporized=""/>
    <tripinfo id="460" depart="176.00" departLane="-E6_0" departPos="5.10" departSpeed="0.00" departDelay="3.50" arrival="454.00" arrivalLane="E25_0" arrivalPos="330.97" arrivalSpeed="14.54" duration="278.00" routeLength="1652.95" waitingTime="130.00" waitingCount="2" stopTime="0.00" timeLoss="177.89" rerouteNo="0" devices="tripinfo_460" vType="DEFAULT_VEHTYPE" speedFactor="1.12" vaporized=""/>
    <tripinfo id="623" depart="234.00" departLane="-47693393#2_0" departPos="5.10" departSpeed="0.00" departDelay="0.38" arrival="454.00" arrivalLane="E6_1" arrivalPos="330.11" arrivalSpeed="14.98" duration="220.00" routeLength="1423.15" waitingTime="97.00" waitingCount="2" stopTime="0.00" timeLoss="129.39" rerouteNo="0" devices="tripinfo_623" vType="DEFAULT_VEHTYPE" speedFactor="1.13" vaporized=""/>
    <tripinfo id="736" depart="276.00" departLane="-E2_0" departPos="5.10" departSpeed="0.00" departDelay="0.00" arrival="454.00" arrivalLane="E6_0" arrivalPos="330.11" arrivalSpeed="11.93" duration="178.00" routeLength="990.76" waitingTime="87.00" waitingCount="1" stopTime="0.00" timeLoss="101.19" rerouteNo="0" devices="tripinfo_736" vType="DEFAULT_VEHTYPE" speedFactor="0.94" vaporized=""/>
    <tripinfo id="458" depart="172.00" departLane="-E3_0" departPos="5.10" departSpeed="0.00" departDelay="0.25" arrival="455.00" arrivalLane="E15_1" arrivalPos="382.33" arrivalSpeed="10.75" duration="283.00" routeLength="1673.74" waitingTime="99.00" waitingCount="2" stopTime="0.00" timeLoss="130.36" rerouteNo="0" devices="tripinfo_458" vType="DEFAULT_VEHTYPE" speedFactor="0.80" vaporized=""/>
    <tripinfo id="380" depart="143.00" departLane="-E8_0" departPos="5.10" departSpeed="0.00" departDelay="0.50" arrival="457.00" arrivalLane="E15_0" arrivalPos="382.33" arrivalSpeed="11.10" duration="314.00" routeLength="1261.75" waitingTime="177.00" waitingCount="3" stopTime="0.00" timeLoss="216.66" rerouteNo="0" devices="tripinfo_380" vType="DEFAULT_VEHTYPE" speedFactor="0.85" vaporized=""/>
    <tripinfo id="832" depart="314.00" departLane="-E2_0" departPos="5.10" departSpeed="0.00" departDelay="2.00" arrival="457.00" arrivalLane="E6_0" arrivalPos="330.11" arrivalSpeed="13.34" duration="143.00" routeLength="990.76" waitingTime="54.00" waitingCount="1" stopTime="0.00" timeLoss="70.32" rerouteNo="0" devices="tripinfo_832" vType="DEFAULT_VEHTYPE" speedFactor="0.99" vaporized=""/>
    <tripinfo id="974" depart="366.00" departLane="E0_0" departPos="5.10" departSpeed="0.00" departDelay="0.75" arrival="458.00" arrivalLane="E6_1" arrivalPos="330.11" arrivalSpeed="15.57" duration="92.00" routeLength="724.46" waitingTime="32.00" waitingCount="1" stopTime="0.00" timeLoss="47.52" rerouteNo="0" devices="tripinfo_974" vType="DEFAULT_VEHTYPE" speedFactor="1.18" vaporized=""/>
    <tripinfo id="276" depart="106.00" departLane="-47693393#5_0" departPos="5.10" departSpeed="0.00" departDelay="2.50" arrival="459.00" arrivalLane="E22_1" arrivalPos="370.63" arrivalSpeed="9.87" duration="353.00" routeLength="1354.37" waitingTime="194.00" waitingCount="4" stopTime="0.00" timeLoss="248.11" rerouteNo="0" devices="tripinfo_276" vType="DEFAULT_VEHTYPE" speedFactor="0.87" vaporized=""/>
    <tripinfo id="418" depart="158.00" departLane="-E6_0" departPos="5.10" departSpeed="0.00" departDelay="1.25" arrival="459.00" arrivalLane="-E5_0" arrivalPos="399.05" arrivalSpeed="11.95" duration="301.00" routeLength="1819.65" waitingTime="135.00" waitingCount="2" stopTime="0.00" timeLoss="166.02" rerouteNo="0" devices="tripinfo_418" vType="DEFAULT_VEHTYPE" speedFactor="0.92" vaporized=""/>
    <tripinfo id="510" depart="192.00" departLane="-E1_0" departPos="5.10" departSpeed="0.00" departDelay="0.75" arrival="459.00" arrivalLane="-E5_1" arrivalPos="399.05" arrivalSpeed="13.50" duration="267.00" routeLength="1565.57" waitingTime="130.00" waitingCount="2" stopTime="0.00" timeLoss="154.42" rerouteNo="0" devices="tripinfo_510" vType="DEFAULT_VEHTYPE" speedFactor="1.01" vaporized=""/>
    <tripinfo id="583" depart="225.00" departLane="-E15_0" departPos="5.10" departSpeed="0.00" departDelay="6.38" arrival="459.00" arrivalLane="E15_2" arrivalPos="382.33" arrivalSpeed="13.96" duration="234.00" routeLength="2077.96" waitingTime="38.00" waitingCount="1" stopTime="0.00" timeLoss="92.28" rerouteNo="0" devices="tripinfo_583" vType="DEFAULT_VEHTYPE" speedFactor="1.07" vaporized=""/>
    <tripinfo id="620" depart="233.00" departLane="-47621504#5_0" departPos="5.10" departSpeed="0.00" departDelay="0.50" arrival="459.00" arrivalLane="E10_1" arrivalPos="414.33" arrivalSpeed="15.36" duration="226.00" routeLength="1494.53" waitingTime="83.00" waitingCount="2" stopTime="0.00" timeLoss="134.64" rerouteNo="0" devices="tripinfo_620" vType="DEFAULT_VEHTYPE" speedFactor="1.18" vaporized=""/>
    <tripinfo id="251" depart="110.00" departLane="-E15_0" departPos="5.10" departSpeed="0.00" departDelay="15.88" arrival="460.00" arrivalLane="E13_0" arrivalPos="382.60" arrivalSpeed="11.71" duration="350.00" routeLength="1567.55" waitingTime="192.00" waitingCount="3" stopTime="0.00" timeLoss="221.23" rerouteNo="0" devices="tripinfo_251" vType="DEFAULT_VEHTYPE" speedFactor="0.88" vaporized=""/>
    <tripinfo id="300" depart="115.00" departLane="-47693393#5_0" departPos="5.10" departSpeed="0.00" departDelay="2.50" arrival="460.00" arrivalLane="E2_0" arrivalPos="256.37" arrivalSpeed="14.26" duration="345.00" routeLength="1574.41" waitingTime="201.00" waitingCount="2" stopTime="0.00" timeLoss="247.71" rerouteNo="0" devices="tripinfo_300" vType="DEFAULT_VEHTYPE" speedFactor="1.07" vaporized=""/>
    <tripinfo id="543" depart="207.00" departLane="-E15_0" departPos="5.10" departSpeed="0.00" departDelay="3.38" arrival="460.00" arrivalLane="E15_0" arrivalPos="382.33" arrivalSpeed="11.32" duration="253.00" routeLength="2077.96" waitingTime="48.00" waitingCount="1" stopTime="0.00" timeLoss="84.08" rerouteNo="0" devices="tripinfo_543" vType="DEFAULT_VEHTYPE" speedFactor="0.90" vaporized=""/>
    <tripinfo id="1084" depart="412.00" departLane="-47621504#5_0" departPos="5.10" departSpeed="0.00" departDelay="5.50" arrival="460.00" arrivalLane="E6_0" arrivalPos="330.11" arrivalSpeed="14.19" duration="48.00" routeLength="618.40" waitingTime="0.00" waitingCount="0" stopTime="0.00" timeLoss="10.52" rerouteNo="0" devices="tripinfo_1084" vType="DEFAULT_VEHTYPE" speedFactor="1.03" vaporized=""/>
    <tripinfo id="349" depart="131.00" departLane="-E15_0" departPos="5.10" departSpeed="0.00" departDelay="0.12" arrival="461.00" arrivalLane="E13_1" arrivalPos="382.60" arrivalSpeed="12.09" duration="330.00" routeLength="1567.55" waitingTime="176.00" waitingCount="3" stopTime="0.00" timeLoss="204.33" rerouteNo="0" devices="tripinfo_349" vType="DEFAULT_VEHTYPE" speedFactor="0.90" vaporized=""/>
    <tripinfo id="978" depart="367.00" departLane="-E1_0" departPos="5.10" departSpeed="0.00" departDelay="0.25" arrival="461.00" arrivalLane="E13_2" arrivalPos="382.60" arrivalSpeed="12.86" duration="94.00" routeLength="1032.01" waitingTime="0.00" waitingCount="0" stopTime="0.00" timeLoss="18.30" rerouteNo="0" devices="tripinfo_978" vType="DEFAULT_VEHTYPE" speedFactor="1.00" vaporized=""/>
    <tripinfo id="305" depart="119.00" departLane="-E6_0" departPos="5.10" departSpeed="0.00" departDelay="4.62" arrival="462.00" arrivalLane="47693393#5_0" arrivalPos="315.08" arrivalSpeed="21.03" duration="343.00" routeLength="1989.26" waitingTime="167.00" waitingCount="2" stopTime="0.00" timeLoss="206.67" rerouteNo="0" devices="tripinfo_305" vType="DEFAULT_VEHTYPE" speedFactor="0.96" vaporized=""/>
    <tripinfo id="687" depart="258.00" departLane="-47621504#5_0" departPos="5.10" departSpeed="0.00" departDelay="0.38" arrival="462.00" arrivalLane="E10_1" arrivalPos="414.33" arrivalSpeed="15.39" duration="204.00" routeLength="1494.53" waitingTime="65.00" waitingCount="1" stopTime="0.00" timeLoss="107.00" rerouteNo="0" devices="tripinfo_687" vType="DEFAULT_VEHTYPE" speedFactor="1.11" vaporized=""/>
    <tripinfo id="463" depart="174.00" departLane="-E15_0" departPos="5.10" departSpeed="0.00" departDelay="0.38" arrival="463.00" arrivalLane="E13_1" arrivalPos="382.60" arrivalSpeed="15.68" duration="289.00" routeLength="1567.55" waitingTime="159.00" waitingCount="2" stopTime="0.00" timeLoss="191.16" rerouteNo="0" devices="tripinfo_463" vType="DEFAULT_VEHTYPE" speedFactor="1.16" vaporized=""/>
    <tripinfo id="508" depart="195.00" departLane="-47693393#5_0" departPos="5.10" departSpeed="0.00" departDelay="4.50" arrival="463.00" arrivalLane="E13_2" arrivalPos="382.60" arrivalSpeed="13.49" duration="268.00" routeLength="1497.60" waitingTime="130.00" waitingCount="2" stopTime="0.00" timeLoss="172.02" rerouteNo="0" devices="tripinfo_508" vType="DEFAULT_VEHTYPE" speedFactor="1.05" vaporized=""/>
    <tripinfo id="864" depart="327.00" departLane="-E25_0" departPos="5.10" departSpeed="0.00" departDelay="3.00" arrival="463.00" arrivalLane="-E5_1" arrivalPos="399.05" arrivalSpeed="15.47" duration="136.00" routeLength="1402.44" waitingTime="12.00" waitingCount="1" stopTime="0.00" timeLoss="48.81" rerouteNo="0" devices="tripinfo_864" vType="DEFAULT_VEHTYPE" speedFactor="1.17" vaporized=""/>
    <tripinfo id="838" depart="315.00" departLane="-E25_0" departPos="5.10" departSpeed="0.00" departDelay="0.75" arrival="464.00" arrivalLane="-E5_0" arrivalPos="399.05" arrivalSpeed="13.62" duration="149.00" routeLength="1402.44" waitingTime="18.00" waitingCount="1" stopTime="0.00" timeLoss="46.26" rerouteNo="0" devices="tripinfo_838" vType="DEFAULT_VEHTYPE" speedFactor="1.00" vaporized=""/>
    <tripinfo id="646" depart="243.00" departLane="E5_0" departPos="5.10" departSpeed="0.00" departDelay="0.75" arrival="466.00" arrivalLane="E2_0" arrivalPos="256.37" arrivalSpeed="14.21" duration="223.00" routeLength="1339.17" waitingTime="106.00" waitingCount="1" stopTime="0.00" timeLoss="130.41" rerouteNo="0" devices="tripinfo_646" vType="DEFAULT_VEHTYPE" speedFactor="1.04" vaporized=""/>
    <tripinfo id="778" depart="292.00" departLane="-47621504#5_0" departPos="5.10" departSpeed="0.00" departDelay="0.25" arrival="466.00" arrivalLane="E13_0" arrivalPos="382.60" arrivalSpeed="10.07" duration="174.00" routeLength="1279.02" waitingTime="49.00" waitingCount="1" stopTime="0.00" timeLoss="73.64" rerouteNo="0" devices="tripinfo_778" vType="DEFAULT_VEHTYPE" speedFactor="0.76" vaporized=""/>
    <tripinfo id="196" depart="74.00" departLane="-E10_0" departPos="5.10" departSpeed="0.00" departDelay="0.50" arrival="467.00" arrivalLane="E13_1" arrivalPos="382.60" arrivalSpeed="13.48" duration="393.00" routeLength="2169.32" waitingTime="202.00" waitingCount="4" stopTime="0.00" timeLoss="246.57" rerouteNo="0" devices="tripinfo_196" vType="DEFAULT_VEHTYPE" speedFactor="1.03" vaporized=""/>
    <tripinfo id="710" depart="267.00" departLane="-E2_0" departPos="5.10" departSpeed="0.00" departDelay="0.75" arrival="467.00" arrivalLane="E10_1" arrivalPos="414.33" arrivalSpeed="13.26" duration="200.00" routeLength="1068.66" waitingTime="108.00" waitingCount="1" stopTime="0.00" timeLoss="119.54" rerouteNo="0" devices="tripinfo_710" vType="DEFAULT_VEHTYPE" speedFactor="1.05" vaporized=""/>
    <tripinfo id="60" depart="23.00" departLane="-E8_0" departPos="5.10" departSpeed="0.00" departDelay="0.50" arrival="468.00" arrivalLane="E13_2" arrivalPos="382.60" arrivalSpeed="14.42" duration="445.00" routeLength="1994.38" waitingTime="270.00" waitingCount="3" stopTime="0.00" timeLoss="318.67" rerouteNo="0" devices="tripinfo_60" vType="DEFAULT_VEHTYPE" speedFactor="1.08" vaporized=""/>
    <tripinfo id="413" depart="155.00" departLane="-47621504#5_0" departPos="5.10" departSpeed="0.00" departDelay="0.12" arrival="468.00" arrivalLane="E10_0" arrivalPos="414.33" arrivalSpeed="10.38" duration="313.00" routeLength="1494.53" waitingTime="156.00" waitingCount="2" stopTime="0.00" timeLoss="178.35" rerouteNo="0" devices="tripinfo_413" vType="DEFAULT_VEHTYPE" speedFactor="0.80" vaporized=""/>
    <tripinfo id="639" depart="240.00" departLane="47621504#1_0" departPos="5.10" departSpeed="0.00" departDelay="0.38" arrival="468.00" arrivalLane="E15_0" arrivalPos="382.33" arrivalSpeed="13.32" duration="228.00" routeLength="1499.45" waitingTime="99.00" waitingCount="1" stopTime="0.00" timeLoss="125.35" rerouteNo="0" devices="tripinfo_639" vType="DEFAULT_VEHTYPE" speedFactor="0.98" vaporized=""/>
    <tripinfo id="1101" depart="413.00" departLane="-E10_0" departPos="5.10" departSpeed="0.00" departDelay="0.12" arrival="469.00" arrivalLane="E8_0" arrivalPos="236.52" arrivalSpeed="13.82" duration="56.00" routeLength="655.71" waitingTime="0.00" waitingCount="0" stopTime="0.00" timeLoss="7.49" rerouteNo="0" devices="tripinfo_1101" vType="DEFAULT_VEHTYPE" speedFactor="1.01" vaporized=""/>
    <tripinfo id="768" depart="290.00" departLane="E20_0" departPos="5.10" departSpeed="0.00" departDelay="2.00" arrival="470.00" arrivalLane="E1_0" arrivalPos="369.00" arrivalSpeed="13.65" duration="180.00" routeLength="1139.22" waitingTime="86.00" waitingCount="1" stopTime="0.00" timeLoss="98.22" rerouteNo="0" devices="tripinfo_768" vType="DEFAULT_VEHTYPE" speedFactor="1.01" vaporized=""/>
    <tripinfo id="865" depart="330.00" departLane="-E25_0" departPos="5.10" departSpeed="0.00" departDelay="5.62" arrival="470.00" arrivalLane="E15_1" arrivalPos="382.33" arrivalSpeed="15.37" duration="140.00" routeLength="1095.87" waitingTime="53.00" waitingCount="1" stopTime="0.00" timeLoss="71.58" rerouteNo="0" devices="tripinfo_865" vType="DEFAULT_VEHTYPE" speedFactor="1.17" vaporized=""/>
    <tripinfo id="1082" depart="406.00" departLane="E0_0" departPos="5.10" departSpeed="0.00" departDelay="0.25" arrival="470.00" arrivalLane="E6_0" arrivalPos="330.11" arrivalSpeed="12.37" duration="64.00" routeLength="724.46" waitingTime="0.00" waitingCount="0" stopTime="0.00" timeLoss="6.57" rerouteNo="0" devices="tripinfo_1082" vType="DEFAULT_VEHTYPE" speedFactor="0.92" vaporized=""/>
    <tripinfo id="147" depart="56.00" departLane="-E8_0" departPos="5.10" departSpeed="0.00" departDelay="0.88" arrival="471.00" arrivalLane="E13_1" arrivalPos="382.60" arrivalSpeed="13.07" duration="415.00" routeLength="1994.38" waitingTime="236.00" waitingCount="3" stopTime="0.00" timeLoss="278.41" rerouteNo="0" devices="tripinfo_147" vType="DEFAULT_VEHTYPE" speedFactor="1.00" vaporized=""/>
    <tripinfo id="434" depart="164.00" departLane="-47693393#5_0" departPos="5.10" departSpeed="0.00" departDelay="1.25" arrival="471.00" arrivalLane="E13_0" arrivalPos="382.60" arrivalSpeed="9.89" duration="307.00" routeLength="1497.60" waitingTime="151.00" waitingCount="2" stopTime="0.00" timeLoss="175.38" rerouteNo="0" devices="tripinfo_434" vType="DEFAULT_VEHTYPE" speedFactor="0.76" vaporized=""/>
    <tripinfo id="493" depart="187.00" departLane="E5_0" departPos="5.10" departSpeed="0.00" departDelay="2.12" arrival="471.00" arrivalLane="E1_1" arrivalPos="369.00" arrivalSpeed="15.58" duration="284.00" routeLength="1565.64" waitingTime="157.00" waitingCount="2" stopTime="0.00" timeLoss="183.64" rerouteNo="0" devices="tripinfo_493" vType="DEFAULT_VEHTYPE" speedFactor="1.13" vaporized=""/>
    <tripinfo id="845" depart="320.00" departLane="E5_0" departPos="5.10" departSpeed="0.00" departDelay="3.12" arrival="472.00" arrivalLane="E2_0" arrivalPos="256.37" arrivalSpeed="14.63" duration="152.00" routeLength="1339.17" waitingTime="36.00" waitingCount="1" stopTime="0.00" timeLoss="62.23" rerouteNo="0" devices="tripinfo_845" vType="DEFAULT_VEHTYPE" speedFactor="1.09" vaporized=""/>
    <tripinfo id="1023" depart="384.00" departLane="-E2_0" departPos="5.10" departSpeed="0.00" departDelay="0.38" arrival="472.00" arrivalLane="E6_1" arrivalPos="330.11" arrivalSpeed="12.14" duration="88.00" routeLength="990.76" waitingTime="0.00" waitingCount="0" stopTime="0.00" timeLoss="9.68" rerouteNo="0" devices="tripinfo_1023" vType="DEFAULT_VEHTYPE" speedFactor="0.92" vaporized=""/>
    <tripinfo id="594" depart="223.00" departLane="-E25_0" departPos="5.10" departSpeed="0.00" departDelay="0.25" arrival="473.00" arrivalLane="E13_1" arrivalPos="382.60" arrivalSpeed="13.61" duration="250.00" routeLength="1134.61" waitingTime="138.00" waitingCount="3" stopTime="0.00" timeLoss="170.65" rerouteNo="0" devices="tripinfo_594" vType="DEFAULT_VEHTYPE" speedFactor="1.05" vaporized=""/>
    <tripinfo id="662" depart="249.00" departLane="-E8_0" departPos="5.10" departSpeed="0.00" departDelay="0.75" arrival="473.00" arrivalLane="-E21_0" arrivalPos="263.57" arrivalSpeed="11.77" duration="224.00" routeLength="1487.40" waitingTime="84.00" waitingCount="1" stopTime="0.00" timeLoss="110.72" rerouteNo="0" devices="tripinfo_662" vType="DEFAULT_VEHTYPE" speedFactor="0.88" vaporized=""/>
    <tripinfo id="755" depart="284.00" departLane="-E25_0" departPos="5.10" departSpeed="0.00" departDelay="0.88" arrival="473.00" arrivalLane="E15_0" arrivalPos="382.33" arrivalSpeed="12.01" duration="189.00" routeLength="1095.87" waitingTime="86.00" waitingCount="1" stopTime="0.00" timeLoss="99.55" rerouteNo="0" devices="tripinfo_755" vType="DEFAULT_VEHTYPE" speedFactor="0.90" vaporized=""/>
    <tripinfo id="767" depart="288.00" departLane="47621504#4_0" departPos="5.10" departSpeed="0.00" departDelay="0.38" arrival="473.00" arrivalLane="E1_1" arrivalPos="369.00" arrivalSpeed="15.18" duration="185.00" routeLength="1755.43" waitingTime="48.00" waitingCount="1" stopTime="0.00" timeLoss="78.34" rerouteNo="0" devices="tripinfo_767" vType="DEFAULT_VEHTYPE" speedFactor="1.14" vaporized=""/>
    <tripinfo id="881" depart="333.00" departLane="-E25_0" departPos="5.10" departSpeed="0.00" departDelay="2.62" arrival="473.00" arrivalLane="-E5_0" arrivalPos="399.05" arrivalSpeed="13.38" duration="140.00" routeLength="1402.44" waitingTime="8.00" waitingCount="1" stopTime="0.00" timeLoss="34.73" rerouteNo="0" devices="tripinfo_881" vType="DEFAULT_VEHTYPE" speedFactor="0.96" vaporized=""/>
    <tripinfo id="944" depart="354.00" departLane="-E25_0" departPos="5.10" departSpeed="0.00" departDelay="0.00" arrival="473.00" arrivalLane="-E5_1" arrivalPos="399.05" arrivalSpeed="14.16" duration="119.00" routeLength="1402.44" waitingTime="0.00" waitingCount="0" stopTime="0.00" timeLoss="26.44" rerouteNo="0" devices="tripinfo_944" vType="DEFAULT_VEHTYPE" speedFactor="1.11" vaporized=""/>
    <tripinfo id="179" depart="68.00" departLane="-47693393#5_0" departPos="5.10" departSpeed="0.00" departDelay="0.88" arrival="475.00" arrivalLane="E1_0" arrivalPos="369.00" arrivalSpeed="14.31" duration="407.00" routeLength="1750.73" waitingTime="250.00" waitingCount="4" stopTime="0.00" timeLoss="294.20" rerouteNo="0" devices="tripinfo_179" vType="DEFAULT_VEHTYPE" speedFactor="1.06" vaporized=""/>
    <tripinfo id="275" depart="107.00" departLane="-E6_0" departPos="5.10" departSpeed="0.00" departDelay="3.88" arrival="475.00" arrivalLane="E15_1" arrivalPos="382.33" arrivalSpeed="13.43" duration="368.00" routeLength="2074.36" waitingTime="179.00" waitingCount="3" stopTime="0.00" timeLoss="218.79" rerouteNo="0" devices="tripinfo_275" vType="DEFAULT_VEHTYPE" speedFactor="0.97" vaporized=""/>
    <tripinfo id="758" depart="287.00" departLane="-E25_0" departPos="5.10" departSpeed="0.00" departDelay="2.75" arrival="475.00" arrivalLane="E13_0" arrivalPos="382.60" arrivalSpeed="12.96" duration="188.00" routeLength="1134.61" waitingTime="83.00" waitingCount="1" stopTime="0.00" timeLoss="105.05" rerouteNo="0" devices="tripinfo_758" vType="DEFAULT_VEHTYPE" speedFactor="1.00" vaporized=""/>
    <tripinfo id="302" depart="116.00" departLane="-E6_0" departPos="5.10" departSpeed="0.00" departDelay="2.75" arrival="476.00" arrivalLane="E15_1" arrivalPos="382.33" arrivalSpeed="13.28" duration="360.00" routeLength="2074.36" waitingTime="171.00" waitingCount="2" stopTime="0.00" timeLoss="213.32" rerouteNo="0" devices="tripinfo_302" vType="DEFAULT_VEHTYPE" speedFactor="0.98" vaporized=""/>
    <tripinfo id="432" depart="162.00" departLane="-47621504#5_0" departPos="5.10" departSpeed="0.00" departDelay="0.00" arrival="476.00" arrivalLane="E25_1" arrivalPos="330.97" arrivalSpeed="14.18" duration="314.00" routeLength="1624.83" waitingTime="154.00" waitingCount="3" stopTime="0.00" timeLoss="217.15" rerouteNo="0" devices="tripinfo_432" vType="DEFAULT_VEHTYPE" speedFactor="1.05" vaporized=""/>
    <tripinfo id="780" depart="293.00" departLane="-E22_0" departPos="5.10" departSpeed="0.00" departDelay="0.50" arrival="476.00" arrivalLane="E15_2" arrivalPos="382.33" arrivalSpeed="14.33" duration="183.00" routeLength="1423.99" waitingTime="60.00" waitingCount="1" stopTime="0.00" timeLoss="85.97" rerouteNo="0" devices="tripinfo_780" vType="DEFAULT_VEHTYPE" speedFactor="1.07" vaporized=""/>
    <tripinfo id="910" depart="342.00" departLane="-E25_0" departPos="5.10" departSpeed="0.00" departDelay="0.75" arrival="476.00" arrivalLane="E13_1" arrivalPos="382.60" arrivalSpeed="14.28" duration="134.00" routeLength="1134.61" waitingTime="29.00" waitingCount="1" stopTime="0.00" timeLoss="58.43" rerouteNo="0" devices="tripinfo_910" vType="DEFAULT_VEHTYPE" speedFactor="1.09" vaporized=""/>
    <tripinfo id="193" depart="73.00" departLane="-47693393#5_0" departPos="5.10" departSpeed="0.00" departDelay="0.62" arrival="477.00" arrivalLane="E1_1" arrivalPos="369.00" arrivalSpeed="13.76" duration="404.00" routeLength="1750.73" waitingTime="239.00" waitingCount="4" stopTime="0.00" timeLoss="291.10" rerouteNo="0" devices="tripinfo_193" vType="DEFAULT_VEHTYPE" speedFactor="1.07" vaporized=""/>
    <tripinfo id="215" depart="81.00" departLane="-47693393#5_0" departPos="5.10" departSpeed="0.00" departDelay="0.38" arrival="479.00" arrivalLane="E1_0" arrivalPos="369.00" arrivalSpeed="15.09" duration="398.00" routeLength="1750.73" waitingTime="231.00" waitingCount="4" stopTime="0.00" timeLoss="287.56" rerouteNo="0" devices="tripinfo_215" vType="DEFAULT_VEHTYPE" speedFactor="1.09" vaporized=""/>
    <tripinfo id="1105" depart="415.00" departLane="-47693393#5_0" departPos="5.10" departSpeed="0.00" departDelay="0.62" arrival="479.00" arrivalLane="E15_0" arrivalPos="382.33" arrivalSpeed="11.19" duration="64.00" routeLength="701.34" waitingTime="0.00" waitingCount="0" stopTime="0.00" timeLoss="10.41" rerouteNo="0" devices="tripinfo_1105" vType="DEFAULT_VEHTYPE" speedFactor="0.81" vaporized=""/>
    <tripinfo id="1116" depart="420.00" departLane="-47693393#5_0" departPos="5.10" departSpeed="0.00" departDelay="1.50" arrival="479.00" arrivalLane="E15_1" arrivalPos="382.33" arrivalSpeed="11.42" duration="59.00" routeLength="701.34" waitingTime="0.00" waitingCount="0" stopTime="0.00" timeLoss="11.04" rerouteNo="0" devices="tripinfo_1116" vType="DEFAULT_VEHTYPE" speedFactor="0.90" vaporized=""/>
    <tripinfo id="538" depart="205.00" departLane="-E6_0" departPos="5.10" departSpeed="0.00" departDelay="3.25" arrival="480.00" arrivalLane="E21_0" arrivalPos="263.57" arrivalSpeed="11.90" duration="275.00" routeLength="1288.54" waitingTime="124.00" waitingCount="4" stopTime="0.00" timeLoss="181.26" rerouteNo="0" devices="tripinfo_538" vType="DEFAULT_VEHTYPE" speedFactor="0.93" vaporized=""/>
    <tripinfo id="685" depart="257.00" departLane="-E1_0" departPos="5.10" departSpeed="0.00" departDelay="0.12" arrival="480.00" arrivalLane="E1_1" arrivalPos="369.00" arrivalSpeed="15.05" duration="223.00" routeLength="2149.06" waitingTime="49.00" waitingCount="2" stopTime="0.00" timeLoss="86.80" rerouteNo="0" devices="tripinfo_685" vType="DEFAULT_VEHTYPE" speedFactor="1.10" vaporized=""/>
    <tripinfo id="1049" depart="395.00" departLane="-E2_0" departPos="5.10" departSpeed="0.00" departDelay="1.62" arrival="480.00" arrivalLane="E6_1" arrivalPos="330.11" arrivalSpeed="11.92" duration="85.00" routeLength="990.76" waitingTime="0.00" waitingCount="0" stopTime="0.00" timeLoss="8.59" rerouteNo="0" devices="tripinfo_1049" vType="DEFAULT_VEHTYPE" speedFactor="0.95" vaporized=""/>
    <tripinfo id="440" depart="169.00" departLane="-E10_0" departPos="5.10" departSpeed="0.00" departDelay="4.00" arrival="481.00" arrivalLane="47621504#5_0" arrivalPos="282.84" arrivalSpeed="19.06" duration="312.00" routeLength="1479.21" waitingTime="170.00" waitingCount="2" stopTime="0.00" timeLoss="192.80" rerouteNo="0" devices="tripinfo_440" vType="DEFAULT_VEHTYPE" speedFactor="0.89" vaporized=""/>
    <tripinfo id="1086" depart="415.00" departLane="-47621504#5_0" departPos="5.10" departSpeed="0.00" departDelay="7.75" arrival="481.00" arrivalLane="E6_0" arrivalPos="330.11" arrivalSpeed="8.27" duration="66.00" routeLength="618.40" waitingTime="0.00" waitingCount="0" stopTime="0.00" timeLoss="9.92" rerouteNo="0" devices="tripinfo_1086" vType="DEFAULT_VEHTYPE" speedFactor="0.68" vaporized=""/>
    <tripinfo id="1044" depart="392.00" departLane="-E6_0" departPos="5.10" departSpeed="0.00" departDelay="0.50" arrival="482.00" arrivalLane="47621504#5_2" arrivalPos="282.84" arrivalSpeed="21.20" duration="90.00" routeLength="633.31" waitingTime="40.00" waitingCount="1" stopTime="0.00" timeLoss="50.52" rerouteNo="0" devices="tripinfo_1044" vType="DEFAULT_VEHTYPE" speedFactor="0.99" vaporized=""/>
    <tripinfo id="284" depart="107.00" departLane="-E3_0" departPos="5.10" departSpeed="0.00" departDelay="0.50" arrival="483.00" arrivalLane="E25_0" arrivalPos="330.97" arrivalSpeed="10.17" duration="376.00" routeLength="2042.58" waitingTime="143.00" waitingCount="3" stopTime="0.00" timeLoss="189.54" rerouteNo="0" devices="tripinfo_284" vType="DEFAULT_VEHTYPE" speedFactor="0.76" vaporized=""/>
    <tripinfo id="491" depart="189.00" departLane="-47693393#5_0" departPos="5.10" departSpeed="0.00" departDelay="4.88" arrival="483.00" arrivalLane="E1_0" arrivalPos="369.00" arrivalSpeed="13.64" duration="294.00" routeLength="1750.73" waitingTime="138.00" waitingCount="2" stopTime="0.00" timeLoss="179.81" rerouteNo="0" devices="tripinfo_491" vType="DEFAULT_VEHTYPE" speedFactor="1.04" vaporized=""/>
    <tripinfo id="588" depart="223.00" departLane="-E1_0" departPos="5.10" departSpeed="0.00" departDelay="2.50" arrival="483.00" arrivalLane="47693411#4_0" arrivalPos="350.47" arrivalSpeed="7.91" duration="260.00" routeLength="1435.33" waitingTime="124.00" waitingCount="2" stopTime="0.00" timeLoss="150.73" rerouteNo="0" devices="tripinfo_588" vType="DEFAULT_VEHTYPE" speedFactor="0.95" vaporized=""/>
    <tripinfo id="603" depart="228.00" departLane="-E13_0" departPos="5.10" departSpeed="0.00" departDelay="1.88" arrival="483.00" arrivalLane="47693393#5_0" arrivalPos="315.08" arrivalSpeed="21.21" duration="255.00" routeLength="1481.83" waitingTime="125.00" waitingCount="2" stopTime="0.00" timeLoss="155.53" rerouteNo="0" devices="tripinfo_603" vType="DEFAULT_VEHTYPE" speedFactor="1.00" vaporized=""/>
    <tripinfo id="763" depart="288.00" departLane="-E10_0" departPos="5.10" departSpeed="0.00" departDelay="1.88" arrival="483.00" arrivalLane="47621504#5_0" arrivalPos="282.84" arrivalSpeed="23.11" duration="195.00" routeLength="1479.21" waitingTime="70.00" waitingCount="1" stopTime="0.00" timeLoss="92.59" rerouteNo="0" devices="tripinfo_763" vType="DEFAULT_VEHTYPE" speedFactor="1.05" vaporized=""/>
    <tripinfo id="537" depart="202.00" departLane="-E6_0" departPos="5.10" departSpeed="0.00" departDelay="0.62" arrival="485.00" arrivalLane="E25_0" arrivalPos="330.97" arrivalSpeed="11.48" duration="283.00" routeLength="1652.95" waitingTime="103.00" waitingCount="2" stopTime="0.00" timeLoss="149.96" rerouteNo="0" devices="tripinfo_537" vType="DEFAULT_VEHTYPE" speedFactor="0.85" vaporized=""/>
    <tripinfo id="1027" depart="388.00" departLane="E5_0" departPos="5.10" departSpeed="0.00" departDelay="2.88" arrival="485.00" arrivalLane="E10_0" arrivalPos="414.33" arrivalSpeed="11.91" duration="97.00" routeLength="1120.98" waitingTime="0.00" waitingCount="0" stopTime="0.00" timeLoss="14.28" rerouteNo="0" devices="tripinfo_1027" vType="DEFAULT_VEHTYPE" speedFactor="0.90" vaporized=""/>
    <tripinfo id="441" depart="166.00" departLane="-47621504#5_0" departPos="5.10" departSpeed="0.00" departDelay="0.62" arrival="486.00" arrivalLane="E25_1" arrivalPos="330.97" arrivalSpeed="12.73" duration="320.00" routeLength="1624.83" waitingTime="150.00" waitingCount="3" stopTime="0.00" timeLoss="209.56" rerouteNo="0" devices="tripinfo_441" vType="DEFAULT_VEHTYPE" speedFactor="0.93" vaporized=""/>
    <tripinfo id="619" depart="233.00" departLane="-E10_0" departPos="5.10" departSpeed="0.00" departDelay="0.88" arrival="486.00" arrivalLane="47621504#5_0" arrivalPos="282.84" arrivalSpeed="19.93" duration="253.00" routeLength="1479.21" waitingTime="107.00" waitingCount="2" stopTime="0.00" timeLoss="134.68" rerouteNo="0" devices="tripinfo_619" vType="DEFAULT_VEHTYPE" speedFactor="0.90" vaporized=""/>
    <tripinfo id="898" depart="337.00" departLane="-E25_0" departPos="5.10" departSpeed="0.00" departDelay="0.25" arrival="486.00" arrivalLane="E13_0" arrivalPos="382.60" arrivalSpeed="11.21" duration="149.00" routeLength="1134.61" waitingTime="30.00" waitingCount="1" stopTime="0.00" timeLoss="46.84" rerouteNo="0" devices="tripinfo_898" vType="DEFAULT_VEHTYPE" speedFactor="0.81" vaporized=""/>
    <tripinfo id="800" depart="300.00" departLane="E5_0" departPos="5.10" departSpeed="0.00" departDelay="0.00" arrival="487.00" arrivalLane="-E5_0" arrivalPos="399.05" arrivalSpeed="13.35" duration="187.00" routeLength="2110.43" waitingTime="0.00" waitingCount="0" stopTime="0.00" timeLoss="27.62" rerouteNo="0" devices="tripinfo_800" vType="DEFAULT_VEHTYPE" speedFactor="0.97" vaporized=""/>
    <tripinfo id="696" depart="261.00" departLane="-47693393#2_0" departPos="5.10" departSpeed="0.00" departDelay="0.00" arrival="488.00" arrivalLane="47621504#5_0" arrivalPos="282.84" arrivalSpeed="23.72" duration="227.00" routeLength="1356.81" waitingTime="108.00" waitingCount="1" stopTime="0.00" timeLoss="144.99" rerouteNo="0" devices="tripinfo_696" vType="DEFAULT_VEHTYPE" speedFactor="1.10" vaporized=""/>
    <tripinfo id="723" depart="272.00" departLane="-47621504#5_0" departPos="5.10" departSpeed="0.00" departDelay="0.88" arrival="488.00" arrivalLane="E22_0" arrivalPos="370.63" arrivalSpeed="13.66" duration="216.00" routeLength="1369.79" waitingTime="106.00" waitingCount="1" stopTime="0.00" timeLoss="128.30" rerouteNo="0" devices="tripinfo_723" vType="DEFAULT_VEHTYPE" speedFactor="1.07" vaporized=""/>
    <tripinfo id="854" depart="330.00" departLane="-E13_0" departPos="5.10" departSpeed="0.00" departDelay="9.75" arrival="488.00" arrivalLane="E25_0" arrivalPos="330.97" arrivalSpeed="13.07" duration="158.00" routeLength="1118.85" waitingTime="60.00" waitingCount="1" stopTime="0.00" timeLoss="75.11" rerouteNo="0" devices="tripinfo_854" vType="DEFAULT_VEHTYPE" speedFactor="0.99" vaporized=""/>
    <tripinfo id="286" depart="108.00" departLane="-E8_0" departPos="5.10" departSpeed="0.00" departDelay="0.75" arrival="489.00" arrivalLane="E8_2" arrivalPos="236.52" arrivalSpeed="13.18" duration="381.00" routeLength="1849.84" waitingTime="203.00" waitingCount="2" stopTime="0.00" timeLoss="244.54" rerouteNo="0" devices="tripinfo_286" vType="DEFAULT_VEHTYPE" speedFactor="0.98" vaporized=""/>
    <tripinfo id="444" depart="167.00" departLane="-E13_0" departPos="5.10" departSpeed="0.00" departDelay="0.50" arrival="490.00" arrivalLane="E13_0" arrivalPos="382.60" arrivalSpeed="12.34" duration="323.00" routeLength="2114.56" waitingTime="124.00" waitingCount="2" stopTime="0.00" timeLoss="160.82" rerouteNo="0" devices="tripinfo_444" vType="DEFAULT_VEHTYPE" speedFactor="0.96" vaporized=""/>
    <tripinfo id="575" depart="216.00" departLane="-47693411#4_0" departPos="5.10" departSpeed="0.00" departDelay="0.38" arrival="490.00" arrivalLane="E15_0" arrivalPos="382.33" arrivalSpeed="13.35" duration="274.00" routeLength="1753.63" waitingTime="104.00" waitingCount="2" stopTime="0.00" timeLoss="135.84" rerouteNo="0" devices="tripinfo_575" vType="DEFAULT_VEHTYPE" speedFactor="0.97" vaporized=""/>
    <tripinfo id="654" depart="248.00" departLane="-E13_0" departPos="5.10" departSpeed="0.00" departDelay="2.75" arrival="490.00" arrivalLane="47693393#5_0" arrivalPos="315.08" arrivalSpeed="21.19" duration="242.00" routeLength="1481.83" waitingTime="108.00" waitingCount="2" stopTime="0.00" timeLoss="142.16" rerouteNo="0" devices="tripinfo_654" vType="DEFAULT_VEHTYPE" speedFactor="1.00" vaporized=""/>
    <tripinfo id="827" depart="311.00" departLane="-E2_0" departPos="5.10" departSpeed="0.00" departDelay="0.88" arrival="490.00" arrivalLane="E10_0" arrivalPos="414.33" arrivalSpeed="11.74" duration="179.00" routeLength="1068.66" waitingTime="67.00" waitingCount="1" stopTime="0.00" timeLoss="82.66" rerouteNo="0" devices="tripinfo_827" vType="DEFAULT_VEHTYPE" speedFactor="0.88" vaporized=""/>
    <tripinfo id="338" depart="127.00" departLane="-E8_0" departPos="5.10" departSpeed="0.00" departDelay="0.25" arrival="491.00" arrivalLane="E8_2" arrivalPos="236.52" arrivalSpeed="12.99" duration="364.00" routeLength="1849.84" waitingTime="179.00" waitingCount="2" stopTime="0.00" timeLoss="224.84" rerouteNo="0" devices="tripinfo_338" vType="DEFAULT_VEHTYPE" speedFactor="0.96" vaporized=""/>
    <tripinfo id="774" depart="291.00" departLane="E3_0" departPos="5.10" departSpeed="0.00" departDelay="0.75" arrival="491.00" arrivalLane="E15_0" arrivalPos="382.33" arrivalSpeed="11.10" duration="200.00" routeLength="1378.34" waitingTime="58.00" waitingCount="2" stopTime="0.00" timeLoss="82.92" rerouteNo="0" devices="tripinfo_774" vType="DEFAULT_VEHTYPE" speedFactor="0.85" vaporized=""/>
    <tripinfo id="782" depart="294.00" departLane="E5_0" departPos="5.10" departSpeed="0.00" departDelay="0.75" arrival="491.00" arrivalLane="E2_0" arrivalPos="256.37" arrivalSpeed="9.87" duration="197.00" routeLength="1339.17" waitingTime="45.00" waitingCount="1" stopTime="0.00" timeLoss="70.68" rerouteNo="0" devices="tripinfo_782" vType="DEFAULT_VEHTYPE" speedFactor="0.77" vaporized=""/>
    <tripinfo id="830" depart="314.00" departLane="E5_0" departPos="5.10" departSpeed="0.00" departDelay="2.75" arrival="492.00" arrivalLane="-E5_0" arrivalPos="399.05" arrivalSpeed="13.16" duration="178.00" routeLength="2110.43" waitingTime="0.00" waitingCount="0" stopTime="0.00" timeLoss="21.95" rerouteNo="0" devices="tripinfo_830" vType="DEFAULT_VEHTYPE" speedFactor="0.99" vaporized=""/>
    <tripinfo id="568" depart="213.00" departLane="-E15_0" departPos="5.10" departSpeed="0.00" departDelay="0.00" arrival="493.00" arrivalLane="-E23_0" arrivalPos="266.37" arrivalSpeed="8.47" duration="280.00" routeLength="1432.54" waitingTime="137.00" waitingCount="2" stopTime="0.00" timeLoss="158.37" rerouteNo="0" devices="tripinfo_568" vType="DEFAULT_VEHTYPE" speedFactor="0.86" vaporized=""/>
    <tripinfo id="936" depart="354.00" departLane="-E10_0" departPos="5.10" departSpeed="0.00" departDelay="3.00" arrival="493.00" arrivalLane="E2_0" arrivalPos="256.37" arrivalSpeed="14.66" duration="139.00" routeLength="1053.49" waitingTime="43.00" waitingCount="1" stopTime="0.00" timeLoss="63.52" rerouteNo="0" devices="tripinfo_936" vType="DEFAULT_VEHTYPE" speedFactor="1.11" vaporized=""/>
    <tripinfo id="132" depart="50.00" departLane="47621504#1_0" departPos="5.10" departSpeed="0.00" departDelay="0.50" arrival="495.00" arrivalLane="E2_2" arrivalPos="256.37" arrivalSpeed="12.08" duration="445.00" routeLength="1599.18" waitingTime="304.00" waitingCount="3" stopTime="0.00" timeLoss="341.63" rerouteNo="0" devices="tripinfo_132" vType="DEFAULT_VEHTYPE" speedFactor="0.96" vaporized=""/>
    <tripinfo id="574" depart="216.00" departLane="-47693393#5_0" departPos="5.10" departSpeed="0.00" departDelay="0.75" arrival="495.00" arrivalLane="-47621504#1_2" arrivalPos="333.17" arrivalSpeed="19.94" duration="279.00" routeLength="1445.28" waitingTime="147.00" waitingCount="2" stopTime="0.00" timeLoss="181.09" rerouteNo="0" devices="tripinfo_574" vType="DEFAULT_VEHTYPE" speedFactor="0.90" vaporized=""/>
    <tripinfo id="638" depart="242.00" departLane="-E13_0" departPos="5.10" departSpeed="0.00" departDelay="2.75" arrival="495.00" arrivalLane="E15_1" arrivalPos="382.33" arrivalSpeed="13.98" duration="253.00" routeLength="1566.93" waitingTime="113.00" waitingCount="2" stopTime="0.00" timeLoss="145.60" rerouteNo="0" devices="tripinfo_638" vType="DEFAULT_VEHTYPE" speedFactor="1.05" vaporized=""/>
    <tripinfo id="770" depart="289.00" departLane="47621504#1_0" departPos="5.10" departSpeed="0.00" departDelay="0.25" arrival="495.00" arrivalLane="47693393#5_0" arrivalPos="315.08" arrivalSpeed="20.31" duration="206.00" routeLength="1414.35" waitingTime="86.00" waitingCount="1" stopTime="0.00" timeLoss="114.04" rerouteNo="0" devices="tripinfo_770" vType="DEFAULT_VEHTYPE" speedFactor="0.94" vaporized=""/>
    <tripinfo id="1073" depart="409.00" departLane="-E6_0" departPos="5.10" departSpeed="0.00" departDelay="6.62" arrival="495.00" arrivalLane="E3_0" arrivalPos="306.82" arrivalSpeed="13.65" duration="86.00" routeLength="1040.41" waitingTime="0.00" waitingCount="0" stopTime="0.00" timeLoss="9.72" rerouteNo="0" devices="tripinfo_1073" vType="DEFAULT_VEHTYPE" speedFactor="1.00" vaporized=""/>
    <tripinfo id="357" depart="134.00" departLane="-E2_0" departPos="5.10" departSpeed="0.00" departDelay="0.12" arrival="496.00" arrivalLane="-47693393#2_0" arrivalPos="294.63" arrivalSpeed="10.97" duration="362.00" routeLength="1279.44" waitingTime="219.00" waitingCount="4" stopTime="0.00" timeLoss="272.22" rerouteNo="0" devices="tripinfo_357" vType="DEFAULT_VEHTYPE" speedFactor="0.95" vaporized=""/>
    <tripinfo id="587" depart="222.00" departLane="-47621504#5_0" departPos="5.10" departSpeed="0.00" departDelay="1.88" arrival="496.00" arrivalLane="E2_2" arrivalPos="256.37" arrivalSpeed="13.02" duration="274.00" routeLength="955.35" waitingTime="176.00" waitingCount="3" stopTime="0.00" timeLoss="212.12" rerouteNo="0" devices="tripinfo_587" vType="DEFAULT_VEHTYPE" speedFactor="1.01" vaporized=""/>
    <tripinfo id="529" depart="199.00" departLane="-E6_0" departPos="5.10" departSpeed="0.00" departDelay="0.62" arrival="497.00" arrivalLane="E10_0" arrivalPos="414.33" arrivalSpeed="12.87" duration="298.00" routeLength="1544.81" waitingTime="156.00" waitingCount="2" stopTime="0.00" timeLoss="178.44" rerouteNo="0" devices="tripinfo_529" vType="DEFAULT_VEHTYPE" speedFactor="0.99" vaporized=""/>
    <tripinfo id="551" depart="213.00" departLane="-E13_0" departPos="5.10" departSpeed="0.00" departDelay="6.38" arrival="497.00" arrivalLane="E15_0" arrivalPos="382.33" arrivalSpeed="11.04" duration="284.00" routeLength="1566.93" waitingTime="134.00" waitingCount="2" stopTime="0.00" timeLoss="156.20" rerouteNo="0" devices="tripinfo_551" vType="DEFAULT_VEHTYPE" speedFactor="0.89" vaporized=""/>
    <tripinfo id="630" depart="237.00" departLane="-47693393#5_0" departPos="5.10" departSpeed="0.00" departDelay="0.75" arrival="497.00" arrivalLane="-47621504#1_2" arrivalPos="333.17" arrivalSpeed="22.62" duration="260.00" routeLength="1445.28" waitingTime="127.00" waitingCount="2" stopTime="0.00" timeLoss="173.90" rerouteNo="0" devices="tripinfo_630" vType="DEFAULT_VEHTYPE" speedFactor="1.03" vaporized=""/>
    <tripinfo id="453" depart="170.00" departLane="-E6_0" departPos="5.10" departSpeed="0.00" departDelay="0.12" arrival="498.00" arrivalLane="E2_2" arrivalPos="256.37" arrivalSpeed="13.08" duration="328.00" routeLength="1005.63" waitingTime="228.00" waitingCount="3" stopTime="0.00" timeLoss="253.98" rerouteNo="0" devices="tripinfo_453" vType="DEFAULT_VEHTYPE" speedFactor="0.99" vaporized=""/>
    <tripinfo id="727" depart="273.00" departLane="-E2_0" departPos="5.10" departSpeed="0.00" departDelay="0.38" arrival="498.00" arrivalLane="E8_1" arrivalPos="236.52" arrivalSpeed="10.55" duration="225.00" routeLength="887.78" waitingTime="119.00" waitingCount="2" stopTime="0.00" timeLoss="137.35" rerouteNo="0" devices="tripinfo_727" vType="DEFAULT_VEHTYPE" speedFactor="0.82" vaporized=""/>
    <tripinfo id="861" depart="329.00" departLane="-E2_0" departPos="5.10" departSpeed="0.00" departDelay="6.12" arrival="498.00" arrivalLane="E8_2" arrivalPos="236.52" arrivalSpeed="12.21" duration="169.00" routeLength="887.78" waitingTime="68.00" waitingCount="2" stopTime="0.00" timeLoss="94.54" rerouteNo="0" devices="tripinfo_861" vType="DEFAULT_VEHTYPE" speedFactor="0.96" vaporized=""/>
    <tripinfo id="1069" depart="401.00" departLane="-E15_0" departPos="5.10" departSpeed="0.00" departDelay="0.12" arrival="498.00" arrivalLane="47693393#5_2" arrivalPos="315.08" arrivalSpeed="19.79" duration="97.00" routeLength="717.16" waitingTime="40.00" waitingCount="1" stopTime="0.00" timeLoss="50.33" rerouteNo="0" devices="tripinfo_1069" vType="DEFAULT_VEHTYPE" speedFactor="0.94" vaporized=""/>
    <tripinfo id="596" depart="224.00" departLane="-47693393#5_0" departPos="5.10" departSpeed="0.00" departDelay="0.50" arrival="499.00" arrivalLane="-47621504#1_2" arrivalPos="333.17" arrivalSpeed="20.96" duration="275.00" routeLength="1445.28" waitingTime="140.00" waitingCount="2" stopTime="0.00" timeLoss="184.19" rerouteNo="0" devices="tripinfo_596" vType="DEFAULT_VEHTYPE" speedFactor="0.97" vaporized=""/>
    <tripinfo id="742" depart="279.00" departLane="-E13_0" departPos="5.10" departSpeed="0.00" departDelay="0.75" arrival="499.00" arrivalLane="E15_1" arrivalPos="382.33" arrivalSpeed="14.25" duration="220.00" routeLength="1566.93" waitingTime="88.00" waitingCount="1" stopTime="0.00" timeLoss="111.47" rerouteNo="0" devices="tripinfo_742" vType="DEFAULT_VEHTYPE" speedFactor="1.04" vaporized=""/>
    <tripinfo id="844" depart="317.00" departLane="47621504#1_0" departPos="5.10" departSpeed="0.00" departDelay="0.50" arrival="499.00" arrivalLane="47693393#5_0" arrivalPos="315.08" arrivalSpeed="20.56" duration="182.00" routeLength="1414.35" waitingTime="65.00" waitingCount="1" stopTime="0.00" timeLoss="92.16" rerouteNo="0" devices="tripinfo_844" vType="DEFAULT_VEHTYPE" speedFactor="0.97" vaporized=""/>
    <tripinfo id="487" depart="184.00" departLane="-E10_0" departPos="5.10" departSpeed="0.00" departDelay="1.38" arrival="500.00" arrivalLane="E1_0" arrivalPos="369.00" arrivalSpeed="14.43" duration="316.00" routeLength="1882.37" waitingTime="141.00" waitingCount="3" stopTime="0.00" timeLoss="193.71" rerouteNo="0" devices="tripinfo_487" vType="DEFAULT_VEHTYPE" speedFactor="1.06" vaporized=""/>
    <tripinfo id="492" depart="185.00" departLane="-E6_0" departPos="5.10" departSpeed="0.00" departDelay="0.50" arrival="500.00" arrivalLane="E2_2" arrivalPos="256.37" arrivalSpeed="14.96" duration="315.00" routeLength="1005.63" waitingTime="215.00" waitingCount="3" stopTime="0.00" timeLoss="251.97" rerouteNo="0" devices="tripinfo_492" vType="DEFAULT_VEHTYPE" speedFactor="1.16" vaporized=""/>
    <tripinfo id="750" depart="282.00" departLane="-E6_0" departPos="5.10" departSpeed="0.00" departDelay="0.75" arrival="500.00" arrivalLane="E8_2" arrivalPos="236.52" arrivalSpeed="14.92" duration="218.00" routeLength="1363.93" waitingTime="86.00" waitingCount="1" stopTime="0.00" timeLoss="124.50" rerouteNo="0" devices="tripinfo_750" vType="DEFAULT_VEHTYPE" speedFactor="1.14" vaporized=""/>
    <tripinfo id="264" depart="104.00" departLane="-47621504#5_0" departPos="5.10" departSpeed="0.00" departDelay="5.00" arrival="501.00" arrivalLane="-E3_1" arrivalPos="306.82" arrivalSpeed="15.09" duration="397.00" routeLength="1319.11" waitingTime="244.00" waitingCount="5" stopTime="0.00" timeLoss="325.17" rerouteNo="0" devices="tripinfo_264" vType="DEFAULT_VEHTYPE" speedFactor="1.13" vaporized=""/>
    <tripinfo id="436" depart="164.00" departLane="-E1_0" departPos="5.10" departSpeed="0.00" departDelay="0.50" arrival="502.00" arrivalLane="-47693393#2_0" arrivalPos="294.63" arrivalSpeed="11.94" duration="338.00" routeLength="1458.54" waitingTime="182.00" waitingCount="4" stopTime="0.00" timeLoss="227.45" rerouteNo="0" devices="tripinfo_436" vType="DEFAULT_VEHTYPE" speedFactor="0.88" vaporized=""/>
    <tripinfo id="756" depart="285.00" departLane="-E6_0" departPos="5.10" departSpeed="0.00" departDelay="1.50" arrival="503.00" arrivalLane="E8_2" arrivalPos="236.52" arrivalSpeed="12.67" duration="218.00" routeLength="1363.93" waitingTime="84.00" waitingCount="1" stopTime="0.00" timeLoss="103.59" rerouteNo="0" devices="tripinfo_756" vType="DEFAULT_VEHTYPE" speedFactor="0.93" vaporized=""/>
    <tripinfo id="795" depart="300.00" departLane="E19_0" departPos="5.10" departSpeed="0.00" departDelay="1.88" arrival="503.00" arrivalLane="E25_1" arrivalPos="330.97" arrivalSpeed="12.63" duration="203.00" routeLength="983.70" waitingTime="114.00" waitingCount="1" stopTime="0.00" timeLoss="127.43" rerouteNo="0" devices="tripinfo_795" vType="DEFAULT_VEHTYPE" speedFactor="0.95" vaporized=""/>
    <tripinfo id="852" depart="320.00" departLane="-E0_0" departPos="5.10" departSpeed="0.00" departDelay="0.50" arrival="504.00" arrivalLane="E8_2" arrivalPos="236.52" arrivalSpeed="13.14" duration="184.00" routeLength="1005.68" waitingTime="81.00" waitingCount="1" stopTime="0.00" timeLoss="100.65" rerouteNo="0" devices="tripinfo_852" vType="DEFAULT_VEHTYPE" speedFactor="0.96" vaporized=""/>
    <tripinfo id="950" depart="357.00" departLane="-E10_0" departPos="5.10" departSpeed="0.00" departDelay="0.75" arrival="504.00" arrivalLane="E2_0" arrivalPos="256.37" arrivalSpeed="12.05" duration="147.00" routeLength="1053.49" waitingTime="39.00" waitingCount="1" stopTime="0.00" timeLoss="55.57" rerouteNo="0" devices="tripinfo_950" vType="DEFAULT_VEHTYPE" speedFactor="0.91" vaporized=""/>
    <tripinfo id="314" depart="122.00" departLane="-E2_0" departPos="5.10" departSpeed="0.00" departDelay="4.25" arrival="506.00" arrivalLane="E2_2" arrivalPos="256.37" arrivalSpeed="15.78" duration="384.00" routeLength="1923.83" waitingTime="210.00" waitingCount="3" stopTime="0.00" timeLoss="274.07" rerouteNo="0" devices="tripinfo_314" vType="DEFAULT_VEHTYPE" speedFactor="1.21" vaporized=""/>
    <tripinfo id="321" depart="125.00" departLane="-E6_0" departPos="5.10" departSpeed="0.00" departDelay="4.62" arrival="506.00" arrivalLane="-E21_1" arrivalPos="263.57" arrivalSpeed="11.60" duration="381.00" routeLength="1600.76" waitingTime="202.00" waitingCount="3" stopTime="0.00" timeLoss="255.94" rerouteNo="0" devices="tripinfo_321" vType="DEFAULT_VEHTYPE" speedFactor="0.87" vaporized=""/>
    <tripinfo id="559" depart="215.00" departLane="-E25_0" departPos="5.10" departSpeed="0.00" departDelay="5.38" arrival="506.00" arrivalLane="E25_1" arrivalPos="330.97" arrivalSpeed="11.63" duration="291.00" routeLength="1973.95" waitingTime="109.00" waitingCount="1" stopTime="0.00" timeLoss="135.59" rerouteNo="0" devices="tripinfo_559" vType="DEFAULT_VEHTYPE" speedFactor="0.93" vaporized=""/>
    <tripinfo id="598" depart="226.00" departLane="-E25_0" departPos="5.10" departSpeed="0.00" departDelay="1.75" arrival="506.00" arrivalLane="E25_2" arrivalPos="330.97" arrivalSpeed="14.96" duration="280.00" routeLength="1973.95" waitingTime="107.00" waitingCount="1" stopTime="0.00" timeLoss="148.65" rerouteNo="0" devices="tripinfo_598" vType="DEFAULT_VEHTYPE" speedFactor="1.11" vaporized=""/>
    <tripinfo id="726" depart="277.00" departLane="-47621504#5_0" departPos="5.10" departSpeed="0.00" departDelay="4.75" arrival="506.00" arrivalLane="E8_2" arrivalPos="236.52" arrivalSpeed="12.92" duration="229.00" routeLength="1313.65" waitingTime="104.00" waitingCount="2" stopTime="0.00" timeLoss="134.06" rerouteNo="0" devices="tripinfo_726" vType="DEFAULT_VEHTYPE" speedFactor="1.00" vaporized=""/>
    <tripinfo id="1011" depart="380.00" departLane="-E10_0" departPos="5.10" departSpeed="0.00" departDelay="0.88" arrival="506.00" arrivalLane="E2_1" arrivalPos="256.37" arrivalSpeed="14.25" duration="126.00" routeLength="1053.49" waitingTime="20.00" waitingCount="1" stopTime="0.00" timeLoss="44.69" rerouteNo="0" devices="tripinfo_1011" vType="DEFAULT_VEHTYPE" speedFactor="1.03" vaporized=""/>
    <tripinfo id="967" depart="366.00" departLane="-47621504#5_0" departPos="5.10" departSpeed="0.00" departDelay="3.38" arrival="508.00" arrivalLane="E8_2" arrivalPos="236.52" arrivalSpeed="14.31" duration="142.00" routeLength="1313.65" waitingTime="16.00" waitingCount="2" stopTime="0.00" timeLoss="56.31" rerouteNo="0" devices="tripinfo_967" vType="DEFAULT_VEHTYPE" speedFactor="1.11" vaporized=""/>
    <tripinfo id="249" depart="94.00" departLane="-E2_0" departPos="5.10" departSpeed="0.00" departDelay="0.62" arrival="509.00" arrivalLane="-E21_1" arrivalPos="263.57" arrivalSpeed="14.76" duration="415.00" routeLength="1924.71" waitingTime="229.00" waitingCount="4" stopTime="0.00" timeLoss="295.30" rerouteNo="0" devices="tripinfo_249" vType="DEFAULT_VEHTYPE" speedFactor="1.11" vaporized=""/>
    <tripinfo id="816" depart="306.00" departLane="-E8_0" departPos="5.10" departSpeed="0.00" departDelay="0.00" arrival="509.00" arrivalLane="E3_1" arrivalPos="306.82" arrivalSpeed="5.78" duration="203.00" routeLength="922.56" waitingTime="113.00" waitingCount="2" stopTime="0.00" timeLoss="131.00" rerouteNo="0" devices="tripinfo_816" vType="DEFAULT_VEHTYPE" speedFactor="1.03" vaporized=""/>
    <tripinfo id="889" depart="334.00" departLane="-E6_0" departPos="5.10" departSpeed="0.00" departDelay="0.62" arrival="509.00" arrivalLane="47693411#4_0" arrivalPos="350.47" arrivalSpeed="7.38" duration="175.00" routeLength="1102.70" waitingTime="61.00" waitingCount="1" stopTime="0.00" timeLoss="92.77" rerouteNo="0" devices="tripinfo_889" vType="DEFAULT_VEHTYPE" speedFactor="1.05" vaporized=""/>
    <tripinfo id="459" depart="173.00" departLane="-E6_0" departPos="5.10" departSpeed="0.00" departDelay="0.88" arrival="510.00" arrivalLane="E2_0" arrivalPos="256.37" arrivalSpeed="9.82" duration="337.00" routeLength="1005.63" waitingTime="212.00" waitingCount="3" stopTime="0.00" timeLoss="241.99" rerouteNo="0" devices="tripinfo_459" vType="DEFAULT_VEHTYPE" speedFactor="0.77" vaporized=""/>
    <tripinfo id="329" depart="126.00" departLane="-47621504#5_0" departPos="5.10" departSpeed="0.00" departDelay="2.62" arrival="511.00" arrivalLane="-E3_1" arrivalPos="306.82" arrivalSpeed="12.31" duration="385.00" routeLength="1319.11" waitingTime="216.00" waitingCount="4" stopTime="0.00" timeLoss="295.04" rerouteNo="0" devices="tripinfo_329" vType="DEFAULT_VEHTYPE" speedFactor="0.90" vaporized=""/>
    <tripinfo id="773" depart="291.00" departLane="47621504#4_0" departPos="5.10" departSpeed="0.00" departDelay="1.12" arrival="511.00" arrivalLane="E2_1" arrivalPos="256.37" arrivalSpeed="14.58" duration="220.00" routeLength="944.63" waitingTime="123.00" waitingCount="2" stopTime="0.00" timeLoss="165.94" rerouteNo="0" devices="tripinfo_773" vType="DEFAULT_VEHTYPE" speedFactor="1.14" vaporized=""/>
    <tripinfo id="801" depart="301.00" departLane="-E6_0" departPos="5.10" departSpeed="0.00" departDelay="0.62" arrival="511.00" arrivalLane="E2_2" arrivalPos="256.37" arrivalSpeed="14.42" duration="210.00" routeLength="1005.63" waitingTime="111.00" waitingCount="1" stopTime="0.00" timeLoss="139.25" rerouteNo="0" devices="tripinfo_801" vType="DEFAULT_VEHTYPE" speedFactor="1.04" vaporized=""/>
    <tripinfo id="1007" depart="378.00" departLane="47621504#1_0" departPos="5.10" departSpeed="0.00" departDelay="0.38" arrival="511.00" arrivalLane="47693393#5_0" arrivalPos="315.08" arrivalSpeed="16.50" duration="133.00" routeLength="1414.35" waitingTime="0.00" waitingCount="0" stopTime="0.00" timeLoss="22.47" rerouteNo="0" devices="tripinfo_1007" vType="DEFAULT_VEHTYPE" speedFactor="0.78" vaporized=""/>
    <tripinfo id="719" depart="270.00" departLane="-E21_0" departPos="5.10" departSpeed="0.00" departDelay="0.38" arrival="512.00" arrivalLane="E25_1" arrivalPos="330.97" arrivalSpeed="12.46" duration="242.00" routeLength="1615.54" waitingTime="87.00" waitingCount="1" stopTime="0.00" timeLoss="109.95" rerouteNo="0" devices="tripinfo_719" vType="DEFAULT_VEHTYPE" speedFactor="0.91" vaporized=""/>
    <tripinfo id="834" depart="313.00" departLane="-E20_0" departPos="5.10" departSpeed="0.00" departDelay="0.25" arrival="512.00" arrivalLane="E25_2" arrivalPos="330.97" arrivalSpeed="13.75" duration="199.00" routeLength="1342.94" waitingTime="82.00" waitingCount="1" stopTime="0.00" timeLoss="102.02" rerouteNo="0" devices="tripinfo_834" vType="DEFAULT_VEHTYPE" speedFactor="1.02" vaporized=""/>
    <tripinfo id="1138" depart="429.00" departLane="-E10_0" departPos="5.10" departSpeed="0.00" departDelay="2.25" arrival="512.00" arrivalLane="E2_0" arrivalPos="256.37" arrivalSpeed="15.59" duration="83.00" routeLength="1053.49" waitingTime="0.00" waitingCount="0" stopTime="0.00" timeLoss="10.00" rerouteNo="0" devices="tripinfo_1138" vType="DEFAULT_VEHTYPE" speedFactor="1.14" vaporized=""/>
    <tripinfo id="878" depart="339.00" departLane="-E13_0" departPos="5.10" departSpeed="0.00" departDelay="9.75" arrival="513.00" arrivalLane="47693393#5_0" arrivalPos="315.08" arrivalSpeed="20.68" duration="174.00" routeLength="1481.83" waitingTime="55.00" waitingCount="1" stopTime="0.00" timeLoss="74.46" rerouteNo="0" devices="tripinfo_878" vType="DEFAULT_VEHTYPE" speedFactor="1.00" vaporized=""/>
    <tripinfo id="1130" depart="424.00" departLane="E5_0" departPos="5.10" departSpeed="0.00" departDelay="0.25" arrival="514.00" arrivalLane="47693393#5_1" arrivalPos="315.08" arrivalSpeed="21.54" duration="90.00" routeLength="1034.60" waitingTime="5.00" waitingCount="1" stopTime="0.00" timeLoss="24.53" rerouteNo="0" devices="tripinfo_1130" vType="DEFAULT_VEHTYPE" speedFactor="1.01" vaporized=""/>
    <tripinfo id="1231" depart="462.00" departLane="-E16_0" departPos="5.10" departSpeed="0.00" departDelay="0.38" arrival="514.00" arrivalLane="47693393#5_0" arrivalPos="315.08" arrivalSpeed="21.40" duration="52.00" routeLength="670.77" waitingTime="0.00" waitingCount="0" stopTime="0.00" timeLoss="11.72" rerouteNo="0" devices="tripinfo_1231" vType="DEFAULT_VEHTYPE" speedFactor="1.00" vaporized=""/>
    <tripinfo id="943" depart="354.00" departLane="E22_0" departPos="5.10" departSpeed="0.00" departDelay="0.38" arrival="515.00" arrivalLane="47621504#5_1" arrivalPos="282.84" arrivalSpeed="20.05" duration="161.00" routeLength="972.26" waitingTime="83.00" waitingCount="1" stopTime="0.00" timeLoss="100.77" rerouteNo="0" devices="tripinfo_943" vType="DEFAULT_VEHTYPE" speedFactor="0.92" vaporized=""/>
    <tripinfo id="1148" depart="431.00" departLane="47621504#1_0" departPos="5.10" departSpeed="0.00" departDelay="0.50" arrival="515.00" arrivalLane="E25_0" arrivalPos="330.97" arrivalSpeed="13.43" duration="84.00" routeLength="1051.37" waitingTime="0.00" waitingCount="0" stopTime="0.00" timeLoss="15.88" rerouteNo="0" devices="tripinfo_1148" vType="DEFAULT_VEHTYPE" speedFactor="1.00" vaporized=""/>
    <tripinfo id="557" depart="210.00" departLane="-47693393#5_0" departPos="5.10" departSpeed="0.00" departDelay="1.12" arrival="516.00" arrivalLane="E25_1" arrivalPos="330.97" arrivalSpeed="12.40" duration="306.00" routeLength="1041.81" waitingTime="199.00" waitingCount="3" stopTime="0.00" timeLoss="234.93" rerouteNo="0" devices="tripinfo_557" vType="DEFAULT_VEHTYPE" speedFactor="0.96" vaporized=""/>
    <tripinfo id="820" depart="308.00" departLane="-E10_0" departPos="5.10" departSpeed="0.00" departDelay="0.50" arrival="516.00" arrivalLane="47621504#5_0" arrivalPos="282.84" arrivalSpeed="20.35" duration="208.00" routeLength="1479.21" waitingTime="77.00" waitingCount="1" stopTime="0.00" timeLoss="95.70" rerouteNo="0" devices="tripinfo_820" vType="DEFAULT_VEHTYPE" speedFactor="0.95" vaporized=""/>
    <tripinfo id="1038" depart="390.00" departLane="-E1_0" departPos="5.10" departSpeed="0.00" departDelay="0.75" arrival="516.00" arrivalLane="-E3_1" arrivalPos="306.82" arrivalSpeed="11.76" duration="126.00" routeLength="1093.15" waitingTime="25.00" waitingCount="1" stopTime="0.00" timeLoss="53.33" rerouteNo="0" devices="tripinfo_1038" vType="DEFAULT_VEHTYPE" speedFactor="1.10" vaporized=""/>
    <tripinfo id="680" depart="255.00" departLane="-47693393#5_0" departPos="5.10" departSpeed="0.00" departDelay="0.00" arrival="517.00" arrivalLane="E25_2" arrivalPos="330.97" arrivalSpeed="13.71" duration="262.00" routeLength="1041.81" waitingTime="141.00" waitingCount="3" stopTime="0.00" timeLoss="195.16" rerouteNo="0" devices="tripinfo_680" vType="DEFAULT_VEHTYPE" speedFactor="1.02" vaporized=""/>
    <tripinfo id="728" depart="273.00" departLane="-E21_0" departPos="5.10" departSpeed="0.00" departDelay="0.00" arrival="518.00" arrivalLane="47621504#5_2" arrivalPos="282.84" arrivalSpeed="22.19" duration="245.00" routeLength="1260.37" waitingTime="135.00" waitingCount="2" stopTime="0.00" timeLoss="169.75" rerouteNo="0" devices="tripinfo_728" vType="DEFAULT_VEHTYPE" speedFactor="1.01" vaporized=""/>
    <tripinfo id="863" depart="324.00" departLane="-E25_0" departPos="5.10" departSpeed="0.00" departDelay="0.38" arrival="518.00" arrivalLane="E2_1" arrivalPos="256.37" arrivalSpeed="12.66" duration="194.00" routeLength="1234.54" waitingTime="82.00" waitingCount="2" stopTime="0.00" timeLoss="104.25" rerouteNo="0" devices="tripinfo_863" vType="DEFAULT_VEHTYPE" speedFactor="0.99" vaporized=""/>
    <tripinfo id="886" depart="342.00" departLane="-E13_0" departPos="5.10" departSpeed="0.00" departDelay="9.75" arrival="518.00" arrivalLane="47693393#5_0" arrivalPos="315.08" arrivalSpeed="19.88" duration="176.00" routeLength="1481.83" waitingTime="51.00" waitingCount="1" stopTime="0.00" timeLoss="68.55" rerouteNo="0" devices="tripinfo_886" vType="DEFAULT_VEHTYPE" speedFactor="0.92" vaporized=""/>
    <tripinfo id="425" depart="160.00" departLane="E0_0" departPos="5.10" departSpeed="0.00" departDelay="0.62" arrival="519.00" arrivalLane="-47621504#1_1" arrivalPos="333.17" arrivalSpeed="18.89" duration="359.00" routeLength="1332.99" waitingTime="225.00" waitingCount="4" stopTime="0.00" timeLoss="269.28" rerouteNo="0" devices="tripinfo_425" vType="DEFAULT_VEHTYPE" speedFactor="0.88" vaporized=""/>
    <tripinfo id="507" depart="191.00" departLane="47621504#1_0" departPos="5.10" departSpeed="0.00" departDelay="0.88" arrival="521.00" arrivalLane="47621504#5_1" arrivalPos="282.84" arrivalSpeed="14.18" duration="330.00" routeLength="1247.15" waitingTime="201.00" waitingCount="3" stopTime="0.00" timeLoss="237.08" rerouteNo="0" devices="tripinfo_507" vType="DEFAULT_VEHTYPE" speedFactor="0.69" vaporized=""/>
    <tripinfo id="737" depart="279.00" departLane="-E2_0" departPos="5.10" departSpeed="0.00" departDelay="2.62" arrival="521.00" arrivalLane="E25_1" arrivalPos="330.97" arrivalSpeed="15.57" duration="242.00" routeLength="1234.67" waitingTime="143.00" waitingCount="2" stopTime="0.00" timeLoss="162.18" rerouteNo="0" devices="tripinfo_737" vType="DEFAULT_VEHTYPE" speedFactor="1.12" vaporized=""/>
    <tripinfo id="764" depart="287.00" departLane="-E16_0" departPos="5.10" departSpeed="0.00" departDelay="0.50" arrival="521.00" arrivalLane="E8_2" arrivalPos="236.52" arrivalSpeed="14.14" duration="234.00" routeLength="1229.92" waitingTime="115.00" waitingCount="3" stopTime="0.00" timeLoss="157.75" rerouteNo="0" devices="tripinfo_764" vType="DEFAULT_VEHTYPE" speedFactor="1.06" vaporized=""/>
    <tripinfo id="860" depart="323.00" departLane="-E6_0" departPos="5.10" departSpeed="0.00" departDelay="0.50" arrival="521.00" arrivalLane="-47621504#1_1" arrivalPos="333.17" arrivalSpeed="19.98" duration="198.00" routeLength="1275.34" waitingTime="88.00" waitingCount="1" stopTime="0.00" timeLoss="115.45" rerouteNo="0" devices="tripinfo_860" vType="DEFAULT_VEHTYPE" speedFactor="0.92" vaporized=""/>
    <tripinfo id="916" depart="344.00" departLane="E5_0" departPos="5.10" departSpeed="0.00" departDelay="0.50" arrival="521.00" arrivalLane="E8_1" arrivalPos="236.52" arrivalSpeed="12.26" duration="177.00" routeLength="961.86" waitingTime="91.00" waitingCount="1" stopTime="0.00" timeLoss="108.69" rerouteNo="0" devices="tripinfo_916" vType="DEFAULT_VEHTYPE" speedFactor="0.91" vaporized=""/>
    <tripinfo id="1230" depart="462.00" departLane="-E10_0" departPos="5.10" departSpeed="0.00" departDelay="0.75" arrival="521.00" arrivalLane="E8_0" arrivalPos="236.52" arrivalSpeed="12.81" duration="59.00" routeLength="655.71" waitingTime="0.00" waitingCount="0" stopTime="0.00" timeLoss="7.62" rerouteNo="0" devices="tripinfo_1230" vType="DEFAULT_VEHTYPE" speedFactor="0.93" vaporized=""/>
    <tripinfo id="592" depart="227.00" departLane="-47621504#5_0" departPos="5.10" departSpeed="0.00" departDelay="5.00" arrival="522.00" arrivalLane="-47621504#1_1" arrivalPos="333.17" arrivalSpeed="21.28" duration="295.00" routeLength="1247.22" waitingTime="178.00" waitingCount="2" stopTime="0.00" timeLoss="243.86" rerouteNo="0" devices="tripinfo_592" vType="DEFAULT_VEHTYPE" speedFactor="1.25" vaporized=""/>
    <tripinfo id="1153" depart="436.00" departLane="E5_0" departPos="5.10" departSpeed="0.00" departDelay="3.62" arrival="522.00" arrivalLane="E10_1" arrivalPos="414.33" arrivalSpeed="16.80" duration="86.00" routeLength="1120.98" waitingTime="0.00" waitingCount="0" stopTime="0.00" timeLoss="25.39" rerouteNo="0" devices="tripinfo_1153" vType="DEFAULT_VEHTYPE" speedFactor="1.22" vaporized=""/>
    <tripinfo id="482" depart="181.00" departLane="-47693393#5_0" departPos="5.10" departSpeed="0.00" departDelay="0.25" arrival="523.00" arrivalLane="47621504#5_1" arrivalPos="282.84" arrivalSpeed="17.38" duration="342.00" routeLength="1961.10" waitingTime="170.00" waitingCount="3" stopTime="0.00" timeLoss="231.42" rerouteNo="0" devices="tripinfo_482" vType="DEFAULT_VEHTYPE" speedFactor="1.08" vaporized=""/>
    <tripinfo id="496" depart="186.00" departLane="-E2_0" departPos="5.10" departSpeed="0.00" departDelay="0.00" arrival="523.00" arrivalLane="E1_0" arrivalPos="369.00" arrivalSpeed="14.77" duration="337.00" routeLength="1322.94" waitingTime="207.00" waitingCount="2" stopTime="0.00" timeLoss="255.62" rerouteNo="0" devices="tripinfo_496" vType="DEFAULT_VEHTYPE" speedFactor="1.11" vaporized=""/>
    <tripinfo id="601" depart="229.00" departLane="-E25_0" departPos="5.10" departSpeed="0.00" departDelay="3.62" arrival="523.00" arrivalLane="E10_0" arrivalPos="414.33" arrivalSpeed="13.24" duration="294.00" routeLength="1718.78" waitingTime="135.00" waitingCount="2" stopTime="0.00" timeLoss="175.03" rerouteNo="0" devices="tripinfo_601" vType="DEFAULT_VEHTYPE" speedFactor="0.99" vaporized=""/>
    <tripinfo id="443" depart="167.00" departLane="-47693411#4_0" departPos="5.10" departSpeed="0.00" departDelay="0.88" arrival="524.00" arrivalLane="E1_1" arrivalPos="369.00" arrivalSpeed="16.81" duration="357.00" routeLength="1435.53" waitingTime="211.00" waitingCount="3" stopTime="0.00" timeLoss="273.02" rerouteNo="0" devices="tripinfo_443" vType="DEFAULT_VEHTYPE" speedFactor="1.24" vaporized=""/>
    <tripinfo id="746" depart="280.00" departLane="E5_0" departPos="5.10" departSpeed="0.00" departDelay="0.25" arrival="524.00" arrivalLane="47621504#5_1" arrivalPos="282.84" arrivalSpeed="17.54" duration="244.00" routeLength="1776.01" waitingTime="90.00" waitingCount="2" stopTime="0.00" timeLoss="126.40" rerouteNo="0" devices="tripinfo_746" vType="DEFAULT_VEHTYPE" speedFactor="0.95" vaporized=""/>
    <tripinfo id="919" depart="345.00" departLane="-47693393#5_0" departPos="5.10" departSpeed="0.00" departDelay="0.38" arrival="524.00" arrivalLane="E8_1" arrivalPos="236.52" arrivalSpeed="13.34" duration="179.00" routeLength="1197.10" waitingTime="87.00" waitingCount="1" stopTime="0.00" timeLoss="107.76" rerouteNo="0" devices="tripinfo_919" vType="DEFAULT_VEHTYPE" speedFactor="0.97" vaporized=""/>
    <tripinfo id="1006" depart="378.00" departLane="E5_0" departPos="5.10" departSpeed="0.00" departDelay="0.75" arrival="524.00" arrivalLane="E16_0" arrivalPos="350.84" arrivalSpeed="11.40" duration="146.00" routeLength="1051.61" waitingTime="47.00" waitingCount="1" stopTime="0.00" timeLoss="60.20" rerouteNo="0" devices="tripinfo_1006" vType="DEFAULT_VEHTYPE" speedFactor="0.90" vaporized=""/>
    <tripinfo id="257" depart="99.00" departLane="-E8_0" departPos="5.10" departSpeed="0.00" departDelay="2.62" arrival="525.00" arrivalLane="E25_1" arrivalPos="330.97" arrivalSpeed="17.03" duration="426.00" routeLength="1559.79" waitingTime="274.00" waitingCount="4" stopTime="0.00" timeLoss="345.46" rerouteNo="0" devices="tripinfo_257" vType="DEFAULT_VEHTYPE" speedFactor="1.30" vaporized=""/>
    <tripinfo id="1137" depart="430.00" departLane="E5_0" departPos="5.10" departSpeed="0.00" departDelay="3.62" arrival="525.00" arrivalLane="E8_1" arrivalPos="236.52" arrivalSpeed="14.75" duration="95.00" routeLength="961.86" waitingTime="15.00" waitingCount="1" stopTime="0.00" timeLoss="38.48" rerouteNo="0" devices="tripinfo_1137" vType="DEFAULT_VEHTYPE" speedFactor="1.09" vaporized=""/>
    <tripinfo id="1145" depart="433.00" departLane="E5_0" departPos="5.10" departSpeed="0.00" departDelay="3.62" arrival="526.00" arrivalLane="E10_0" arrivalPos="414.33" arrivalSpeed="12.41" duration="93.00" routeLength="1120.98" waitingTime="0.00" waitingCount="0" stopTime="0.00" timeLoss="17.04" rerouteNo="0" devices="tripinfo_1145" vType="DEFAULT_VEHTYPE" speedFactor="0.98" vaporized=""/>
    <tripinfo id="867" depart="326.00" departLane="-E6_0" departPos="5.10" departSpeed="0.00" departDelay="0.88" arrival="527.00" arrivalLane="-47621504#1_1" arrivalPos="333.17" arrivalSpeed="16.58" duration="201.00" routeLength="1275.34" waitingTime="83.00" waitingCount="1" stopTime="0.00" timeLoss="100.63" rerouteNo="0" devices="tripinfo_867" vType="DEFAULT_VEHTYPE" speedFactor="0.75" vaporized=""/>
    <tripinfo id="980" depart="370.00" departLane="-E1_0" departPos="5.10" departSpeed="0.00" departDelay="2.50" arrival="527.00" arrivalLane="-47621504#1_2" arrivalPos="333.17" arrivalSpeed="20.16" duration="157.00" routeLength="1000.21" waitingTime="72.00" waitingCount="1" stopTime="0.00" timeLoss="88.18" rerouteNo="0" devices="tripinfo_980" vType="DEFAULT_VEHTYPE" speedFactor="0.92" vaporized=""/>
    <tripinfo id="270" depart="102.00" departLane="47621504#1_0" departPos="5.10" departSpeed="0.00" departDelay="0.75" arrival="528.00" arrivalLane="E8_1" arrivalPos="236.52" arrivalSpeed="12.93" duration="426.00" routeLength="1962.93" waitingTime="240.00" waitingCount="4" stopTime="0.00" timeLoss="296.69" rerouteNo="0" devices="tripinfo_270" vType="DEFAULT_VEHTYPE" speedFactor="0.97" vaporized=""/>
    <tripinfo id="810" depart="306.00" departLane="-E2_0" departPos="5.10" departSpeed="0.00" departDelay="2.25" arrival="528.00" arrivalLane="E25_0" arrivalPos="330.97" arrivalSpeed="12.60" duration="222.00" routeLength="1234.67" waitingTime="102.00" waitingCount="2" stopTime="0.00" timeLoss="123.35" rerouteNo="0" devices="tripinfo_810" vType="DEFAULT_VEHTYPE" speedFactor="0.91" vaporized=""/>
    <tripinfo id="497" depart="190.00" departLane="E5_0" departPos="5.10" departSpeed="0.00" departDelay="3.62" arrival="529.00" arrivalLane="-47621504#1_1" arrivalPos="333.17" arrivalSpeed="20.04" duration="339.00" routeLength="1821.21" waitingTime="179.00" waitingCount="2" stopTime="0.00" timeLoss="206.70" rerouteNo="0" devices="tripinfo_497" vType="DEFAULT_VEHTYPE" speedFactor="0.93" vaporized=""/>
    <tripinfo id="560" depart="210.00" departLane="47621504#1_0" departPos="5.10" departSpeed="0.00" departDelay="0.00" arrival="529.00" arrivalLane="E8_1" arrivalPos="236.52" arrivalSpeed="15.35" duration="319.00" routeLength="1962.93" waitingTime="129.00" waitingCount="3" stopTime="0.00" timeLoss="208.50" rerouteNo="0" devices="tripinfo_560" vType="DEFAULT_VEHTYPE" speedFactor="1.13" vaporized=""/>
    <tripinfo id="524" depart="197.00" departLane="E5_0" departPos="5.10" departSpeed="0.00" departDelay="0.50" arrival="530.00" arrivalLane="-47621504#1_1" arrivalPos="333.17" arrivalSpeed="21.27" duration="333.00" routeLength="1821.21" waitingTime="174.00" waitingCount="3" stopTime="0.00" timeLoss="207.29" rerouteNo="0" devices="tripinfo_524" vType="DEFAULT_VEHTYPE" speedFactor="0.97" vaporized=""/>
    <tripinfo id="925" depart="347.00" departLane="-E19_0" departPos="5.10" departSpeed="0.00" departDelay="0.12" arrival="530.00" arrivalLane="47621504#5_1" arrivalPos="282.84" arrivalSpeed="21.20" duration="183.00" routeLength="1647.19" waitingTime="34.00" waitingCount="3" stopTime="0.00" timeLoss="75.47" rerouteNo="0" devices="tripinfo_925" vType="DEFAULT_VEHTYPE" speedFactor="0.97" vaporized=""/>
    <tripinfo id="1261" depart="473.00" departLane="-E13_0" departPos="5.10" departSpeed="0.00" departDelay="0.12" arrival="530.00" arrivalLane="-47621504#1_0" arrivalPos="333.17" arrivalSpeed="20.15" duration="57.00" routeLength="719.70" waitingTime="0.00" waitingCount="0" stopTime="0.00" timeLoss="9.42" rerouteNo="0" devices="tripinfo_1261" vType="DEFAULT_VEHTYPE" speedFactor="0.93" vaporized=""/>
    <tripinfo id="390" depart="147.00" departLane="47621504#1_0" departPos="5.10" departSpeed="0.00" departDelay="0.75" arrival="531.00" arrivalLane="E10_0" arrivalPos="414.33" arrivalSpeed="14.10" duration="384.00" routeLength="2122.05" waitingTime="189.00" waitingCount="3" stopTime="0.00" timeLoss="255.07" rerouteNo="0" devices="tripinfo_390" vType="DEFAULT_VEHTYPE" speedFactor="1.07" vaporized=""/>
    <tripinfo id="1008" depart="378.00" departLane="-E15_0" departPos="5.10" departSpeed="0.00" departDelay="0.00" arrival="531.00" arrivalLane="-E3_1" arrivalPos="306.82" arrivalSpeed="14.55" duration="153.00" routeLength="1363.18" waitingTime="35.00" waitingCount="1" stopTime="0.00" timeLoss="61.89" rerouteNo="0" devices="tripinfo_1008" vType="DEFAULT_VEHTYPE" speedFactor="1.09" vaporized=""/>
    <tripinfo id="527" depart="200.00" departLane="E5_0" departPos="5.10" departSpeed="0.00" departDelay="2.38" arrival="532.00" arrivalLane="-47621504#1_1" arrivalPos="333.17" arrivalSpeed="21.55" duration="332.00" routeLength="1821.21" waitingTime="171.00" waitingCount="3" stopTime="0.00" timeLoss="210.91" rerouteNo="0" devices="tripinfo_527" vType="DEFAULT_VEHTYPE" speedFactor="1.01" vaporized=""/>
    <tripinfo id="607" depart="228.00" departLane="-E8_0" departPos="5.10" departSpeed="0.00" departDelay="0.38" arrival="533.00" arrivalLane="E25_0" arrivalPos="330.97" arrivalSpeed="12.50" duration="305.00" routeLength="1559.79" waitingTime="154.00" waitingCount="2" stopTime="0.00" timeLoss="193.39" rerouteNo="0" devices="tripinfo_607" vType="DEFAULT_VEHTYPE" speedFactor="0.94" vaporized=""/>
    <tripinfo id="876" depart="332.00" departLane="-E2_0" departPos="5.10" departSpeed="0.00" departDelay="3.50" arrival="533.00" arrivalLane="47693393#5_1" arrivalPos="315.08" arrivalSpeed="24.68" duration="201.00" routeLength="1574.44" waitingTime="72.00" waitingCount="2" stopTime="0.00" timeLoss="108.65" rerouteNo="0" devices="tripinfo_876" vType="DEFAULT_VEHTYPE" speedFactor="1.13" vaporized=""/>
    <tripinfo id="528" depart="201.00" departLane="-E2_0" departPos="5.10" departSpeed="0.00" departDelay="3.00" arrival="535.00" arrivalLane="E1_0" arrivalPos="369.00" arrivalSpeed="12.87" duration="334.00" routeLength="1322.94" waitingTime="202.00" waitingCount="2" stopTime="0.00" timeLoss="245.80" rerouteNo="0" devices="tripinfo_528" vType="DEFAULT_VEHTYPE" speedFactor="1.02" vaporized=""/>
    <tripinfo id="600" depart="225.00" departLane="47621504#1_0" departPos="5.10" departSpeed="0.00" departDelay="0.00" arrival="536.00" arrivalLane="47621504#5_1" arrivalPos="282.84" arrivalSpeed="22.02" duration="311.00" routeLength="1247.15" waitingTime="193.00" waitingCount="3" stopTime="0.00" timeLoss="246.28" rerouteNo="0" devices="tripinfo_600" vType="DEFAULT_VEHTYPE" speedFactor="1.00" vaporized=""/>
    <tripinfo id="905" depart="340.00" departLane="-E15_0" departPos="5.10" departSpeed="0.00" departDelay="0.62" arrival="536.00" arrivalLane="E8_1" arrivalPos="236.52" arrivalSpeed="12.57" duration="196.00" routeLength="1246.58" waitingTime="91.00" waitingCount="1" stopTime="0.00" timeLoss="108.66" rerouteNo="0" devices="tripinfo_905" vType="DEFAULT_VEHTYPE" speedFactor="0.94" vaporized=""/>
    <tripinfo id="476" depart="184.00" departLane="E5_0" departPos="5.10" departSpeed="0.00" departDelay="5.50" arrival="537.00" arrivalLane="E25_0" arrivalPos="330.97" arrivalSpeed="13.00" duration="353.00" routeLength="1418.00" waitingTime="211.00" waitingCount="3" stopTime="0.00" timeLoss="248.08" rerouteNo="0" devices="tripinfo_476" vType="DEFAULT_VEHTYPE" speedFactor="0.98" vaporized=""/>
    <tripinfo id="470" depart="179.00" departLane="47621504#1_0" departPos="5.10" departSpeed="0.00" departDelay="2.75" arrival="538.00" arrivalLane="E10_0" arrivalPos="414.33" arrivalSpeed="13.93" duration="359.00" routeLength="2122.05" waitingTime="156.00" waitingCount="3" stopTime="0.00" timeLoss="226.53" rerouteNo="0" devices="tripinfo_470" vType="DEFAULT_VEHTYPE" speedFactor="1.04" vaporized=""/>
    <tripinfo id="526" depart="198.00" departLane="-E2_0" departPos="5.10" departSpeed="0.00" departDelay="0.75" arrival="538.00" arrivalLane="E1_0" arrivalPos="369.00" arrivalSpeed="13.32" duration="340.00" routeLength="1322.94" waitingTime="203.00" waitingCount="2" stopTime="0.00" timeLoss="250.12" rerouteNo="0" devices="tripinfo_526" vType="DEFAULT_VEHTYPE" speedFactor="0.99" vaporized=""/>
    <tripinfo id="676" depart="256.00" departLane="E5_0" departPos="5.10" departSpeed="0.00" departDelay="2.50" arrival="538.00" arrivalLane="E25_1" arrivalPos="330.97" arrivalSpeed="14.96" duration="282.00" routeLength="1418.00" waitingTime="141.00" waitingCount="3" stopTime="0.00" timeLoss="190.42" rerouteNo="0" devices="tripinfo_676" vType="DEFAULT_VEHTYPE" speedFactor="1.13" vaporized=""/>
    <tripinfo id="608" depart="228.00" departLane="47621504#1_0" departPos="5.10" departSpeed="0.00" departDelay="0.00" arrival="539.00" arrivalLane="47621504#5_1" arrivalPos="282.84" arrivalSpeed="19.33" duration="311.00" routeLength="1247.15" waitingTime="192.00" waitingCount="3" stopTime="0.00" timeLoss="241.68" rerouteNo="0" devices="tripinfo_608" vType="DEFAULT_VEHTYPE" speedFactor="0.93" vaporized=""/>
    <tripinfo id="650" depart="244.00" departLane="47621504#1_0" departPos="5.10" departSpeed="0.00" departDelay="0.25" arrival="539.00" arrivalLane="E16_0" arrivalPos="350.84" arrivalSpeed="13.81" duration="295.00" routeLength="2021.35" waitingTime="98.00" waitingCount="3" stopTime="0.00" timeLoss="160.67" rerouteNo="0" devices="tripinfo_650" vType="DEFAULT_VEHTYPE" speedFactor="1.04" vaporized=""/>
    <tripinfo id="518" depart="197.00" departLane="-E10_0" departPos="5.10" departSpeed="0.00" departDelay="2.75" arrival="540.00" arrivalLane="47693393#5_1" arrivalPos="315.08" arrivalSpeed="22.49" duration="343.00" routeLength="1372.07" waitingTime="220.00" waitingCount="3" stopTime="0.00" timeLoss="263.22" rerouteNo="0" devices="tripinfo_518" vType="DEFAULT_VEHTYPE" speedFactor="1.03" vaporized=""/>
    <tripinfo id="1309" depart="491.00" departLane="-47621504#5_0" departPos="5.10" departSpeed="0.00" departDelay="0.12" arrival="540.00" arrivalLane="E6_0" arrivalPos="330.11" arrivalSpeed="13.12" duration="49.00" routeLength="618.40" waitingTime="0.00" waitingCount="0" stopTime="0.00" timeLoss="11.12" rerouteNo="0" devices="tripinfo_1309" vType="DEFAULT_VEHTYPE" speedFactor="1.02" vaporized=""/>
    <tripinfo id="1198" depart="455.00" departLane="-E25_0" departPos="5.10" departSpeed="0.00" departDelay="5.75" arrival="541.00" arrivalLane="47693393#5_0" arrivalPos="315.08" arrivalSpeed="19.44" duration="86.00" routeLength="1010.77" waitingTime="0.00" waitingCount="0" stopTime="0.00" timeLoss="12.57" rerouteNo="0" devices="tripinfo_1198" vType="DEFAULT_VEHTYPE" speedFactor="0.91" vaporized=""/>
    <tripinfo id="586" depart="220.00" departLane="-E10_0" departPos="5.10" departSpeed="0.00" departDelay="0.25" arrival="542.00" arrivalLane="47693393#5_1" arrivalPos="315.08" arrivalSpeed="23.39" duration="322.00" routeLength="1372.07" waitingTime="203.00" waitingCount="3" stopTime="0.00" timeLoss="245.88" rerouteNo="0" devices="tripinfo_586" vType="DEFAULT_VEHTYPE" speedFactor="1.09" vaporized=""/>
    <tripinfo id="804" depart="302.00" departLane="-47621504#5_0" departPos="5.10" departSpeed="0.00" departDelay="0.50" arrival="542.00" arrivalLane="-47621504#1_2" arrivalPos="333.17" arrivalSpeed="21.80" duration="240.00" routeLength="1247.22" waitingTime="137.00" waitingCount="2" stopTime="0.00" timeLoss="175.54" rerouteNo="0" devices="tripinfo_804" vType="DEFAULT_VEHTYPE" speedFactor="1.00" vaporized=""/>
    <tripinfo id="1235" depart="464.00" departLane="-E25_0" departPos="5.10" departSpeed="0.00" departDelay="0.88" arrival="542.00" arrivalLane="47693393#5_0" arrivalPos="315.08" arrivalSpeed="21.53" duration="78.00" routeLength="1010.77" waitingTime="0.00" waitingCount="0" stopTime="0.00" timeLoss="16.34" rerouteNo="0" devices="tripinfo_1235" vType="DEFAULT_VEHTYPE" speedFactor="1.07" vaporized=""/>
    <tripinfo id="1255" depart="473.00" departLane="-E2_0" departPos="5.10" departSpeed="0.00" departDelay="2.38" arrival="542.00" arrivalLane="47621504#5_0" arrivalPos="282.84" arrivalSpeed="24.31" duration="69.00" routeLength="924.42" waitingTime="0.00" waitingCount="0" stopTime="0.00" timeLoss="16.20" rerouteNo="0" devices="tripinfo_1255" vType="DEFAULT_VEHTYPE" speedFactor="1.14" vaporized=""/>
    <tripinfo id="709" depart="266.00" departLane="E5_0" departPos="5.10" departSpeed="0.00" departDelay="0.12" arrival="543.00" arrivalLane="-47621504#1_1" arrivalPos="333.17" arrivalSpeed="16.46" duration="277.00" routeLength="1821.21" waitingTime="94.00" waitingCount="2" stopTime="0.00" timeLoss="122.59" rerouteNo="0" devices="tripinfo_709" vType="DEFAULT_VEHTYPE" speedFactor="0.79" vaporized=""/>
    <tripinfo id="812" depart="305.00" departLane="-47621504#5_0" departPos="5.10" departSpeed="0.00" departDelay="0.50" arrival="545.00" arrivalLane="-47621504#1_1" arrivalPos="333.17" arrivalSpeed="22.13" duration="240.00" routeLength="1247.22" waitingTime="135.00" waitingCount="2" stopTime="0.00" timeLoss="182.16" rerouteNo="0" devices="tripinfo_812" vType="DEFAULT_VEHTYPE" speedFactor="1.12" vaporized=""/>
    <tripinfo id="535" depart="204.00" departLane="-E2_0" departPos="5.10" departSpeed="0.00" departDelay="3.38" arrival="546.00" arrivalLane="E1_0" arrivalPos="369.00" arrivalSpeed="10.84" duration="342.00" routeLength="1322.94" waitingTime="194.00" waitingCount="2" stopTime="0.00" timeLoss="237.86" rerouteNo="0" devices="tripinfo_535" vType="DEFAULT_VEHTYPE" speedFactor="0.86" vaporized=""/>
    <tripinfo id="938" depart="352.00" departLane="-E6_0" departPos="5.10" departSpeed="0.00" departDelay="0.25" arrival="546.00" arrivalLane="-47621504#1_1" arrivalPos="333.17" arrivalSpeed="21.87" duration="194.00" routeLength="1275.34" waitingTime="93.00" waitingCount="1" stopTime="0.00" timeLoss="119.44" rerouteNo="0" devices="tripinfo_938" vType="DEFAULT_VEHTYPE" speedFactor="1.00" vaporized=""/>
    <tripinfo id="1047" depart="393.00" departLane="-E1_0" departPos="5.10" departSpeed="0.00" departDelay="0.38" arrival="546.00" arrivalLane="E25_0" arrivalPos="330.97" arrivalSpeed="11.21" duration="153.00" routeLength="1392.92" waitingTime="16.00" waitingCount="1" stopTime="0.00" timeLoss="34.82" rerouteNo="0" devices="tripinfo_1047" vType="DEFAULT_VEHTYPE" speedFactor="0.86" vaporized=""/>
    <tripinfo id="690" depart="259.00" departLane="E5_0" departPos="5.10" departSpeed="0.00" departDelay="0.25" arrival="548.00" arrivalLane="E25_1" arrivalPos="330.97" arrivalSpeed="11.87" duration="289.00" routeLength="1418.00" waitingTime="132.00" waitingCount="3" stopTime="0.00" timeLoss="173.73" rerouteNo="0" devices="tripinfo_690" vType="DEFAULT_VEHTYPE" speedFactor="0.90" vaporized=""/>
    <tripinfo id="941" depart="353.00" departLane="E19_0" departPos="5.10" departSpeed="0.00" departDelay="0.12" arrival="548.00" arrivalLane="E2_1" arrivalPos="256.37" arrivalSpeed="13.10" duration="195.00" routeLength="1518.75" waitingTime="63.00" waitingCount="1" stopTime="0.00" timeLoss="82.69" rerouteNo="0" devices="tripinfo_941" vType="DEFAULT_VEHTYPE" speedFactor="1.00" vaporized=""/>
    <tripinfo id="322" depart="121.00" departLane="E0_0" departPos="5.10" departSpeed="0.00" departDelay="0.25" arrival="549.00" arrivalLane="E10_0" arrivalPos="414.33" arrivalSpeed="11.88" duration="428.00" routeLength="2193.64" waitingTime="200.00" waitingCount="4" stopTime="0.00" timeLoss="260.99" rerouteNo="0" devices="tripinfo_322" vType="DEFAULT_VEHTYPE" speedFactor="0.87" vaporized=""/>
    <tripinfo id="959" depart="361.00" departLane="-47693393#5_0" departPos="5.10" departSpeed="0.00" departDelay="1.38" arrival="549.00" arrivalLane="E10_1" arrivalPos="414.33" arrivalSpeed="15.01" duration="188.00" routeLength="1356.22" waitingTime="85.00" waitingCount="1" stopTime="0.00" timeLoss="114.30" rerouteNo="0" devices="tripinfo_959" vType="DEFAULT_VEHTYPE" speedFactor="1.11" vaporized=""/>
    <tripinfo id="1216" depart="456.00" departLane="-E6_0" departPos="5.10" departSpeed="0.00" departDelay="0.00" arrival="549.00" arrivalLane="E1_0" arrivalPos="369.00" arrivalSpeed="11.61" duration="93.00" routeLength="998.99" waitingTime="0.00" waitingCount="0" stopTime="0.00" timeLoss="18.21" rerouteNo="0" devices="tripinfo_1216" vType="DEFAULT_VEHTYPE" speedFactor="0.89" vaporized=""/>
    <tripinfo id="1259" depart="473.00" departLane="-E8_0" departPos="5.10" departSpeed="0.00" departDelay="0.88" arrival="549.00" arrivalLane="E2_0" arrivalPos="256.37" arrivalSpeed="13.91" duration="76.00" routeLength="856.84" waitingTime="0.00" waitingCount="0" stopTime="0.00" timeLoss="10.35" rerouteNo="0" devices="tripinfo_1259" vType="DEFAULT_VEHTYPE" speedFactor="1.06" vaporized=""/>
    <tripinfo id="546" depart="205.00" departLane="47621504#1_0" departPos="5.10" departSpeed="0.00" departDelay="0.25" arrival="550.00" arrivalLane="-E0_0" arrivalPos="371.34" arrivalSpeed="13.07" duration="345.00" routeLength="1318.04" waitingTime="211.00" waitingCount="3" stopTime="0.00" timeLoss="265.03" rerouteNo="0" devices="tripinfo_546" vType="DEFAULT_VEHTYPE" speedFactor="0.98" vaporized=""/>
    <tripinfo id="836" depart="314.00" departLane="-E8_0" departPos="5.10" departSpeed="0.00" departDelay="0.50" arrival="550.00" arrivalLane="E20_0" arrivalPos="350.11" arrivalSpeed="9.29" duration="236.00" routeLength="913.22" waitingTime="140.00" waitingCount="2" stopTime="0.00" timeLoss="180.40" rerouteNo="0" devices="tripinfo_836" vType="DEFAULT_VEHTYPE" speedFactor="1.04" vaporized=""/>
    <tripinfo id="918" depart="345.00" departLane="-47621504#5_0" departPos="5.10" departSpeed="0.00" departDelay="0.75" arrival="554.00" arrivalLane="E13_0" arrivalPos="382.60" arrivalSpeed="14.12" duration="209.00" routeLength="1279.02" waitingTime="99.00" waitingCount="2" stopTime="0.00" timeLoss="138.87" rerouteNo="0" devices="tripinfo_918" vType="DEFAULT_VEHTYPE" speedFactor="1.09" vaporized=""/>
    <tripinfo id="797" depart="299.00" departLane="-E22_0" departPos="5.10" departSpeed="0.00" departDelay="0.12" arrival="556.00" arrivalLane="-E21_0" arrivalPos="263.57" arrivalSpeed="4.68" duration="257.00" routeLength="1658.18" waitingTime="115.00" waitingCount="2" stopTime="0.00" timeLoss="146.25" rerouteNo="0" devices="tripinfo_797" vType="DEFAULT_VEHTYPE" speedFactor="1.10" vaporized=""/>
    <tripinfo id="983" depart="371.00" departLane="-E2_0" departPos="5.10" departSpeed="0.00" departDelay="2.38" arrival="557.00" arrivalLane="E25_0" arrivalPos="330.97" arrivalSpeed="11.98" duration="186.00" routeLength="1234.67" waitingTime="74.00" waitingCount="1" stopTime="0.00" timeLoss="86.95" rerouteNo="0" devices="tripinfo_983" vType="DEFAULT_VEHTYPE" speedFactor="0.90" vaporized=""/>
    <tripinfo id="486" depart="186.00" departLane="47621504#1_0" departPos="5.10" departSpeed="0.00" departDelay="3.75" arrival="560.00" arrivalLane="E6_1" arrivalPos="330.11" arrivalSpeed="16.38" duration="374.00" routeLength="1291.33" waitingTime="246.00" waitingCount="4" stopTime="0.00" timeLoss="312.53" rerouteNo="0" devices="tripinfo_486" vType="DEFAULT_VEHTYPE" speedFactor="1.24" vaporized=""/>
    <tripinfo id="954" depart="358.00" departLane="-47621504#5_0" departPos="5.10" departSpeed="0.00" departDelay="0.25" arrival="561.00" arrivalLane="E13_0" arrivalPos="382.60" arrivalSpeed="12.99" duration="203.00" routeLength="1279.02" waitingTime="89.00" waitingCount="1" stopTime="0.00" timeLoss="124.35" rerouteNo="0" devices="tripinfo_954" vType="DEFAULT_VEHTYPE" speedFactor="0.98" vaporized=""/>
    <tripinfo id="982" depart="374.00" departLane="-E6_0" departPos="5.10" departSpeed="0.00" departDelay="5.75" arrival="561.00" arrivalLane="E13_1" arrivalPos="382.60" arrivalSpeed="15.93" duration="187.00" routeLength="1307.14" waitingTime="75.00" waitingCount="1" stopTime="0.00" timeLoss="113.66" rerouteNo="0" devices="tripinfo_982" vType="DEFAULT_VEHTYPE" speedFactor="1.19" vaporized=""/>
    <tripinfo id="461" depart="175.00" departLane="-E25_0" departPos="5.10" departSpeed="0.00" departDelay="2.12" arrival="563.00" arrivalLane="E6_1" arrivalPos="330.11" arrivalSpeed="12.10" duration="388.00" routeLength="1668.87" waitingTime="218.00" waitingCount="4" stopTime="0.00" timeLoss="263.69" rerouteNo="0" devices="tripinfo_461" vType="DEFAULT_VEHTYPE" speedFactor="0.92" vaporized=""/>
    <tripinfo id="621" depart="233.00" departLane="-E13_0" departPos="5.10" departSpeed="0.00" departDelay="0.12" arrival="563.00" arrivalLane="E1_1" arrivalPos="369.00" arrivalSpeed="13.14" duration="330.00" routeLength="1062.67" waitingTime="224.00" waitingCount="3" stopTime="0.00" timeLoss="253.05" rerouteNo="0" devices="tripinfo_621" vType="DEFAULT_VEHTYPE" speedFactor="1.02" vaporized=""/>
    <tripinfo id="915" depart="344.00" departLane="-E15_0" departPos="5.10" departSpeed="0.00" departDelay="0.88" arrival="563.00" arrivalLane="E10_0" arrivalPos="414.33" arrivalSpeed="10.88" duration="219.00" routeLength="1405.70" waitingTime="82.00" waitingCount="1" stopTime="0.00" timeLoss="103.79" rerouteNo="0" devices="tripinfo_915" vType="DEFAULT_VEHTYPE" speedFactor="0.82" vaporized=""/>
    <tripinfo id="940" depart="353.00" departLane="-E15_0" departPos="5.10" departSpeed="0.00" departDelay="0.50" arrival="563.00" arrivalLane="E10_1" arrivalPos="414.33" arrivalSpeed="12.24" duration="210.00" routeLength="1405.70" waitingTime="79.00" waitingCount="1" stopTime="0.00" timeLoss="102.97" rerouteNo="0" devices="tripinfo_940" vType="DEFAULT_VEHTYPE" speedFactor="0.89" vaporized=""/>
    <tripinfo id="975" depart="368.00" departLane="-E15_0" departPos="5.10" departSpeed="0.00" departDelay="2.38" arrival="563.00" arrivalLane="E19_0" arrivalPos="273.06" arrivalSpeed="12.20" duration="195.00" routeLength="1670.48" waitingTime="41.00" waitingCount="1" stopTime="0.00" timeLoss="66.08" rerouteNo="0" devices="tripinfo_975" vType="DEFAULT_VEHTYPE" speedFactor="0.96" vaporized=""/>
    <tripinfo id="706" depart="267.00" departLane="-E15_0" departPos="5.10" departSpeed="0.00" departDelay="2.25" arrival="564.00" arrivalLane="E15_1" arrivalPos="382.33" arrivalSpeed="13.02" duration="297.00" routeLength="2077.96" waitingTime="103.00" waitingCount="2" stopTime="0.00" timeLoss="144.40" rerouteNo="0" devices="tripinfo_706" vType="DEFAULT_VEHTYPE" speedFactor="1.00" vaporized=""/>
    <tripinfo id="960" depart="360.00" departLane="47621504#1_0" departPos="5.10" departSpeed="0.00" departDelay="0.00" arrival="564.00" arrivalLane="E1_2" arrivalPos="369.00" arrivalSpeed="14.90" duration="204.00" routeLength="1015.76" waitingTime="106.00" waitingCount="3" stopTime="0.00" timeLoss="144.36" rerouteNo="0" devices="tripinfo_960" vType="DEFAULT_VEHTYPE" speedFactor="1.09" vaporized=""/>
    <tripinfo id="987" depart="371.00" departLane="47621504#1_0" departPos="5.10" departSpeed="0.00" departDelay="0.88" arrival="565.00" arrivalLane="E1_2" arrivalPos="369.00" arrivalSpeed="14.41" duration="194.00" routeLength="1015.76" waitingTime="97.00" waitingCount="2" stopTime="0.00" timeLoss="136.10" rerouteNo="0" devices="tripinfo_987" vType="DEFAULT_VEHTYPE" speedFactor="1.11" vaporized=""/>
    <tripinfo id="1060" depart="398.00" departLane="-47621504#4_0" departPos="5.10" departSpeed="0.00" departDelay="0.50" arrival="565.00" arrivalLane="E13_0" arrivalPos="382.60" arrivalSpeed="12.15" duration="167.00" routeLength="967.99" waitingTime="81.00" waitingCount="1" stopTime="0.00" timeLoss="101.25" rerouteNo="0" devices="tripinfo_1060" vType="DEFAULT_VEHTYPE" speedFactor="0.96" vaporized=""/>
    <tripinfo id="1124" depart="422.00" departLane="-47621504#5_0" departPos="5.10" departSpeed="0.00" departDelay="0.50" arrival="565.00" arrivalLane="E1_0" arrivalPos="369.00" arrivalSpeed="13.18" duration="143.00" routeLength="970.87" waitingTime="57.00" waitingCount="1" stopTime="0.00" timeLoss="85.29" rerouteNo="0" devices="tripinfo_1124" vType="DEFAULT_VEHTYPE" speedFactor="0.95" vaporized=""/>
    <tripinfo id="1154" depart="434.00" departLane="-E15_0" departPos="5.10" departSpeed="0.00" departDelay="1.25" arrival="565.00" arrivalLane="E10_1" arrivalPos="414.33" arrivalSpeed="14.72" duration="131.00" routeLength="1405.70" waitingTime="9.00" waitingCount="1" stopTime="0.00" timeLoss="42.68" rerouteNo="0" devices="tripinfo_1154" vType="DEFAULT_VEHTYPE" speedFactor="1.07" vaporized=""/>
    <tripinfo id="917" depart="344.00" departLane="E3_0" departPos="5.10" departSpeed="0.00" departDelay="0.12" arrival="566.00" arrivalLane="E6_1" arrivalPos="330.11" arrivalSpeed="12.16" duration="222.00" routeLength="1332.29" waitingTime="106.00" waitingCount="1" stopTime="0.00" timeLoss="126.92" rerouteNo="0" devices="tripinfo_917" vType="DEFAULT_VEHTYPE" speedFactor="0.95" vaporized=""/>
    <tripinfo id="1263" depart="474.00" departLane="-E15_0" departPos="5.10" departSpeed="0.00" departDelay="0.38" arrival="566.00" arrivalLane="-E5_0" arrivalPos="399.05" arrivalSpeed="13.33" duration="92.00" routeLength="1068.57" waitingTime="0.00" waitingCount="0" stopTime="0.00" timeLoss="11.56" rerouteNo="0" devices="tripinfo_1263" vType="DEFAULT_VEHTYPE" speedFactor="0.98" vaporized=""/>
    <tripinfo id="759" depart="285.00" departLane="-E15_0" departPos="5.10" departSpeed="0.00" departDelay="0.38" arrival="567.00" arrivalLane="E15_1" arrivalPos="382.33" arrivalSpeed="12.09" duration="282.00" routeLength="2077.96" waitingTime="94.00" waitingCount="1" stopTime="0.00" timeLoss="122.40" rerouteNo="0" devices="tripinfo_759" vType="DEFAULT_VEHTYPE" speedFactor="0.95" vaporized=""/>
    <tripinfo id="1095" depart="412.00" departLane="-E8_0" departPos="5.10" departSpeed="0.00" departDelay="1.38" arrival="567.00" arrivalLane="E10_2" arrivalPos="414.33" arrivalSpeed="13.73" duration="155.00" routeLength="670.89" waitingTime="95.00" waitingCount="1" stopTime="0.00" timeLoss="106.55" rerouteNo="0" devices="tripinfo_1095" vType="DEFAULT_VEHTYPE" speedFactor="1.01" vaporized=""/>
    <tripinfo id="1125" depart="423.00" departLane="-E15_0" departPos="5.10" departSpeed="0.00" departDelay="1.12" arrival="567.00" arrivalLane="E10_0" arrivalPos="414.33" arrivalSpeed="11.50" duration="144.00" routeLength="1405.70" waitingTime="11.00" waitingCount="1" stopTime="0.00" timeLoss="32.34" rerouteNo="0" devices="tripinfo_1125" vType="DEFAULT_VEHTYPE" speedFactor="0.84" vaporized=""/>
    <tripinfo id="396" depart="149.00" departLane="E16_0" departPos="5.10" departSpeed="0.00" departDelay="0.50" arrival="568.00" arrivalLane="E6_2" arrivalPos="330.11" arrivalSpeed="13.51" duration="419.00" routeLength="1665.08" waitingTime="260.00" waitingCount="3" stopTime="0.00" timeLoss="302.20" rerouteNo="0" devices="tripinfo_396" vType="DEFAULT_VEHTYPE" speedFactor="0.98" vaporized=""/>
    <tripinfo id="799" depart="300.00" departLane="-E2_0" departPos="5.10" departSpeed="0.00" departDelay="0.38" arrival="568.00" arrivalLane="-E5_1" arrivalPos="399.05" arrivalSpeed="11.81" duration="268.00" routeLength="1354.72" waitingTime="139.00" waitingCount="2" stopTime="0.00" timeLoss="162.19" rerouteNo="0" devices="tripinfo_799" vType="DEFAULT_VEHTYPE" speedFactor="0.93" vaporized=""/>
    <tripinfo id="895" depart="336.00" departLane="-E2_0" departPos="5.10" departSpeed="0.00" departDelay="0.38" arrival="568.00" arrivalLane="-E5_2" arrivalPos="399.05" arrivalSpeed="13.05" duration="232.00" routeLength="1354.72" waitingTime="105.00" waitingCount="2" stopTime="0.00" timeLoss="135.06" rerouteNo="0" devices="tripinfo_895" vType="DEFAULT_VEHTYPE" speedFactor="1.02" vaporized=""/>
    <tripinfo id="932" depart="351.00" departLane="-E1_0" departPos="5.10" departSpeed="0.00" departDelay="1.50" arrival="568.00" arrivalLane="-E23_0" arrivalPos="266.37" arrivalSpeed="12.28" duration="217.00" routeLength="1692.50" waitingTime="58.00" waitingCount="1" stopTime="0.00" timeLoss="81.92" rerouteNo="0" devices="tripinfo_932" vType="DEFAULT_VEHTYPE" speedFactor="0.92" vaporized=""/>
    <tripinfo id="1149" depart="431.00" departLane="-E15_0" departPos="5.10" departSpeed="0.00" departDelay="0.12" arrival="568.00" arrivalLane="E10_1" arrivalPos="414.33" arrivalSpeed="12.39" duration="137.00" routeLength="1405.70" waitingTime="11.00" waitingCount="1" stopTime="0.00" timeLoss="37.12" rerouteNo="0" devices="tripinfo_1149" vType="DEFAULT_VEHTYPE" speedFactor="0.95" vaporized=""/>
    <tripinfo id="473" depart="178.00" departLane="E5_0" departPos="5.10" departSpeed="0.00" departDelay="0.62" arrival="569.00" arrivalLane="-E23_2" arrivalPos="266.37" arrivalSpeed="14.17" duration="391.00" routeLength="1717.58" waitingTime="218.00" waitingCount="3" stopTime="0.00" timeLoss="268.03" rerouteNo="0" devices="tripinfo_473" vType="DEFAULT_VEHTYPE" speedFactor="1.02" vaporized=""/>
    <tripinfo id="1374" depart="517.00" departLane="-47621504#4_0" departPos="5.10" departSpeed="0.00" departDelay="1.75" arrival="569.00" arrivalLane="E1_0" arrivalPos="369.00" arrivalSpeed="14.40" duration="52.00" routeLength="659.84" waitingTime="0.00" waitingCount="0" stopTime="0.00" timeLoss="13.54" rerouteNo="0" devices="tripinfo_1374" vType="DEFAULT_VEHTYPE" speedFactor="1.08" vaporized=""/>
    <tripinfo id="1141" depart="428.00" departLane="47621504#1_0" departPos="5.10" departSpeed="0.00" departDelay="0.12" arrival="570.00" arrivalLane="E1_2" arrivalPos="369.00" arrivalSpeed="14.31" duration="142.00" routeLength="1015.76" waitingTime="61.00" waitingCount="1" stopTime="0.00" timeLoss="84.06" rerouteNo="0" devices="tripinfo_1141" vType="DEFAULT_VEHTYPE" speedFactor="1.12" vaporized=""/>
    <tripinfo id="1050" depart="394.00" departLane="-E21_0" departPos="5.10" departSpeed="0.00" departDelay="0.25" arrival="572.00" arrivalLane="E15_0" arrivalPos="382.33" arrivalSpeed="11.44" duration="178.00" routeLength="1307.28" waitingTime="53.00" waitingCount="1" stopTime="0.00" timeLoss="71.93" rerouteNo="0" devices="tripinfo_1050" vType="DEFAULT_VEHTYPE" speedFactor="0.91" vaporized=""/>
    <tripinfo id="1158" depart="435.00" departLane="-E20_0" departPos="5.10" departSpeed="0.00" departDelay="0.75" arrival="572.00" arrivalLane="E15_2" arrivalPos="382.33" arrivalSpeed="13.75" duration="137.00" routeLength="1034.68" waitingTime="41.00" waitingCount="1" stopTime="0.00" timeLoss="59.67" rerouteNo="0" devices="tripinfo_1158" vType="DEFAULT_VEHTYPE" speedFactor="0.99" vaporized=""/>
    <tripinfo id="237" depart="95.00" departLane="-E15_0" departPos="5.10" departSpeed="0.00" departDelay="6.12" arrival="573.00" arrivalLane="E6_1" arrivalPos="330.11" arrivalSpeed="11.26" duration="478.00" routeLength="2075.23" waitingTime="260.00" waitingCount="4" stopTime="0.00" timeLoss="314.57" rerouteNo="0" devices="tripinfo_237" vType="DEFAULT_VEHTYPE" speedFactor="0.88" vaporized=""/>
    <tripinfo id="515" depart="194.00" departLane="-E10_0" departPos="5.10" departSpeed="0.00" departDelay="0.88" arrival="573.00" arrivalLane="-E5_0" arrivalPos="399.05" arrivalSpeed="12.12" duration="379.00" routeLength="1152.35" waitingTime="260.00" waitingCount="3" stopTime="0.00" timeLoss="295.21" rerouteNo="0" devices="tripinfo_515" vType="DEFAULT_VEHTYPE" speedFactor="0.91" vaporized=""/>
    <tripinfo id="808" depart="303.00" departLane="-E2_0" departPos="5.10" departSpeed="0.00" departDelay="0.00" arrival="574.00" arrivalLane="E15_1" arrivalPos="382.33" arrivalSpeed="13.05" duration="271.00" routeLength="1639.06" waitingTime="111.00" waitingCount="3" stopTime="0.00" timeLoss="151.50" rerouteNo="0" devices="tripinfo_808" vType="DEFAULT_VEHTYPE" speedFactor="0.98" vaporized=""/>
    <tripinfo id="1354" depart="512.00" departLane="-E2_0" departPos="5.10" departSpeed="0.00" departDelay="4.25" arrival="574.00" arrivalLane="E0_0" arrivalPos="371.34" arrivalSpeed="10.58" duration="62.00" routeLength="632.54" waitingTime="0.00" waitingCount="0" stopTime="0.00" timeLoss="7.19" rerouteNo="0" devices="tripinfo_1354" vType="DEFAULT_VEHTYPE" speedFactor="0.84" vaporized=""/>
    <tripinfo id="490" depart="186.00" departLane="-47693393#5_0" departPos="5.10" departSpeed="0.00" departDelay="2.25" arrival="575.00" arrivalLane="E6_2" arrivalPos="330.11" arrivalSpeed="13.89" duration="389.00" routeLength="2005.28" waitingTime="198.00" waitingCount="3" stopTime="0.00" timeLoss="268.02" rerouteNo="0" devices="tripinfo_490" vType="DEFAULT_VEHTYPE" speedFactor="1.08" vaporized=""/>
    <tripinfo id="888" depart="337.00" departLane="-E10_0" departPos="5.10" departSpeed="0.00" departDelay="4.00" arrival="575.00" arrivalLane="-E20_1" arrivalPos="350.11" arrivalSpeed="10.49" duration="238.00" routeLength="1493.85" waitingTime="55.00" waitingCount="2" stopTime="0.00" timeLoss="86.88" rerouteNo="0" devices="tripinfo_888" vType="DEFAULT_VEHTYPE" speedFactor="0.77" vaporized=""/>
    <tripinfo id="912" depart="342.00" departLane="E22_0" departPos="5.10" departSpeed="0.00" departDelay="0.00" arrival="575.00" arrivalLane="-E5_1" arrivalPos="399.05" arrivalSpeed="13.38" duration="233.00" routeLength="2149.53" waitingTime="43.00" waitingCount="2" stopTime="0.00" timeLoss="86.31" rerouteNo="0" devices="tripinfo_912" vType="DEFAULT_VEHTYPE" speedFactor="1.01" vaporized=""/>
    <tripinfo id="976" depart="368.00" departLane="-E6_0" departPos="5.10" departSpeed="0.00" departDelay="2.00" arrival="575.00" arrivalLane="E13_0" arrivalPos="382.60" arrivalSpeed="11.56" duration="207.00" routeLength="1307.14" waitingTime="78.00" waitingCount="1" stopTime="0.00" timeLoss="103.53" rerouteNo="0" devices="tripinfo_976" vType="DEFAULT_VEHTYPE" speedFactor="0.85" vaporized=""/>
    <tripinfo id="772" depart="290.00" departLane="-E21_0" departPos="5.10" departSpeed="0.00" departDelay="0.50" arrival="576.00" arrivalLane="E6_1" arrivalPos="330.11" arrivalSpeed="11.46" duration="286.00" routeLength="1304.55" waitingTime="151.00" waitingCount="2" stopTime="0.00" timeLoss="187.16" rerouteNo="0" devices="tripinfo_772" vType="DEFAULT_VEHTYPE" speedFactor="0.89" vaporized=""/>
    <tripinfo id="900" depart="338.00" departLane="-E2_0" departPos="5.10" departSpeed="0.00" departDelay="0.50" arrival="576.00" arrivalLane="E15_1" arrivalPos="382.33" arrivalSpeed="13.96" duration="238.00" routeLength="1639.06" waitingTime="77.00" waitingCount="3" stopTime="0.00" timeLoss="121.97" rerouteNo="0" devices="tripinfo_900" vType="DEFAULT_VEHTYPE" speedFactor="1.02" vaporized=""/>
    <tripinfo id="512" depart="198.00" departLane="-47693393#5_0" departPos="5.10" departSpeed="0.00" departDelay="6.00" arrival="577.00" arrivalLane="E6_2" arrivalPos="330.11" arrivalSpeed="13.93" duration="379.00" routeLength="2005.28" waitingTime="185.00" waitingCount="3" stopTime="0.00" timeLoss="258.80" rerouteNo="0" devices="tripinfo_512" vType="DEFAULT_VEHTYPE" speedFactor="1.09" vaporized=""/>
    <tripinfo id="386" depart="145.00" departLane="-47693411#4_0" departPos="5.10" departSpeed="0.00" departDelay="0.25" arrival="578.00" arrivalLane="E13_1" arrivalPos="382.60" arrivalSpeed="12.53" duration="433.00" routeLength="1743.68" waitingTime="244.00" waitingCount="4" stopTime="0.00" timeLoss="306.98" rerouteNo="0" devices="tripinfo_386" vType="DEFAULT_VEHTYPE" speedFactor="0.99" vaporized=""/>
    <tripinfo id="564" depart="212.00" departLane="-E10_0" departPos="5.10" departSpeed="0.00" departDelay="0.50" arrival="579.00" arrivalLane="-E5_0" arrivalPos="399.05" arrivalSpeed="11.00" duration="367.00" routeLength="1152.35" waitingTime="244.00" waitingCount="3" stopTime="0.00" timeLoss="275.23" rerouteNo="0" devices="tripinfo_564" vType="DEFAULT_VEHTYPE" speedFactor="0.83" vaporized=""/>
    <tripinfo id="678" depart="255.00" departLane="-E10_0" departPos="5.10" departSpeed="0.00" departDelay="0.75" arrival="579.00" arrivalLane="E15_1" arrivalPos="382.33" arrivalSpeed="13.72" duration="324.00" routeLength="1436.69" waitingTime="180.00" waitingCount="3" stopTime="0.00" timeLoss="226.35" rerouteNo="0" devices="tripinfo_678" vType="DEFAULT_VEHTYPE" speedFactor="0.99" vaporized=""/>
    <tripinfo id="928" depart="348.00" departLane="-E8_0" departPos="5.10" departSpeed="0.00" departDelay="0.00" arrival="579.00" arrivalLane="-E5_1" arrivalPos="399.05" arrivalSpeed="12.37" duration="231.00" routeLength="977.41" waitingTime="114.00" waitingCount="3" stopTime="0.00" timeLoss="164.93" rerouteNo="0" devices="tripinfo_928" vType="DEFAULT_VEHTYPE" speedFactor="0.95" vaporized=""/>
    <tripinfo id="567" depart="213.00" departLane="E0_0" departPos="5.10" departSpeed="0.00" departDelay="0.38" arrival="580.00" arrivalLane="E13_2" arrivalPos="382.60" arrivalSpeed="14.62" duration="367.00" routeLength="1364.79" waitingTime="223.00" waitingCount="3" stopTime="0.00" timeLoss="280.52" rerouteNo="0" devices="tripinfo_567" vType="DEFAULT_VEHTYPE" speedFactor="1.07" vaporized=""/>
    <tripinfo id="757" depart="291.00" departLane="-E13_0" departPos="5.10" departSpeed="0.00" departDelay="7.12" arrival="580.00" arrivalLane="E20_0" arrivalPos="350.11" arrivalSpeed="13.48" duration="289.00" routeLength="1829.40" waitingTime="112.00" waitingCount="3" stopTime="0.00" timeLoss="161.06" rerouteNo="0" devices="tripinfo_757" vType="DEFAULT_VEHTYPE" speedFactor="1.04" vaporized=""/>
    <tripinfo id="1144" depart="429.00" departLane="-E6_0" departPos="5.10" departSpeed="0.00" departDelay="0.00" arrival="580.00" arrivalLane="E13_0" arrivalPos="382.60" arrivalSpeed="10.89" duration="151.00" routeLength="1307.14" waitingTime="25.00" waitingCount="1" stopTime="0.00" timeLoss="49.54" rerouteNo="0" devices="tripinfo_1144" vType="DEFAULT_VEHTYPE" speedFactor="0.87" vaporized=""/>
    <tripinfo id="1294" depart="490.00" departLane="-E6_0" departPos="5.10" departSpeed="0.00" departDelay="4.75" arrival="580.00" arrivalLane="E1_0" arrivalPos="369.00" arrivalSpeed="13.06" duration="90.00" routeLength="998.99" waitingTime="0.00" waitingCount="0" stopTime="0.00" timeLoss="20.32" rerouteNo="0" devices="tripinfo_1294" vType="DEFAULT_VEHTYPE" speedFactor="0.95" vaporized=""/>
    <tripinfo id="636" depart="239.00" departLane="-47693411#4_0" departPos="5.10" departSpeed="0.00" departDelay="0.50" arrival="581.00" arrivalLane="47693393#5_0" arrivalPos="315.08" arrivalSpeed="22.48" duration="342.00" routeLength="1668.53" waitingTime="187.00" waitingCount="3" stopTime="0.00" timeLoss="224.41" rerouteNo="0" devices="tripinfo_636" vType="DEFAULT_VEHTYPE" speedFactor="1.02" vaporized=""/>
    <tripinfo id="716" depart="269.00" departLane="-E8_0" departPos="5.10" departSpeed="0.00" departDelay="0.50" arrival="581.00" arrivalLane="E15_1" arrivalPos="382.33" arrivalSpeed="12.83" duration="312.00" routeLength="1261.75" waitingTime="180.00" waitingCount="4" stopTime="0.00" timeLoss="228.27" rerouteNo="0" devices="tripinfo_716" vType="DEFAULT_VEHTYPE" speedFactor="0.99" vaporized=""/>
    <tripinfo id="807" depart="303.00" departLane="-E15_0" departPos="5.10" departSpeed="0.00" departDelay="0.38" arrival="581.00" arrivalLane="E15_2" arrivalPos="382.33" arrivalSpeed="15.24" duration="278.00" routeLength="2077.96" waitingTime="99.00" waitingCount="1" stopTime="0.00" timeLoss="147.18" rerouteNo="0" devices="tripinfo_807" vType="DEFAULT_VEHTYPE" speedFactor="1.16" vaporized=""/>
    <tripinfo id="929" depart="352.00" departLane="47693393#2_0" departPos="5.10" departSpeed="0.00" departDelay="3.62" arrival="581.00" arrivalLane="E6_1" arrivalPos="330.11" arrivalSpeed="12.83" duration="229.00" routeLength="1697.55" waitingTime="72.00" waitingCount="2" stopTime="0.00" timeLoss="115.11" rerouteNo="0" devices="tripinfo_929" vType="DEFAULT_VEHTYPE" speedFactor="0.96" vaporized=""/>
    <tripinfo id="509" depart="191.00" departLane="-47621504#5_0" departPos="5.10" departSpeed="0.00" departDelay="0.12" arrival="582.00" arrivalLane="E21_0" arrivalPos="263.57" arrivalSpeed="14.59" duration="391.00" routeLength="1260.42" waitingTime="236.00" waitingCount="4" stopTime="0.00" timeLoss="323.50" rerouteNo="0" devices="tripinfo_509" vType="DEFAULT_VEHTYPE" speedFactor="1.12" vaporized=""/>
    <tripinfo id="1310" depart="492.00" departLane="E5_0" departPos="5.10" departSpeed="0.00" departDelay="0.75" arrival="582.00" arrivalLane="E10_0" arrivalPos="414.33" arrivalSpeed="13.49" duration="90.00" routeLength="1120.98" waitingTime="0.00" waitingCount="0" stopTime="0.00" timeLoss="16.37" rerouteNo="0" devices="tripinfo_1310" vType="DEFAULT_VEHTYPE" speedFactor="1.00" vaporized=""/>
    <tripinfo id="679" depart="255.00" departLane="E0_0" departPos="5.10" departSpeed="0.00" departDelay="0.38" arrival="583.00" arrivalLane="E13_0" arrivalPos="382.60" arrivalSpeed="13.38" duration="328.00" routeLength="1364.79" waitingTime="181.00" waitingCount="3" stopTime="0.00" timeLoss="234.82" rerouteNo="0" devices="tripinfo_679" vType="DEFAULT_VEHTYPE" speedFactor="0.99" vaporized=""/>
    <tripinfo id="931" depart="351.00" departLane="-47693393#5_0" departPos="5.10" departSpeed="0.00" departDelay="1.88" arrival="583.00" arrivalLane="E16_1" arrivalPos="350.84" arrivalSpeed="13.14" duration="232.00" routeLength="685.94" waitingTime="143.00" waitingCount="2" stopTime="0.00" timeLoss="189.64" rerouteNo="0" devices="tripinfo_931" vType="DEFAULT_VEHTYPE" speedFactor="1.00" vaporized=""/>
    <tripinfo id="1150" depart="435.00" departLane="-E3_0" departPos="5.10" departSpeed="0.00" departDelay="3.75" arrival="583.00" arrivalLane="47621504#5_0" arrivalPos="282.84" arrivalSpeed="20.14" duration="148.00" routeLength="990.10" waitingTime="65.00" waitingCount="1" stopTime="0.00" timeLoss="80.75" rerouteNo="0" devices="tripinfo_1150" vType="DEFAULT_VEHTYPE" speedFactor="0.96" vaporized=""/>
    <tripinfo id="877" depart="329.00" departLane="-E1_0" departPos="5.10" departSpeed="0.00" departDelay="0.12" arrival="584.00" arrivalLane="E6_1" arrivalPos="330.11" arrivalSpeed="11.96" duration="255.00" routeLength="1030.41" waitingTime="152.00" waitingCount="2" stopTime="0.00" timeLoss="179.82" rerouteNo="0" devices="tripinfo_877" vType="DEFAULT_VEHTYPE" speedFactor="0.91" vaporized=""/>
    <tripinfo id="533" depart="200.00" departLane="-E3_0" departPos="5.10" departSpeed="0.00" departDelay="0.12" arrival="585.00" arrivalLane="E13_0" arrivalPos="382.60" arrivalSpeed="12.75" duration="385.00" routeLength="1696.77" waitingTime="207.00" waitingCount="4" stopTime="0.00" timeLoss="268.38" rerouteNo="0" devices="tripinfo_533" vType="DEFAULT_VEHTYPE" speedFactor="0.99" vaporized=""/>
    <tripinfo id="655" depart="246.00" departLane="-E1_0" departPos="5.10" departSpeed="0.00" departDelay="0.38" arrival="585.00" arrivalLane="-E5_0" arrivalPos="399.05" arrivalSpeed="12.68" duration="339.00" routeLength="1565.57" waitingTime="197.00" waitingCount="3" stopTime="0.00" timeLoss="225.06" rerouteNo="0" devices="tripinfo_655" vType="DEFAULT_VEHTYPE" speedFactor="1.00" vaporized=""/>
    <tripinfo id="822" depart="309.00" departLane="-E15_0" departPos="5.10" departSpeed="0.00" departDelay="0.75" arrival="585.00" arrivalLane="E15_1" arrivalPos="382.33" arrivalSpeed="13.60" duration="276.00" routeLength="2077.96" waitingTime="93.00" waitingCount="1" stopTime="0.00" timeLoss="127.72" rerouteNo="0" devices="tripinfo_822" vType="DEFAULT_VEHTYPE" speedFactor="1.03" vaporized=""/>
    <tripinfo id="913" depart="343.00" departLane="E17_0" departPos="5.10" departSpeed="0.00" departDelay="0.62" arrival="586.00" arrivalLane="-E5_1" arrivalPos="399.05" arrivalSpeed="13.56" duration="243.00" routeLength="1827.50" waitingTime="79.00" waitingCount="2" stopTime="0.00" timeLoss="117.30" rerouteNo="0" devices="tripinfo_913" vType="DEFAULT_VEHTYPE" speedFactor="1.06" vaporized=""/>
    <tripinfo id="558" depart="216.00" departLane="-E13_0" departPos="5.10" departSpeed="0.00" departDelay="6.75" arrival="587.00" arrivalLane="E20_0" arrivalPos="350.11" arrivalSpeed="12.92" duration="371.00" routeLength="1829.40" waitingTime="178.00" waitingCount="5" stopTime="0.00" timeLoss="235.70" rerouteNo="0" devices="tripinfo_558" vType="DEFAULT_VEHTYPE" speedFactor="0.99" vaporized=""/>
    <tripinfo id="611" depart="233.00" departLane="-E6_0" departPos="5.10" departSpeed="0.00" departDelay="3.88" arrival="587.00" arrivalLane="-E5_1" arrivalPos="399.05" arrivalSpeed="14.73" duration="354.00" routeLength="1819.65" waitingTime="187.00" waitingCount="3" stopTime="0.00" timeLoss="244.07" rerouteNo="0" devices="tripinfo_611" vType="DEFAULT_VEHTYPE" speedFactor="1.13" vaporized=""/>
    <tripinfo id="946" depart="355.00" departLane="-E8_0" departPos="5.10" departSpeed="0.00" departDelay="0.25" arrival="587.00" arrivalLane="E15_2" arrivalPos="382.33" arrivalSpeed="14.38" duration="232.00" routeLength="1261.75" waitingTime="99.00" waitingCount="2" stopTime="0.00" timeLoss="154.59" rerouteNo="0" devices="tripinfo_946" vType="DEFAULT_VEHTYPE" speedFactor="1.08" vaporized=""/>
    <tripinfo id="462" depart="179.00" departLane="-E6_0" departPos="5.10" departSpeed="0.00" departDelay="5.75" arrival="588.00" arrivalLane="47693393#5_0" arrivalPos="315.08" arrivalSpeed="21.94" duration="409.00" routeLength="1989.26" waitingTime="233.00" waitingCount="3" stopTime="0.00" timeLoss="279.20" rerouteNo="0" devices="tripinfo_462" vType="DEFAULT_VEHTYPE" speedFactor="1.01" vaporized=""/>
    <tripinfo id="1395" depart="524.00" departLane="-E1_0" departPos="5.10" departSpeed="0.00" departDelay="0.88" arrival="588.00" arrivalLane="E23_0" arrivalPos="266.37" arrivalSpeed="11.24" duration="64.00" routeLength="639.30" waitingTime="0.00" waitingCount="0" stopTime="0.00" timeLoss="8.31" rerouteNo="0" devices="tripinfo_1395" vType="DEFAULT_VEHTYPE" speedFactor="0.85" vaporized=""/>
    <tripinfo id="128" depart="51.00" departLane="-47621504#5_0" departPos="5.10" departSpeed="0.00" departDelay="3.00" arrival="589.00" arrivalLane="-E5_0" arrivalPos="399.05" arrivalSpeed="14.35" duration="538.00" routeLength="1791.53" waitingTime="362.00" waitingCount="6" stopTime="0.00" timeLoss="436.10" rerouteNo="0" devices="tripinfo_128" vType="DEFAULT_VEHTYPE" speedFactor="1.12" vaporized=""/>
    <tripinfo id="647" depart="243.00" departLane="-E15_0" departPos="5.10" departSpeed="0.00" departDelay="0.38" arrival="589.00" arrivalLane="E13_0" arrivalPos="382.60" arrivalSpeed="13.14" duration="346.00" routeLength="1567.55" waitingTime="202.00" waitingCount="3" stopTime="0.00" timeLoss="229.48" rerouteNo="0" devices="tripinfo_647" vType="DEFAULT_VEHTYPE" speedFactor="0.97" vaporized=""/>
    <tripinfo id="762" depart="288.00" departLane="-E15_0" departPos="5.10" departSpeed="0.00" departDelay="2.25" arrival="590.00" arrivalLane="E13_1" arrivalPos="382.60" arrivalSpeed="13.81" duration="302.00" routeLength="1567.55" waitingTime="168.00" waitingCount="2" stopTime="0.00" timeLoss="188.48" rerouteNo="0" devices="tripinfo_762" vType="DEFAULT_VEHTYPE" speedFactor="0.99" vaporized=""/>
    <tripinfo id="765" depart="291.00" departLane="-E10_0" departPos="5.10" departSpeed="0.00" departDelay="4.12" arrival="590.00" arrivalLane="E6_0" arrivalPos="330.11" arrivalSpeed="12.23" duration="299.00" routeLength="1545.55" waitingTime="152.00" waitingCount="2" stopTime="0.00" timeLoss="173.71" rerouteNo="0" devices="tripinfo_765" vType="DEFAULT_VEHTYPE" speedFactor="0.94" vaporized=""/>
    <tripinfo id="540" depart="203.00" departLane="-E17_0" departPos="5.10" departSpeed="0.00" departDelay="0.50" arrival="591.00" arrivalLane="47621504#4_0" arrivalPos="286.75" arrivalSpeed="6.12" duration="388.00" routeLength="1347.47" waitingTime="260.00" waitingCount="3" stopTime="0.00" timeLoss="310.13" rerouteNo="0" devices="tripinfo_540" vType="DEFAULT_VEHTYPE" speedFactor="1.17" vaporized=""/>
    <tripinfo id="691" depart="260.00" departLane="-E6_0" departPos="5.10" departSpeed="0.00" departDelay="0.88" arrival="591.00" arrivalLane="E25_0" arrivalPos="330.97" arrivalSpeed="14.74" duration="331.00" routeLength="1652.95" waitingTime="177.00" waitingCount="3" stopTime="0.00" timeLoss="227.70" rerouteNo="0" devices="tripinfo_691" vType="DEFAULT_VEHTYPE" speedFactor="1.10" vaporized=""/>
    <tripinfo id="806" depart="307.00" departLane="-E6_0" departPos="5.10" departSpeed="0.00" departDelay="4.75" arrival="591.00" arrivalLane="E21_0" arrivalPos="263.57" arrivalSpeed="13.79" duration="284.00" routeLength="1288.54" waitingTime="155.00" waitingCount="2" stopTime="0.00" timeLoss="197.58" rerouteNo="0" devices="tripinfo_806" vType="DEFAULT_VEHTYPE" speedFactor="1.01" vaporized=""/>
    <tripinfo id="988" depart="373.00" departLane="-E8_0" departPos="5.10" departSpeed="0.00" departDelay="2.50" arrival="591.00" arrivalLane="E6_1" arrivalPos="330.11" arrivalSpeed="12.75" duration="218.00" routeLength="1348.90" waitingTime="88.00" waitingCount="1" stopTime="0.00" timeLoss="111.05" rerouteNo="0" devices="tripinfo_988" vType="DEFAULT_VEHTYPE" speedFactor="0.98" vaporized=""/>
    <tripinfo id="353" depart="133.00" departLane="-E8_0" departPos="5.10" departSpeed="0.00" departDelay="0.62" arrival="592.00" arrivalLane="E13_0" arrivalPos="382.60" arrivalSpeed="13.91" duration="459.00" routeLength="1994.38" waitingTime="261.00" waitingCount="4" stopTime="0.00" timeLoss="325.94" rerouteNo="0" devices="tripinfo_353" vType="DEFAULT_VEHTYPE" speedFactor="1.03" vaporized=""/>
    <tripinfo id="547" depart="207.00" departLane="-47693393#5_0" departPos="5.10" departSpeed="0.00" departDelay="1.88" arrival="592.00" arrivalLane="E2_0" arrivalPos="256.37" arrivalSpeed="12.98" duration="385.00" routeLength="1574.41" waitingTime="224.00" waitingCount="4" stopTime="0.00" timeLoss="280.65" rerouteNo="0" devices="tripinfo_547" vType="DEFAULT_VEHTYPE" speedFactor="1.00" vaporized=""/>
    <tripinfo id="823" depart="311.00" departLane="-E10_0" departPos="5.10" departSpeed="0.00" departDelay="2.38" arrival="593.00" arrivalLane="E6_0" arrivalPos="330.11" arrivalSpeed="13.10" duration="282.00" routeLength="1545.55" waitingTime="137.00" waitingCount="2" stopTime="0.00" timeLoss="157.99" rerouteNo="0" devices="tripinfo_823" vType="DEFAULT_VEHTYPE" speedFactor="0.95" vaporized=""/>
    <tripinfo id="1175" depart="441.00" departLane="-E17_0" departPos="5.10" departSpeed="0.00" departDelay="0.38" arrival="593.00" arrivalLane="-E5_1" arrivalPos="399.05" arrivalSpeed="15.31" duration="152.00" routeLength="1442.08" waitingTime="20.00" waitingCount="2" stopTime="0.00" timeLoss="56.51" rerouteNo="0" devices="tripinfo_1175" vType="DEFAULT_VEHTYPE" speedFactor="1.10" vaporized=""/>
    <tripinfo id="145" depart="55.00" departLane="-47621504#4_0" departPos="5.10" departSpeed="0.00" departDelay="0.62" arrival="594.00" arrivalLane="E22_1" arrivalPos="370.63" arrivalSpeed="12.13" duration="539.00" routeLength="1656.78" waitingTime="335.00" waitingCount="7" stopTime="0.00" timeLoss="439.98" rerouteNo="0" devices="tripinfo_145" vType="DEFAULT_VEHTYPE" speedFactor="1.14" vaporized=""/>
    <tripinfo id="711" depart="269.00" departLane="E5_0" departPos="5.10" departSpeed="0.00" departDelay="2.38" arrival="594.00" arrivalLane="E13_1" arrivalPos="382.60" arrivalSpeed="15.58" duration="325.00" routeLength="1852.59" waitingTime="139.00" waitingCount="4" stopTime="0.00" timeLoss="205.83" rerouteNo="0" devices="tripinfo_711" vType="DEFAULT_VEHTYPE" speedFactor="1.14" vaporized=""/>
    <tripinfo id="171" depart="65.00" departLane="-47621504#5_0" departPos="5.10" departSpeed="0.00" departDelay="0.88" arrival="596.00" arrivalLane="-E5_0" arrivalPos="399.05" arrivalSpeed="11.38" duration="531.00" routeLength="1791.53" waitingTime="333.00" waitingCount="6" stopTime="0.00" timeLoss="403.63" rerouteNo="0" devices="tripinfo_171" vType="DEFAULT_VEHTYPE" speedFactor="0.90" vaporized=""/>
    <tripinfo id="1244" depart="467.00" departLane="-E6_0" departPos="5.10" departSpeed="0.00" departDelay="0.50" arrival="596.00" arrivalLane="-E0_0" arrivalPos="371.34" arrivalSpeed="11.34" duration="129.00" routeLength="724.49" waitingTime="57.00" waitingCount="1" stopTime="0.00" timeLoss="67.77" rerouteNo="0" devices="tripinfo_1244" vType="DEFAULT_VEHTYPE" speedFactor="0.85" vaporized=""/>
    <tripinfo id="683" depart="257.00" departLane="E21_0" departPos="5.10" departSpeed="0.00" departDelay="0.88" arrival="597.00" arrivalLane="-E3_0" arrivalPos="306.82" arrivalSpeed="13.23" duration="340.00" routeLength="1622.64" waitingTime="180.00" waitingCount="3" stopTime="0.00" timeLoss="216.46" rerouteNo="0" devices="tripinfo_683" vType="DEFAULT_VEHTYPE" speedFactor="0.97" vaporized=""/>
    <tripinfo id="792" depart="300.00" departLane="-47693411#4_0" departPos="5.10" departSpeed="0.00" departDelay="3.00" arrival="597.00" arrivalLane="-E5_1" arrivalPos="399.05" arrivalSpeed="12.86" duration="297.00" routeLength="1478.07" waitingTime="153.00" waitingCount="3" stopTime="0.00" timeLoss="181.50" rerouteNo="0" devices="tripinfo_792" vType="DEFAULT_VEHTYPE" speedFactor="0.99" vaporized=""/>
    <tripinfo id="1368" depart="513.00" departLane="-E1_0" departPos="5.10" departSpeed="0.00" departDelay="0.00" arrival="597.00" arrivalLane="E13_0" arrivalPos="382.60" arrivalSpeed="14.22" duration="84.00" routeLength="1032.01" waitingTime="0.00" waitingCount="0" stopTime="0.00" timeLoss="10.32" rerouteNo="0" devices="tripinfo_1368" vType="DEFAULT_VEHTYPE" speedFactor="1.04" vaporized=""/>
    <tripinfo id="517" depart="194.00" departLane="-47621504#5_0" departPos="5.10" departSpeed="0.00" departDelay="0.12" arrival="598.00" arrivalLane="E25_0" arrivalPos="330.97" arrivalSpeed="11.54" duration="404.00" routeLength="1624.83" waitingTime="230.00" waitingCount="4" stopTime="0.00" timeLoss="293.28" rerouteNo="0" devices="tripinfo_517" vType="DEFAULT_VEHTYPE" speedFactor="0.92" vaporized=""/>
    <tripinfo id="577" depart="221.00" departLane="-E6_0" departPos="5.10" departSpeed="0.00" departDelay="4.62" arrival="598.00" arrivalLane="E10_0" arrivalPos="414.33" arrivalSpeed="12.47" duration="377.00" routeLength="1544.81" waitingTime="228.00" waitingCount="3" stopTime="0.00" timeLoss="254.38" rerouteNo="0" devices="tripinfo_577" vType="DEFAULT_VEHTYPE" speedFactor="0.97" vaporized=""/>
    <tripinfo id="495" depart="186.00" departLane="-E15_0" departPos="5.10" departSpeed="0.00" departDelay="0.38" arrival="599.00" arrivalLane="-E16_0" arrivalPos="350.84" arrivalSpeed="11.66" duration="413.00" routeLength="1698.80" waitingTime="215.00" waitingCount="4" stopTime="0.00" timeLoss="266.37" rerouteNo="0" devices="tripinfo_495" vType="DEFAULT_VEHTYPE" speedFactor="0.85" vaporized=""/>
    <tripinfo id="581" depart="224.00" departLane="-E6_0" departPos="5.10" departSpeed="0.00" departDelay="6.12" arrival="599.00" arrivalLane="E10_1" arrivalPos="414.33" arrivalSpeed="12.86" duration="375.00" routeLength="1544.81" waitingTime="223.00" waitingCount="3" stopTime="0.00" timeLoss="254.02" rerouteNo="0" devices="tripinfo_581" vType="DEFAULT_VEHTYPE" speedFactor="0.98" vaporized=""/>
    <tripinfo id="622" depart="236.00" departLane="-47621504#5_0" departPos="5.10" departSpeed="0.00" departDelay="2.75" arrival="599.00" arrivalLane="E25_1" arrivalPos="330.97" arrivalSpeed="13.64" duration="363.00" routeLength="1624.83" waitingTime="200.00" waitingCount="3" stopTime="0.00" timeLoss="262.08" rerouteNo="0" devices="tripinfo_622" vType="DEFAULT_VEHTYPE" speedFactor="1.02" vaporized=""/>
    <tripinfo id="721" depart="271.00" departLane="-E19_0" departPos="5.10" departSpeed="0.00" departDelay="0.62" arrival="599.00" arrivalLane="E2_0" arrivalPos="256.37" arrivalSpeed="12.24" duration="328.00" routeLength="1231.50" waitingTime="195.00" waitingCount="3" stopTime="0.00" timeLoss="232.70" rerouteNo="0" devices="tripinfo_721" vType="DEFAULT_VEHTYPE" speedFactor="0.93" vaporized=""/>
    <tripinfo id="743" depart="279.00" departLane="-E15_0" departPos="5.10" departSpeed="0.00" departDelay="0.38" arrival="600.00" arrivalLane="E2_1" arrivalPos="256.37" arrivalSpeed="12.74" duration="321.00" routeLength="1623.89" waitingTime="158.00" waitingCount="3" stopTime="0.00" timeLoss="203.47" rerouteNo="0" devices="tripinfo_743" vType="DEFAULT_VEHTYPE" speedFactor="1.00" vaporized=""/>
    <tripinfo id="1065" depart="400.00" departLane="E22_0" departPos="5.10" departSpeed="0.00" departDelay="0.62" arrival="600.00" arrivalLane="-E17_1" arrivalPos="373.55" arrivalSpeed="7.37" duration="200.00" routeLength="1054.81" waitingTime="87.00" waitingCount="3" stopTime="0.00" timeLoss="116.31" rerouteNo="0" devices="tripinfo_1065" vType="DEFAULT_VEHTYPE" speedFactor="0.92" vaporized=""/>
    <tripinfo id="1380" depart="518.00" departLane="-E2_0" departPos="5.10" departSpeed="0.00" departDelay="0.50" arrival="600.00" arrivalLane="47621504#5_0" arrivalPos="282.84" arrivalSpeed="18.74" duration="82.00" routeLength="924.42" waitingTime="0.00" waitingCount="0" stopTime="0.00" timeLoss="12.07" rerouteNo="0" devices="tripinfo_1380" vType="DEFAULT_VEHTYPE" speedFactor="0.87" vaporized=""/>
    <tripinfo id="565" depart="215.00" departLane="-E6_0" departPos="5.10" departSpeed="0.00" departDelay="3.12" arrival="601.00" arrivalLane="47693393#5_0" arrivalPos="315.08" arrivalSpeed="21.63" duration="386.00" routeLength="1989.26" waitingTime="171.00" waitingCount="3" stopTime="0.00" timeLoss="253.36" rerouteNo="0" devices="tripinfo_565" vType="DEFAULT_VEHTYPE" speedFactor="0.98" vaporized=""/>
    <tripinfo id="664" depart="250.00" departLane="47621504#1_0" departPos="5.10" departSpeed="0.00" departDelay="1.00" arrival="601.00" arrivalLane="E22_1" arrivalPos="370.63" arrivalSpeed="13.31" duration="351.00" routeLength="1394.35" waitingTime="181.00" waitingCount="5" stopTime="0.00" timeLoss="262.00" rerouteNo="0" devices="tripinfo_664" vType="DEFAULT_VEHTYPE" speedFactor="1.05" vaporized=""/>
    <tripinfo id="1247" depart="468.00" departLane="47693411#4_0" departPos="5.10" departSpeed="0.00" departDelay="0.38" arrival="602.00" arrivalLane="-E21_0" arrivalPos="263.57" arrivalSpeed="8.03" duration="134.00" routeLength="1583.53" waitingTime="0.00" waitingCount="0" stopTime="0.00" timeLoss="23.50" rerouteNo="0" devices="tripinfo_1247" vType="DEFAULT_VEHTYPE" speedFactor="1.03" vaporized=""/>
    <tripinfo id="589" depart="230.00" departLane="-E6_0" departPos="5.10" departSpeed="0.00" departDelay="9.12" arrival="603.00" arrivalLane="E10_0" arrivalPos="414.33" arrivalSpeed="11.83" duration="373.00" routeLength="1544.81" waitingTime="216.00" waitingCount="3" stopTime="0.00" timeLoss="245.79" rerouteNo="0" devices="tripinfo_589" vType="DEFAULT_VEHTYPE" speedFactor="0.93" vaporized=""/>
    <tripinfo id="1143" depart="430.00" departLane="-E25_0" departPos="5.10" departSpeed="0.00" departDelay="1.38" arrival="603.00" arrivalLane="E13_0" arrivalPos="382.60" arrivalSpeed="11.82" duration="173.00" routeLength="1134.61" waitingTime="69.00" waitingCount="1" stopTime="0.00" timeLoss="82.92" rerouteNo="0" devices="tripinfo_1143" vType="DEFAULT_VEHTYPE" speedFactor="0.92" vaporized=""/>
    <tripinfo id="652" depart="245.00" departLane="-E6_0" departPos="5.10" departSpeed="0.00" departDelay="0.50" arrival="604.00" arrivalLane="E10_1" arrivalPos="414.33" arrivalSpeed="12.64" duration="359.00" routeLength="1544.81" waitingTime="204.00" waitingCount="3" stopTime="0.00" timeLoss="237.36" rerouteNo="0" devices="tripinfo_652" vType="DEFAULT_VEHTYPE" speedFactor="0.97" vaporized=""/>
    <tripinfo id="694" depart="263.00" departLane="-47693393#5_0" departPos="5.10" departSpeed="0.00" departDelay="2.75" arrival="604.00" arrivalLane="E2_0" arrivalPos="256.37" arrivalSpeed="12.46" duration="341.00" routeLength="1574.41" waitingTime="181.00" waitingCount="3" stopTime="0.00" timeLoss="232.52" rerouteNo="0" devices="tripinfo_694" vType="DEFAULT_VEHTYPE" speedFactor="0.95" vaporized=""/>
    <tripinfo id="1030" depart="387.00" departLane="-E22_0" departPos="5.10" departSpeed="0.00" departDelay="0.75" arrival="605.00" arrivalLane="E22_1" arrivalPos="370.63" arrivalSpeed="14.72" duration="218.00" routeLength="2053.35" waitingTime="46.00" waitingCount="2" stopTime="0.00" timeLoss="89.98" rerouteNo="0" devices="tripinfo_1030" vType="DEFAULT_VEHTYPE" speedFactor="1.18" vaporized=""/>
    <tripinfo id="1121" depart="421.00" departLane="-E25_0" departPos="5.10" departSpeed="0.00" departDelay="0.62" arrival="605.00" arrivalLane="-E5_0" arrivalPos="399.05" arrivalSpeed="11.64" duration="184.00" routeLength="1402.44" waitingTime="48.00" waitingCount="1" stopTime="0.00" timeLoss="68.77" rerouteNo="0" devices="tripinfo_1121" vType="DEFAULT_VEHTYPE" speedFactor="0.89" vaporized=""/>
    <tripinfo id="1128" depart="424.00" departLane="-E25_0" departPos="5.10" departSpeed="0.00" departDelay="1.00" arrival="606.00" arrivalLane="-E5_1" arrivalPos="399.05" arrivalSpeed="11.70" duration="182.00" routeLength="1402.44" waitingTime="45.00" waitingCount="1" stopTime="0.00" timeLoss="71.91" rerouteNo="0" devices="tripinfo_1128" vType="DEFAULT_VEHTYPE" speedFactor="0.93" vaporized=""/>
    <tripinfo id="1167" depart="438.00" departLane="-E25_0" departPos="5.10" departSpeed="0.00" departDelay="0.38" arrival="606.00" arrivalLane="E13_0" arrivalPos="382.60" arrivalSpeed="11.43" duration="168.00" routeLength="1134.61" waitingTime="62.00" waitingCount="1" stopTime="0.00" timeLoss="77.36" rerouteNo="0" devices="tripinfo_1167" vType="DEFAULT_VEHTYPE" speedFactor="0.91" vaporized=""/>
    <tripinfo id="489" depart="187.00" departLane="-E10_0" departPos="5.10" departSpeed="0.00" departDelay="3.62" arrival="607.00" arrivalLane="E10_0" arrivalPos="414.33" arrivalSpeed="12.35" duration="420.00" routeLength="2205.66" waitingTime="192.00" waitingCount="2" stopTime="0.00" timeLoss="249.17" rerouteNo="0" devices="tripinfo_489" vType="DEFAULT_VEHTYPE" speedFactor="0.94" vaporized=""/>
    <tripinfo id="1439" depart="543.00" departLane="-E2_0" departPos="5.10" departSpeed="0.00" departDelay="3.38" arrival="607.00" arrivalLane="E0_0" arrivalPos="371.34" arrivalSpeed="11.48" duration="64.00" routeLength="632.54" waitingTime="0.00" waitingCount="0" stopTime="0.00" timeLoss="9.94" rerouteNo="0" devices="tripinfo_1439" vType="DEFAULT_VEHTYPE" speedFactor="0.87" vaporized=""/>
    <tripinfo id="704" depart="264.00" departLane="-47621504#5_0" departPos="5.10" departSpeed="0.00" departDelay="0.00" arrival="608.00" arrivalLane="E10_1" arrivalPos="414.33" arrivalSpeed="13.03" duration="344.00" routeLength="1494.53" waitingTime="196.00" waitingCount="3" stopTime="0.00" timeLoss="232.17" rerouteNo="0" devices="tripinfo_704" vType="DEFAULT_VEHTYPE" speedFactor="0.96" vaporized=""/>
    <tripinfo id="1064" depart="403.00" departLane="-E6_0" departPos="5.10" departSpeed="0.00" departDelay="4.00" arrival="608.00" arrivalLane="E25_0" arrivalPos="330.97" arrivalSpeed="13.64" duration="205.00" routeLength="1652.95" waitingTime="56.00" waitingCount="2" stopTime="0.00" timeLoss="95.71" rerouteNo="0" devices="tripinfo_1064" vType="DEFAULT_VEHTYPE" speedFactor="1.04" vaporized=""/>
    <tripinfo id="1188" depart="446.00" departLane="-E25_0" departPos="5.10" departSpeed="0.00" departDelay="0.50" arrival="608.00" arrivalLane="-E5_0" arrivalPos="399.05" arrivalSpeed="13.52" duration="162.00" routeLength="1402.44" waitingTime="30.00" waitingCount="1" stopTime="0.00" timeLoss="61.34" rerouteNo="0" devices="tripinfo_1188" vType="DEFAULT_VEHTYPE" speedFactor="1.01" vaporized=""/>
    <tripinfo id="417" depart="157.00" departLane="-E8_0" departPos="5.10" departSpeed="0.00" departDelay="0.62" arrival="609.00" arrivalLane="E1_1" arrivalPos="369.00" arrivalSpeed="15.39" duration="452.00" routeLength="1707.43" waitingTime="288.00" waitingCount="4" stopTime="0.00" timeLoss="347.31" rerouteNo="0" devices="tripinfo_417" vType="DEFAULT_VEHTYPE" speedFactor="1.11" vaporized=""/>
    <tripinfo id="870" depart="327.00" departLane="-47693393#5_0" departPos="5.10" departSpeed="0.00" departDelay="0.75" arrival="609.00" arrivalLane="E2_0" arrivalPos="256.37" arrivalSpeed="11.81" duration="282.00" routeLength="1574.41" waitingTime="122.00" waitingCount="3" stopTime="0.00" timeLoss="171.45" rerouteNo="0" devices="tripinfo_870" vType="DEFAULT_VEHTYPE" speedFactor="0.94" vaporized=""/>
    <tripinfo id="904" depart="339.00" departLane="-E22_0" departPos="5.10" departSpeed="0.00" departDelay="0.00" arrival="609.00" arrivalLane="E6_0" arrivalPos="330.11" arrivalSpeed="10.74" duration="270.00" routeLength="1451.58" waitingTime="116.00" waitingCount="2" stopTime="0.00" timeLoss="134.53" rerouteNo="0" devices="tripinfo_904" vType="DEFAULT_VEHTYPE" speedFactor="0.78" vaporized=""/>
    <tripinfo id="1488" depart="558.00" departLane="-E10_0" departPos="5.10" departSpeed="0.00" departDelay="0.00" arrival="610.00" arrivalLane="E8_0" arrivalPos="236.52" arrivalSpeed="14.83" duration="52.00" routeLength="655.71" waitingTime="0.00" waitingCount="0" stopTime="0.00" timeLoss="7.13" rerouteNo="0" devices="tripinfo_1488" vType="DEFAULT_VEHTYPE" speedFactor="1.08" vaporized=""/>
    <tripinfo id="595" depart="224.00" departLane="-E8_0" departPos="5.10" departSpeed="0.00" departDelay="0.88" arrival="611.00" arrivalLane="E1_1" arrivalPos="369.00" arrivalSpeed="14.49" duration="387.00" routeLength="1707.43" waitingTime="234.00" waitingCount="4" stopTime="0.00" timeLoss="283.05" rerouteNo="0" devices="tripinfo_595" vType="DEFAULT_VEHTYPE" speedFactor="1.12" vaporized=""/>
    <tripinfo id="788" depart="299.00" departLane="47621504#1_0" departPos="5.10" departSpeed="0.00" departDelay="3.50" arrival="612.00" arrivalLane="E15_0" arrivalPos="382.33" arrivalSpeed="13.55" duration="313.00" routeLength="1499.45" waitingTime="182.00" waitingCount="2" stopTime="0.00" timeLoss="210.71" rerouteNo="0" devices="tripinfo_788" vType="DEFAULT_VEHTYPE" speedFactor="0.98" vaporized=""/>
    <tripinfo id="833" depart="313.00" departLane="-E6_0" departPos="5.10" departSpeed="0.00" departDelay="0.62" arrival="612.00" arrivalLane="E10_0" arrivalPos="414.33" arrivalSpeed="13.40" duration="299.00" routeLength="1544.81" waitingTime="149.00" waitingCount="2" stopTime="0.00" timeLoss="181.02" rerouteNo="0" devices="tripinfo_833" vType="DEFAULT_VEHTYPE" speedFactor="1.00" vaporized=""/>
    <tripinfo id="1312" depart="492.00" departLane="-E25_0" departPos="5.10" departSpeed="0.00" departDelay="0.00" arrival="612.00" arrivalLane="E13_0" arrivalPos="382.60" arrivalSpeed="10.85" duration="120.00" routeLength="1134.61" waitingTime="10.00" waitingCount="1" stopTime="0.00" timeLoss="24.31" rerouteNo="0" devices="tripinfo_1312" vType="DEFAULT_VEHTYPE" speedFactor="0.87" vaporized=""/>
    <tripinfo id="884" depart="334.00" departLane="-E10_0" departPos="5.10" departSpeed="0.00" departDelay="2.50" arrival="613.00" arrivalLane="47621504#5_0" arrivalPos="282.84" arrivalSpeed="21.22" duration="279.00" routeLength="1479.21" waitingTime="148.00" waitingCount="2" stopTime="0.00" timeLoss="173.61" rerouteNo="0" devices="tripinfo_884" vType="DEFAULT_VEHTYPE" speedFactor="1.01" vaporized=""/>
    <tripinfo id="1276" depart="484.00" departLane="-E6_0" departPos="5.10" departSpeed="0.00" departDelay="5.50" arrival="613.00" arrivalLane="47621504#5_2" arrivalPos="282.84" arrivalSpeed="19.96" duration="129.00" routeLength="633.31" waitingTime="77.00" waitingCount="1" stopTime="0.00" timeLoss="88.17" rerouteNo="0" devices="tripinfo_1276" vType="DEFAULT_VEHTYPE" speedFactor="0.95" vaporized=""/>
    <tripinfo id="1297" depart="493.00" departLane="-E6_0" departPos="5.10" departSpeed="0.00" departDelay="6.62" arrival="613.00" arrivalLane="E3_0" arrivalPos="306.82" arrivalSpeed="7.85" duration="120.00" routeLength="1040.41" waitingTime="41.00" waitingCount="1" stopTime="0.00" timeLoss="58.95" rerouteNo="0" devices="tripinfo_1297" vType="DEFAULT_VEHTYPE" speedFactor="1.24" vaporized=""/>
    <tripinfo id="875" depart="336.00" departLane="-E13_0" departPos="5.10" departSpeed="0.00" departDelay="7.88" arrival="614.00" arrivalLane="E15_1" arrivalPos="382.33" arrivalSpeed="14.41" duration="278.00" routeLength="1566.93" waitingTime="147.00" waitingCount="2" stopTime="0.00" timeLoss="177.00" rerouteNo="0" devices="tripinfo_875" vType="DEFAULT_VEHTYPE" speedFactor="1.12" vaporized=""/>
    <tripinfo id="1071" depart="402.00" departLane="E5_0" departPos="5.10" departSpeed="0.00" departDelay="0.38" arrival="614.00" arrivalLane="47621504#4_0" arrivalPos="286.75" arrivalSpeed="16.37" duration="212.00" routeLength="1465.06" waitingTime="92.00" waitingCount="1" stopTime="0.00" timeLoss="129.69" rerouteNo="0" devices="tripinfo_1071" vType="DEFAULT_VEHTYPE" speedFactor="1.19" vaporized=""/>
    <tripinfo id="1407" depart="532.00" departLane="-E6_0" departPos="5.10" departSpeed="0.00" departDelay="4.38" arrival="614.00" arrivalLane="47621504#5_2" arrivalPos="282.84" arrivalSpeed="21.22" duration="82.00" routeLength="633.31" waitingTime="34.00" waitingCount="1" stopTime="0.00" timeLoss="50.69" rerouteNo="0" devices="tripinfo_1407" vType="DEFAULT_VEHTYPE" speedFactor="1.24" vaporized=""/>
    <tripinfo id="752" depart="282.00" departLane="47621504#1_0" departPos="5.10" departSpeed="0.00" departDelay="0.00" arrival="615.00" arrivalLane="-47621504#1_2" arrivalPos="333.17" arrivalSpeed="18.89" duration="333.00" routeLength="2015.33" waitingTime="141.00" waitingCount="2" stopTime="0.00" timeLoss="185.66" rerouteNo="0" devices="tripinfo_752" vType="DEFAULT_VEHTYPE" speedFactor="0.88" vaporized=""/>
    <tripinfo id="851" depart="327.00" departLane="-E13_0" departPos="5.10" departSpeed="0.00" departDelay="7.88" arrival="615.00" arrivalLane="E15_0" arrivalPos="382.33" arrivalSpeed="12.77" duration="288.00" routeLength="1566.93" waitingTime="150.00" waitingCount="2" stopTime="0.00" timeLoss="169.71" rerouteNo="0" devices="tripinfo_851" vType="DEFAULT_VEHTYPE" speedFactor="0.96" vaporized=""/>
    <tripinfo id="892" depart="340.00" departLane="-E10_0" departPos="5.10" departSpeed="0.00" departDelay="5.50" arrival="615.00" arrivalLane="47621504#5_0" arrivalPos="282.84" arrivalSpeed="21.45" duration="275.00" routeLength="1479.21" waitingTime="135.00" waitingCount="2" stopTime="0.00" timeLoss="170.69" rerouteNo="0" devices="tripinfo_892" vType="DEFAULT_VEHTYPE" speedFactor="1.02" vaporized=""/>
    <tripinfo id="962" depart="361.00" departLane="-47621504#5_0" departPos="5.10" departSpeed="0.00" departDelay="0.25" arrival="615.00" arrivalLane="E10_0" arrivalPos="414.33" arrivalSpeed="10.53" duration="254.00" routeLength="1494.53" waitingTime="92.00" waitingCount="3" stopTime="0.00" timeLoss="127.66" rerouteNo="0" devices="tripinfo_962" vType="DEFAULT_VEHTYPE" speedFactor="0.85" vaporized=""/>
    <tripinfo id="542" depart="204.00" departLane="-E15_0" departPos="5.10" departSpeed="0.00" departDelay="0.75" arrival="616.00" arrivalLane="-E0_0" arrivalPos="371.34" arrivalSpeed="13.53" duration="412.00" routeLength="2101.94" waitingTime="219.00" waitingCount="3" stopTime="0.00" timeLoss="267.08" rerouteNo="0" devices="tripinfo_542" vType="DEFAULT_VEHTYPE" speedFactor="1.02" vaporized=""/>
    <tripinfo id="669" depart="252.00" departLane="-E8_0" departPos="5.10" departSpeed="0.00" departDelay="1.12" arrival="616.00" arrivalLane="E1_0" arrivalPos="369.00" arrivalSpeed="13.26" duration="364.00" routeLength="1707.43" waitingTime="199.00" waitingCount="3" stopTime="0.00" timeLoss="248.65" rerouteNo="0" devices="tripinfo_669" vType="DEFAULT_VEHTYPE" speedFactor="1.00" vaporized=""/>
    <tripinfo id="1033" depart="388.00" departLane="-E2_0" departPos="5.10" departSpeed="0.00" departDelay="0.62" arrival="616.00" arrivalLane="E10_2" arrivalPos="414.33" arrivalSpeed="15.72" duration="228.00" routeLength="1068.66" waitingTime="116.00" waitingCount="3" stopTime="0.00" timeLoss="153.61" rerouteNo="0" devices="tripinfo_1033" vType="DEFAULT_VEHTYPE" speedFactor="1.13" vaporized=""/>
    <tripinfo id="1302" depart="489.00" departLane="-E10_0" departPos="5.10" departSpeed="0.00" departDelay="0.75" arrival="616.00" arrivalLane="-47693411#4_2" arrivalPos="350.11" arrivalSpeed="10.65" duration="127.00" routeLength="787.21" waitingTime="44.00" waitingCount="2" stopTime="0.00" timeLoss="64.48" rerouteNo="0" devices="tripinfo_1302" vType="DEFAULT_VEHTYPE" speedFactor="1.02" vaporized=""/>
    <tripinfo id="1213" depart="458.00" departLane="-47621504#5_0" departPos="5.10" departSpeed="0.00" departDelay="3.12" arrival="617.00" arrivalLane="-E22_2" arrivalPos="370.63" arrivalSpeed="8.28" duration="159.00" routeLength="987.78" waitingTime="52.00" waitingCount="3" stopTime="0.00" timeLoss="104.74" rerouteNo="0" devices="tripinfo_1213" vType="DEFAULT_VEHTYPE" speedFactor="1.03" vaporized=""/>
    <tripinfo id="1428" depart="536.00" departLane="E17_0" departPos="5.10" departSpeed="0.00" departDelay="0.50" arrival="617.00" arrivalLane="-47621504#1_2" arrivalPos="333.17" arrivalSpeed="21.90" duration="81.00" routeLength="726.54" waitingTime="23.00" waitingCount="1" stopTime="0.00" timeLoss="38.38" rerouteNo="0" devices="tripinfo_1428" vType="DEFAULT_VEHTYPE" speedFactor="1.04" vaporized=""/>
    <tripinfo id="428" depart="161.00" departLane="-E8_0" departPos="5.10" departSpeed="0.00" departDelay="0.50" arrival="618.00" arrivalLane="E1_0" arrivalPos="369.00" arrivalSpeed="13.31" duration="457.00" routeLength="1707.43" waitingTime="271.00" waitingCount="5" stopTime="0.00" timeLoss="338.04" rerouteNo="0" devices="tripinfo_428" vType="DEFAULT_VEHTYPE" speedFactor="0.97" vaporized=""/>
    <tripinfo id="550" depart="209.00" departLane="-E13_0" departPos="5.10" departSpeed="0.00" departDelay="2.75" arrival="618.00" arrivalLane="-E20_0" arrivalPos="350.11" arrivalSpeed="12.45" duration="409.00" routeLength="1426.20" waitingTime="260.00" waitingCount="3" stopTime="0.00" timeLoss="301.11" rerouteNo="0" devices="tripinfo_550" vType="DEFAULT_VEHTYPE" speedFactor="0.97" vaporized=""/>
    <tripinfo id="843" depart="317.00" departLane="E5_0" departPos="5.10" departSpeed="0.00" departDelay="0.88" arrival="618.00" arrivalLane="E1_1" arrivalPos="369.00" arrivalSpeed="14.81" duration="301.00" routeLength="1565.64" waitingTime="165.00" waitingCount="3" stopTime="0.00" timeLoss="196.63" rerouteNo="0" devices="tripinfo_843" vType="DEFAULT_VEHTYPE" speedFactor="1.08" vaporized=""/>
    <tripinfo id="934" depart="351.00" departLane="-E10_0" departPos="5.10" departSpeed="0.00" departDelay="0.75" arrival="618.00" arrivalLane="47621504#5_0" arrivalPos="282.84" arrivalSpeed="21.83" duration="267.00" routeLength="1479.21" waitingTime="132.00" waitingCount="2" stopTime="0.00" timeLoss="162.31" rerouteNo="0" devices="tripinfo_934" vType="DEFAULT_VEHTYPE" speedFactor="1.02" vaporized=""/>
    <tripinfo id="973" depart="369.00" departLane="E5_0" departPos="5.10" departSpeed="0.00" departDelay="4.12" arrival="618.00" arrivalLane="E0_0" arrivalPos="371.34" arrivalSpeed="8.17" duration="249.00" routeLength="1473.01" waitingTime="107.00" waitingCount="2" stopTime="0.00" timeLoss="156.92" rerouteNo="0" devices="tripinfo_973" vType="DEFAULT_VEHTYPE" speedFactor="1.15" vaporized=""/>
    <tripinfo id="1046" depart="394.00" departLane="-E6_0" departPos="5.10" departSpeed="0.00" departDelay="1.75" arrival="618.00" arrivalLane="E10_0" arrivalPos="414.33" arrivalSpeed="12.39" duration="224.00" routeLength="1544.81" waitingTime="69.00" waitingCount="2" stopTime="0.00" timeLoss="103.48" rerouteNo="0" devices="tripinfo_1046" vType="DEFAULT_VEHTYPE" speedFactor="0.98" vaporized=""/>
    <tripinfo id="1446" depart="543.00" departLane="-E6_0" departPos="5.10" departSpeed="0.00" departDelay="0.75" arrival="618.00" arrivalLane="47621504#5_2" arrivalPos="282.84" arrivalSpeed="19.55" duration="75.00" routeLength="633.31" waitingTime="20.00" waitingCount="1" stopTime="0.00" timeLoss="32.47" rerouteNo="0" devices="tripinfo_1446" vType="DEFAULT_VEHTYPE" speedFactor="0.92" vaporized=""/>
    <tripinfo id="897" depart="337.00" departLane="-E6_0" departPos="5.10" departSpeed="0.00" departDelay="0.62" arrival="619.00" arrivalLane="-E22_2" arrivalPos="370.63" arrivalSpeed="10.78" duration="282.00" routeLength="1015.90" waitingTime="135.00" waitingCount="4" stopTime="0.00" timeLoss="205.69" rerouteNo="0" devices="tripinfo_897" vType="DEFAULT_VEHTYPE" speedFactor="0.88" vaporized=""/>
    <tripinfo id="908" depart="345.00" departLane="-E13_0" departPos="5.10" departSpeed="0.00" departDelay="4.50" arrival="620.00" arrivalLane="E15_0" arrivalPos="382.33" arrivalSpeed="12.08" duration="275.00" routeLength="1566.93" waitingTime="129.00" waitingCount="2" stopTime="0.00" timeLoss="150.54" rerouteNo="0" devices="tripinfo_908" vType="DEFAULT_VEHTYPE" speedFactor="0.91" vaporized=""/>
    <tripinfo id="1197" depart="452.00" departLane="-E25_0" departPos="5.10" departSpeed="0.00" departDelay="3.12" arrival="620.00" arrivalLane="E15_1" arrivalPos="382.33" arrivalSpeed="12.78" duration="168.00" routeLength="1095.87" waitingTime="69.00" waitingCount="1" stopTime="0.00" timeLoss="87.36" rerouteNo="0" devices="tripinfo_1197" vType="DEFAULT_VEHTYPE" speedFactor="0.99" vaporized=""/>
    <tripinfo id="1278" depart="480.00" departLane="-E0_0" departPos="5.10" departSpeed="0.00" departDelay="0.75" arrival="620.00" arrivalLane="E1_1" arrivalPos="369.00" arrivalSpeed="14.07" duration="140.00" routeLength="1458.18" waitingTime="18.00" waitingCount="1" stopTime="0.00" timeLoss="41.32" rerouteNo="0" devices="tripinfo_1278" vType="DEFAULT_VEHTYPE" speedFactor="1.08" vaporized=""/>
    <tripinfo id="1423" depart="534.00" departLane="-E1_0" departPos="5.10" departSpeed="0.00" departDelay="0.38" arrival="620.00" arrivalLane="E13_0" arrivalPos="382.60" arrivalSpeed="14.69" duration="86.00" routeLength="1032.01" waitingTime="0.00" waitingCount="0" stopTime="0.00" timeLoss="15.44" rerouteNo="0" devices="tripinfo_1423" vType="DEFAULT_VEHTYPE" speedFactor="1.08" vaporized=""/>
    <tripinfo id="1118" depart="420.00" departLane="-E10_0" departPos="5.10" departSpeed="0.00" departDelay="0.75" arrival="621.00" arrivalLane="E0_0" arrivalPos="371.34" arrivalSpeed="4.70" duration="201.00" routeLength="1187.33" waitingTime="77.00" waitingCount="2" stopTime="0.00" timeLoss="99.46" rerouteNo="0" devices="tripinfo_1118" vType="DEFAULT_VEHTYPE" speedFactor="0.91" vaporized=""/>
    <tripinfo id="1367" depart="515.00" departLane="-E22_0" departPos="5.10" departSpeed="0.00" departDelay="2.38" arrival="621.00" arrivalLane="-47621504#1_2" arrivalPos="333.17" arrivalSpeed="22.55" duration="106.00" routeLength="1378.90" waitingTime="0.00" waitingCount="0" stopTime="0.00" timeLoss="15.75" rerouteNo="0" devices="tripinfo_1367" vType="DEFAULT_VEHTYPE" speedFactor="1.03" vaporized=""/>
    <tripinfo id="531" depart="200.00" departLane="-47693393#2_0" departPos="5.10" departSpeed="0.00" departDelay="0.88" arrival="622.00" arrivalLane="E15_1" arrivalPos="382.33" arrivalSpeed="12.85" duration="422.00" routeLength="2073.43" waitingTime="219.00" waitingCount="5" stopTime="0.00" timeLoss="274.32" rerouteNo="0" devices="tripinfo_531" vType="DEFAULT_VEHTYPE" speedFactor="1.02" vaporized=""/>
    <tripinfo id="666" depart="252.00" departLane="-E15_0" departPos="5.10" departSpeed="0.00" departDelay="2.25" arrival="622.00" arrivalLane="E1_0" arrivalPos="369.00" arrivalSpeed="14.10" duration="370.00" routeLength="1820.68" waitingTime="173.00" waitingCount="5" stopTime="0.00" timeLoss="244.74" rerouteNo="0" devices="tripinfo_666" vType="DEFAULT_VEHTYPE" speedFactor="1.06" vaporized=""/>
    <tripinfo id="1059" depart="398.00" departLane="-E2_0" departPos="5.10" departSpeed="0.00" departDelay="0.88" arrival="623.00" arrivalLane="E10_1" arrivalPos="414.33" arrivalSpeed="12.54" duration="225.00" routeLength="1068.66" waitingTime="104.00" waitingCount="1" stopTime="0.00" timeLoss="134.64" rerouteNo="0" devices="tripinfo_1059" vType="DEFAULT_VEHTYPE" speedFactor="0.94" vaporized=""/>
    <tripinfo id="505" depart="190.00" departLane="-E6_0" departPos="5.10" departSpeed="0.00" departDelay="0.62" arrival="624.00" arrivalLane="E15_0" arrivalPos="382.33" arrivalSpeed="13.86" duration="434.00" routeLength="2074.36" waitingTime="227.00" waitingCount="6" stopTime="0.00" timeLoss="291.37" rerouteNo="0" devices="tripinfo_505" vType="DEFAULT_VEHTYPE" speedFactor="1.02" vaporized=""/>
    <tripinfo id="995" depart="378.00" departLane="-47621504#5_0" departPos="5.10" departSpeed="0.00" departDelay="4.88" arrival="624.00" arrivalLane="E10_0" arrivalPos="414.33" arrivalSpeed="10.61" duration="246.00" routeLength="1494.53" waitingTime="73.00" waitingCount="2" stopTime="0.00" timeLoss="105.72" rerouteNo="0" devices="tripinfo_995" vType="DEFAULT_VEHTYPE" speedFactor="0.77" vaporized=""/>
    <tripinfo id="1435" depart="539.00" departLane="47621504#1_0" departPos="5.10" departSpeed="0.00" departDelay="0.88" arrival="624.00" arrivalLane="E25_0" arrivalPos="330.97" arrivalSpeed="12.40" duration="85.00" routeLength="1051.37" waitingTime="0.00" waitingCount="0" stopTime="0.00" timeLoss="15.37" rerouteNo="0" devices="tripinfo_1435" vType="DEFAULT_VEHTYPE" speedFactor="0.98" vaporized=""/>
    <tripinfo id="80" depart="30.00" departLane="-47621504#5_0" departPos="5.10" departSpeed="0.00" departDelay="0.00" arrival="625.00" arrivalLane="E15_0" arrivalPos="382.33" arrivalSpeed="13.59" duration="595.00" routeLength="2046.24" waitingTime="396.00" waitingCount="7" stopTime="0.00" timeLoss="466.53" rerouteNo="0" devices="tripinfo_80" vType="DEFAULT_VEHTYPE" speedFactor="1.03" vaporized=""/>
    <tripinfo id="475" depart="179.00" departLane="-E8_0" departPos="5.10" departSpeed="0.00" departDelay="0.88" arrival="625.00" arrivalLane="E8_2" arrivalPos="236.52" arrivalSpeed="13.17" duration="446.00" routeLength="1849.84" waitingTime="239.00" waitingCount="3" stopTime="0.00" timeLoss="304.57" rerouteNo="0" devices="tripinfo_475" vType="DEFAULT_VEHTYPE" speedFactor="0.96" vaporized=""/>
    <tripinfo id="1111" depart="417.00" departLane="-E13_0" departPos="5.10" departSpeed="0.00" departDelay="0.38" arrival="625.00" arrivalLane="47693393#5_0" arrivalPos="315.08" arrivalSpeed="20.28" duration="208.00" routeLength="1481.83" waitingTime="86.00" waitingCount="1" stopTime="0.00" timeLoss="105.00" rerouteNo="0" devices="tripinfo_1111" vType="DEFAULT_VEHTYPE" speedFactor="0.96" vaporized=""/>
    <tripinfo id="1166" depart="438.00" departLane="-E2_0" departPos="5.10" departSpeed="0.00" departDelay="0.75" arrival="625.00" arrivalLane="E10_1" arrivalPos="414.33" arrivalSpeed="12.01" duration="187.00" routeLength="1068.66" waitingTime="76.00" waitingCount="1" stopTime="0.00" timeLoss="96.95" rerouteNo="0" devices="tripinfo_1166" vType="DEFAULT_VEHTYPE" speedFactor="0.94" vaporized=""/>
    <tripinfo id="1147" depart="435.00" departLane="-E10_0" departPos="5.10" departSpeed="0.00" departDelay="4.88" arrival="626.00" arrivalLane="E2_0" arrivalPos="256.37" arrivalSpeed="12.59" duration="191.00" routeLength="1053.49" waitingTime="86.00" waitingCount="1" stopTime="0.00" timeLoss="102.03" rerouteNo="0" devices="tripinfo_1147" vType="DEFAULT_VEHTYPE" speedFactor="0.94" vaporized=""/>
    <tripinfo id="252" depart="95.00" departLane="-47621504#5_0" departPos="5.10" departSpeed="0.00" departDelay="0.50" arrival="627.00" arrivalLane="E15_0" arrivalPos="382.33" arrivalSpeed="12.55" duration="532.00" routeLength="2046.24" waitingTime="321.00" waitingCount="6" stopTime="0.00" timeLoss="397.36" rerouteNo="0" devices="tripinfo_252" vType="DEFAULT_VEHTYPE" speedFactor="0.99" vaporized=""/>
    <tripinfo id="341" depart="135.00" departLane="-E1_0" departPos="5.10" departSpeed="0.00" departDelay="7.12" arrival="627.00" arrivalLane="-47621504#4_0" arrivalPos="286.75" arrivalSpeed="13.14" duration="492.00" routeLength="1801.86" waitingTime="276.00" waitingCount="5" stopTime="0.00" timeLoss="348.90" rerouteNo="0" devices="tripinfo_341" vType="DEFAULT_VEHTYPE" speedFactor="0.86" vaporized=""/>
    <tripinfo id="1132" depart="425.00" departLane="-E13_0" departPos="5.10" departSpeed="0.00" departDelay="0.50" arrival="627.00" arrivalLane="47693393#5_0" arrivalPos="315.08" arrivalSpeed="23.59" duration="202.00" routeLength="1481.83" waitingTime="85.00" waitingCount="1" stopTime="0.00" timeLoss="110.40" rerouteNo="0" devices="tripinfo_1132" vType="DEFAULT_VEHTYPE" speedFactor="1.09" vaporized=""/>
    <tripinfo id="1219" depart="458.00" departLane="-E8_0" departPos="5.10" departSpeed="0.00" departDelay="0.88" arrival="627.00" arrivalLane="47621504#5_0" arrivalPos="282.84" arrivalSpeed="22.22" duration="169.00" routeLength="1282.56" waitingTime="53.00" waitingCount="1" stopTime="0.00" timeLoss="76.87" rerouteNo="0" devices="tripinfo_1219" vType="DEFAULT_VEHTYPE" speedFactor="1.01" vaporized=""/>
    <tripinfo id="1215" depart="458.00" departLane="-E2_0" departPos="5.10" departSpeed="0.00" departDelay="2.38" arrival="628.00" arrivalLane="E10_1" arrivalPos="414.33" arrivalSpeed="14.40" duration="170.00" routeLength="1068.66" waitingTime="64.00" waitingCount="1" stopTime="0.00" timeLoss="88.45" rerouteNo="0" devices="tripinfo_1215" vType="DEFAULT_VEHTYPE" speedFactor="1.04" vaporized=""/>
    <tripinfo id="328" depart="123.00" departLane="-47621504#5_0" departPos="5.10" departSpeed="0.00" departDelay="0.00" arrival="629.00" arrivalLane="E15_1" arrivalPos="382.33" arrivalSpeed="13.41" duration="506.00" routeLength="2046.24" waitingTime="276.00" waitingCount="7" stopTime="0.00" timeLoss="373.26" rerouteNo="0" devices="tripinfo_328" vType="DEFAULT_VEHTYPE" speedFactor="1.00" vaporized=""/>
    <tripinfo id="553" depart="210.00" departLane="-E8_0" departPos="5.10" departSpeed="0.00" departDelay="2.62" arrival="629.00" arrivalLane="E8_1" arrivalPos="236.52" arrivalSpeed="11.07" duration="419.00" routeLength="1849.84" waitingTime="210.00" waitingCount="3" stopTime="0.00" timeLoss="259.79" rerouteNo="0" devices="tripinfo_553" vType="DEFAULT_VEHTYPE" speedFactor="0.84" vaporized=""/>
    <tripinfo id="1279" depart="480.00" departLane="-E10_0" departPos="5.10" departSpeed="0.00" departDelay="0.38" arrival="629.00" arrivalLane="E2_0" arrivalPos="256.37" arrivalSpeed="14.57" duration="149.00" routeLength="1053.49" waitingTime="48.00" waitingCount="1" stopTime="0.00" timeLoss="70.31" rerouteNo="0" devices="tripinfo_1279" vType="DEFAULT_VEHTYPE" speedFactor="1.06" vaporized=""/>
    <tripinfo id="1308" depart="492.00" departLane="-E8_0" departPos="5.10" departSpeed="0.00" departDelay="1.50" arrival="629.00" arrivalLane="47621504#5_0" arrivalPos="282.84" arrivalSpeed="24.79" duration="137.00" routeLength="1282.56" waitingTime="26.00" waitingCount="1" stopTime="0.00" timeLoss="54.06" rerouteNo="0" devices="tripinfo_1308" vType="DEFAULT_VEHTYPE" speedFactor="1.12" vaporized=""/>
    <tripinfo id="205" depart="86.00" departLane="47621504#1_0" departPos="5.10" departSpeed="0.00" departDelay="9.12" arrival="630.00" arrivalLane="E2_2" arrivalPos="256.37" arrivalSpeed="14.06" duration="544.00" routeLength="1599.18" waitingTime="396.00" waitingCount="4" stopTime="0.00" timeLoss="446.19" rerouteNo="0" devices="tripinfo_205" vType="DEFAULT_VEHTYPE" speedFactor="1.02" vaporized=""/>
    <tripinfo id="426" depart="160.00" departLane="-47621504#5_0" departPos="5.10" departSpeed="0.00" departDelay="0.25" arrival="630.00" arrivalLane="E15_0" arrivalPos="382.33" arrivalSpeed="14.50" duration="470.00" routeLength="2046.24" waitingTime="235.00" waitingCount="5" stopTime="0.00" timeLoss="343.37" rerouteNo="0" devices="tripinfo_426" vType="DEFAULT_VEHTYPE" speedFactor="1.05" vaporized=""/>
    <tripinfo id="544" depart="206.00" departLane="-E13_0" departPos="5.10" departSpeed="0.00" departDelay="2.00" arrival="630.00" arrivalLane="-E3_2" arrivalPos="306.82" arrivalSpeed="13.56" duration="424.00" routeLength="1380.20" waitingTime="289.00" waitingCount="3" stopTime="0.00" timeLoss="324.34" rerouteNo="0" devices="tripinfo_544" vType="DEFAULT_VEHTYPE" speedFactor="1.01" vaporized=""/>
    <tripinfo id="1176" depart="442.00" departLane="-E2_0" departPos="5.10" departSpeed="0.00" departDelay="1.00" arrival="630.00" arrivalLane="E10_0" arrivalPos="414.33" arrivalSpeed="11.65" duration="188.00" routeLength="1068.66" waitingTime="75.00" waitingCount="1" stopTime="0.00" timeLoss="94.21" rerouteNo="0" devices="tripinfo_1176" vType="DEFAULT_VEHTYPE" speedFactor="0.90" vaporized=""/>
    <tripinfo id="935" depart="351.00" departLane="-E8_0" departPos="5.10" departSpeed="0.00" departDelay="0.38" arrival="631.00" arrivalLane="E8_2" arrivalPos="236.52" arrivalSpeed="11.42" duration="280.00" routeLength="1849.84" waitingTime="93.00" waitingCount="2" stopTime="0.00" timeLoss="131.22" rerouteNo="0" devices="tripinfo_935" vType="DEFAULT_VEHTYPE" speedFactor="0.90" vaporized=""/>
    <tripinfo id="814" depart="306.00" departLane="-E1_0" departPos="5.10" departSpeed="0.00" departDelay="0.75" arrival="632.00" arrivalLane="E15_1" arrivalPos="382.33" arrivalSpeed="16.45" duration="326.00" routeLength="1820.28" waitingTime="160.00" waitingCount="3" stopTime="0.00" timeLoss="213.94" rerouteNo="0" devices="tripinfo_814" vType="DEFAULT_VEHTYPE" speedFactor="1.19" vaporized=""/>
    <tripinfo id="1001" depart="376.00" departLane="-E1_0" departPos="5.10" departSpeed="0.00" departDelay="0.62" arrival="632.00" arrivalLane="47693393#2_0" arrivalPos="294.24" arrivalSpeed="8.57" duration="256.00" routeLength="1739.66" waitingTime="90.00" waitingCount="2" stopTime="0.00" timeLoss="129.80" rerouteNo="0" devices="tripinfo_1001" vType="DEFAULT_VEHTYPE" speedFactor="0.94" vaporized=""/>
    <tripinfo id="371" depart="142.00" departLane="-E13_0" departPos="5.10" departSpeed="0.00" departDelay="2.88" arrival="633.00" arrivalLane="E2_2" arrivalPos="256.37" arrivalSpeed="11.72" duration="491.00" routeLength="1646.09" waitingTime="320.00" waitingCount="5" stopTime="0.00" timeLoss="371.21" rerouteNo="0" devices="tripinfo_371" vType="DEFAULT_VEHTYPE" speedFactor="0.94" vaporized=""/>
    <tripinfo id="1005" depart="377.00" departLane="-E2_0" departPos="5.10" departSpeed="0.00" departDelay="0.12" arrival="633.00" arrivalLane="E8_2" arrivalPos="236.52" arrivalSpeed="11.98" duration="256.00" routeLength="887.78" waitingTime="145.00" waitingCount="3" stopTime="0.00" timeLoss="176.38" rerouteNo="0" devices="tripinfo_1005" vType="DEFAULT_VEHTYPE" speedFactor="0.90" vaporized=""/>
    <tripinfo id="1057" depart="397.00" departLane="-E13_0" departPos="5.10" departSpeed="0.00" departDelay="0.62" arrival="633.00" arrivalLane="E15_2" arrivalPos="382.33" arrivalSpeed="15.34" duration="236.00" routeLength="1566.93" waitingTime="95.00" waitingCount="2" stopTime="0.00" timeLoss="140.38" rerouteNo="0" devices="tripinfo_1057" vType="DEFAULT_VEHTYPE" speedFactor="1.19" vaporized=""/>
    <tripinfo id="990" depart="372.00" departLane="-47693393#5_0" departPos="5.10" departSpeed="0.00" departDelay="0.75" arrival="635.00" arrivalLane="-47621504#1_2" arrivalPos="333.17" arrivalSpeed="21.24" duration="263.00" routeLength="1445.28" waitingTime="127.00" waitingCount="2" stopTime="0.00" timeLoss="175.06" rerouteNo="0" devices="tripinfo_990" vType="DEFAULT_VEHTYPE" speedFactor="1.00" vaporized=""/>
    <tripinfo id="1225" depart="462.00" departLane="47621504#1_0" departPos="5.10" departSpeed="0.00" departDelay="2.62" arrival="635.00" arrivalLane="47693393#5_0" arrivalPos="315.08" arrivalSpeed="20.12" duration="173.00" routeLength="1414.35" waitingTime="56.00" waitingCount="1" stopTime="0.00" timeLoss="81.91" rerouteNo="0" devices="tripinfo_1225" vType="DEFAULT_VEHTYPE" speedFactor="0.96" vaporized=""/>
    <tripinfo id="1243" depart="467.00" departLane="47693393#2_0" departPos="5.10" departSpeed="0.00" departDelay="0.88" arrival="635.00" arrivalLane="E8_2" arrivalPos="236.52" arrivalSpeed="11.72" duration="168.00" routeLength="1585.41" waitingTime="16.00" waitingCount="1" stopTime="0.00" timeLoss="43.19" rerouteNo="0" devices="tripinfo_1243" vType="DEFAULT_VEHTYPE" speedFactor="0.93" vaporized=""/>
    <tripinfo id="1567" depart="588.00" departLane="-47621504#5_0" departPos="5.10" departSpeed="0.00" departDelay="0.38" arrival="635.00" arrivalLane="E6_0" arrivalPos="330.11" arrivalSpeed="13.14" duration="47.00" routeLength="618.40" waitingTime="0.00" waitingCount="0" stopTime="0.00" timeLoss="10.37" rerouteNo="0" devices="tripinfo_1567" vType="DEFAULT_VEHTYPE" speedFactor="1.03" vaporized=""/>
    <tripinfo id="420" depart="158.00" departLane="-E13_0" departPos="5.10" departSpeed="0.00" departDelay="0.50" arrival="636.00" arrivalLane="E2_2" arrivalPos="256.37" arrivalSpeed="12.59" duration="478.00" routeLength="1646.09" waitingTime="299.00" waitingCount="5" stopTime="0.00" timeLoss="358.14" rerouteNo="0" devices="tripinfo_420" vType="DEFAULT_VEHTYPE" speedFactor="0.94" vaporized=""/>
    <tripinfo id="1347" depart="506.00" departLane="-E17_0" departPos="5.10" departSpeed="0.00" departDelay="0.88" arrival="636.00" arrivalLane="47693393#5_0" arrivalPos="315.08" arrivalSpeed="22.59" duration="130.00" routeLength="1071.69" waitingTime="39.00" waitingCount="1" stopTime="0.00" timeLoss="71.30" rerouteNo="0" devices="tripinfo_1347" vType="DEFAULT_VEHTYPE" speedFactor="1.18" vaporized=""/>
    <tripinfo id="1452" depart="554.00" departLane="-E1_0" departPos="5.10" departSpeed="0.00" departDelay="9.50" arrival="636.00" arrivalLane="E13_0" arrivalPos="382.60" arrivalSpeed="13.95" duration="82.00" routeLength="1032.01" waitingTime="0.00" waitingCount="0" stopTime="0.00" timeLoss="11.49" rerouteNo="0" devices="tripinfo_1452" vType="DEFAULT_VEHTYPE" speedFactor="1.08" vaporized=""/>
    <tripinfo id="1338" depart="504.00" departLane="-E0_0" departPos="5.10" departSpeed="0.00" departDelay="2.25" arrival="637.00" arrivalLane="E8_2" arrivalPos="236.52" arrivalSpeed="12.92" duration="133.00" routeLength="1005.68" waitingTime="31.00" waitingCount="2" stopTime="0.00" timeLoss="53.60" rerouteNo="0" devices="tripinfo_1338" vType="DEFAULT_VEHTYPE" speedFactor="1.01" vaporized=""/>
    <tripinfo id="471" depart="182.00" departLane="47621504#1_0" departPos="5.10" departSpeed="0.00" departDelay="5.38" arrival="638.00" arrivalLane="E2_2" arrivalPos="256.37" arrivalSpeed="12.64" duration="456.00" routeLength="1599.18" waitingTime="291.00" waitingCount="4" stopTime="0.00" timeLoss="350.49" rerouteNo="0" devices="tripinfo_471" vType="DEFAULT_VEHTYPE" speedFactor="0.94" vaporized=""/>
    <tripinfo id="1002" depart="380.00" departLane="-47621504#5_0" departPos="5.10" departSpeed="0.00" departDelay="4.25" arrival="638.00" arrivalLane="E8_2" arrivalPos="236.52" arrivalSpeed="13.73" duration="258.00" routeLength="1313.65" waitingTime="119.00" waitingCount="3" stopTime="0.00" timeLoss="166.52" rerouteNo="0" devices="tripinfo_1002" vType="DEFAULT_VEHTYPE" speedFactor="1.04" vaporized=""/>
    <tripinfo id="1451" depart="551.00" departLane="47621504#1_0" departPos="5.10" departSpeed="0.00" departDelay="6.88" arrival="638.00" arrivalLane="E25_0" arrivalPos="330.97" arrivalSpeed="12.22" duration="87.00" routeLength="1051.37" waitingTime="0.00" waitingCount="0" stopTime="0.00" timeLoss="16.34" rerouteNo="0" devices="tripinfo_1451" vType="DEFAULT_VEHTYPE" speedFactor="0.97" vaporized=""/>
    <tripinfo id="454" depart="171.00" departLane="-47621504#5_0" departPos="5.10" departSpeed="0.00" departDelay="0.75" arrival="639.00" arrivalLane="E15_0" arrivalPos="382.33" arrivalSpeed="11.49" duration="468.00" routeLength="2046.24" waitingTime="214.00" waitingCount="5" stopTime="0.00" timeLoss="313.23" rerouteNo="0" devices="tripinfo_454" vType="DEFAULT_VEHTYPE" speedFactor="0.86" vaporized=""/>
    <tripinfo id="1099" depart="414.00" departLane="E5_0" departPos="5.10" departSpeed="0.00" departDelay="1.88" arrival="639.00" arrivalLane="E1_0" arrivalPos="369.00" arrivalSpeed="12.10" duration="225.00" routeLength="1565.64" waitingTime="85.00" waitingCount="1" stopTime="0.00" timeLoss="101.98" rerouteNo="0" devices="tripinfo_1099" vType="DEFAULT_VEHTYPE" speedFactor="0.92" vaporized=""/>
    <tripinfo id="1366" depart="515.00" departLane="47621504#1_0" departPos="5.10" departSpeed="0.00" departDelay="2.75" arrival="639.00" arrivalLane="47693393#5_0" arrivalPos="315.08" arrivalSpeed="22.73" duration="124.00" routeLength="1414.35" waitingTime="8.00" waitingCount="1" stopTime="0.00" timeLoss="39.93" rerouteNo="0" devices="tripinfo_1366" vType="DEFAULT_VEHTYPE" speedFactor="1.03" vaporized=""/>
    <tripinfo id="866" depart="328.00" departLane="47621504#1_0" departPos="5.10" departSpeed="0.00" departDelay="3.25" arrival="640.00" arrivalLane="-E3_1" arrivalPos="306.82" arrivalSpeed="6.42" duration="312.00" routeLength="1333.29" waitingTime="180.00" waitingCount="3" stopTime="0.00" timeLoss="221.77" rerouteNo="0" devices="tripinfo_866" vType="DEFAULT_VEHTYPE" speedFactor="0.98" vaporized=""/>
    <tripinfo id="1025" depart="385.00" departLane="-47621504#5_0" departPos="5.10" departSpeed="0.00" departDelay="0.62" arrival="640.00" arrivalLane="E8_2" arrivalPos="236.52" arrivalSpeed="13.51" duration="255.00" routeLength="1313.65" waitingTime="112.00" waitingCount="2" stopTime="0.00" timeLoss="161.37" rerouteNo="0" devices="tripinfo_1025" vType="DEFAULT_VEHTYPE" speedFactor="1.02" vaporized=""/>
    <tripinfo id="1110" depart="418.00" departLane="-47693393#5_0" departPos="5.10" departSpeed="0.00" departDelay="1.75" arrival="640.00" arrivalLane="-47621504#1_2" arrivalPos="333.17" arrivalSpeed="23.72" duration="222.00" routeLength="1445.28" waitingTime="92.00" waitingCount="1" stopTime="0.00" timeLoss="142.40" rerouteNo="0" devices="tripinfo_1110" vType="DEFAULT_VEHTYPE" speedFactor="1.10" vaporized=""/>
    <tripinfo id="1358" depart="510.00" departLane="-E15_0" departPos="5.10" departSpeed="0.00" departDelay="0.75" arrival="640.00" arrivalLane="47693393#5_2" arrivalPos="315.08" arrivalSpeed="20.47" duration="130.00" routeLength="717.16" waitingTime="72.00" waitingCount="1" stopTime="0.00" timeLoss="83.50" rerouteNo="0" devices="tripinfo_1358" vType="DEFAULT_VEHTYPE" speedFactor="0.96" vaporized=""/>
    <tripinfo id="964" depart="362.00" departLane="-E15_0" departPos="5.10" departSpeed="0.00" departDelay="0.50" arrival="641.00" arrivalLane="E25_2" arrivalPos="330.97" arrivalSpeed="15.45" duration="279.00" routeLength="1111.76" waitingTime="179.00" waitingCount="3" stopTime="0.00" timeLoss="208.40" rerouteNo="0" devices="tripinfo_964" vType="DEFAULT_VEHTYPE" speedFactor="1.15" vaporized=""/>
    <tripinfo id="1126" depart="424.00" departLane="-47693393#2_0" departPos="5.10" departSpeed="0.00" departDelay="1.75" arrival="641.00" arrivalLane="47621504#5_0" arrivalPos="282.84" arrivalSpeed="23.59" duration="217.00" routeLength="1356.81" waitingTime="98.00" waitingCount="1" stopTime="0.00" timeLoss="132.01" rerouteNo="0" devices="tripinfo_1126" vType="DEFAULT_VEHTYPE" speedFactor="1.07" vaporized=""/>
    <tripinfo id="738" depart="277.00" departLane="-E8_0" departPos="5.10" departSpeed="0.00" departDelay="0.25" arrival="642.00" arrivalLane="-47693393#2_0" arrivalPos="294.63" arrivalSpeed="10.62" duration="365.00" routeLength="1616.59" waitingTime="186.00" waitingCount="5" stopTime="0.00" timeLoss="256.96" rerouteNo="0" devices="tripinfo_738" vType="DEFAULT_VEHTYPE" speedFactor="1.08" vaporized=""/>
    <tripinfo id="992" depart="375.00" departLane="-47621504#5_0" departPos="5.10" departSpeed="0.00" departDelay="3.00" arrival="642.00" arrivalLane="E2_1" arrivalPos="256.37" arrivalSpeed="11.40" duration="267.00" routeLength="955.35" waitingTime="156.00" waitingCount="3" stopTime="0.00" timeLoss="197.36" rerouteNo="0" devices="tripinfo_992" vType="DEFAULT_VEHTYPE" speedFactor="0.90" vaporized=""/>
    <tripinfo id="998" depart="375.00" departLane="-E25_0" departPos="5.10" departSpeed="0.00" departDelay="0.75" arrival="642.00" arrivalLane="E16_0" arrivalPos="350.84" arrivalSpeed="9.27" duration="267.00" routeLength="1618.08" waitingTime="80.00" waitingCount="1" stopTime="0.00" timeLoss="103.56" rerouteNo="0" devices="tripinfo_998" vType="DEFAULT_VEHTYPE" speedFactor="0.73" vaporized=""/>
    <tripinfo id="634" depart="238.00" departLane="-E10_0" departPos="5.10" departSpeed="0.00" departDelay="0.25" arrival="643.00" arrivalLane="E1_1" arrivalPos="369.00" arrivalSpeed="13.20" duration="405.00" routeLength="1882.37" waitingTime="228.00" waitingCount="3" stopTime="0.00" timeLoss="281.02" rerouteNo="0" devices="tripinfo_634" vType="DEFAULT_VEHTYPE" speedFactor="1.03" vaporized=""/>
    <tripinfo id="880" depart="330.00" departLane="-E6_0" departPos="5.10" departSpeed="0.00" departDelay="0.00" arrival="643.00" arrivalLane="E2_2" arrivalPos="256.37" arrivalSpeed="12.72" duration="313.00" routeLength="1005.63" waitingTime="204.00" waitingCount="3" stopTime="0.00" timeLoss="238.48" rerouteNo="0" devices="tripinfo_880" vType="DEFAULT_VEHTYPE" speedFactor="0.98" vaporized=""/>
    <tripinfo id="1199" depart="450.00" departLane="47621504#1_0" departPos="5.10" departSpeed="0.00" departDelay="0.38" arrival="643.00" arrivalLane="E15_1" arrivalPos="382.33" arrivalSpeed="15.71" duration="193.00" routeLength="1499.45" waitingTime="66.00" waitingCount="1" stopTime="0.00" timeLoss="109.96" rerouteNo="0" devices="tripinfo_1199" vType="DEFAULT_VEHTYPE" speedFactor="1.21" vaporized=""/>
    <tripinfo id="209" depart="79.00" departLane="47621504#4_0" departPos="5.10" departSpeed="0.00" departDelay="0.62" arrival="644.00" arrivalLane="-47621504#4_0" arrivalPos="286.75" arrivalSpeed="17.34" duration="565.00" routeLength="2730.27" waitingTime="292.00" waitingCount="4" stopTime="0.00" timeLoss="378.18" rerouteNo="0" devices="tripinfo_209" vType="DEFAULT_VEHTYPE" speedFactor="0.98" vaporized=""/>
    <tripinfo id="402" depart="153.00" departLane="-E2_0" departPos="5.10" departSpeed="0.00" departDelay="2.25" arrival="644.00" arrivalLane="-E3_1" arrivalPos="306.82" arrivalSpeed="6.59" duration="491.00" routeLength="1671.18" waitingTime="292.00" waitingCount="5" stopTime="0.00" timeLoss="377.69" rerouteNo="0" devices="tripinfo_402" vType="DEFAULT_VEHTYPE" speedFactor="1.02" vaporized=""/>
    <tripinfo id="769" depart="289.00" departLane="-47693393#5_0" departPos="5.10" departSpeed="0.00" departDelay="0.62" arrival="645.00" arrivalLane="E19_0" arrivalPos="273.06" arrivalSpeed="12.97" duration="356.00" routeLength="1600.53" waitingTime="202.00" waitingCount="2" stopTime="0.00" timeLoss="241.44" rerouteNo="0" devices="tripinfo_769" vType="DEFAULT_VEHTYPE" speedFactor="0.96" vaporized=""/>
    <tripinfo id="855" depart="326.00" departLane="-E2_0" departPos="5.10" departSpeed="0.00" departDelay="5.38" arrival="645.00" arrivalLane="E2_2" arrivalPos="256.37" arrivalSpeed="14.11" duration="319.00" routeLength="1923.83" waitingTime="137.00" waitingCount="3" stopTime="0.00" timeLoss="189.64" rerouteNo="0" devices="tripinfo_855" vType="DEFAULT_VEHTYPE" speedFactor="1.03" vaporized=""/>
    <tripinfo id="1103" depart="417.00" departLane="E5_0" departPos="5.10" departSpeed="0.00" departDelay="3.38" arrival="645.00" arrivalLane="E1_0" arrivalPos="369.00" arrivalSpeed="11.88" duration="228.00" routeLength="1565.64" waitingTime="81.00" waitingCount="1" stopTime="0.00" timeLoss="97.64" rerouteNo="0" devices="tripinfo_1103" vType="DEFAULT_VEHTYPE" speedFactor="0.87" vaporized=""/>
    <tripinfo id="1253" depart="473.00" departLane="-E17_0" departPos="5.10" departSpeed="0.00" departDelay="3.12" arrival="646.00" arrivalLane="E15_0" arrivalPos="382.33" arrivalSpeed="12.28" duration="173.00" routeLength="1156.79" waitingTime="66.00" waitingCount="1" stopTime="0.00" timeLoss="80.68" rerouteNo="0" devices="tripinfo_1253" vType="DEFAULT_VEHTYPE" speedFactor="0.91" vaporized=""/>
    <tripinfo id="1151" depart="432.00" departLane="-E6_0" departPos="5.10" departSpeed="0.00" departDelay="0.38" arrival="647.00" arrivalLane="E2_2" arrivalPos="256.37" arrivalSpeed="14.18" duration="215.00" routeLength="1005.63" waitingTime="112.00" waitingCount="2" stopTime="0.00" timeLoss="147.02" rerouteNo="0" devices="tripinfo_1151" vType="DEFAULT_VEHTYPE" speedFactor="1.09" vaporized=""/>
    <tripinfo id="1306" depart="499.00" departLane="-E6_0" departPos="5.10" departSpeed="0.00" departDelay="9.25" arrival="647.00" arrivalLane="47693393#2_0" arrivalPos="294.24" arrivalSpeed="17.71" duration="148.00" routeLength="1407.03" waitingTime="34.00" waitingCount="1" stopTime="0.00" timeLoss="56.52" rerouteNo="0" devices="tripinfo_1306" vType="DEFAULT_VEHTYPE" speedFactor="1.11" vaporized=""/>
    <tripinfo id="1036" depart="389.00" departLane="E22_0" departPos="5.10" departSpeed="0.00" departDelay="0.50" arrival="648.00" arrivalLane="47693393#5_0" arrivalPos="315.08" arrivalSpeed="18.87" duration="259.00" routeLength="1758.05" waitingTime="87.00" waitingCount="3" stopTime="0.00" timeLoss="120.40" rerouteNo="0" devices="tripinfo_1036" vType="DEFAULT_VEHTYPE" speedFactor="0.87" vaporized=""/>
    <tripinfo id="1431" depart="539.00" departLane="-E22_0" departPos="5.10" departSpeed="0.00" departDelay="2.38" arrival="648.00" arrivalLane="-47621504#1_2" arrivalPos="333.17" arrivalSpeed="21.24" duration="109.00" routeLength="1378.90" waitingTime="0.00" waitingCount="0" stopTime="0.00" timeLoss="17.37" rerouteNo="0" devices="tripinfo_1431" vType="DEFAULT_VEHTYPE" speedFactor="1.01" vaporized=""/>
    <tripinfo id="1560" depart="588.00" departLane="-E25_0" departPos="5.10" departSpeed="0.00" departDelay="3.00" arrival="648.00" arrivalLane="-E16_0" arrivalPos="350.84" arrivalSpeed="12.83" duration="60.00" routeLength="685.74" waitingTime="0.00" waitingCount="0" stopTime="0.00" timeLoss="7.61" rerouteNo="0" devices="tripinfo_1560" vType="DEFAULT_VEHTYPE" speedFactor="0.96" vaporized=""/>
    <tripinfo id="395" depart="149.00" departLane="E23_0" departPos="5.10" departSpeed="0.00" departDelay="0.88" arrival="649.00" arrivalLane="E10_0" arrivalPos="414.33" arrivalSpeed="14.62" duration="500.00" routeLength="2049.50" waitingTime="321.00" waitingCount="4" stopTime="0.00" timeLoss="375.35" rerouteNo="0" devices="tripinfo_395" vType="DEFAULT_VEHTYPE" speedFactor="1.14" vaporized=""/>
    <tripinfo id="979" depart="368.00" departLane="-E2_0" departPos="5.10" departSpeed="0.00" departDelay="0.88" arrival="650.00" arrivalLane="E2_2" arrivalPos="256.37" arrivalSpeed="13.26" duration="282.00" routeLength="1923.83" waitingTime="107.00" waitingCount="1" stopTime="0.00" timeLoss="143.95" rerouteNo="0" devices="tripinfo_979" vType="DEFAULT_VEHTYPE" speedFactor="0.97" vaporized=""/>
    <tripinfo id="1404" depart="527.00" departLane="47621504#1_0" departPos="5.10" departSpeed="0.00" departDelay="0.50" arrival="650.00" arrivalLane="47693393#5_0" arrivalPos="315.08" arrivalSpeed="20.51" duration="123.00" routeLength="1414.35" waitingTime="2.00" waitingCount="1" stopTime="0.00" timeLoss="33.34" rerouteNo="0" devices="tripinfo_1404" vType="DEFAULT_VEHTYPE" speedFactor="0.96" vaporized=""/>
    <tripinfo id="722" depart="271.00" departLane="-E25_0" departPos="5.10" departSpeed="0.00" departDelay="0.25" arrival="651.00" arrivalLane="E25_0" arrivalPos="330.97" arrivalSpeed="11.14" duration="380.00" routeLength="1973.95" waitingTime="175.00" waitingCount="3" stopTime="0.00" timeLoss="214.32" rerouteNo="0" devices="tripinfo_722" vType="DEFAULT_VEHTYPE" speedFactor="0.87" vaporized=""/>
    <tripinfo id="911" depart="342.00" departLane="-E8_0" departPos="5.10" departSpeed="0.00" departDelay="0.38" arrival="651.00" arrivalLane="E8_2" arrivalPos="236.52" arrivalSpeed="11.66" duration="309.00" routeLength="1849.84" waitingTime="113.00" waitingCount="2" stopTime="0.00" timeLoss="164.54" rerouteNo="0" devices="tripinfo_911" vType="DEFAULT_VEHTYPE" speedFactor="0.93" vaporized=""/>
    <tripinfo id="1421" depart="533.00" departLane="47621504#1_0" departPos="5.10" departSpeed="0.00" departDelay="0.12" arrival="652.00" arrivalLane="47693393#5_0" arrivalPos="315.08" arrivalSpeed="21.23" duration="119.00" routeLength="1414.35" waitingTime="0.00" waitingCount="0" stopTime="0.00" timeLoss="28.42" rerouteNo="0" devices="tripinfo_1421" vType="DEFAULT_VEHTYPE" speedFactor="0.96" vaporized=""/>
    <tripinfo id="1455" depart="546.00" departLane="-E6_0" departPos="5.10" departSpeed="0.00" departDelay="0.38" arrival="652.00" arrivalLane="E8_1" arrivalPos="236.52" arrivalSpeed="14.94" duration="106.00" routeLength="1363.93" waitingTime="0.00" waitingCount="0" stopTime="0.00" timeLoss="13.46" rerouteNo="0" devices="tripinfo_1455" vType="DEFAULT_VEHTYPE" speedFactor="1.14" vaporized=""/>
    <tripinfo id="739" depart="278.00" departLane="-E25_0" departPos="5.10" departSpeed="0.00" departDelay="0.88" arrival="653.00" arrivalLane="E25_1" arrivalPos="330.97" arrivalSpeed="11.71" duration="375.00" routeLength="1973.95" waitingTime="168.00" waitingCount="2" stopTime="0.00" timeLoss="208.31" rerouteNo="0" devices="tripinfo_739" vType="DEFAULT_VEHTYPE" speedFactor="0.87" vaporized=""/>
    <tripinfo id="1450" depart="548.00" departLane="47621504#1_0" departPos="5.10" departSpeed="0.00" departDelay="4.25" arrival="653.00" arrivalLane="47693393#5_0" arrivalPos="315.08" arrivalSpeed="22.73" duration="105.00" routeLength="1414.35" waitingTime="0.00" waitingCount="0" stopTime="0.00" timeLoss="24.44" rerouteNo="0" devices="tripinfo_1450" vType="DEFAULT_VEHTYPE" speedFactor="1.07" vaporized=""/>
    <tripinfo id="187" depart="71.00" departLane="-E13_0" departPos="5.10" departSpeed="0.00" departDelay="0.88" arrival="654.00" arrivalLane="-47621504#4_0" arrivalPos="286.75" arrivalSpeed="18.55" duration="583.00" routeLength="2088.91" waitingTime="335.00" waitingCount="6" stopTime="0.00" timeLoss="418.61" rerouteNo="0" devices="tripinfo_187" vType="DEFAULT_VEHTYPE" speedFactor="0.89" vaporized=""/>
    <tripinfo id="269" depart="102.00" departLane="-E8_0" departPos="5.10" departSpeed="0.00" departDelay="1.12" arrival="654.00" arrivalLane="-E19_1" arrivalPos="273.06" arrivalSpeed="15.15" duration="552.00" routeLength="1874.97" waitingTime="340.00" waitingCount="5" stopTime="0.00" timeLoss="449.78" rerouteNo="0" devices="tripinfo_269" vType="DEFAULT_VEHTYPE" speedFactor="1.26" vaporized=""/>
    <tripinfo id="802" depart="301.00" departLane="-E25_0" departPos="5.10" departSpeed="0.00" departDelay="0.25" arrival="654.00" arrivalLane="E25_2" arrivalPos="330.97" arrivalSpeed="12.18" duration="353.00" routeLength="1973.95" waitingTime="147.00" waitingCount="2" stopTime="0.00" timeLoss="200.45" rerouteNo="0" devices="tripinfo_802" vType="DEFAULT_VEHTYPE" speedFactor="0.95" vaporized=""/>
    <tripinfo id="1021" depart="383.00" departLane="-E1_0" departPos="5.10" departSpeed="0.00" departDelay="0.12" arrival="655.00" arrivalLane="E20_0" arrivalPos="350.11" arrivalSpeed="14.38" duration="272.00" routeLength="2099.31" waitingTime="89.00" waitingCount="2" stopTime="0.00" timeLoss="142.69" rerouteNo="0" devices="tripinfo_1021" vType="DEFAULT_VEHTYPE" speedFactor="1.12" vaporized=""/>
    <tripinfo id="1161" depart="438.00" departLane="-E6_0" departPos="5.10" departSpeed="0.00" departDelay="2.62" arrival="655.00" arrivalLane="-47621504#1_1" arrivalPos="333.17" arrivalSpeed="25.37" duration="217.00" routeLength="1275.34" waitingTime="115.00" waitingCount="2" stopTime="0.00" timeLoss="152.24" rerouteNo="0" devices="tripinfo_1161" vType="DEFAULT_VEHTYPE" speedFactor="1.15" vaporized=""/>
    <tripinfo id="981" depart="369.00" departLane="-47621504#5_0" departPos="5.10" departSpeed="0.00" departDelay="1.12" arrival="656.00" arrivalLane="47621504#5_1" arrivalPos="282.84" arrivalSpeed="19.99" duration="287.00" routeLength="1976.52" waitingTime="116.00" waitingCount="2" stopTime="0.00" timeLoss="155.38" rerouteNo="0" devices="tripinfo_981" vType="DEFAULT_VEHTYPE" speedFactor="0.93" vaporized=""/>
    <tripinfo id="991" depart="372.00" departLane="-E25_0" departPos="5.10" departSpeed="0.00" departDelay="0.38" arrival="656.00" arrivalLane="E2_1" arrivalPos="256.37" arrivalSpeed="14.32" duration="284.00" routeLength="1234.54" waitingTime="179.00" waitingCount="2" stopTime="0.00" timeLoss="197.39" rerouteNo="0" devices="tripinfo_991" vType="DEFAULT_VEHTYPE" speedFactor="1.03" vaporized=""/>
    <tripinfo id="1042" depart="393.00" departLane="-E15_0" departPos="5.10" departSpeed="0.00" departDelay="2.25" arrival="656.00" arrivalLane="E25_2" arrivalPos="330.97" arrivalSpeed="15.78" duration="263.00" routeLength="1111.76" waitingTime="141.00" waitingCount="2" stopTime="0.00" timeLoss="196.32" rerouteNo="0" devices="tripinfo_1042" vType="DEFAULT_VEHTYPE" speedFactor="1.22" vaporized=""/>
    <tripinfo id="578" depart="219.00" departLane="-E15_0" departPos="5.10" departSpeed="0.00" departDelay="2.25" arrival="657.00" arrivalLane="47621504#5_1" arrivalPos="282.84" arrivalSpeed="20.63" duration="438.00" routeLength="2031.05" waitingTime="243.00" waitingCount="4" stopTime="0.00" timeLoss="304.14" rerouteNo="0" devices="tripinfo_578" vType="DEFAULT_VEHTYPE" speedFactor="0.98" vaporized=""/>
    <tripinfo id="803" depart="304.00" departLane="-E25_0" departPos="5.10" departSpeed="0.00" departDelay="2.88" arrival="658.00" arrivalLane="E25_0" arrivalPos="330.97" arrivalSpeed="11.58" duration="354.00" routeLength="1973.95" waitingTime="144.00" waitingCount="2" stopTime="0.00" timeLoss="186.89" rerouteNo="0" devices="tripinfo_803" vType="DEFAULT_VEHTYPE" speedFactor="0.87" vaporized=""/>
    <tripinfo id="1054" depart="396.00" departLane="-E15_0" departPos="5.10" departSpeed="0.00" departDelay="0.75" arrival="658.00" arrivalLane="E25_2" arrivalPos="330.97" arrivalSpeed="14.68" duration="262.00" routeLength="1111.76" waitingTime="140.00" waitingCount="2" stopTime="0.00" timeLoss="190.30" rerouteNo="0" devices="tripinfo_1054" vType="DEFAULT_VEHTYPE" speedFactor="1.14" vaporized=""/>
    <tripinfo id="1540" depart="578.00" departLane="E20_0" departPos="5.10" departSpeed="0.00" departDelay="0.50" arrival="658.00" arrivalLane="E2_1" arrivalPos="256.37" arrivalSpeed="14.78" duration="80.00" routeLength="944.52" waitingTime="0.00" waitingCount="0" stopTime="0.00" timeLoss="16.30" rerouteNo="0" devices="tripinfo_1540" vType="DEFAULT_VEHTYPE" speedFactor="1.09" vaporized=""/>
    <tripinfo id="580" depart="222.00" departLane="-E15_0" departPos="5.10" departSpeed="0.00" departDelay="4.50" arrival="659.00" arrivalLane="47621504#5_1" arrivalPos="282.84" arrivalSpeed="20.85" duration="437.00" routeLength="2031.05" waitingTime="236.00" waitingCount="4" stopTime="0.00" timeLoss="298.30" rerouteNo="0" devices="tripinfo_580" vType="DEFAULT_VEHTYPE" speedFactor="0.95" vaporized=""/>
    <tripinfo id="645" depart="243.00" departLane="-47693393#5_0" departPos="5.10" departSpeed="0.00" departDelay="1.12" arrival="659.00" arrivalLane="47693393#5_1" arrivalPos="315.08" arrivalSpeed="18.00" duration="416.00" routeLength="1943.39" waitingTime="213.00" waitingCount="3" stopTime="0.00" timeLoss="267.01" rerouteNo="0" devices="tripinfo_645" vType="DEFAULT_VEHTYPE" speedFactor="0.84" vaporized=""/>
    <tripinfo id="839" depart="315.00" departLane="-E22_0" departPos="5.10" departSpeed="0.00" departDelay="0.38" arrival="659.00" arrivalLane="-47621504#4_0" arrivalPos="286.75" arrivalSpeed="18.99" duration="344.00" routeLength="1405.57" waitingTime="170.00" waitingCount="4" stopTime="0.00" timeLoss="260.61" rerouteNo="0" devices="tripinfo_839" vType="DEFAULT_VEHTYPE" speedFactor="1.15" vaporized=""/>
    <tripinfo id="1521" depart="573.00" departLane="-E1_0" departPos="5.10" departSpeed="0.00" departDelay="2.62" arrival="659.00" arrivalLane="-47621504#1_1" arrivalPos="333.17" arrivalSpeed="22.58" duration="86.00" routeLength="1000.21" waitingTime="7.00" waitingCount="1" stopTime="0.00" timeLoss="23.44" rerouteNo="0" devices="tripinfo_1521" vType="DEFAULT_VEHTYPE" speedFactor="1.02" vaporized=""/>
    <tripinfo id="408" depart="153.00" departLane="-E8_0" departPos="5.10" departSpeed="0.00" departDelay="0.00" arrival="660.00" arrivalLane="-47621504#1_1" arrivalPos="333.17" arrivalSpeed="22.40" duration="507.00" routeLength="1963.00" waitingTime="317.00" waitingCount="5" stopTime="0.00" timeLoss="384.16" rerouteNo="0" devices="tripinfo_408" vType="DEFAULT_VEHTYPE" speedFactor="1.01" vaporized=""/>
    <tripinfo id="732" depart="275.00" departLane="-47693393#5_0" departPos="5.10" departSpeed="0.00" departDelay="0.50" arrival="660.00" arrivalLane="47693393#5_1" arrivalPos="315.08" arrivalSpeed="20.47" duration="385.00" routeLength="1943.39" waitingTime="191.00" waitingCount="2" stopTime="0.00" timeLoss="263.36" rerouteNo="0" devices="tripinfo_732" vType="DEFAULT_VEHTYPE" speedFactor="1.03" vaporized=""/>
    <tripinfo id="942" depart="354.00" departLane="-E13_0" departPos="5.10" departSpeed="0.00" departDelay="0.75" arrival="660.00" arrivalLane="-E19_1" arrivalPos="273.06" arrivalSpeed="11.24" duration="306.00" routeLength="1454.75" waitingTime="147.00" waitingCount="4" stopTime="0.00" timeLoss="178.57" rerouteNo="0" devices="tripinfo_942" vType="DEFAULT_VEHTYPE" speedFactor="0.83" vaporized=""/>
    <tripinfo id="724" depart="273.00" departLane="-E17_0" departPos="5.10" departSpeed="0.00" departDelay="1.50" arrival="661.00" arrivalLane="47621504#5_1" arrivalPos="282.84" arrivalSpeed="24.24" duration="388.00" routeLength="1658.42" waitingTime="221.00" waitingCount="4" stopTime="0.00" timeLoss="292.76" rerouteNo="0" devices="tripinfo_724" vType="DEFAULT_VEHTYPE" speedFactor="1.11" vaporized=""/>
    <tripinfo id="1122" depart="421.00" departLane="-E15_0" departPos="5.10" departSpeed="0.00" departDelay="0.25" arrival="661.00" arrivalLane="-E22_2" arrivalPos="370.63" arrivalSpeed="16.83" duration="240.00" routeLength="1812.44" waitingTime="80.00" waitingCount="2" stopTime="0.00" timeLoss="133.43" rerouteNo="0" devices="tripinfo_1122" vType="DEFAULT_VEHTYPE" speedFactor="1.24" vaporized=""/>
    <tripinfo id="668" depart="255.00" departLane="-E15_0" departPos="5.10" departSpeed="0.00" departDelay="4.50" arrival="662.00" arrivalLane="47621504#5_1" arrivalPos="282.84" arrivalSpeed="20.22" duration="407.00" routeLength="2031.05" waitingTime="193.00" waitingCount="5" stopTime="0.00" timeLoss="267.15" rerouteNo="0" devices="tripinfo_668" vType="DEFAULT_VEHTYPE" speedFactor="0.94" vaporized=""/>
    <tripinfo id="695" depart="268.00" departLane="-E16_0" departPos="5.10" departSpeed="0.00" departDelay="7.38" arrival="662.00" arrivalLane="-47621504#1_1" arrivalPos="333.17" arrivalSpeed="22.35" duration="394.00" routeLength="2068.12" waitingTime="207.00" waitingCount="4" stopTime="0.00" timeLoss="260.34" rerouteNo="0" devices="tripinfo_695" vType="DEFAULT_VEHTYPE" speedFactor="1.06" vaporized=""/>
    <tripinfo id="893" depart="335.00" departLane="-E8_0" departPos="5.10" departSpeed="0.00" departDelay="0.12" arrival="662.00" arrivalLane="47693393#5_1" arrivalPos="315.08" arrivalSpeed="21.29" duration="327.00" routeLength="1197.13" waitingTime="206.00" waitingCount="3" stopTime="0.00" timeLoss="256.09" rerouteNo="0" devices="tripinfo_893" vType="DEFAULT_VEHTYPE" speedFactor="0.97" vaporized=""/>
    <tripinfo id="1172" depart="440.00" departLane="-E15_0" departPos="5.10" departSpeed="0.00" departDelay="0.50" arrival="662.00" arrivalLane="E8_1" arrivalPos="236.52" arrivalSpeed="13.97" duration="222.00" routeLength="1246.58" waitingTime="112.00" waitingCount="2" stopTime="0.00" timeLoss="144.98" rerouteNo="0" devices="tripinfo_1172" vType="DEFAULT_VEHTYPE" speedFactor="1.06" vaporized=""/>
    <tripinfo id="903" depart="340.00" departLane="-E8_0" departPos="5.10" departSpeed="0.00" departDelay="1.38" arrival="663.00" arrivalLane="-47621504#1_1" arrivalPos="333.17" arrivalSpeed="21.93" duration="323.00" routeLength="1963.00" waitingTime="145.00" waitingCount="5" stopTime="0.00" timeLoss="202.92" rerouteNo="0" devices="tripinfo_903" vType="DEFAULT_VEHTYPE" speedFactor="1.04" vaporized=""/>
    <tripinfo id="1066" depart="400.00" departLane="-47693393#5_0" departPos="5.10" departSpeed="0.00" departDelay="0.25" arrival="663.00" arrivalLane="-E3_0" arrivalPos="306.82" arrivalSpeed="12.32" duration="263.00" routeLength="1293.23" waitingTime="116.00" waitingCount="3" stopTime="0.00" timeLoss="172.67" rerouteNo="0" devices="tripinfo_1066" vType="DEFAULT_VEHTYPE" speedFactor="0.96" vaporized=""/>
    <tripinfo id="1256" depart="471.00" departLane="E5_0" departPos="5.10" departSpeed="0.00" departDelay="0.00" arrival="663.00" arrivalLane="47693393#5_1" arrivalPos="315.08" arrivalSpeed="20.84" duration="192.00" routeLength="1034.60" waitingTime="104.00" waitingCount="2" stopTime="0.00" timeLoss="123.10" rerouteNo="0" devices="tripinfo_1256" vType="DEFAULT_VEHTYPE" speedFactor="0.96" vaporized=""/>
    <tripinfo id="1248" depart="471.00" departLane="47693411#4_0" departPos="5.10" departSpeed="0.00" departDelay="3.00" arrival="664.00" arrivalLane="47621504#5_1" arrivalPos="282.84" arrivalSpeed="21.88" duration="193.00" routeLength="2013.93" waitingTime="25.00" waitingCount="2" stopTime="0.00" timeLoss="68.10" rerouteNo="0" devices="tripinfo_1248" vType="DEFAULT_VEHTYPE" speedFactor="1.03" vaporized=""/>
[truncated: 1,952,656 more chars]
