# Supplementary material for: Resilient distributed model-free adaptive traffic signal control via controller dynamic linearization under DoS attacks
Source: PLoS One. 2026 Feb 12;21(2):e0342069. doi: 10.1371/journal.pone.0342069 (PMC12900337; doi:10.1371/journal.pone.0342069)
Supplement: S3 RAR — (ZIP) [file pone.0342069.s003.zip › Dos1/Middle/qlfb_middle_dos1_queue.csv]

周期	全局平均排队长度	J1	J2	J3	J4	J5	J6	J7	J8	J9
0	0.0	0	0	0	0	0	0	0	0	0
1	13.222222222222221	18	6	17	7	13	12	14	14	18
2	20.88888888888889	23	12	23	12	20	16	32	26	24
3	31.333333333333332	37	23	29	27	43	27	29	34	33
4	32.888888888888886	52	24	19	21	52	30	28	37	33
5	35.22222222222222	47	14	26	15	59	39	32	45	40
6	40.888888888888886	54	33	24	20	72	33	23	57	52
7	43.55555555555556	66	34	18	19	79	27	38	71	40
8	47.55555555555556	63	46	26	14	80	19	33	103	44
9	51.666666666666664	50	64	24	19	88	20	38	115	47
10	57.77777777777778	52	77	28	9	91	28	68	110	57
11	64.11111111111111	31	119	30	22	94	16	87	108	70
12	67.22222222222223	37	107	28	18	108	34	100	100	73
13	71.11111111111111	54	123	22	15	113	27	112	105	69
14	70.55555555555556	48	114	37	15	105	18	104	116	78
15	72.77777777777777	49	126	79	3	104	22	93	110	69
16	76.0	35	131	78	19	113	18	93	107	90
17	78.0	76	128	75	15	102	14	86	108	98
18	76.11111111111111	67	120	75	7	103	22	91	105	95
19	77.22222222222223	55	131	83	6	99	18	96	98	109
20	80.88888888888889	69	128	99	16	100	16	98	91	111
21	77.0	66	130	101	8	86	11	95	95	101
22	79.33333333333333	58	130	98	8	94	15	99	97	115
23	79.33333333333333	72	131	90	16	94	8	93	98	112
24	77.66666666666667	61	131	99	11	77	22	91	103	104
25	80.0	74	124	95	12	86	22	92	105	110
26	78.88888888888889	69	124	94	6	83	24	99	101	110
27	79.44444444444444	56	122	93	10	80	25	100	117	112
