# Supplementary material for: Resilient distributed model-free adaptive traffic signal control via controller dynamic linearization under DoS attacks
Source: PLoS One. 2026 Feb 12;21(2):e0342069. doi: 10.1371/journal.pone.0342069 (PMC12900337; doi:10.1371/journal.pone.0342069)
Supplement: S3 RAR — (ZIP) [file pone.0342069.s003.zip › Dos5/High/cdl_high_dos5_queue.csv]

周期	全局平均排队长度	J1	J2	J3	J4	J5	J6	J7	J8	J9
0	0.0	0	0	0	0	0	0	0	0	0
1	28.77777777777778	43	15	33	19	24	25	29	33	38
2	46.666666666666664	54	39	74	32	34	30	55	59	43
3	68.66666666666667	66	64	104	44	53	45	79	94	69
4	74.44444444444444	83	76	85	52	61	56	87	81	89
5	78.77777777777777	97	89	79	65	64	53	90	79	93
6	75.66666666666667	91	92	67	56	58	49	88	87	93
7	78.11111111111111	97	95	75	61	53	42	105	72	103
8	78.11111111111111	98	95	69	65	59	37	94	86	100
9	78.66666666666667	96	84	67	66	58	42	97	100	98
10	78.55555555555556	93	85	73	64	54	50	99	90	99
11	80.11111111111111	95	100	66	66	60	43	97	85	109
12	79.55555555555556	92	105	66	64	51	50	100	84	104
13	79.55555555555556	95	113	71	65	45	44	90	88	105
14	81.88888888888889	101	107	71	69	45	50	101	91	102
15	82.55555555555556	96	104	63	77	57	48	97	104	97
16	85.77777777777777	100	107	74	87	60	51	93	98	102
17	88.11111111111111	93	110	69	103	67	53	96	96	106
18	90.88888888888889	94	111	69	119	77	57	101	90	100
19	89.66666666666667	88	112	68	112	78	59	91	93	106
20	91.88888888888889	108	108	65	116	81	58	99	88	104
21	93.55555555555556	118	114	69	118	85	49	90	89	110
22	92.88888888888889	124	104	74	112	99	48	90	80	105
23	92.0	126	107	65	121	96	38	94	80	101
24	93.66666666666667	130	112	70	117	99	40	86	83	106
25	96.22222222222223	128	112	67	128	98	50	97	83	103
26	97.77777777777777	134	115	66	115	108	48	106	88	100
27	97.77777777777777	123	119	68	128	111	50	97	87	97
