# Supplementary material for: Resilient distributed model-free adaptive traffic signal control via controller dynamic linearization under DoS attacks
Source: PLoS One. 2026 Feb 12;21(2):e0342069. doi: 10.1371/journal.pone.0342069 (PMC12900337; doi:10.1371/journal.pone.0342069)
Supplement: S3 RAR — (ZIP) [file pone.0342069.s003.zip › Dos5/High/cfdl_high_dos5_queue.csv]

周期	全局平均排队长度	J1	J2	J3	J4	J5	J6	J7	J8	J9
0	0.0	0	0	0	0	0	0	0	0	0
1	28.77777777777778	43	15	33	19	24	25	29	33	38
2	46.666666666666664	54	39	74	32	34	30	55	59	43
3	68.66666666666667	66	64	104	44	53	45	79	94	69
4	73.33333333333333	82	63	80	67	63	64	79	77	85
5	76.33333333333333	83	71	65	95	71	57	85	79	81
6	80.66666666666667	94	79	60	116	71	55	82	80	89
7	78.66666666666667	73	66	67	136	70	52	69	89	86
8	78.11111111111111	87	68	65	132	62	37	85	77	90
9	76.77777777777777	70	56	66	135	72	42	84	68	98
10	77.77777777777777	80	59	60	135	71	45	86	61	103
11	78.22222222222223	90	57	67	124	79	36	89	67	95
12	86.0	103	68	75	119	95	51	84	79	100
13	88.0	95	105	71	111	102	38	98	77	95
14	90.66666666666667	98	99	74	112	91	57	101	78	106
15	90.0	102	91	75	116	122	49	93	65	97
16	94.22222222222223	99	105	77	118	133	58	97	63	98
17	99.33333333333333	96	132	81	118	129	67	102	77	92
18	103.22222222222223	96	134	94	120	130	72	104	77	102
19	107.11111111111111	101	134	99	120	130	81	105	96	98
20	107.44444444444444	98	132	103	113	118	94	99	103	107
21	106.44444444444444	94	128	95	129	116	82	104	100	110
22	107.44444444444444	97	126	92	130	119	79	109	100	115
23	106.11111111111111	98	132	80	126	111	84	106	105	113
24	109.66666666666667	98	124	82	132	114	77	107	124	129
25	115.0	99	130	82	131	130	96	107	128	132
26	114.77777777777777	104	133	86	129	128	98	106	120	129
27	109.55555555555556	96	122	78	127	111	95	104	119	134
