# Supplementary material for: Resilient distributed model-free adaptive traffic signal control via controller dynamic linearization under DoS attacks
Source: PLoS One. 2026 Feb 12;21(2):e0342069. doi: 10.1371/journal.pone.0342069 (PMC12900337; doi:10.1371/journal.pone.0342069)
Supplement: S3 RAR — (ZIP) [file pone.0342069.s003.zip › Dos5/High/pid_high_dos5_queue.csv]

周期	全局平均排队长度	J1	J2	J3	J4	J5	J6	J7	J8	J9
0	0.0	0	0	0	0	0	0	0	0	0
1	25.333333333333332	40	10	29	16	21	25	27	24	36
2	47.77777777777778	65	22	51	31	50	39	74	33	65
3	71.33333333333333	85	54	94	52	76	43	81	66	91
4	89.33333333333333	109	77	101	79	95	60	90	94	99
5	101.44444444444444	114	100	114	86	100	75	119	99	106
6	105.11111111111111	98	122	113	87	104	69	125	113	115
7	108.55555555555556	101	124	112	99	99	81	129	115	117
8	108.33333333333333	88	129	93	115	105	88	129	118	110
9	108.77777777777777	83	131	88	110	105	99	130	116	117
10	106.0	67	120	90	111	101	92	127	118	128
11	110.77777777777777	77	131	102	118	113	84	128	116	128
12	111.33333333333333	80	130	112	117	97	83	131	127	125
13	113.11111111111111	86	130	117	109	105	91	129	123	128
14	115.33333333333333	98	128	117	114	102	96	129	122	132
15	120.77777777777777	104	128	121	108	113	121	130	131	131
16	121.66666666666667	100	126	130	105	112	131	134	127	130
17	122.88888888888889	93	131	131	114	121	129	134	121	132
18	124.66666666666667	98	131	131	124	129	127	133	122	127
19	123.77777777777777	96	126	133	129	118	122	131	126	133
20	121.66666666666667	94	131	129	114	123	116	128	128	132
21	123.22222222222223	97	130	123	120	131	120	125	131	132
22	124.55555555555556	102	131	119	128	129	125	127	130	130
23	123.44444444444444	97	133	110	127	132	127	130	124	131
24	122.44444444444444	97	133	105	120	130	130	125	133	129
25	123.11111111111111	101	130	99	130	130	128	132	131	127
26	123.11111111111111	101	131	99	130	126	131	132	131	127
27	122.22222222222223	103	131	96	122	129	130	133	127	129
