# Supplementary material for: Resilient distributed model-free adaptive traffic signal control via controller dynamic linearization under DoS attacks
Source: PLoS One. 2026 Feb 12;21(2):e0342069. doi: 10.1371/journal.pone.0342069 (PMC12900337; doi:10.1371/journal.pone.0342069)
Supplement: S3 RAR — (ZIP) [file pone.0342069.s003.zip › Dos5/High/qlfb_high_dos5_queue.csv]

周期	全局平均排队长度	J1	J2	J3	J4	J5	J6	J7	J8	J9
0	0.0	0	0	0	0	0	0	0	0	0
1	25.333333333333332	40	10	29	16	21	25	27	24	36
2	47.77777777777778	65	22	51	31	50	39	74	33	65
3	71.33333333333333	85	54	94	52	76	43	81	66	91
4	87.22222222222223	101	76	112	71	89	49	86	104	97
5	97.33333333333333	113	81	118	75	80	69	121	116	103
6	104.77777777777777	115	95	117	90	106	68	127	118	107
7	108.88888888888889	114	111	117	96	107	68	134	117	116
8	109.66666666666667	107	124	103	115	109	75	133	113	108
9	106.88888888888889	100	128	96	109	101	84	131	109	104
10	107.55555555555556	101	120	87	110	102	102	132	106	108
11	110.33333333333333	127	129	93	94	105	113	128	90	114
12	110.77777777777777	107	125	98	97	109	111	132	102	116
13	112.55555555555556	118	130	102	102	97	101	131	113	119
14	112.44444444444444	122	124	107	99	109	84	131	123	113
15	112.44444444444444	109	127	104	113	118	75	133	114	119
16	112.88888888888889	115	129	97	115	114	76	134	125	111
17	115.11111111111111	129	129	96	117	107	85	133	120	120
18	117.11111111111111	132	129	99	128	110	84	131	121	120
19	115.55555555555556	131	128	101	113	107	85	129	123	123
20	114.44444444444444	117	129	101	129	116	69	128	120	121
21	117.22222222222223	116	120	107	130	118	90	130	121	123
22	120.88888888888889	121	128	105	130	127	106	126	122	123
23	120.66666666666667	120	129	101	127	126	124	120	123	116
24	119.44444444444444	116	131	100	126	122	130	115	117	118
25	118.88888888888889	112	128	102	130	129	130	109	118	112
26	118.11111111111111	104	124	108	129	128	131	109	117	113
27	116.0	100	125	107	126	131	120	108	112	115
