# Supplementary material for: Resilient distributed model-free adaptive traffic signal control via controller dynamic linearization under DoS attacks
Source: PLoS One. 2026 Feb 12;21(2):e0342069. doi: 10.1371/journal.pone.0342069 (PMC12900337; doi:10.1371/journal.pone.0342069)
Supplement: S3 RAR — (ZIP) [file pone.0342069.s003.zip › Dos5/Low/cdl_low_dos5_queue.csv]

周期	全局平均排队长度	J1	J2	J3	J4	J5	J6	J7	J8	J9
0	0.0	0	0	0	0	0	0	0	0	0
1	8.777777777777779	11	10	9	7	8	5	8	12	9
2	9.444444444444445	6	6	13	12	15	10	6	10	7
3	9.777777777777779	7	9	6	8	15	19	6	9	9
4	11.222222222222221	5	10	11	8	15	13	8	11	20
5	11.0	9	10	10	10	20	13	9	11	7
6	10.11111111111111	7	5	9	10	19	13	11	13	4
7	9.555555555555555	10	7	11	6	13	13	11	8	7
8	10.555555555555555	7	13	9	9	10	18	7	14	8
9	11.555555555555555	7	11	5	6	23	12	9	24	7
10	11.0	9	9	7	8	12	10	12	24	8
11	11.11111111111111	7	9	12	8	19	15	7	17	6
12	10.444444444444445	11	10	7	10	14	8	7	20	7
13	10.666666666666666	7	13	7	12	10	12	3	22	10
14	10.88888888888889	5	12	9	6	13	13	9	23	8
15	10.666666666666666	7	10	9	7	14	12	7	26	4
16	9.555555555555555	5	8	7	7	11	8	7	22	11
17	9.0	6	7	8	9	17	7	3	17	7
18	11.222222222222221	7	11	17	5	14	11	11	20	5
19	10.88888888888889	13	5	13	6	19	13	10	11	8
20	9.666666666666666	2	9	8	6	16	4	9	25	8
21	10.222222222222221	8	7	10	4	16	10	12	23	2
22	11.333333333333334	5	8	11	10	14	17	7	25	5
23	12.666666666666666	6	13	13	12	15	12	8	24	11
24	11.0	5	14	11	7	11	9	13	22	7
25	10.555555555555555	8	9	9	14	7	15	5	26	2
26	10.88888888888889	10	17	8	7	11	5	8	25	7
27	11.11111111111111	8	9	8	8	12	11	11	27	6
