# Supplementary material for: Resilient distributed model-free adaptive traffic signal control via controller dynamic linearization under DoS attacks
Source: PLoS One. 2026 Feb 12;21(2):e0342069. doi: 10.1371/journal.pone.0342069 (PMC12900337; doi:10.1371/journal.pone.0342069)
Supplement: S3 RAR — (ZIP) [file pone.0342069.s003.zip › Dos5/Low/cfdl_low_dos5_queue.csv]

周期	全局平均排队长度	J1	J2	J3	J4	J5	J6	J7	J8	J9
0	0.0	0	0	0	0	0	0	0	0	0
1	8.777777777777779	11	10	9	7	8	5	8	12	9
2	9.444444444444445	6	6	13	12	15	10	6	10	7
3	9.777777777777779	7	9	6	8	15	19	6	9	9
4	11.333333333333334	5	11	14	8	13	13	9	12	17
5	12.222222222222221	9	9	14	11	25	14	8	13	7
6	11.11111111111111	13	6	10	11	26	9	11	11	3
7	12.333333333333334	11	14	13	10	23	13	9	12	6
8	11.666666666666666	7	13	9	9	27	21	7	6	6
9	13.11111111111111	9	9	5	10	46	9	12	10	8
10	13.0	9	10	6	10	40	11	6	18	7
11	13.666666666666666	13	16	9	11	38	9	9	13	5
12	12.333333333333334	6	5	9	9	44	7	7	16	8
13	15.555555555555555	6	10	7	14	49	5	12	25	12
14	16.22222222222222	8	8	9	8	58	8	7	32	8
15	17.444444444444443	8	4	8	5	71	8	9	37	7
16	17.444444444444443	5	13	8	7	65	4	9	36	10
17	20.444444444444443	7	18	7	10	66	4	8	48	16
18	22.0	7	22	17	10	58	6	11	61	6
19	24.11111111111111	13	26	13	6	59	10	7	71	12
20	23.88888888888889	8	32	7	11	47	7	10	82	11
21	25.555555555555557	9	35	9	5	56	7	11	87	11
22	28.555555555555557	9	42	9	8	57	11	11	98	12
23	28.333333333333332	4	42	10	13	56	13	9	94	14
24	30.444444444444443	6	45	12	8	59	12	10	108	14
25	29.444444444444443	7	47	9	11	51	4	6	113	17
26	32.44444444444444	13	46	5	10	61	9	5	112	31
27	32.666666666666664	6	44	7	5	67	6	4	119	36
