# Supplementary material for: Resilient distributed model-free adaptive traffic signal control via controller dynamic linearization under DoS attacks
Source: PLoS One. 2026 Feb 12;21(2):e0342069. doi: 10.1371/journal.pone.0342069 (PMC12900337; doi:10.1371/journal.pone.0342069)
Supplement: S3 RAR — (ZIP) [file pone.0342069.s003.zip › Dos5/Low/pid_low_dos5_queue.csv]

周期	全局平均排队长度	J1	J2	J3	J4	J5	J6	J7	J8	J9
0	0.0	0	0	0	0	0	0	0	0	0
1	6.333333333333333	6	5	8	7	7	3	6	9	6
2	10.0	6	7	14	9	14	9	9	16	6
3	11.555555555555555	12	8	6	12	19	10	13	15	9
4	13.777777777777779	13	11	14	11	13	13	18	18	13
5	12.88888888888889	17	12	13	7	19	19	12	7	10
6	10.0	10	13	9	11	14	10	11	9	3
7	11.0	12	16	9	6	10	15	13	10	8
8	10.222222222222221	8	16	6	8	13	15	6	9	11
9	11.88888888888889	8	16	5	6	32	12	9	11	8
10	12.0	17	20	5	6	18	6	12	18	6
11	12.222222222222221	19	19	10	5	17	11	11	12	6
12	12.333333333333334	19	11	6	7	21	7	12	24	4
13	12.555555555555555	15	13	6	10	18	12	10	21	8
14	12.0	13	16	8	8	14	7	12	22	8
15	10.555555555555555	6	12	7	4	13	9	14	26	4
16	10.11111111111111	9	9	6	6	8	8	10	18	17
17	8.88888888888889	9	8	5	10	12	8	3	12	13
18	10.333333333333334	3	8	16	6	12	7	15	10	16
19	10.333333333333334	13	10	8	4	14	9	9	11	15
20	9.222222222222221	3	11	5	5	12	4	20	13	10
21	9.555555555555555	9	9	7	2	11	8	13	15	12
22	11.0	8	8	8	10	11	16	6	15	17
23	11.555555555555555	9	15	10	13	8	8	10	16	15
24	10.555555555555555	9	14	7	13	12	9	7	22	2
25	11.222222222222221	21	13	6	11	6	12	6	21	5
26	10.88888888888889	20	14	6	10	8	4	7	20	9
27	10.555555555555555	13	11	7	14	11	7	12	13	7
