# Supplementary material for: Resilient distributed model-free adaptive traffic signal control via controller dynamic linearization under DoS attacks
Source: PLoS One. 2026 Feb 12;21(2):e0342069. doi: 10.1371/journal.pone.0342069 (PMC12900337; doi:10.1371/journal.pone.0342069)
Supplement: S3 RAR — (ZIP) [file pone.0342069.s003.zip › Dos5/Low/pid_low_dos5_tripinfo.xml]

<?xml version="1.0" encoding="UTF-8"?>

<!-- generated on 2025-12-11 20:39:03 by Eclipse SUMO GUI Version 1.22.0
<sumoConfiguration xmlns:xsi="http://www.w3.org/2001/XMLSchema-instance" xsi:noNamespaceSchemaLocation="http://sumo.dlr.de/xsd/sumoConfiguration.xsd">

    <input>
        <net-file value="C:/Users/Philip/Desktop/sumo_project/LuWang/Configuration/luwang7.net.xml"/>
        <route-files value="C:/Users/Philip/Desktop/sumo_project/LuWang/Configuration/luwang4800_e1.rou.xml"/>
        <additional-files value="C:/Users/Philip/Desktop/sumo_project/LuWang/Configuration/e2_detectors2.add.xml"/>
    </input>

    <output>
        <tripinfo-output value="C:\Users\Philip\Desktop\sumo_project\LuWang\Data\Dos5\Low\pid_low_dos5_tripinfo.xml"/>
    </output>

    <time>
        <begin value="0"/>
        <end value="3600"/>
    </time>

    <report>
        <verbose value="true"/>
        <no-warnings value="true"/>
    </report>

    <traci_server>
        <remote-port value="60354"/>
    </traci_server>

    <gui_only>
        <quit-on-end value="true"/>
    </gui_only>

</sumoConfiguration>
-->

<tripinfos xmlns:xsi="http://www.w3.org/2001/XMLSchema-instance" xsi:noNamespaceSchemaLocation="http://sumo.dlr.de/xsd/tripinfo_file.xsd">
    <tripinfo id="26" depart="20.00" departLane="-E10_0" departPos="5.10" departSpeed="0.00" departDelay="0.50" arrival="80.00" arrivalLane="E8_0" arrivalPos="236.52" arrivalSpeed="12.47" duration="60.00" routeLength="655.71" waitingTime="0.00" waitingCount="0" stopTime="0.00" timeLoss="7.21" rerouteNo="0" devices="tripinfo_26" vType="DEFAULT_VEHTYPE" speedFactor="0.92" vaporized=""/>
    <tripinfo id="45" depart="36.00" departLane="-47693393#5_0" departPos="5.10" departSpeed="0.00" departDelay="2.25" arrival="86.00" arrivalLane="E15_0" arrivalPos="382.33" arrivalSpeed="15.10" duration="50.00" routeLength="701.34" waitingTime="0.00" waitingCount="0" stopTime="0.00" timeLoss="10.06" rerouteNo="0" devices="tripinfo_45" vType="DEFAULT_VEHTYPE" speedFactor="1.09" vaporized=""/>
    <tripinfo id="63" depart="48.00" departLane="-47621504#5_0" departPos="5.10" departSpeed="0.00" departDelay="0.75" arrival="96.00" arrivalLane="E6_0" arrivalPos="330.11" arrivalSpeed="12.50" duration="48.00" routeLength="618.40" waitingTime="0.00" waitingCount="0" stopTime="0.00" timeLoss="9.89" rerouteNo="0" devices="tripinfo_63" vType="DEFAULT_VEHTYPE" speedFactor="0.99" vaporized=""/>
    <tripinfo id="8" depart="7.00" departLane="-E1_0" departPos="5.10" departSpeed="0.00" departDelay="1.00" arrival="99.00" arrivalLane="E13_0" arrivalPos="382.60" arrivalSpeed="12.83" duration="92.00" routeLength="1032.01" waitingTime="0.00" waitingCount="0" stopTime="0.00" timeLoss="10.26" rerouteNo="0" devices="tripinfo_8" vType="DEFAULT_VEHTYPE" speedFactor="0.94" vaporized=""/>
    <tripinfo id="37" depart="28.00" departLane="-E6_0" departPos="5.10" departSpeed="0.00" departDelay="0.25" arrival="99.00" arrivalLane="E1_0" arrivalPos="369.00" arrivalSpeed="15.82" duration="71.00" routeLength="998.99" waitingTime="0.00" waitingCount="0" stopTime="0.00" timeLoss="15.08" rerouteNo="0" devices="tripinfo_37" vType="DEFAULT_VEHTYPE" speedFactor="1.18" vaporized=""/>
    <tripinfo id="29" depart="22.00" departLane="-E0_0" departPos="5.10" departSpeed="0.00" departDelay="0.25" arrival="106.00" arrivalLane="47693411#4_0" arrivalPos="350.47" arrivalSpeed="9.65" duration="84.00" routeLength="744.45" waitingTime="7.00" waitingCount="1" stopTime="0.00" timeLoss="19.09" rerouteNo="0" devices="tripinfo_29" vType="DEFAULT_VEHTYPE" speedFactor="0.93" vaporized=""/>
    <tripinfo id="65" depart="49.00" departLane="-E13_0" departPos="5.10" departSpeed="0.00" departDelay="0.25" arrival="107.00" arrivalLane="-47621504#1_0" arrivalPos="333.17" arrivalSpeed="18.71" duration="58.00" routeLength="719.70" waitingTime="0.00" waitingCount="0" stopTime="0.00" timeLoss="8.07" rerouteNo="0" devices="tripinfo_65" vType="DEFAULT_VEHTYPE" speedFactor="0.88" vaporized=""/>
    <tripinfo id="42" depart="32.00" departLane="-E15_0" departPos="5.10" departSpeed="0.00" departDelay="0.50" arrival="116.00" arrivalLane="-E5_0" arrivalPos="399.05" arrivalSpeed="14.55" duration="84.00" routeLength="1068.57" waitingTime="0.00" waitingCount="0" stopTime="0.00" timeLoss="11.94" rerouteNo="0" devices="tripinfo_42" vType="DEFAULT_VEHTYPE" speedFactor="1.09" vaporized=""/>
    <tripinfo id="43" depart="33.00" departLane="E5_0" departPos="5.10" departSpeed="0.00" departDelay="0.75" arrival="120.00" arrivalLane="E10_0" arrivalPos="414.33" arrivalSpeed="13.47" duration="87.00" routeLength="1120.98" waitingTime="0.00" waitingCount="0" stopTime="0.00" timeLoss="15.08" rerouteNo="0" devices="tripinfo_43" vType="DEFAULT_VEHTYPE" speedFactor="1.04" vaporized=""/>
    <tripinfo id="84" depart="66.00" departLane="-E1_0" departPos="5.10" departSpeed="0.00" departDelay="3.00" arrival="120.00" arrivalLane="-E22_2" arrivalPos="370.63" arrivalSpeed="15.13" duration="54.00" routeLength="761.82" waitingTime="0.00" waitingCount="0" stopTime="0.00" timeLoss="5.55" rerouteNo="0" devices="tripinfo_84" vType="DEFAULT_VEHTYPE" speedFactor="1.15" vaporized=""/>
    <tripinfo id="31" depart="24.00" departLane="-E23_0" departPos="5.10" departSpeed="0.00" departDelay="0.75" arrival="122.00" arrivalLane="E19_0" arrivalPos="273.06" arrivalSpeed="15.19" duration="98.00" routeLength="1300.69" waitingTime="0.00" waitingCount="0" stopTime="0.00" timeLoss="15.49" rerouteNo="0" devices="tripinfo_31" vType="DEFAULT_VEHTYPE" speedFactor="1.15" vaporized=""/>
    <tripinfo id="44" depart="33.00" departLane="-47693393#5_0" departPos="5.10" departSpeed="0.00" departDelay="0.00" arrival="130.00" arrivalLane="-47621504#1_2" arrivalPos="333.17" arrivalSpeed="23.06" duration="97.00" routeLength="1445.28" waitingTime="0.00" waitingCount="0" stopTime="0.00" timeLoss="13.21" rerouteNo="0" devices="tripinfo_44" vType="DEFAULT_VEHTYPE" speedFactor="1.04" vaporized=""/>
    <tripinfo id="47" depart="36.00" departLane="-47621504#5_0" departPos="5.10" departSpeed="0.00" departDelay="0.75" arrival="131.00" arrivalLane="47693411#4_0" arrivalPos="350.47" arrivalSpeed="9.95" duration="95.00" routeLength="1052.42" waitingTime="0.00" waitingCount="0" stopTime="0.00" timeLoss="10.35" rerouteNo="0" devices="tripinfo_47" vType="DEFAULT_VEHTYPE" speedFactor="0.90" vaporized=""/>
    <tripinfo id="6" depart="5.00" departLane="-47621504#5_0" departPos="5.10" departSpeed="0.00" departDelay="0.50" arrival="132.00" arrivalLane="-E5_0" arrivalPos="399.05" arrivalSpeed="14.19" duration="127.00" routeLength="1791.53" waitingTime="2.00" waitingCount="1" stopTime="0.00" timeLoss="17.98" rerouteNo="0" devices="tripinfo_6" vType="DEFAULT_VEHTYPE" speedFactor="1.05" vaporized=""/>
    <tripinfo id="22" depart="17.00" departLane="-47693393#2_0" departPos="5.10" departSpeed="0.00" departDelay="0.50" arrival="132.00" arrivalLane="47621504#5_0" arrivalPos="282.84" arrivalSpeed="21.34" duration="115.00" routeLength="1356.81" waitingTime="2.00" waitingCount="1" stopTime="0.00" timeLoss="22.24" rerouteNo="0" devices="tripinfo_22" vType="DEFAULT_VEHTYPE" speedFactor="0.97" vaporized=""/>
    <tripinfo id="92" depart="70.00" departLane="-E15_0" departPos="5.10" departSpeed="0.00" departDelay="1.00" arrival="132.00" arrivalLane="47693393#5_2" arrivalPos="315.08" arrivalSpeed="17.97" duration="62.00" routeLength="717.16" waitingTime="0.00" waitingCount="0" stopTime="0.00" timeLoss="8.87" rerouteNo="0" devices="tripinfo_92" vType="DEFAULT_VEHTYPE" speedFactor="0.83" vaporized=""/>
    <tripinfo id="50" depart="39.00" departLane="-47621504#5_0" departPos="5.10" departSpeed="0.00" departDelay="1.50" arrival="136.00" arrivalLane="E2_1" arrivalPos="256.37" arrivalSpeed="11.84" duration="97.00" routeLength="955.35" waitingTime="10.00" waitingCount="1" stopTime="0.00" timeLoss="23.36" rerouteNo="0" devices="tripinfo_50" vType="DEFAULT_VEHTYPE" speedFactor="0.85" vaporized=""/>
    <tripinfo id="18" depart="16.00" departLane="47621504#1_0" departPos="5.10" departSpeed="0.00" departDelay="2.50" arrival="137.00" arrivalLane="E15_0" arrivalPos="382.33" arrivalSpeed="11.74" duration="121.00" routeLength="1499.45" waitingTime="0.00" waitingCount="0" stopTime="0.00" timeLoss="13.50" rerouteNo="0" devices="tripinfo_18" vType="DEFAULT_VEHTYPE" speedFactor="0.94" vaporized=""/>
    <tripinfo id="64" depart="48.00" departLane="E16_0" departPos="5.10" departSpeed="0.00" departDelay="0.00" arrival="140.00" arrivalLane="E25_1" arrivalPos="330.97" arrivalSpeed="12.92" duration="92.00" routeLength="701.61" waitingTime="27.00" waitingCount="1" stopTime="0.00" timeLoss="36.95" rerouteNo="0" devices="tripinfo_64" vType="DEFAULT_VEHTYPE" speedFactor="0.94" vaporized=""/>
    <tripinfo id="4" depart="3.00" departLane="-E15_0" departPos="5.10" departSpeed="0.00" departDelay="0.00" arrival="146.00" arrivalLane="-47621504#1_2" arrivalPos="333.17" arrivalSpeed="22.65" duration="143.00" routeLength="1515.23" waitingTime="28.00" waitingCount="1" stopTime="0.00" timeLoss="45.07" rerouteNo="0" devices="tripinfo_4" vType="DEFAULT_VEHTYPE" speedFactor="1.03" vaporized=""/>
    <tripinfo id="72" depart="54.00" departLane="-E15_0" departPos="5.10" departSpeed="0.00" departDelay="0.00" arrival="149.00" arrivalLane="-E5_0" arrivalPos="399.05" arrivalSpeed="12.96" duration="95.00" routeLength="1068.57" waitingTime="0.00" waitingCount="0" stopTime="0.00" timeLoss="11.60" rerouteNo="0" devices="tripinfo_72" vType="DEFAULT_VEHTYPE" speedFactor="0.94" vaporized=""/>
    <tripinfo id="129" depart="97.00" departLane="-E10_0" departPos="5.10" departSpeed="0.00" departDelay="0.25" arrival="153.00" arrivalLane="E8_0" arrivalPos="236.52" arrivalSpeed="12.98" duration="56.00" routeLength="655.71" waitingTime="0.00" waitingCount="0" stopTime="0.00" timeLoss="8.18" rerouteNo="0" devices="tripinfo_129" vType="DEFAULT_VEHTYPE" speedFactor="1.01" vaporized=""/>
    <tripinfo id="149" depart="112.00" departLane="-47621504#5_0" departPos="5.10" departSpeed="0.00" departDelay="0.25" arrival="159.00" arrivalLane="E6_0" arrivalPos="330.11" arrivalSpeed="13.96" duration="47.00" routeLength="618.40" waitingTime="0.00" waitingCount="0" stopTime="0.00" timeLoss="9.67" rerouteNo="0" devices="tripinfo_149" vType="DEFAULT_VEHTYPE" speedFactor="1.04" vaporized=""/>
    <tripinfo id="57" depart="43.00" departLane="E22_0" departPos="5.10" departSpeed="0.00" departDelay="0.25" arrival="161.00" arrivalLane="E6_2" arrivalPos="330.11" arrivalSpeed="15.23" duration="118.00" routeLength="1016.44" waitingTime="42.00" waitingCount="1" stopTime="0.00" timeLoss="59.79" rerouteNo="0" devices="tripinfo_57" vType="DEFAULT_VEHTYPE" speedFactor="1.14" vaporized=""/>
    <tripinfo id="30" depart="23.00" departLane="E5_0" departPos="5.10" departSpeed="0.00" departDelay="0.50" arrival="162.00" arrivalLane="E15_2" arrivalPos="382.33" arrivalSpeed="15.92" duration="139.00" routeLength="1099.22" waitingTime="54.00" waitingCount="1" stopTime="0.00" timeLoss="70.70" rerouteNo="0" devices="tripinfo_30" vType="DEFAULT_VEHTYPE" speedFactor="1.18" vaporized=""/>
    <tripinfo id="2" depart="2.00" departLane="-E8_0" departPos="5.10" departSpeed="0.00" departDelay="0.50" arrival="165.00" arrivalLane="E17_0" arrivalPos="373.55" arrivalSpeed="12.87" duration="163.00" routeLength="1583.97" waitingTime="36.00" waitingCount="1" stopTime="0.00" timeLoss="56.79" rerouteNo="0" devices="tripinfo_2" vType="DEFAULT_VEHTYPE" speedFactor="1.01" vaporized=""/>
    <tripinfo id="61" depart="46.00" departLane="47621504#1_0" departPos="5.10" departSpeed="0.00" departDelay="0.25" arrival="165.00" arrivalLane="E13_1" arrivalPos="382.60" arrivalSpeed="14.43" duration="119.00" routeLength="735.55" waitingTime="66.00" waitingCount="1" stopTime="0.00" timeLoss="78.43" rerouteNo="0" devices="tripinfo_61" vType="DEFAULT_VEHTYPE" speedFactor="1.12" vaporized=""/>
    <tripinfo id="81" depart="63.00" departLane="-E1_0" departPos="5.10" departSpeed="0.00" departDelay="2.25" arrival="167.00" arrivalLane="E6_1" arrivalPos="330.11" arrivalSpeed="13.85" duration="104.00" routeLength="1030.41" waitingTime="18.00" waitingCount="2" stopTime="0.00" timeLoss="36.10" rerouteNo="0" devices="tripinfo_81" vType="DEFAULT_VEHTYPE" speedFactor="1.00" vaporized=""/>
    <tripinfo id="116" depart="87.00" departLane="-E25_0" departPos="5.10" departSpeed="0.00" departDelay="0.00" arrival="167.00" arrivalLane="E17_1" arrivalPos="373.55" arrivalSpeed="9.91" duration="80.00" routeLength="724.20" waitingTime="21.00" waitingCount="1" stopTime="0.00" timeLoss="34.79" rerouteNo="0" devices="tripinfo_116" vType="DEFAULT_VEHTYPE" speedFactor="1.18" vaporized=""/>
    <tripinfo id="151" depart="114.00" departLane="47621504#1_0" departPos="5.10" departSpeed="0.00" departDelay="0.75" arrival="170.00" arrivalLane="E13_1" arrivalPos="382.60" arrivalSpeed="13.70" duration="56.00" routeLength="735.55" waitingTime="0.00" waitingCount="0" stopTime="0.00" timeLoss="10.84" rerouteNo="0" devices="tripinfo_151" vType="DEFAULT_VEHTYPE" speedFactor="1.00" vaporized=""/>
    <tripinfo id="75" depart="57.00" departLane="E5_0" departPos="5.10" departSpeed="0.00" departDelay="0.75" arrival="172.00" arrivalLane="E15_1" arrivalPos="382.33" arrivalSpeed="13.26" duration="115.00" routeLength="1099.22" waitingTime="18.00" waitingCount="1" stopTime="0.00" timeLoss="33.17" rerouteNo="0" devices="tripinfo_75" vType="DEFAULT_VEHTYPE" speedFactor="0.98" vaporized=""/>
    <tripinfo id="32" depart="24.00" departLane="47621504#1_0" departPos="5.10" departSpeed="0.00" departDelay="0.00" arrival="177.00" arrivalLane="E22_2" arrivalPos="370.63" arrivalSpeed="13.38" duration="153.00" routeLength="1394.35" waitingTime="31.00" waitingCount="2" stopTime="0.00" timeLoss="59.90" rerouteNo="0" devices="tripinfo_32" vType="DEFAULT_VEHTYPE" speedFactor="1.01" vaporized=""/>
    <tripinfo id="3" depart="3.00" departLane="E19_0" departPos="5.10" departSpeed="0.00" departDelay="0.75" arrival="179.00" arrivalLane="-47693411#4_1" arrivalPos="350.11" arrivalSpeed="11.26" duration="176.00" routeLength="1954.90" waitingTime="7.00" waitingCount="2" stopTime="0.00" timeLoss="45.31" rerouteNo="0" devices="tripinfo_3" vType="DEFAULT_VEHTYPE" speedFactor="1.08" vaporized=""/>
    <tripinfo id="141" depart="106.00" departLane="-E3_0" departPos="5.10" departSpeed="0.00" departDelay="0.25" arrival="182.00" arrivalLane="47621504#5_0" arrivalPos="282.84" arrivalSpeed="25.52" duration="76.00" routeLength="990.10" waitingTime="2.00" waitingCount="1" stopTime="0.00" timeLoss="19.90" rerouteNo="0" devices="tripinfo_141" vType="DEFAULT_VEHTYPE" speedFactor="1.16" vaporized=""/>
    <tripinfo id="166" depart="132.00" departLane="47621504#1_0" departPos="5.10" departSpeed="0.00" departDelay="7.50" arrival="187.00" arrivalLane="-E17_0" arrivalPos="373.55" arrivalSpeed="13.50" duration="55.00" routeLength="711.11" waitingTime="0.00" waitingCount="0" stopTime="0.00" timeLoss="11.70" rerouteNo="0" devices="tripinfo_166" vType="DEFAULT_VEHTYPE" speedFactor="1.00" vaporized=""/>
    <tripinfo id="119" depart="90.00" departLane="-E25_0" departPos="5.10" departSpeed="0.00" departDelay="0.75" arrival="189.00" arrivalLane="E15_0" arrivalPos="382.33" arrivalSpeed="13.92" duration="99.00" routeLength="1095.87" waitingTime="10.00" waitingCount="1" stopTime="0.00" timeLoss="24.45" rerouteNo="0" devices="tripinfo_119" vType="DEFAULT_VEHTYPE" speedFactor="1.07" vaporized=""/>
    <tripinfo id="19" depart="15.00" departLane="47693411#4_0" departPos="5.10" departSpeed="0.00" departDelay="0.75" arrival="191.00" arrivalLane="E13_1" arrivalPos="382.60" arrivalSpeed="14.92" duration="176.00" routeLength="2090.51" waitingTime="16.00" waitingCount="1" stopTime="0.00" timeLoss="45.30" rerouteNo="0" devices="tripinfo_19" vType="DEFAULT_VEHTYPE" speedFactor="1.16" vaporized=""/>
    <tripinfo id="38" depart="29.00" departLane="E22_0" departPos="5.10" departSpeed="0.00" departDelay="0.50" arrival="191.00" arrivalLane="E10_0" arrivalPos="414.33" arrivalSpeed="14.88" duration="162.00" routeLength="1863.47" waitingTime="17.00" waitingCount="1" stopTime="0.00" timeLoss="38.98" rerouteNo="0" devices="tripinfo_38" vType="DEFAULT_VEHTYPE" speedFactor="1.10" vaporized=""/>
    <tripinfo id="17" depart="13.00" departLane="-E15_0" departPos="5.10" departSpeed="0.00" departDelay="0.25" arrival="193.00" arrivalLane="E13_0" arrivalPos="382.60" arrivalSpeed="12.20" duration="180.00" routeLength="1567.55" waitingTime="42.00" waitingCount="2" stopTime="0.00" timeLoss="59.57" rerouteNo="0" devices="tripinfo_17" vType="DEFAULT_VEHTYPE" speedFactor="0.94" vaporized=""/>
    <tripinfo id="142" depart="107.00" departLane="-E2_0" departPos="5.10" departSpeed="0.00" departDelay="0.50" arrival="193.00" arrivalLane="E6_0" arrivalPos="330.11" arrivalSpeed="11.78" duration="86.00" routeLength="990.76" waitingTime="0.00" waitingCount="0" stopTime="0.00" timeLoss="9.41" rerouteNo="0" devices="tripinfo_142" vType="DEFAULT_VEHTYPE" speedFactor="0.94" vaporized=""/>
    <tripinfo id="152" depart="114.00" departLane="-47693393#5_0" departPos="5.10" departSpeed="0.00" departDelay="0.00" arrival="194.00" arrivalLane="-E21_0" arrivalPos="263.57" arrivalSpeed="14.13" duration="80.00" routeLength="959.20" waitingTime="0.00" waitingCount="0" stopTime="0.00" timeLoss="21.86" rerouteNo="0" devices="tripinfo_152" vType="DEFAULT_VEHTYPE" speedFactor="1.07" vaporized=""/>
    <tripinfo id="146" depart="111.00" departLane="-E3_0" departPos="5.10" departSpeed="0.00" departDelay="1.50" arrival="196.00" arrivalLane="47621504#5_0" arrivalPos="282.84" arrivalSpeed="18.75" duration="85.00" routeLength="990.10" waitingTime="0.00" waitingCount="0" stopTime="0.00" timeLoss="11.16" rerouteNo="0" devices="tripinfo_146" vType="DEFAULT_VEHTYPE" speedFactor="0.89" vaporized=""/>
    <tripinfo id="73" depart="55.00" departLane="-E20_0" departPos="5.10" departSpeed="0.00" departDelay="0.25" arrival="197.00" arrivalLane="E2_0" arrivalPos="256.37" arrivalSpeed="13.97" duration="142.00" routeLength="1305.96" waitingTime="27.00" waitingCount="2" stopTime="0.00" timeLoss="52.61" rerouteNo="0" devices="tripinfo_73" vType="DEFAULT_VEHTYPE" speedFactor="1.06" vaporized=""/>
    <tripinfo id="74" depart="56.00" departLane="-E1_0" departPos="5.10" departSpeed="0.00" departDelay="0.50" arrival="198.00" arrivalLane="47693393#5_0" arrivalPos="315.08" arrivalSpeed="20.31" duration="142.00" routeLength="1735.18" waitingTime="0.00" waitingCount="0" stopTime="0.00" timeLoss="17.06" rerouteNo="0" devices="tripinfo_74" vType="DEFAULT_VEHTYPE" speedFactor="0.96" vaporized=""/>
    <tripinfo id="53" depart="40.00" departLane="-47693393#5_0" departPos="5.10" departSpeed="0.00" departDelay="0.25" arrival="201.00" arrivalLane="E1_1" arrivalPos="369.00" arrivalSpeed="14.38" duration="161.00" routeLength="1750.73" waitingTime="26.00" waitingCount="1" stopTime="0.00" timeLoss="52.04" rerouteNo="0" devices="tripinfo_53" vType="DEFAULT_VEHTYPE" speedFactor="1.10" vaporized=""/>
    <tripinfo id="150" depart="113.00" departLane="E21_0" departPos="5.10" departSpeed="0.00" departDelay="0.50" arrival="204.00" arrivalLane="E13_0" arrivalPos="382.60" arrivalSpeed="13.29" duration="91.00" routeLength="1051.52" waitingTime="0.00" waitingCount="0" stopTime="0.00" timeLoss="10.91" rerouteNo="0" devices="tripinfo_150" vType="DEFAULT_VEHTYPE" speedFactor="0.96" vaporized=""/>
    <tripinfo id="106" depart="80.00" departLane="-E17_0" departPos="5.10" departSpeed="0.00" departDelay="0.50" arrival="209.00" arrivalLane="E1_0" arrivalPos="369.00" arrivalSpeed="14.06" duration="129.00" routeLength="1448.05" waitingTime="1.00" waitingCount="1" stopTime="0.00" timeLoss="24.81" rerouteNo="0" devices="tripinfo_106" vType="DEFAULT_VEHTYPE" speedFactor="1.01" vaporized=""/>
    <tripinfo id="13" depart="10.00" departLane="-47693393#5_0" departPos="5.10" departSpeed="0.00" departDelay="0.25" arrival="212.00" arrivalLane="-E0_0" arrivalPos="371.34" arrivalSpeed="14.49" duration="202.00" routeLength="2031.99" waitingTime="46.00" waitingCount="2" stopTime="0.00" timeLoss="83.18" rerouteNo="0" devices="tripinfo_13" vType="DEFAULT_VEHTYPE" speedFactor="1.12" vaporized=""/>
    <tripinfo id="39" depart="30.00" departLane="-E10_0" departPos="5.10" departSpeed="0.00" departDelay="0.75" arrival="214.00" arrivalLane="47621504#5_0" arrivalPos="282.84" arrivalSpeed="19.12" duration="184.00" routeLength="1479.21" waitingTime="48.00" waitingCount="1" stopTime="0.00" timeLoss="65.40" rerouteNo="0" devices="tripinfo_39" vType="DEFAULT_VEHTYPE" speedFactor="0.90" vaporized=""/>
    <tripinfo id="48" depart="36.00" departLane="E5_0" departPos="5.10" departSpeed="0.00" departDelay="0.00" arrival="214.00" arrivalLane="E13_0" arrivalPos="382.60" arrivalSpeed="11.19" duration="178.00" routeLength="1852.59" waitingTime="3.00" waitingCount="1" stopTime="0.00" timeLoss="23.92" rerouteNo="0" devices="tripinfo_48" vType="DEFAULT_VEHTYPE" speedFactor="0.88" vaporized=""/>
    <tripinfo id="174" depart="131.00" departLane="-E6_0" departPos="5.10" departSpeed="0.00" departDelay="0.50" arrival="215.00" arrivalLane="E1_0" arrivalPos="369.00" arrivalSpeed="12.45" duration="84.00" routeLength="998.99" waitingTime="0.00" waitingCount="0" stopTime="0.00" timeLoss="14.67" rerouteNo="0" devices="tripinfo_174" vType="DEFAULT_VEHTYPE" speedFactor="0.96" vaporized=""/>
    <tripinfo id="1" depart="1.00" departLane="-E10_0" departPos="5.10" departSpeed="0.00" departDelay="0.25" arrival="216.00" arrivalLane="47621504#4_0" arrivalPos="286.75" arrivalSpeed="14.48" duration="215.00" routeLength="1781.79" waitingTime="70.00" waitingCount="1" stopTime="0.00" timeLoss="93.06" rerouteNo="0" devices="tripinfo_1" vType="DEFAULT_VEHTYPE" speedFactor="0.94" vaporized=""/>
    <tripinfo id="85" depart="64.00" departLane="E5_0" departPos="5.10" departSpeed="0.00" departDelay="0.25" arrival="216.00" arrivalLane="E13_1" arrivalPos="382.60" arrivalSpeed="13.39" duration="152.00" routeLength="1852.59" waitingTime="0.00" waitingCount="0" stopTime="0.00" timeLoss="12.98" rerouteNo="0" devices="tripinfo_85" vType="DEFAULT_VEHTYPE" speedFactor="0.98" vaporized=""/>
    <tripinfo id="109" depart="82.00" departLane="-47693411#4_0" departPos="5.10" departSpeed="0.00" departDelay="0.25" arrival="216.00" arrivalLane="47621504#5_0" arrivalPos="282.84" arrivalSpeed="20.33" duration="134.00" routeLength="1037.01" waitingTime="39.00" waitingCount="1" stopTime="0.00" timeLoss="56.47" rerouteNo="0" devices="tripinfo_109" vType="DEFAULT_VEHTYPE" speedFactor="0.96" vaporized=""/>
    <tripinfo id="79" depart="60.00" departLane="-E1_0" departPos="5.10" departSpeed="0.00" departDelay="0.75" arrival="219.00" arrivalLane="-E5_0" arrivalPos="399.05" arrivalSpeed="14.24" duration="159.00" routeLength="1565.57" waitingTime="38.00" waitingCount="1" stopTime="0.00" timeLoss="54.38" rerouteNo="0" devices="tripinfo_79" vType="DEFAULT_VEHTYPE" speedFactor="1.09" vaporized=""/>
    <tripinfo id="117" depart="88.00" departLane="-E1_0" departPos="5.10" departSpeed="0.00" departDelay="0.25" arrival="219.00" arrivalLane="-E20_0" arrivalPos="350.11" arrivalSpeed="12.84" duration="131.00" routeLength="1139.15" waitingTime="37.00" waitingCount="1" stopTime="0.00" timeLoss="49.06" rerouteNo="0" devices="tripinfo_117" vType="DEFAULT_VEHTYPE" speedFactor="1.00" vaporized=""/>
    <tripinfo id="28" depart="21.00" departLane="-E1_0" departPos="5.10" departSpeed="0.00" departDelay="0.00" arrival="223.00" arrivalLane="E2_2" arrivalPos="256.37" arrivalSpeed="15.50" duration="202.00" routeLength="1338.26" waitingTime="97.00" waitingCount="2" stopTime="0.00" timeLoss="121.77" rerouteNo="0" devices="tripinfo_28" vType="DEFAULT_VEHTYPE" speedFactor="1.13" vaporized=""/>
    <tripinfo id="71" depart="54.00" departLane="-E10_0" departPos="5.10" departSpeed="0.00" departDelay="0.75" arrival="223.00" arrivalLane="E6_0" arrivalPos="330.11" arrivalSpeed="13.40" duration="169.00" routeLength="1545.55" waitingTime="33.00" waitingCount="1" stopTime="0.00" timeLoss="47.38" rerouteNo="0" devices="tripinfo_71" vType="DEFAULT_VEHTYPE" speedFactor="0.97" vaporized=""/>
    <tripinfo id="11" depart="9.00" departLane="-E13_0" departPos="5.10" departSpeed="0.00" departDelay="0.75" arrival="224.00" arrivalLane="-E5_0" arrivalPos="399.05" arrivalSpeed="13.65" duration="215.00" routeLength="1852.62" waitingTime="65.00" waitingCount="1" stopTime="0.00" timeLoss="83.78" rerouteNo="0" devices="tripinfo_11" vType="DEFAULT_VEHTYPE" speedFactor="1.03" vaporized=""/>
    <tripinfo id="105" depart="79.00" departLane="-E10_0" departPos="5.10" departSpeed="0.00" departDelay="0.25" arrival="224.00" arrivalLane="E23_2" arrivalPos="266.37" arrivalSpeed="14.57" duration="145.00" routeLength="1777.03" waitingTime="3.00" waitingCount="2" stopTime="0.00" timeLoss="30.95" rerouteNo="0" devices="tripinfo_105" vType="DEFAULT_VEHTYPE" speedFactor="1.07" vaporized=""/>
    <tripinfo id="183" depart="138.00" departLane="-E10_0" departPos="5.10" departSpeed="0.00" departDelay="0.75" arrival="224.00" arrivalLane="E2_0" arrivalPos="256.37" arrivalSpeed="14.62" duration="86.00" routeLength="1053.49" waitingTime="0.00" waitingCount="0" stopTime="0.00" timeLoss="8.99" rerouteNo="0" devices="tripinfo_183" vType="DEFAULT_VEHTYPE" speedFactor="1.08" vaporized=""/>
    <tripinfo id="9" depart="7.00" departLane="47621504#1_0" departPos="5.10" departSpeed="0.00" departDelay="0.25" arrival="225.00" arrivalLane="-47621504#1_2" arrivalPos="333.17" arrivalSpeed="18.14" duration="218.00" routeLength="2015.33" waitingTime="42.00" waitingCount="1" stopTime="0.00" timeLoss="66.34" rerouteNo="0" devices="tripinfo_9" vType="DEFAULT_VEHTYPE" speedFactor="0.86" vaporized=""/>
    <tripinfo id="96" depart="72.00" departLane="-E10_0" departPos="5.10" departSpeed="0.00" departDelay="0.00" arrival="225.00" arrivalLane="E6_1" arrivalPos="330.11" arrivalSpeed="13.58" duration="153.00" routeLength="1545.55" waitingTime="18.00" waitingCount="1" stopTime="0.00" timeLoss="35.53" rerouteNo="0" devices="tripinfo_96" vType="DEFAULT_VEHTYPE" speedFactor="1.01" vaporized=""/>
    <tripinfo id="98" depart="74.00" departLane="-E22_0" departPos="5.10" departSpeed="0.00" departDelay="0.50" arrival="226.00" arrivalLane="-47621504#1_2" arrivalPos="333.17" arrivalSpeed="21.29" duration="152.00" routeLength="1378.90" waitingTime="42.00" waitingCount="1" stopTime="0.00" timeLoss="70.08" rerouteNo="0" devices="tripinfo_98" vType="DEFAULT_VEHTYPE" speedFactor="1.12" vaporized=""/>
    <tripinfo id="160" depart="120.00" departLane="47693411#4_0" departPos="5.10" departSpeed="0.00" departDelay="0.00" arrival="226.00" arrivalLane="E8_2" arrivalPos="236.52" arrivalSpeed="12.06" duration="106.00" routeLength="606.60" waitingTime="39.00" waitingCount="1" stopTime="0.00" timeLoss="48.20" rerouteNo="0" devices="tripinfo_160" vType="DEFAULT_VEHTYPE" speedFactor="0.88" vaporized=""/>
    <tripinfo id="121" depart="91.00" departLane="-E2_0" departPos="5.10" departSpeed="0.00" departDelay="0.25" arrival="227.00" arrivalLane="E8_1" arrivalPos="236.52" arrivalSpeed="14.08" duration="136.00" routeLength="887.78" waitingTime="48.00" waitingCount="2" stopTime="0.00" timeLoss="70.92" rerouteNo="0" devices="tripinfo_121" vType="DEFAULT_VEHTYPE" speedFactor="1.10" vaporized=""/>
    <tripinfo id="162" depart="122.00" departLane="-47621504#5_0" departPos="5.10" departSpeed="0.00" departDelay="0.50" arrival="227.00" arrivalLane="E2_2" arrivalPos="256.37" arrivalSpeed="12.87" duration="105.00" routeLength="955.35" waitingTime="25.00" waitingCount="1" stopTime="0.00" timeLoss="41.58" rerouteNo="0" devices="tripinfo_162" vType="DEFAULT_VEHTYPE" speedFactor="0.99" vaporized=""/>
    <tripinfo id="122" depart="92.00" departLane="-E1_0" departPos="5.10" departSpeed="0.00" departDelay="0.50" arrival="229.00" arrivalLane="E2_2" arrivalPos="256.37" arrivalSpeed="13.18" duration="137.00" routeLength="1338.26" waitingTime="24.00" waitingCount="1" stopTime="0.00" timeLoss="48.82" rerouteNo="0" devices="tripinfo_122" vType="DEFAULT_VEHTYPE" speedFactor="1.03" vaporized=""/>
    <tripinfo id="219" depart="165.00" departLane="-E17_0" departPos="5.10" departSpeed="0.00" departDelay="0.75" arrival="230.00" arrivalLane="E25_0" arrivalPos="330.97" arrivalSpeed="11.46" duration="65.00" routeLength="708.71" waitingTime="0.00" waitingCount="0" stopTime="0.00" timeLoss="7.97" rerouteNo="0" devices="tripinfo_219" vType="DEFAULT_VEHTYPE" speedFactor="0.91" vaporized=""/>
    <tripinfo id="212" depart="159.00" departLane="-E2_0" departPos="5.10" departSpeed="0.00" departDelay="0.00" arrival="231.00" arrivalLane="47621504#5_0" arrivalPos="282.84" arrivalSpeed="21.88" duration="72.00" routeLength="924.42" waitingTime="0.00" waitingCount="0" stopTime="0.00" timeLoss="11.42" rerouteNo="0" devices="tripinfo_212" vType="DEFAULT_VEHTYPE" speedFactor="1.00" vaporized=""/>
    <tripinfo id="49" depart="39.00" departLane="E5_0" departPos="5.10" departSpeed="0.00" departDelay="2.25" arrival="233.00" arrivalLane="E3_0" arrivalPos="306.82" arrivalSpeed="11.69" duration="194.00" routeLength="1404.89" waitingTime="50.00" waitingCount="2" stopTime="0.00" timeLoss="74.04" rerouteNo="0" devices="tripinfo_49" vType="DEFAULT_VEHTYPE" speedFactor="0.85" vaporized=""/>
    <tripinfo id="226" depart="170.00" departLane="-E2_0" departPos="5.10" departSpeed="0.00" departDelay="0.50" arrival="233.00" arrivalLane="47621504#5_0" arrivalPos="282.84" arrivalSpeed="25.80" duration="63.00" routeLength="924.42" waitingTime="0.00" waitingCount="0" stopTime="0.00" timeLoss="14.04" rerouteNo="0" devices="tripinfo_226" vType="DEFAULT_VEHTYPE" speedFactor="1.24" vaporized=""/>
    <tripinfo id="189" depart="144.00" departLane="-E13_0" departPos="5.10" departSpeed="0.00" departDelay="2.25" arrival="238.00" arrivalLane="E25_0" arrivalPos="330.97" arrivalSpeed="13.23" duration="94.00" routeLength="1118.85" waitingTime="0.00" waitingCount="0" stopTime="0.00" timeLoss="9.23" rerouteNo="0" devices="tripinfo_189" vType="DEFAULT_VEHTYPE" speedFactor="0.97" vaporized=""/>
    <tripinfo id="21" depart="16.00" departLane="-E1_0" departPos="5.10" departSpeed="0.00" departDelay="0.25" arrival="243.00" arrivalLane="47621504#5_1" arrivalPos="282.84" arrivalSpeed="22.38" duration="227.00" routeLength="986.23" waitingTime="151.00" waitingCount="2" stopTime="0.00" timeLoss="172.02" rerouteNo="0" devices="tripinfo_21" vType="DEFAULT_VEHTYPE" speedFactor="1.01" vaporized=""/>
    <tripinfo id="33" depart="25.00" departLane="-E1_0" departPos="5.10" departSpeed="0.00" departDelay="0.25" arrival="243.00" arrivalLane="-47621504#1_1" arrivalPos="333.17" arrivalSpeed="25.40" duration="218.00" routeLength="1000.21" waitingTime="146.00" waitingCount="1" stopTime="0.00" timeLoss="164.13" rerouteNo="0" devices="tripinfo_33" vType="DEFAULT_VEHTYPE" speedFactor="1.17" vaporized=""/>
    <tripinfo id="124" depart="93.00" departLane="-E6_0" departPos="5.10" departSpeed="0.00" departDelay="0.00" arrival="243.00" arrivalLane="47693393#2_0" arrivalPos="294.24" arrivalSpeed="15.88" duration="150.00" routeLength="1407.03" waitingTime="35.00" waitingCount="1" stopTime="0.00" timeLoss="55.10" rerouteNo="0" devices="tripinfo_124" vType="DEFAULT_VEHTYPE" speedFactor="1.06" vaporized=""/>
    <tripinfo id="12" depart="9.00" departLane="E5_0" departPos="5.10" departSpeed="0.00" departDelay="0.00" arrival="244.00" arrivalLane="47693393#5_1" arrivalPos="315.08" arrivalSpeed="22.59" duration="235.00" routeLength="1034.60" waitingTime="153.00" waitingCount="2" stopTime="0.00" timeLoss="171.17" rerouteNo="0" devices="tripinfo_12" vType="DEFAULT_VEHTYPE" speedFactor="1.05" vaporized=""/>
    <tripinfo id="55" depart="42.00" departLane="E16_0" departPos="5.10" departSpeed="0.00" departDelay="0.75" arrival="245.00" arrivalLane="47621504#5_1" arrivalPos="282.84" arrivalSpeed="21.27" duration="203.00" routeLength="1620.90" waitingTime="72.00" waitingCount="2" stopTime="0.00" timeLoss="100.00" rerouteNo="0" devices="tripinfo_55" vType="DEFAULT_VEHTYPE" speedFactor="1.00" vaporized=""/>
    <tripinfo id="200" depart="152.00" departLane="-E15_0" departPos="5.10" departSpeed="0.00" departDelay="2.00" arrival="246.00" arrivalLane="-E5_0" arrivalPos="399.05" arrivalSpeed="13.03" duration="94.00" routeLength="1068.57" waitingTime="0.00" waitingCount="0" stopTime="0.00" timeLoss="11.14" rerouteNo="0" devices="tripinfo_200" vType="DEFAULT_VEHTYPE" speedFactor="0.95" vaporized=""/>
    <tripinfo id="36" depart="30.00" departLane="E16_0" departPos="5.10" departSpeed="0.00" departDelay="3.00" arrival="247.00" arrivalLane="47693393#5_1" arrivalPos="315.08" arrivalSpeed="20.51" duration="217.00" routeLength="1603.19" waitingTime="83.00" waitingCount="1" stopTime="0.00" timeLoss="104.52" rerouteNo="0" devices="tripinfo_36" vType="DEFAULT_VEHTYPE" speedFactor="0.97" vaporized=""/>
    <tripinfo id="207" depart="156.00" departLane="-E1_0" departPos="5.10" departSpeed="0.00" departDelay="0.75" arrival="247.00" arrivalLane="-47621504#1_1" arrivalPos="333.17" arrivalSpeed="21.10" duration="91.00" routeLength="1000.21" waitingTime="11.00" waitingCount="1" stopTime="0.00" timeLoss="26.30" rerouteNo="0" devices="tripinfo_207" vType="DEFAULT_VEHTYPE" speedFactor="0.97" vaporized=""/>
    <tripinfo id="23" depart="18.00" departLane="-47693393#5_0" departPos="5.10" departSpeed="0.00" departDelay="0.75" arrival="248.00" arrivalLane="47621504#5_1" arrivalPos="282.84" arrivalSpeed="19.57" duration="230.00" routeLength="1961.10" waitingTime="59.00" waitingCount="3" stopTime="0.00" timeLoss="95.54" rerouteNo="0" devices="tripinfo_23" vType="DEFAULT_VEHTYPE" speedFactor="0.89" vaporized=""/>
    <tripinfo id="16" depart="12.00" departLane="-E20_0" departPos="5.10" departSpeed="0.00" departDelay="0.00" arrival="249.00" arrivalLane="E8_0" arrivalPos="236.52" arrivalSpeed="11.23" duration="237.00" routeLength="928.65" waitingTime="150.00" waitingCount="2" stopTime="0.00" timeLoss="169.25" rerouteNo="0" devices="tripinfo_16" vType="DEFAULT_VEHTYPE" speedFactor="0.88" vaporized=""/>
    <tripinfo id="93" depart="70.00" departLane="47693411#4_0" departPos="5.10" departSpeed="0.00" departDelay="0.25" arrival="249.00" arrivalLane="47621504#5_1" arrivalPos="282.84" arrivalSpeed="19.30" duration="179.00" routeLength="2013.93" waitingTime="5.00" waitingCount="1" stopTime="0.00" timeLoss="39.19" rerouteNo="0" devices="tripinfo_93" vType="DEFAULT_VEHTYPE" speedFactor="0.92" vaporized=""/>
    <tripinfo id="225" depart="169.00" departLane="E20_0" departPos="5.10" departSpeed="0.00" departDelay="0.25" arrival="249.00" arrivalLane="E2_1" arrivalPos="256.37" arrivalSpeed="12.86" duration="80.00" routeLength="944.52" waitingTime="0.00" waitingCount="0" stopTime="0.00" timeLoss="8.83" rerouteNo="0" devices="tripinfo_225" vType="DEFAULT_VEHTYPE" speedFactor="0.97" vaporized=""/>
    <tripinfo id="68" depart="51.00" departLane="-47621504#5_0" departPos="5.10" departSpeed="0.00" departDelay="0.00" arrival="250.00" arrivalLane="E20_0" arrivalPos="350.11" arrivalSpeed="13.30" duration="199.00" routeLength="1716.40" waitingTime="62.00" waitingCount="1" stopTime="0.00" timeLoss="86.56" rerouteNo="0" devices="tripinfo_68" vType="DEFAULT_VEHTYPE" speedFactor="1.04" vaporized=""/>
    <tripinfo id="107" depart="81.00" departLane="E5_0" departPos="5.10" departSpeed="0.00" departDelay="0.75" arrival="250.00" arrivalLane="E8_1" arrivalPos="236.52" arrivalSpeed="13.79" duration="169.00" routeLength="961.86" waitingTime="88.00" waitingCount="1" stopTime="0.00" timeLoss="108.85" rerouteNo="0" devices="tripinfo_107" vType="DEFAULT_VEHTYPE" speedFactor="1.03" vaporized=""/>
    <tripinfo id="82" depart="62.00" departLane="47693393#2_0" departPos="5.10" departSpeed="0.00" departDelay="0.50" arrival="252.00" arrivalLane="-47621504#4_1" arrivalPos="286.75" arrivalSpeed="10.40" duration="190.00" routeLength="1673.38" waitingTime="48.00" waitingCount="2" stopTime="0.00" timeLoss="84.80" rerouteNo="0" devices="tripinfo_82" vType="DEFAULT_VEHTYPE" speedFactor="1.02" vaporized=""/>
    <tripinfo id="137" depart="103.00" departLane="-47693393#5_0" departPos="5.10" departSpeed="0.00" departDelay="0.25" arrival="253.00" arrivalLane="-E19_1" arrivalPos="273.06" arrivalSpeed="13.76" duration="150.00" routeLength="610.87" waitingTime="100.00" waitingCount="1" stopTime="0.00" timeLoss="114.55" rerouteNo="0" devices="tripinfo_137" vType="DEFAULT_VEHTYPE" speedFactor="1.02" vaporized=""/>
    <tripinfo id="173" depart="130.00" departLane="E5_0" departPos="5.10" departSpeed="0.00" departDelay="0.25" arrival="253.00" arrivalLane="47621504#5_1" arrivalPos="282.84" arrivalSpeed="25.02" duration="123.00" routeLength="1776.01" waitingTime="0.00" waitingCount="0" stopTime="0.00" timeLoss="24.74" rerouteNo="0" devices="tripinfo_173" vType="DEFAULT_VEHTYPE" speedFactor="1.14" vaporized=""/>
    <tripinfo id="127" depart="96.00" departLane="E5_0" departPos="5.10" departSpeed="0.00" departDelay="0.75" arrival="254.00" arrivalLane="E8_0" arrivalPos="236.52" arrivalSpeed="10.14" duration="158.00" routeLength="961.86" waitingTime="66.00" waitingCount="1" stopTime="0.00" timeLoss="82.59" rerouteNo="0" devices="tripinfo_127" vType="DEFAULT_VEHTYPE" speedFactor="0.82" vaporized=""/>
    <tripinfo id="66" depart="51.00" departLane="E16_0" departPos="5.10" departSpeed="0.00" departDelay="1.50" arrival="255.00" arrivalLane="E8_1" arrivalPos="236.52" arrivalSpeed="11.76" duration="204.00" routeLength="1561.78" waitingTime="56.00" waitingCount="1" stopTime="0.00" timeLoss="86.42" rerouteNo="0" devices="tripinfo_66" vType="DEFAULT_VEHTYPE" speedFactor="0.91" vaporized=""/>
    <tripinfo id="99" depart="75.00" departLane="E5_0" departPos="5.10" departSpeed="0.00" departDelay="0.75" arrival="255.00" arrivalLane="E25_1" arrivalPos="330.97" arrivalSpeed="14.22" duration="180.00" routeLength="1418.00" waitingTime="62.00" waitingCount="2" stopTime="0.00" timeLoss="86.36" rerouteNo="0" devices="tripinfo_99" vType="DEFAULT_VEHTYPE" speedFactor="1.10" vaporized=""/>
    <tripinfo id="168" depart="126.00" departLane="-E1_0" departPos="5.10" departSpeed="0.00" departDelay="0.00" arrival="255.00" arrivalLane="E25_0" arrivalPos="330.97" arrivalSpeed="12.49" duration="129.00" routeLength="1392.92" waitingTime="3.00" waitingCount="1" stopTime="0.00" timeLoss="25.27" rerouteNo="0" devices="tripinfo_168" vType="DEFAULT_VEHTYPE" speedFactor="0.98" vaporized=""/>
    <tripinfo id="54" depart="45.00" departLane="-E17_0" departPos="5.10" departSpeed="0.00" departDelay="4.50" arrival="257.00" arrivalLane="E8_1" arrivalPos="236.52" arrivalSpeed="12.85" duration="212.00" routeLength="1599.30" waitingTime="68.00" waitingCount="2" stopTime="0.00" timeLoss="103.06" rerouteNo="0" devices="tripinfo_54" vType="DEFAULT_VEHTYPE" speedFactor="1.00" vaporized=""/>
    <tripinfo id="40" depart="30.00" departLane="-E23_0" departPos="5.10" departSpeed="0.00" departDelay="0.00" arrival="258.00" arrivalLane="47621504#5_1" arrivalPos="282.84" arrivalSpeed="22.24" duration="228.00" routeLength="886.36" waitingTime="168.00" waitingCount="1" stopTime="0.00" timeLoss="182.27" rerouteNo="0" devices="tripinfo_40" vType="DEFAULT_VEHTYPE" speedFactor="1.03" vaporized=""/>
    <tripinfo id="114" depart="86.00" departLane="-47693411#4_0" departPos="5.10" departSpeed="0.00" departDelay="0.50" arrival="259.00" arrivalLane="E8_1" arrivalPos="236.52" arrivalSpeed="14.84" duration="173.00" routeLength="1635.29" waitingTime="32.00" waitingCount="1" stopTime="0.00" timeLoss="65.22" rerouteNo="0" devices="tripinfo_114" vType="DEFAULT_VEHTYPE" speedFactor="1.10" vaporized=""/>
    <tripinfo id="190" depart="143.00" departLane="-E8_0" departPos="5.10" departSpeed="0.00" departDelay="0.50" arrival="259.00" arrivalLane="47693393#2_1" arrivalPos="294.24" arrivalSpeed="16.83" duration="116.00" routeLength="553.57" waitingTime="68.00" waitingCount="1" stopTime="0.00" timeLoss="80.70" rerouteNo="0" devices="tripinfo_190" vType="DEFAULT_VEHTYPE" speedFactor="0.90" vaporized=""/>
    <tripinfo id="35" depart="28.00" departLane="-E1_0" departPos="5.10" departSpeed="0.00" departDelay="1.75" arrival="260.00" arrivalLane="E8_1" arrivalPos="236.52" arrivalSpeed="13.96" duration="232.00" routeLength="1722.79" waitingTime="71.00" waitingCount="3" stopTime="0.00" timeLoss="117.82" rerouteNo="0" devices="tripinfo_35" vType="DEFAULT_VEHTYPE" speedFactor="1.02" vaporized=""/>
    <tripinfo id="86" depart="65.00" departLane="-E2_0" departPos="5.10" departSpeed="0.00" departDelay="0.50" arrival="260.00" arrivalLane="E23_1" arrivalPos="266.37" arrivalSpeed="13.12" duration="195.00" routeLength="1238.38" waitingTime="91.00" waitingCount="1" stopTime="0.00" timeLoss="112.77" rerouteNo="0" devices="tripinfo_86" vType="DEFAULT_VEHTYPE" speedFactor="1.00" vaporized=""/>
    <tripinfo id="0" depart="0.00" departLane="-E6_0" departPos="5.10" departSpeed="0.00" departDelay="0.00" arrival="265.00" arrivalLane="-47621504#1_1" arrivalPos="333.17" arrivalSpeed="23.24" duration="265.00" routeLength="1275.34" waitingTime="175.00" waitingCount="1" stopTime="0.00" timeLoss="193.74" rerouteNo="0" devices="tripinfo_0" vType="DEFAULT_VEHTYPE" speedFactor="1.06" vaporized=""/>
    <tripinfo id="5" depart="4.00" departLane="-E1_0" departPos="5.10" departSpeed="0.00" departDelay="0.25" arrival="266.00" arrivalLane="E10_0" arrivalPos="414.33" arrivalSpeed="10.69" duration="262.00" routeLength="1881.91" waitingTime="81.00" waitingCount="2" stopTime="0.00" timeLoss="106.99" rerouteNo="0" devices="tripinfo_5" vType="DEFAULT_VEHTYPE" speedFactor="0.83" vaporized=""/>
    <tripinfo id="236" depart="180.00" departLane="-E15_0" departPos="5.10" departSpeed="0.00" departDelay="3.00" arrival="267.00" arrivalLane="-E5_0" arrivalPos="399.05" arrivalSpeed="13.20" duration="87.00" routeLength="1068.57" waitingTime="0.00" waitingCount="0" stopTime="0.00" timeLoss="11.69" rerouteNo="0" devices="tripinfo_236" vType="DEFAULT_VEHTYPE" speedFactor="1.04" vaporized=""/>
    <tripinfo id="34" depart="26.00" departLane="-E13_0" departPos="5.10" departSpeed="0.00" departDelay="0.50" arrival="268.00" arrivalLane="47621504#5_1" arrivalPos="282.84" arrivalSpeed="21.19" duration="242.00" routeLength="1294.06" waitingTime="142.00" waitingCount="2" stopTime="0.00" timeLoss="164.43" rerouteNo="0" devices="tripinfo_34" vType="DEFAULT_VEHTYPE" speedFactor="0.99" vaporized=""/>
    <tripinfo id="261" depart="196.00" departLane="-E6_0" departPos="5.10" departSpeed="0.00" departDelay="0.25" arrival="270.00" arrivalLane="E23_2" arrivalPos="266.37" arrivalSpeed="15.44" duration="74.00" routeLength="914.43" waitingTime="0.00" waitingCount="0" stopTime="0.00" timeLoss="21.74" rerouteNo="0" devices="tripinfo_261" vType="DEFAULT_VEHTYPE" speedFactor="1.13" vaporized=""/>
    <tripinfo id="20" depart="15.00" departLane="-E6_0" departPos="5.10" departSpeed="0.00" departDelay="0.00" arrival="271.00" arrivalLane="-47621504#1_1" arrivalPos="333.17" arrivalSpeed="21.46" duration="256.00" routeLength="1275.34" waitingTime="160.00" waitingCount="1" stopTime="0.00" timeLoss="181.93" rerouteNo="0" devices="tripinfo_20" vType="DEFAULT_VEHTYPE" speedFactor="1.02" vaporized=""/>
    <tripinfo id="104" depart="82.00" departLane="-E15_0" departPos="5.10" departSpeed="0.00" departDelay="4.00" arrival="271.00" arrivalLane="E8_1" arrivalPos="236.52" arrivalSpeed="12.33" duration="189.00" routeLength="1246.58" waitingTime="80.00" waitingCount="1" stopTime="0.00" timeLoss="96.99" rerouteNo="0" devices="tripinfo_104" vType="DEFAULT_VEHTYPE" speedFactor="0.89" vaporized=""/>
    <tripinfo id="194" depart="146.00" departLane="E5_0" departPos="5.10" departSpeed="0.00" departDelay="0.50" arrival="272.00" arrivalLane="E17_0" arrivalPos="373.55" arrivalSpeed="13.35" duration="126.00" routeLength="1442.18" waitingTime="0.00" waitingCount="0" stopTime="0.00" timeLoss="20.58" rerouteNo="0" devices="tripinfo_194" vType="DEFAULT_VEHTYPE" speedFactor="1.00" vaporized=""/>
    <tripinfo id="24" depart="18.00" departLane="-E3_0" departPos="5.10" departSpeed="0.00" departDelay="0.00" arrival="274.00" arrivalLane="47693393#5_1" arrivalPos="315.08" arrivalSpeed="17.14" duration="256.00" routeLength="1609.12" waitingTime="105.00" waitingCount="1" stopTime="0.00" timeLoss="126.81" rerouteNo="0" devices="tripinfo_24" vType="DEFAULT_VEHTYPE" speedFactor="0.83" vaporized=""/>
    <tripinfo id="134" depart="101.00" departLane="-E6_0" departPos="5.10" departSpeed="0.00" departDelay="0.50" arrival="276.00" arrivalLane="-47621504#1_1" arrivalPos="333.17" arrivalSpeed="27.04" duration="175.00" routeLength="1275.34" waitingTime="89.00" waitingCount="1" stopTime="0.00" timeLoss="114.08" rerouteNo="0" devices="tripinfo_134" vType="DEFAULT_VEHTYPE" speedFactor="1.23" vaporized=""/>
    <tripinfo id="204" depart="153.00" departLane="-E3_0" departPos="5.10" departSpeed="0.00" departDelay="0.00" arrival="276.00" arrivalLane="47693393#5_1" arrivalPos="315.08" arrivalSpeed="23.40" duration="123.00" routeLength="1609.12" waitingTime="0.00" waitingCount="0" stopTime="0.00" timeLoss="22.94" rerouteNo="0" devices="tripinfo_204" vType="DEFAULT_VEHTYPE" speedFactor="1.07" vaporized=""/>
    <tripinfo id="248" depart="194.00" departLane="-E15_0" departPos="5.10" departSpeed="0.00" departDelay="8.00" arrival="276.00" arrivalLane="-E5_0" arrivalPos="399.05" arrivalSpeed="15.71" duration="82.00" routeLength="1068.57" waitingTime="0.00" waitingCount="0" stopTime="0.00" timeLoss="12.24" rerouteNo="0" devices="tripinfo_248" vType="DEFAULT_VEHTYPE" speedFactor="1.14" vaporized=""/>
    <tripinfo id="231" depart="174.00" departLane="-E10_0" departPos="5.10" departSpeed="0.00" departDelay="0.75" arrival="277.00" arrivalLane="47693393#5_1" arrivalPos="315.08" arrivalSpeed="24.19" duration="103.00" routeLength="1372.07" waitingTime="0.00" waitingCount="0" stopTime="0.00" timeLoss="31.01" rerouteNo="0" devices="tripinfo_231" vType="DEFAULT_VEHTYPE" speedFactor="1.14" vaporized=""/>
    <tripinfo id="76" depart="57.00" departLane="-E15_0" departPos="5.10" departSpeed="0.00" departDelay="0.00" arrival="278.00" arrivalLane="E10_0" arrivalPos="414.33" arrivalSpeed="13.22" duration="221.00" routeLength="1405.70" waitingTime="107.00" waitingCount="1" stopTime="0.00" timeLoss="129.80" rerouteNo="0" devices="tripinfo_76" vType="DEFAULT_VEHTYPE" speedFactor="1.03" vaporized=""/>
    <tripinfo id="169" depart="127.00" departLane="-E19_0" departPos="5.10" departSpeed="0.00" departDelay="0.25" arrival="278.00" arrivalLane="47693393#2_0" arrivalPos="294.24" arrivalSpeed="5.62" duration="151.00" routeLength="1622.33" waitingTime="0.00" waitingCount="0" stopTime="0.00" timeLoss="25.47" rerouteNo="0" devices="tripinfo_169" vType="DEFAULT_VEHTYPE" speedFactor="0.94" vaporized=""/>
    <tripinfo id="111" depart="88.00" departLane="-E21_0" departPos="5.10" departSpeed="0.00" departDelay="4.75" arrival="280.00" arrivalLane="E2_0" arrivalPos="256.37" arrivalSpeed="11.19" duration="192.00" routeLength="876.13" waitingTime="108.00" waitingCount="1" stopTime="0.00" timeLoss="118.65" rerouteNo="0" devices="tripinfo_111" vType="DEFAULT_VEHTYPE" speedFactor="0.87" vaporized=""/>
    <tripinfo id="126" depart="95.00" departLane="-47621504#5_0" departPos="5.10" departSpeed="0.00" departDelay="0.50" arrival="280.00" arrivalLane="E1_0" arrivalPos="369.00" arrivalSpeed="13.56" duration="185.00" routeLength="970.87" waitingTime="108.00" waitingCount="1" stopTime="0.00" timeLoss="132.01" rerouteNo="0" devices="tripinfo_126" vType="DEFAULT_VEHTYPE" speedFactor="1.03" vaporized=""/>
    <tripinfo id="213" depart="160.00" departLane="-E6_0" departPos="5.10" departSpeed="0.00" departDelay="0.25" arrival="280.00" arrivalLane="-47621504#1_1" arrivalPos="333.17" arrivalSpeed="23.65" duration="120.00" routeLength="1275.34" waitingTime="27.00" waitingCount="1" stopTime="0.00" timeLoss="51.63" rerouteNo="0" devices="tripinfo_213" vType="DEFAULT_VEHTYPE" speedFactor="1.10" vaporized=""/>
    <tripinfo id="89" depart="67.00" departLane="-E15_0" departPos="5.10" departSpeed="0.00" departDelay="0.25" arrival="282.00" arrivalLane="E10_0" arrivalPos="414.33" arrivalSpeed="13.42" duration="215.00" routeLength="1405.70" waitingTime="100.00" waitingCount="1" stopTime="0.00" timeLoss="122.17" rerouteNo="0" devices="tripinfo_89" vType="DEFAULT_VEHTYPE" speedFactor="1.02" vaporized=""/>
    <tripinfo id="51" depart="39.00" departLane="-E6_0" departPos="5.10" departSpeed="0.00" departDelay="0.75" arrival="284.00" arrivalLane="E13_1" arrivalPos="382.60" arrivalSpeed="15.10" duration="245.00" routeLength="1307.14" waitingTime="143.00" waitingCount="1" stopTime="0.00" timeLoss="170.38" rerouteNo="0" devices="tripinfo_51" vType="DEFAULT_VEHTYPE" speedFactor="1.17" vaporized=""/>
    <tripinfo id="83" depart="63.00" departLane="-E10_0" departPos="5.10" departSpeed="0.00" departDelay="0.75" arrival="288.00" arrivalLane="E16_0" arrivalPos="350.84" arrivalSpeed="12.57" duration="225.00" routeLength="1389.08" waitingTime="103.00" waitingCount="2" stopTime="0.00" timeLoss="128.39" rerouteNo="0" devices="tripinfo_83" vType="DEFAULT_VEHTYPE" speedFactor="0.97" vaporized=""/>
    <tripinfo id="7" depart="6.00" departLane="-E6_0" departPos="5.10" departSpeed="0.00" departDelay="0.75" arrival="290.00" arrivalLane="E13_0" arrivalPos="382.60" arrivalSpeed="12.26" duration="284.00" routeLength="1307.14" waitingTime="164.00" waitingCount="1" stopTime="0.00" timeLoss="184.06" rerouteNo="0" devices="tripinfo_7" vType="DEFAULT_VEHTYPE" speedFactor="0.89" vaporized=""/>
    <tripinfo id="70" depart="53.00" departLane="-E2_0" departPos="5.10" departSpeed="0.00" departDelay="0.50" arrival="291.00" arrivalLane="E13_1" arrivalPos="382.60" arrivalSpeed="14.06" duration="238.00" routeLength="1631.09" waitingTime="98.00" waitingCount="1" stopTime="0.00" timeLoss="128.92" rerouteNo="0" devices="tripinfo_70" vType="DEFAULT_VEHTYPE" speedFactor="1.02" vaporized=""/>
    <tripinfo id="285" depart="214.00" departLane="-E6_0" departPos="5.10" departSpeed="0.00" departDelay="0.25" arrival="293.00" arrivalLane="E1_0" arrivalPos="369.00" arrivalSpeed="13.80" duration="79.00" routeLength="998.99" waitingTime="0.00" waitingCount="0" stopTime="0.00" timeLoss="14.92" rerouteNo="0" devices="tripinfo_285" vType="DEFAULT_VEHTYPE" speedFactor="1.04" vaporized=""/>
    <tripinfo id="206" depart="155.00" departLane="-E6_0" departPos="5.10" departSpeed="0.00" departDelay="0.50" arrival="295.00" arrivalLane="47621504#4_0" arrivalPos="286.75" arrivalSpeed="22.02" duration="140.00" routeLength="1715.85" waitingTime="0.00" waitingCount="0" stopTime="0.00" timeLoss="21.47" rerouteNo="0" devices="tripinfo_206" vType="DEFAULT_VEHTYPE" speedFactor="1.00" vaporized=""/>
    <tripinfo id="130" depart="98.00" departLane="E16_0" departPos="5.10" departSpeed="0.00" departDelay="0.50" arrival="296.00" arrivalLane="E6_1" arrivalPos="330.11" arrivalSpeed="14.15" duration="198.00" routeLength="1665.08" waitingTime="61.00" waitingCount="1" stopTime="0.00" timeLoss="85.94" rerouteNo="0" devices="tripinfo_130" vType="DEFAULT_VEHTYPE" speedFactor="1.03" vaporized=""/>
    <tripinfo id="100" depart="78.00" departLane="E5_0" departPos="5.10" departSpeed="0.00" departDelay="3.00" arrival="297.00" arrivalLane="E6_2" arrivalPos="330.11" arrivalSpeed="14.34" duration="219.00" routeLength="1820.19" waitingTime="75.00" waitingCount="2" stopTime="0.00" timeLoss="101.89" rerouteNo="0" devices="tripinfo_100" vType="DEFAULT_VEHTYPE" speedFactor="1.06" vaporized=""/>
    <tripinfo id="112" depart="84.00" departLane="-47621504#5_0" departPos="5.10" departSpeed="0.00" departDelay="0.00" arrival="299.00" arrivalLane="E13_0" arrivalPos="382.60" arrivalSpeed="14.48" duration="215.00" routeLength="1279.02" waitingTime="118.00" waitingCount="1" stopTime="0.00" timeLoss="145.35" rerouteNo="0" devices="tripinfo_112" vType="DEFAULT_VEHTYPE" speedFactor="1.10" vaporized=""/>
    <tripinfo id="224" depart="168.00" departLane="47621504#1_0" departPos="5.10" departSpeed="0.00" departDelay="0.00" arrival="300.00" arrivalLane="E13_1" arrivalPos="382.60" arrivalSpeed="13.54" duration="132.00" routeLength="735.55" waitingTime="74.00" waitingCount="1" stopTime="0.00" timeLoss="87.45" rerouteNo="0" devices="tripinfo_224" vType="DEFAULT_VEHTYPE" speedFactor="1.02" vaporized=""/>
    <tripinfo id="223" depart="168.00" departLane="-E8_0" departPos="5.10" departSpeed="0.00" departDelay="0.75" arrival="301.00" arrivalLane="E10_1" arrivalPos="414.33" arrivalSpeed="13.86" duration="133.00" routeLength="670.89" waitingTime="76.00" waitingCount="1" stopTime="0.00" timeLoss="86.71" rerouteNo="0" devices="tripinfo_223" vType="DEFAULT_VEHTYPE" speedFactor="1.06" vaporized=""/>
    <tripinfo id="41" depart="31.00" departLane="-E25_0" departPos="5.10" departSpeed="0.00" departDelay="0.25" arrival="302.00" arrivalLane="E6_1" arrivalPos="330.11" arrivalSpeed="12.71" duration="271.00" routeLength="1668.87" waitingTime="123.00" waitingCount="2" stopTime="0.00" timeLoss="151.91" rerouteNo="0" devices="tripinfo_41" vType="DEFAULT_VEHTYPE" speedFactor="0.96" vaporized=""/>
    <tripinfo id="90" depart="68.00" departLane="-E8_0" departPos="5.10" departSpeed="0.00" departDelay="0.50" arrival="302.00" arrivalLane="E16_1" arrivalPos="350.84" arrivalSpeed="13.33" duration="234.00" routeLength="1214.14" waitingTime="134.00" waitingCount="1" stopTime="0.00" timeLoss="156.13" rerouteNo="0" devices="tripinfo_90" vType="DEFAULT_VEHTYPE" speedFactor="1.02" vaporized=""/>
    <tripinfo id="191" depart="147.00" departLane="-E13_0" departPos="5.10" departSpeed="0.00" departDelay="3.75" arrival="302.00" arrivalLane="E1_0" arrivalPos="369.00" arrivalSpeed="12.46" duration="155.00" routeLength="1062.67" waitingTime="50.00" waitingCount="2" stopTime="0.00" timeLoss="71.14" rerouteNo="0" devices="tripinfo_191" vType="DEFAULT_VEHTYPE" speedFactor="0.93" vaporized=""/>
    <tripinfo id="14" depart="11.00" departLane="47621504#4_0" departPos="5.10" departSpeed="0.00" departDelay="0.50" arrival="303.00" arrivalLane="E15_1" arrivalPos="382.33" arrivalSpeed="13.25" duration="292.00" routeLength="2054.21" waitingTime="109.00" waitingCount="3" stopTime="0.00" timeLoss="150.18" rerouteNo="0" devices="tripinfo_14" vType="DEFAULT_VEHTYPE" speedFactor="0.99" vaporized=""/>
    <tripinfo id="46" depart="35.00" departLane="47621504#1_0" departPos="5.10" departSpeed="0.00" departDelay="0.50" arrival="303.00" arrivalLane="E1_2" arrivalPos="369.00" arrivalSpeed="13.24" duration="268.00" routeLength="1015.76" waitingTime="181.00" waitingCount="2" stopTime="0.00" timeLoss="202.58" rerouteNo="0" devices="tripinfo_46" vType="DEFAULT_VEHTYPE" speedFactor="1.00" vaporized=""/>
    <tripinfo id="228" depart="171.00" departLane="-E8_0" departPos="5.10" departSpeed="0.00" departDelay="0.00" arrival="303.00" arrivalLane="E10_2" arrivalPos="414.33" arrivalSpeed="14.91" duration="132.00" routeLength="670.89" waitingTime="75.00" waitingCount="1" stopTime="0.00" timeLoss="86.36" rerouteNo="0" devices="tripinfo_228" vType="DEFAULT_VEHTYPE" speedFactor="1.09" vaporized=""/>
    <tripinfo id="143" depart="108.00" departLane="47621504#1_0" departPos="5.10" departSpeed="0.00" departDelay="0.75" arrival="304.00" arrivalLane="-E0_0" arrivalPos="371.34" arrivalSpeed="14.59" duration="196.00" routeLength="1318.04" waitingTime="98.00" waitingCount="1" stopTime="0.00" timeLoss="126.49" rerouteNo="0" devices="tripinfo_143" vType="DEFAULT_VEHTYPE" speedFactor="1.13" vaporized=""/>
    <tripinfo id="203" depart="153.00" departLane="-47693393#5_0" departPos="5.10" departSpeed="0.00" departDelay="0.75" arrival="304.00" arrivalLane="E10_1" arrivalPos="414.33" arrivalSpeed="15.13" duration="151.00" routeLength="1356.22" waitingTime="51.00" waitingCount="1" stopTime="0.00" timeLoss="77.03" rerouteNo="0" devices="tripinfo_203" vType="DEFAULT_VEHTYPE" speedFactor="1.11" vaporized=""/>
    <tripinfo id="52" depart="39.00" departLane="-E10_0" departPos="5.10" departSpeed="0.00" departDelay="0.00" arrival="305.00" arrivalLane="E15_2" arrivalPos="382.33" arrivalSpeed="13.50" duration="266.00" routeLength="1436.69" waitingTime="138.00" waitingCount="3" stopTime="0.00" timeLoss="171.34" rerouteNo="0" devices="tripinfo_52" vType="DEFAULT_VEHTYPE" speedFactor="1.02" vaporized=""/>
    <tripinfo id="56" depart="42.00" departLane="-E2_0" departPos="5.10" departSpeed="0.00" departDelay="0.00" arrival="305.00" arrivalLane="-E5_0" arrivalPos="399.05" arrivalSpeed="12.02" duration="263.00" routeLength="1354.72" waitingTime="134.00" waitingCount="2" stopTime="0.00" timeLoss="153.76" rerouteNo="0" devices="tripinfo_56" vType="DEFAULT_VEHTYPE" speedFactor="0.90" vaporized=""/>
    <tripinfo id="102" depart="77.00" departLane="-E2_0" departPos="5.10" departSpeed="0.00" departDelay="0.50" arrival="305.00" arrivalLane="-E5_1" arrivalPos="399.05" arrivalSpeed="12.40" duration="228.00" routeLength="1354.72" waitingTime="101.00" waitingCount="2" stopTime="0.00" timeLoss="127.43" rerouteNo="0" devices="tripinfo_102" vType="DEFAULT_VEHTYPE" speedFactor="0.97" vaporized=""/>
    <tripinfo id="319" depart="240.00" departLane="-E2_0" departPos="5.10" departSpeed="0.00" departDelay="0.75" arrival="305.00" arrivalLane="47621504#5_0" arrivalPos="282.84" arrivalSpeed="24.35" duration="65.00" routeLength="924.42" waitingTime="0.00" waitingCount="0" stopTime="0.00" timeLoss="12.17" rerouteNo="0" devices="tripinfo_319" vType="DEFAULT_VEHTYPE" speedFactor="1.13" vaporized=""/>
    <tripinfo id="153" depart="115.00" departLane="-E13_0" departPos="5.10" departSpeed="0.00" departDelay="0.25" arrival="306.00" arrivalLane="E6_1" arrivalPos="330.11" arrivalSpeed="12.05" duration="191.00" routeLength="1338.24" waitingTime="68.00" waitingCount="3" stopTime="0.00" timeLoss="94.51" rerouteNo="0" devices="tripinfo_153" vType="DEFAULT_VEHTYPE" speedFactor="0.93" vaporized=""/>
    <tripinfo id="222" depart="167.00" departLane="E19_0" departPos="5.10" departSpeed="0.00" departDelay="0.50" arrival="306.00" arrivalLane="E15_0" arrivalPos="382.33" arrivalSpeed="10.58" duration="139.00" routeLength="675.44" waitingTime="68.00" waitingCount="1" stopTime="0.00" timeLoss="79.94" rerouteNo="0" devices="tripinfo_222" vType="DEFAULT_VEHTYPE" speedFactor="0.84" vaporized=""/>
    <tripinfo id="265" depart="199.00" departLane="-47693393#5_0" departPos="5.10" departSpeed="0.00" departDelay="0.25" arrival="306.00" arrivalLane="E16_1" arrivalPos="350.84" arrivalSpeed="12.61" duration="107.00" routeLength="685.94" waitingTime="48.00" waitingCount="1" stopTime="0.00" timeLoss="62.83" rerouteNo="0" devices="tripinfo_265" vType="DEFAULT_VEHTYPE" speedFactor="0.96" vaporized=""/>
    <tripinfo id="58" depart="44.00" departLane="-E10_0" departPos="5.10" departSpeed="0.00" departDelay="0.50" arrival="307.00" arrivalLane="E15_1" arrivalPos="382.33" arrivalSpeed="13.07" duration="263.00" routeLength="1436.69" waitingTime="134.00" waitingCount="3" stopTime="0.00" timeLoss="168.77" rerouteNo="0" devices="tripinfo_58" vType="DEFAULT_VEHTYPE" speedFactor="1.02" vaporized=""/>
    <tripinfo id="67" depart="51.00" departLane="-47693393#5_0" departPos="5.10" departSpeed="0.00" departDelay="0.75" arrival="307.00" arrivalLane="E10_0" arrivalPos="414.33" arrivalSpeed="12.69" duration="256.00" routeLength="1356.22" waitingTime="149.00" waitingCount="1" stopTime="0.00" timeLoss="166.94" rerouteNo="0" devices="tripinfo_67" vType="DEFAULT_VEHTYPE" speedFactor="0.91" vaporized=""/>
    <tripinfo id="186" depart="140.00" departLane="-E8_0" departPos="5.10" departSpeed="0.00" departDelay="0.50" arrival="307.00" arrivalLane="E16_1" arrivalPos="350.84" arrivalSpeed="10.33" duration="167.00" routeLength="1214.14" waitingTime="70.00" waitingCount="1" stopTime="0.00" timeLoss="93.00" rerouteNo="0" devices="tripinfo_186" vType="DEFAULT_VEHTYPE" speedFactor="1.08" vaporized=""/>
    <tripinfo id="304" depart="228.00" departLane="-47693393#5_0" departPos="5.10" departSpeed="0.00" departDelay="0.00" arrival="307.00" arrivalLane="-E5_0" arrivalPos="399.05" arrivalSpeed="13.16" duration="79.00" routeLength="1019.09" waitingTime="0.00" waitingCount="0" stopTime="0.00" timeLoss="11.38" rerouteNo="0" devices="tripinfo_304" vType="DEFAULT_VEHTYPE" speedFactor="0.98" vaporized=""/>
    <tripinfo id="140" depart="105.00" departLane="-E8_0" departPos="5.10" departSpeed="0.00" departDelay="0.00" arrival="308.00" arrivalLane="-E5_2" arrivalPos="399.05" arrivalSpeed="15.14" duration="203.00" routeLength="977.41" waitingTime="120.00" waitingCount="2" stopTime="0.00" timeLoss="146.43" rerouteNo="0" devices="tripinfo_140" vType="DEFAULT_VEHTYPE" speedFactor="1.11" vaporized=""/>
    <tripinfo id="91" depart="69.00" departLane="E5_0" departPos="5.10" departSpeed="0.00" departDelay="0.75" arrival="309.00" arrivalLane="-E16_0" arrivalPos="350.84" arrivalSpeed="11.88" duration="240.00" routeLength="1435.23" waitingTime="101.00" waitingCount="2" stopTime="0.00" timeLoss="122.15" rerouteNo="0" devices="tripinfo_91" vType="DEFAULT_VEHTYPE" speedFactor="0.89" vaporized=""/>
    <tripinfo id="101" depart="76.00" departLane="47621504#4_0" departPos="5.10" departSpeed="0.00" departDelay="0.25" arrival="309.00" arrivalLane="-E5_1" arrivalPos="399.05" arrivalSpeed="13.11" duration="233.00" routeLength="1769.87" waitingTime="75.00" waitingCount="2" stopTime="0.00" timeLoss="107.17" rerouteNo="0" devices="tripinfo_101" vType="DEFAULT_VEHTYPE" speedFactor="0.96" vaporized=""/>
    <tripinfo id="157" depart="120.00" departLane="47621504#1_0" departPos="5.10" departSpeed="0.00" departDelay="2.25" arrival="309.00" arrivalLane="E6_2" arrivalPos="330.11" arrivalSpeed="13.92" duration="189.00" routeLength="1291.33" waitingTime="86.00" waitingCount="1" stopTime="0.00" timeLoss="117.78" rerouteNo="0" devices="tripinfo_157" vType="DEFAULT_VEHTYPE" speedFactor="1.08" vaporized=""/>
    <tripinfo id="244" depart="183.00" departLane="-E21_0" departPos="5.10" departSpeed="0.00" departDelay="0.00" arrival="309.00" arrivalLane="E15_1" arrivalPos="382.33" arrivalSpeed="13.85" duration="126.00" routeLength="1307.28" waitingTime="12.00" waitingCount="1" stopTime="0.00" timeLoss="32.18" rerouteNo="0" devices="tripinfo_244" vType="DEFAULT_VEHTYPE" speedFactor="1.02" vaporized=""/>
    <tripinfo id="172" depart="129.00" departLane="-E13_0" departPos="5.10" departSpeed="0.00" departDelay="0.00" arrival="310.00" arrivalLane="E6_1" arrivalPos="330.11" arrivalSpeed="12.20" duration="181.00" routeLength="1338.24" waitingTime="46.00" waitingCount="2" stopTime="0.00" timeLoss="80.10" rerouteNo="0" devices="tripinfo_172" vType="DEFAULT_VEHTYPE" speedFactor="0.89" vaporized=""/>
    <tripinfo id="342" depart="259.00" departLane="-47621504#4_0" departPos="5.10" departSpeed="0.00" departDelay="2.50" arrival="310.00" arrivalLane="E1_0" arrivalPos="369.00" arrivalSpeed="12.99" duration="51.00" routeLength="659.84" waitingTime="0.00" waitingCount="0" stopTime="0.00" timeLoss="10.23" rerouteNo="0" devices="tripinfo_342" vType="DEFAULT_VEHTYPE" speedFactor="1.00" vaporized=""/>
    <tripinfo id="161" depart="123.00" departLane="47621504#1_0" departPos="5.10" departSpeed="0.00" departDelay="2.25" arrival="311.00" arrivalLane="E6_2" arrivalPos="330.11" arrivalSpeed="14.22" duration="188.00" routeLength="1291.33" waitingTime="85.00" waitingCount="1" stopTime="0.00" timeLoss="116.42" rerouteNo="0" devices="tripinfo_161" vType="DEFAULT_VEHTYPE" speedFactor="1.08" vaporized=""/>
    <tripinfo id="253" depart="190.00" departLane="-47693393#5_0" departPos="5.10" departSpeed="0.00" departDelay="0.25" arrival="311.00" arrivalLane="E10_0" arrivalPos="414.33" arrivalSpeed="12.78" duration="121.00" routeLength="1356.22" waitingTime="14.00" waitingCount="1" stopTime="0.00" timeLoss="37.20" rerouteNo="0" devices="tripinfo_253" vType="DEFAULT_VEHTYPE" speedFactor="0.98" vaporized=""/>
    <tripinfo id="164" depart="126.00" departLane="47621504#1_0" departPos="5.10" departSpeed="0.00" departDelay="3.00" arrival="313.00" arrivalLane="E6_2" arrivalPos="330.11" arrivalSpeed="14.04" duration="187.00" routeLength="1291.33" waitingTime="83.00" waitingCount="1" stopTime="0.00" timeLoss="114.00" rerouteNo="0" devices="tripinfo_164" vType="DEFAULT_VEHTYPE" speedFactor="1.05" vaporized=""/>
    <tripinfo id="139" depart="105.00" departLane="-E10_0" departPos="5.10" departSpeed="0.00" departDelay="0.75" arrival="314.00" arrivalLane="E15_1" arrivalPos="382.33" arrivalSpeed="12.58" duration="209.00" routeLength="1436.69" waitingTime="72.00" waitingCount="3" stopTime="0.00" timeLoss="108.08" rerouteNo="0" devices="tripinfo_139" vType="DEFAULT_VEHTYPE" speedFactor="0.95" vaporized=""/>
    <tripinfo id="227" depart="171.00" departLane="-E10_0" departPos="5.10" departSpeed="0.00" departDelay="0.75" arrival="314.00" arrivalLane="E15_2" arrivalPos="382.33" arrivalSpeed="14.62" duration="143.00" routeLength="1436.69" waitingTime="12.00" waitingCount="2" stopTime="0.00" timeLoss="55.47" rerouteNo="0" devices="tripinfo_227" vType="DEFAULT_VEHTYPE" speedFactor="1.11" vaporized=""/>
    <tripinfo id="159" depart="120.00" departLane="-47693411#4_0" departPos="5.10" departSpeed="0.00" departDelay="0.75" arrival="317.00" arrivalLane="E6_1" arrivalPos="330.11" arrivalSpeed="15.45" duration="197.00" routeLength="1103.35" waitingTime="97.00" waitingCount="2" stopTime="0.00" timeLoss="120.96" rerouteNo="0" devices="tripinfo_159" vType="DEFAULT_VEHTYPE" speedFactor="1.14" vaporized=""/>
    <tripinfo id="389" depart="292.00" departLane="-E19_0" departPos="5.10" departSpeed="0.00" departDelay="0.25" arrival="317.00" arrivalLane="-E19_0" arrivalPos="273.06" arrivalSpeed="11.93" duration="25.00" routeLength="267.96" waitingTime="0.00" waitingCount="0" stopTime="0.00" timeLoss="3.72" rerouteNo="0" devices="tripinfo_389" vType="DEFAULT_VEHTYPE" speedFactor="0.93" vaporized=""/>
    <tripinfo id="315" depart="237.00" departLane="E5_0" departPos="5.10" departSpeed="0.00" departDelay="0.75" arrival="318.00" arrivalLane="E10_0" arrivalPos="414.33" arrivalSpeed="14.87" duration="81.00" routeLength="1120.98" waitingTime="0.00" waitingCount="0" stopTime="0.00" timeLoss="16.97" rerouteNo="0" devices="tripinfo_315" vType="DEFAULT_VEHTYPE" speedFactor="1.15" vaporized=""/>
    <tripinfo id="62" depart="48.00" departLane="-47621504#4_0" departPos="5.10" departSpeed="0.00" departDelay="1.50" arrival="320.00" arrivalLane="47693393#5_0" arrivalPos="315.08" arrivalSpeed="22.41" duration="272.00" routeLength="1650.11" waitingTime="139.00" waitingCount="2" stopTime="0.00" timeLoss="167.92" rerouteNo="0" devices="tripinfo_62" vType="DEFAULT_VEHTYPE" speedFactor="1.02" vaporized=""/>
    <tripinfo id="123" depart="93.00" departLane="-E10_0" departPos="5.10" departSpeed="0.00" departDelay="0.75" arrival="321.00" arrivalLane="E1_0" arrivalPos="369.00" arrivalSpeed="13.57" duration="228.00" routeLength="1882.37" waitingTime="81.00" waitingCount="1" stopTime="0.00" timeLoss="102.18" rerouteNo="0" devices="tripinfo_123" vType="DEFAULT_VEHTYPE" speedFactor="1.02" vaporized=""/>
    <tripinfo id="69" depart="52.00" departLane="-E8_0" departPos="5.10" departSpeed="0.00" departDelay="0.25" arrival="322.00" arrivalLane="-E21_0" arrivalPos="263.57" arrivalSpeed="13.18" duration="270.00" routeLength="1487.40" waitingTime="149.00" waitingCount="1" stopTime="0.00" timeLoss="171.68" rerouteNo="0" devices="tripinfo_69" vType="DEFAULT_VEHTYPE" speedFactor="1.02" vaporized=""/>
    <tripinfo id="94" depart="71.00" departLane="-E1_0" departPos="5.10" departSpeed="0.00" departDelay="0.50" arrival="323.00" arrivalLane="E1_1" arrivalPos="369.00" arrivalSpeed="14.85" duration="252.00" routeLength="2149.06" waitingTime="80.00" waitingCount="2" stopTime="0.00" timeLoss="114.81" rerouteNo="0" devices="tripinfo_94" vType="DEFAULT_VEHTYPE" speedFactor="1.09" vaporized=""/>
    <tripinfo id="138" depart="106.00" departLane="-47693393#5_0" departPos="5.10" departSpeed="0.00" departDelay="2.50" arrival="323.00" arrivalLane="E13_1" arrivalPos="382.60" arrivalSpeed="13.14" duration="217.00" routeLength="1497.60" waitingTime="94.00" waitingCount="2" stopTime="0.00" timeLoss="117.38" rerouteNo="0" devices="tripinfo_138" vType="DEFAULT_VEHTYPE" speedFactor="1.00" vaporized=""/>
    <tripinfo id="77" depart="58.00" departLane="-47693393#5_0" departPos="5.10" departSpeed="0.00" departDelay="0.25" arrival="324.00" arrivalLane="47621504#4_0" arrivalPos="286.75" arrivalSpeed="19.25" duration="266.00" routeLength="1650.15" waitingTime="131.00" waitingCount="2" stopTime="0.00" timeLoss="159.34" rerouteNo="0" devices="tripinfo_77" vType="DEFAULT_VEHTYPE" speedFactor="0.98" vaporized=""/>
    <tripinfo id="201" depart="151.00" departLane="-E2_0" departPos="5.10" departSpeed="0.00" departDelay="0.25" arrival="325.00" arrivalLane="E6_0" arrivalPos="330.11" arrivalSpeed="11.47" duration="174.00" routeLength="990.76" waitingTime="79.00" waitingCount="1" stopTime="0.00" timeLoss="91.55" rerouteNo="0" devices="tripinfo_201" vType="DEFAULT_VEHTYPE" speedFactor="0.87" vaporized=""/>
    <tripinfo id="259" depart="195.00" departLane="-47621504#5_0" departPos="5.10" departSpeed="0.00" departDelay="0.75" arrival="325.00" arrivalLane="E13_0" arrivalPos="382.60" arrivalSpeed="10.80" duration="130.00" routeLength="1279.02" waitingTime="14.00" waitingCount="1" stopTime="0.00" timeLoss="38.22" rerouteNo="0" devices="tripinfo_259" vType="DEFAULT_VEHTYPE" speedFactor="0.84" vaporized=""/>
    <tripinfo id="247" depart="186.00" departLane="-E13_0" departPos="5.10" departSpeed="0.00" departDelay="0.75" arrival="326.00" arrivalLane="E17_0" arrivalPos="373.55" arrivalSpeed="14.18" duration="140.00" routeLength="1704.15" waitingTime="0.00" waitingCount="0" stopTime="0.00" timeLoss="18.73" rerouteNo="0" devices="tripinfo_247" vType="DEFAULT_VEHTYPE" speedFactor="1.04" vaporized=""/>
    <tripinfo id="120" depart="90.00" departLane="-E15_0" departPos="5.10" departSpeed="0.00" departDelay="0.00" arrival="327.00" arrivalLane="E13_1" arrivalPos="382.60" arrivalSpeed="11.99" duration="237.00" routeLength="1567.55" waitingTime="97.00" waitingCount="2" stopTime="0.00" timeLoss="117.12" rerouteNo="0" devices="tripinfo_120" vType="DEFAULT_VEHTYPE" speedFactor="0.94" vaporized=""/>
    <tripinfo id="59" depart="45.00" departLane="-E25_0" departPos="5.10" departSpeed="0.00" departDelay="0.75" arrival="328.00" arrivalLane="-E5_1" arrivalPos="399.05" arrivalSpeed="13.10" duration="283.00" routeLength="1402.44" waitingTime="157.00" waitingCount="2" stopTime="0.00" timeLoss="177.37" rerouteNo="0" devices="tripinfo_59" vType="DEFAULT_VEHTYPE" speedFactor="0.97" vaporized=""/>
    <tripinfo id="25" depart="19.00" departLane="-E13_0" departPos="5.10" departSpeed="0.00" departDelay="0.25" arrival="329.00" arrivalLane="-E5_0" arrivalPos="399.05" arrivalSpeed="12.11" duration="310.00" routeLength="1852.62" waitingTime="132.00" waitingCount="2" stopTime="0.00" timeLoss="155.08" rerouteNo="0" devices="tripinfo_25" vType="DEFAULT_VEHTYPE" speedFactor="0.87" vaporized=""/>
    <tripinfo id="78" depart="59.00" departLane="-E13_0" departPos="5.10" departSpeed="0.00" departDelay="0.50" arrival="329.00" arrivalLane="E13_1" arrivalPos="382.60" arrivalSpeed="12.90" duration="270.00" routeLength="2114.56" waitingTime="80.00" waitingCount="2" stopTime="0.00" timeLoss="116.47" rerouteNo="0" devices="tripinfo_78" vType="DEFAULT_VEHTYPE" speedFactor="1.01" vaporized=""/>
    <tripinfo id="266" depart="200.00" departLane="-E25_0" departPos="5.10" departSpeed="0.00" departDelay="0.50" arrival="330.00" arrivalLane="-E5_1" arrivalPos="399.05" arrivalSpeed="12.88" duration="130.00" routeLength="1402.44" waitingTime="1.00" waitingCount="1" stopTime="0.00" timeLoss="25.79" rerouteNo="0" devices="tripinfo_266" vType="DEFAULT_VEHTYPE" speedFactor="0.98" vaporized=""/>
    <tripinfo id="110" depart="84.00" departLane="E5_0" departPos="5.10" departSpeed="0.00" departDelay="1.50" arrival="332.00" arrivalLane="E13_0" arrivalPos="382.60" arrivalSpeed="12.53" duration="248.00" routeLength="1852.59" waitingTime="72.00" waitingCount="3" stopTime="0.00" timeLoss="101.81" rerouteNo="0" devices="tripinfo_110" vType="DEFAULT_VEHTYPE" speedFactor="0.93" vaporized=""/>
    <tripinfo id="154" depart="117.00" departLane="47621504#1_0" departPos="5.10" departSpeed="0.00" departDelay="1.50" arrival="334.00" arrivalLane="E3_0" arrivalPos="306.82" arrivalSpeed="14.27" duration="217.00" routeLength="1633.96" waitingTime="90.00" waitingCount="1" stopTime="0.00" timeLoss="120.95" rerouteNo="0" devices="tripinfo_154" vType="DEFAULT_VEHTYPE" speedFactor="1.06" vaporized=""/>
    <tripinfo id="175" depart="133.00" departLane="E5_0" departPos="5.10" departSpeed="0.00" departDelay="1.75" arrival="334.00" arrivalLane="E13_0" arrivalPos="382.60" arrivalSpeed="11.82" duration="201.00" routeLength="1852.59" waitingTime="26.00" waitingCount="2" stopTime="0.00" timeLoss="54.34" rerouteNo="0" devices="tripinfo_175" vType="DEFAULT_VEHTYPE" speedFactor="0.92" vaporized=""/>
    <tripinfo id="372" depart="279.00" departLane="-E10_0" departPos="5.10" departSpeed="0.00" departDelay="0.00" arrival="334.00" arrivalLane="E8_0" arrivalPos="236.52" arrivalSpeed="13.72" duration="55.00" routeLength="655.71" waitingTime="0.00" waitingCount="0" stopTime="0.00" timeLoss="7.27" rerouteNo="0" devices="tripinfo_372" vType="DEFAULT_VEHTYPE" speedFactor="1.01" vaporized=""/>
    <tripinfo id="115" depart="87.00" departLane="-47693393#2_0" departPos="5.10" departSpeed="0.00" departDelay="0.75" arrival="335.00" arrivalLane="-E5_0" arrivalPos="399.05" arrivalSpeed="11.73" duration="248.00" routeLength="1797.87" waitingTime="73.00" waitingCount="3" stopTime="0.00" timeLoss="106.80" rerouteNo="0" devices="tripinfo_115" vType="DEFAULT_VEHTYPE" speedFactor="0.92" vaporized=""/>
    <tripinfo id="185" depart="139.00" departLane="-E20_0" departPos="5.10" departSpeed="0.00" departDelay="0.25" arrival="335.00" arrivalLane="E2_0" arrivalPos="256.37" arrivalSpeed="12.58" duration="196.00" routeLength="1305.96" waitingTime="67.00" waitingCount="2" stopTime="0.00" timeLoss="92.27" rerouteNo="0" devices="tripinfo_185" vType="DEFAULT_VEHTYPE" speedFactor="0.92" vaporized=""/>
    <tripinfo id="88" depart="66.00" departLane="-47693393#5_0" departPos="5.10" departSpeed="0.00" departDelay="0.00" arrival="336.00" arrivalLane="E1_0" arrivalPos="369.00" arrivalSpeed="13.15" duration="270.00" routeLength="1750.73" waitingTime="123.00" waitingCount="2" stopTime="0.00" timeLoss="150.44" rerouteNo="0" devices="tripinfo_88" vType="DEFAULT_VEHTYPE" speedFactor="1.01" vaporized=""/>
    <tripinfo id="243" depart="189.00" departLane="-E15_0" departPos="5.10" departSpeed="0.00" departDelay="6.75" arrival="336.00" arrivalLane="E2_1" arrivalPos="256.37" arrivalSpeed="13.02" duration="147.00" routeLength="1623.89" waitingTime="6.00" waitingCount="1" stopTime="0.00" timeLoss="28.79" rerouteNo="0" devices="tripinfo_243" vType="DEFAULT_VEHTYPE" speedFactor="0.99" vaporized=""/>
    <tripinfo id="177" depart="139.00" departLane="E5_0" departPos="5.10" departSpeed="0.00" departDelay="6.25" arrival="338.00" arrivalLane="-E5_0" arrivalPos="399.05" arrivalSpeed="14.12" duration="199.00" routeLength="2110.43" waitingTime="27.00" waitingCount="1" stopTime="0.00" timeLoss="49.53" rerouteNo="0" devices="tripinfo_177" vType="DEFAULT_VEHTYPE" speedFactor="1.03" vaporized=""/>
    <tripinfo id="27" depart="21.00" departLane="-E6_0" departPos="5.10" departSpeed="0.00" departDelay="0.75" arrival="339.00" arrivalLane="E15_0" arrivalPos="382.33" arrivalSpeed="12.92" duration="318.00" routeLength="2074.36" waitingTime="135.00" waitingCount="2" stopTime="0.00" timeLoss="165.22" rerouteNo="0" devices="tripinfo_27" vType="DEFAULT_VEHTYPE" speedFactor="0.95" vaporized=""/>
    <tripinfo id="326" depart="245.00" departLane="E5_0" departPos="5.10" departSpeed="0.00" departDelay="0.50" arrival="339.00" arrivalLane="E10_0" arrivalPos="414.33" arrivalSpeed="11.92" duration="94.00" routeLength="1120.98" waitingTime="0.00" waitingCount="0" stopTime="0.00" timeLoss="13.40" rerouteNo="0" devices="tripinfo_326" vType="DEFAULT_VEHTYPE" speedFactor="0.93" vaporized=""/>
    <tripinfo id="195" depart="147.00" departLane="E21_0" departPos="5.10" departSpeed="0.00" departDelay="0.75" arrival="341.00" arrivalLane="E15_0" arrivalPos="382.33" arrivalSpeed="11.36" duration="194.00" routeLength="1044.29" waitingTime="91.00" waitingCount="1" stopTime="0.00" timeLoss="103.24" rerouteNo="0" devices="tripinfo_195" vType="DEFAULT_VEHTYPE" speedFactor="0.84" vaporized=""/>
    <tripinfo id="337" depart="253.00" departLane="-E25_0" departPos="5.10" departSpeed="0.00" departDelay="0.25" arrival="341.00" arrivalLane="E15_1" arrivalPos="382.33" arrivalSpeed="13.18" duration="88.00" routeLength="1095.87" waitingTime="0.00" waitingCount="0" stopTime="0.00" timeLoss="9.54" rerouteNo="0" devices="tripinfo_337" vType="DEFAULT_VEHTYPE" speedFactor="1.02" vaporized=""/>
    <tripinfo id="267" depart="202.00" departLane="-E6_0" departPos="5.10" departSpeed="0.00" departDelay="1.75" arrival="342.00" arrivalLane="E21_0" arrivalPos="263.57" arrivalSpeed="11.45" duration="140.00" routeLength="1288.54" waitingTime="17.00" waitingCount="1" stopTime="0.00" timeLoss="44.37" rerouteNo="0" devices="tripinfo_267" vType="DEFAULT_VEHTYPE" speedFactor="0.92" vaporized=""/>
    <tripinfo id="279" depart="210.00" departLane="47621504#1_0" departPos="5.10" departSpeed="0.00" departDelay="0.75" arrival="342.00" arrivalLane="47693393#5_0" arrivalPos="315.08" arrivalSpeed="21.26" duration="132.00" routeLength="1414.35" waitingTime="20.00" waitingCount="1" stopTime="0.00" timeLoss="42.74" rerouteNo="0" devices="tripinfo_279" vType="DEFAULT_VEHTYPE" speedFactor="0.97" vaporized=""/>
    <tripinfo id="345" depart="259.00" departLane="-E6_0" departPos="5.10" departSpeed="0.00" departDelay="0.25" arrival="343.00" arrivalLane="E1_0" arrivalPos="369.00" arrivalSpeed="12.11" duration="84.00" routeLength="998.99" waitingTime="0.00" waitingCount="0" stopTime="0.00" timeLoss="13.37" rerouteNo="0" devices="tripinfo_345" vType="DEFAULT_VEHTYPE" speedFactor="0.94" vaporized=""/>
    <tripinfo id="254" depart="192.00" departLane="-47621504#5_0" departPos="5.10" departSpeed="0.00" departDelay="1.50" arrival="349.00" arrivalLane="47693411#4_0" arrivalPos="350.47" arrivalSpeed="8.55" duration="157.00" routeLength="1052.42" waitingTime="51.00" waitingCount="1" stopTime="0.00" timeLoss="71.11" rerouteNo="0" devices="tripinfo_254" vType="DEFAULT_VEHTYPE" speedFactor="0.88" vaporized=""/>
    <tripinfo id="131" depart="99.00" departLane="-E13_0" departPos="5.10" departSpeed="0.00" departDelay="0.75" arrival="352.00" arrivalLane="-E5_0" arrivalPos="399.05" arrivalSpeed="14.25" duration="253.00" routeLength="1852.62" waitingTime="104.00" waitingCount="2" stopTime="0.00" timeLoss="126.47" rerouteNo="0" devices="tripinfo_131" vType="DEFAULT_VEHTYPE" speedFactor="1.07" vaporized=""/>
    <tripinfo id="230" depart="173.00" departLane="-47693393#2_0" departPos="5.10" departSpeed="0.00" departDelay="0.50" arrival="352.00" arrivalLane="47621504#5_0" arrivalPos="282.84" arrivalSpeed="23.12" duration="179.00" routeLength="1356.81" waitingTime="72.00" waitingCount="1" stopTime="0.00" timeLoss="91.55" rerouteNo="0" devices="tripinfo_230" vType="DEFAULT_VEHTYPE" speedFactor="1.04" vaporized=""/>
    <tripinfo id="298" depart="224.00" departLane="-E6_0" departPos="5.10" departSpeed="0.00" departDelay="0.50" arrival="353.00" arrivalLane="47621504#5_2" arrivalPos="282.84" arrivalSpeed="21.26" duration="129.00" routeLength="633.31" waitingTime="78.00" waitingCount="1" stopTime="0.00" timeLoss="89.37" rerouteNo="0" devices="tripinfo_298" vType="DEFAULT_VEHTYPE" speedFactor="0.98" vaporized=""/>
    <tripinfo id="136" depart="104.00" departLane="-E6_0" departPos="5.10" departSpeed="0.00" departDelay="2.00" arrival="354.00" arrivalLane="E8_2" arrivalPos="236.52" arrivalSpeed="14.63" duration="250.00" routeLength="1363.93" waitingTime="133.00" waitingCount="2" stopTime="0.00" timeLoss="155.25" rerouteNo="0" devices="tripinfo_136" vType="DEFAULT_VEHTYPE" speedFactor="1.12" vaporized=""/>
    <tripinfo id="182" depart="137.00" departLane="-E15_0" departPos="5.10" departSpeed="0.00" departDelay="0.50" arrival="354.00" arrivalLane="E13_0" arrivalPos="382.60" arrivalSpeed="13.17" duration="217.00" routeLength="1567.55" waitingTime="87.00" waitingCount="1" stopTime="0.00" timeLoss="107.01" rerouteNo="0" devices="tripinfo_182" vType="DEFAULT_VEHTYPE" speedFactor="1.03" vaporized=""/>
    <tripinfo id="280" depart="210.00" departLane="-E15_0" departPos="5.10" departSpeed="0.00" departDelay="0.00" arrival="354.00" arrivalLane="47693393#5_2" arrivalPos="315.08" arrivalSpeed="21.63" duration="144.00" routeLength="717.16" waitingTime="87.00" waitingCount="1" stopTime="0.00" timeLoss="99.75" rerouteNo="0" devices="tripinfo_280" vType="DEFAULT_VEHTYPE" speedFactor="0.99" vaporized=""/>
    <tripinfo id="309" depart="233.00" departLane="-E6_0" departPos="5.10" departSpeed="0.00" departDelay="1.25" arrival="354.00" arrivalLane="47621504#5_2" arrivalPos="282.84" arrivalSpeed="22.15" duration="121.00" routeLength="633.31" waitingTime="71.00" waitingCount="1" stopTime="0.00" timeLoss="84.43" rerouteNo="0" devices="tripinfo_309" vType="DEFAULT_VEHTYPE" speedFactor="1.05" vaporized=""/>
    <tripinfo id="198" depart="149.00" departLane="-E15_0" departPos="5.10" departSpeed="0.00" departDelay="0.50" arrival="355.00" arrivalLane="E13_1" arrivalPos="382.60" arrivalSpeed="14.79" duration="206.00" routeLength="1567.55" waitingTime="83.00" waitingCount="1" stopTime="0.00" timeLoss="100.00" rerouteNo="0" devices="tripinfo_198" vType="DEFAULT_VEHTYPE" speedFactor="1.06" vaporized=""/>
    <tripinfo id="103" depart="79.00" departLane="-E15_0" departPos="5.10" departSpeed="0.00" departDelay="1.75" arrival="356.00" arrivalLane="-47621504#1_2" arrivalPos="333.17" arrivalSpeed="20.77" duration="277.00" routeLength="1515.23" waitingTime="149.00" waitingCount="2" stopTime="0.00" timeLoss="170.59" rerouteNo="0" devices="tripinfo_103" vType="DEFAULT_VEHTYPE" speedFactor="0.95" vaporized=""/>
    <tripinfo id="211" depart="159.00" departLane="-E1_0" departPos="5.10" departSpeed="0.00" departDelay="0.75" arrival="356.00" arrivalLane="E2_2" arrivalPos="256.37" arrivalSpeed="13.26" duration="197.00" routeLength="1338.26" waitingTime="86.00" waitingCount="2" stopTime="0.00" timeLoss="109.03" rerouteNo="0" devices="tripinfo_211" vType="DEFAULT_VEHTYPE" speedFactor="1.04" vaporized=""/>
    <tripinfo id="370" depart="278.00" departLane="-E6_0" departPos="5.10" departSpeed="0.00" departDelay="0.50" arrival="356.00" arrivalLane="E3_2" arrivalPos="306.82" arrivalSpeed="15.00" duration="78.00" routeLength="1040.41" waitingTime="0.00" waitingCount="0" stopTime="0.00" timeLoss="9.57" rerouteNo="0" devices="tripinfo_370" vType="DEFAULT_VEHTYPE" speedFactor="1.11" vaporized=""/>
    <tripinfo id="87" depart="66.00" departLane="47621504#1_0" departPos="5.10" departSpeed="0.00" departDelay="0.75" arrival="357.00" arrivalLane="-E5_0" arrivalPos="399.05" arrivalSpeed="14.14" duration="291.00" routeLength="1805.71" waitingTime="148.00" waitingCount="2" stopTime="0.00" timeLoss="173.98" rerouteNo="0" devices="tripinfo_87" vType="DEFAULT_VEHTYPE" speedFactor="1.04" vaporized=""/>
    <tripinfo id="220" depart="165.00" departLane="-E6_0" departPos="5.10" departSpeed="0.00" departDelay="0.00" arrival="357.00" arrivalLane="E8_2" arrivalPos="236.52" arrivalSpeed="13.04" duration="192.00" routeLength="1363.93" waitingTime="65.00" waitingCount="1" stopTime="0.00" timeLoss="86.15" rerouteNo="0" devices="tripinfo_220" vType="DEFAULT_VEHTYPE" speedFactor="1.00" vaporized=""/>
    <tripinfo id="233" depart="175.00" departLane="-E1_0" departPos="5.10" departSpeed="0.00" departDelay="0.25" arrival="357.00" arrivalLane="E2_2" arrivalPos="256.37" arrivalSpeed="14.92" duration="182.00" routeLength="1338.26" waitingTime="76.00" waitingCount="1" stopTime="0.00" timeLoss="103.72" rerouteNo="0" devices="tripinfo_233" vType="DEFAULT_VEHTYPE" speedFactor="1.15" vaporized=""/>
    <tripinfo id="311" depart="234.00" departLane="-E1_0" departPos="5.10" departSpeed="0.00" departDelay="0.75" arrival="357.00" arrivalLane="-E20_0" arrivalPos="350.11" arrivalSpeed="12.07" duration="123.00" routeLength="1139.15" waitingTime="29.00" waitingCount="1" stopTime="0.00" timeLoss="47.91" rerouteNo="0" devices="tripinfo_311" vType="DEFAULT_VEHTYPE" speedFactor="1.09" vaporized=""/>
    <tripinfo id="176" depart="136.00" departLane="E5_0" departPos="5.10" departSpeed="0.00" departDelay="4.00" arrival="358.00" arrivalLane="-E19_2" arrivalPos="273.06" arrivalSpeed="14.59" duration="222.00" routeLength="1733.18" waitingTime="61.00" waitingCount="3" stopTime="0.00" timeLoss="105.27" rerouteNo="0" devices="tripinfo_176" vType="DEFAULT_VEHTYPE" speedFactor="1.09" vaporized=""/>
    <tripinfo id="250" depart="188.00" departLane="-E25_0" departPos="5.10" departSpeed="0.00" departDelay="0.50" arrival="358.00" arrivalLane="-47621504#1_2" arrivalPos="333.17" arrivalSpeed="19.54" duration="170.00" routeLength="1082.29" waitingTime="76.00" waitingCount="2" stopTime="0.00" timeLoss="94.75" rerouteNo="0" devices="tripinfo_250" vType="DEFAULT_VEHTYPE" speedFactor="0.93" vaporized=""/>
    <tripinfo id="202" depart="152.00" departLane="47621504#1_0" departPos="5.10" departSpeed="0.00" departDelay="0.50" arrival="359.00" arrivalLane="-E5_0" arrivalPos="399.05" arrivalSpeed="13.21" duration="207.00" routeLength="1805.71" waitingTime="62.00" waitingCount="1" stopTime="0.00" timeLoss="88.88" rerouteNo="0" devices="tripinfo_202" vType="DEFAULT_VEHTYPE" speedFactor="1.03" vaporized=""/>
    <tripinfo id="356" depart="267.00" departLane="E5_0" departPos="5.10" departSpeed="0.00" departDelay="0.00" arrival="359.00" arrivalLane="E10_0" arrivalPos="414.33" arrivalSpeed="12.49" duration="92.00" routeLength="1120.98" waitingTime="0.00" waitingCount="0" stopTime="0.00" timeLoss="14.86" rerouteNo="0" devices="tripinfo_356" vType="DEFAULT_VEHTYPE" speedFactor="0.96" vaporized=""/>
    <tripinfo id="363" depart="274.00" departLane="-E6_0" departPos="5.10" departSpeed="0.00" departDelay="1.75" arrival="359.00" arrivalLane="47621504#5_2" arrivalPos="282.84" arrivalSpeed="19.49" duration="85.00" routeLength="633.31" waitingTime="28.00" waitingCount="1" stopTime="0.00" timeLoss="41.97" rerouteNo="0" devices="tripinfo_363" vType="DEFAULT_VEHTYPE" speedFactor="0.90" vaporized=""/>
    <tripinfo id="10" depart="9.00" departLane="47621504#1_0" departPos="5.10" departSpeed="0.00" departDelay="1.50" arrival="360.00" arrivalLane="E2_2" arrivalPos="256.37" arrivalSpeed="15.01" duration="351.00" routeLength="1599.18" waitingTime="224.00" waitingCount="2" stopTime="0.00" timeLoss="259.40" rerouteNo="0" devices="tripinfo_10" vType="DEFAULT_VEHTYPE" speedFactor="1.09" vaporized=""/>
    <tripinfo id="148" depart="111.00" departLane="-E15_0" departPos="5.10" departSpeed="0.00" departDelay="0.00" arrival="361.00" arrivalLane="-47621504#1_2" arrivalPos="333.17" arrivalSpeed="20.37" duration="250.00" routeLength="1515.23" waitingTime="108.00" waitingCount="3" stopTime="0.00" timeLoss="145.16" rerouteNo="0" devices="tripinfo_148" vType="DEFAULT_VEHTYPE" speedFactor="0.97" vaporized=""/>
    <tripinfo id="242" depart="182.00" departLane="47621504#4_0" departPos="5.10" departSpeed="0.00" departDelay="0.50" arrival="361.00" arrivalLane="E8_2" arrivalPos="236.52" arrivalSpeed="13.22" duration="179.00" routeLength="1302.93" waitingTime="56.00" waitingCount="1" stopTime="0.00" timeLoss="80.97" rerouteNo="0" devices="tripinfo_242" vType="DEFAULT_VEHTYPE" speedFactor="0.97" vaporized=""/>
    <tripinfo id="208" depart="156.00" departLane="-E10_0" departPos="5.10" departSpeed="0.00" departDelay="0.00" arrival="362.00" arrivalLane="E10_0" arrivalPos="414.33" arrivalSpeed="12.94" duration="206.00" routeLength="2205.66" waitingTime="12.00" waitingCount="1" stopTime="0.00" timeLoss="38.64" rerouteNo="0" devices="tripinfo_208" vType="DEFAULT_VEHTYPE" speedFactor="0.96" vaporized=""/>
    <tripinfo id="256" depart="192.00" departLane="-E8_0" departPos="5.10" departSpeed="0.00" departDelay="0.00" arrival="362.00" arrivalLane="47693411#4_0" arrivalPos="350.47" arrivalSpeed="10.01" duration="170.00" routeLength="1588.61" waitingTime="23.00" waitingCount="1" stopTime="0.00" timeLoss="50.46" rerouteNo="0" devices="tripinfo_256" vType="DEFAULT_VEHTYPE" speedFactor="0.96" vaporized=""/>
    <tripinfo id="299" depart="225.00" departLane="-47621504#5_0" departPos="5.10" departSpeed="0.00" departDelay="0.75" arrival="362.00" arrivalLane="E8_2" arrivalPos="236.52" arrivalSpeed="15.31" duration="137.00" routeLength="1313.65" waitingTime="22.00" waitingCount="1" stopTime="0.00" timeLoss="54.89" rerouteNo="0" devices="tripinfo_299" vType="DEFAULT_VEHTYPE" speedFactor="1.16" vaporized=""/>
    <tripinfo id="301" depart="226.00" departLane="-E2_0" departPos="5.10" departSpeed="0.00" departDelay="0.25" arrival="363.00" arrivalLane="E20_0" arrivalPos="350.11" arrivalSpeed="12.94" duration="137.00" routeLength="1290.53" waitingTime="17.00" waitingCount="1" stopTime="0.00" timeLoss="37.75" rerouteNo="0" devices="tripinfo_301" vType="DEFAULT_VEHTYPE" speedFactor="0.94" vaporized=""/>
    <tripinfo id="15" depart="13.00" departLane="47621504#1_0" departPos="5.10" departSpeed="0.00" departDelay="1.75" arrival="365.00" arrivalLane="E2_2" arrivalPos="256.37" arrivalSpeed="11.65" duration="352.00" routeLength="1599.18" waitingTime="216.00" waitingCount="2" stopTime="0.00" timeLoss="244.77" rerouteNo="0" devices="tripinfo_15" vType="DEFAULT_VEHTYPE" speedFactor="0.93" vaporized=""/>
    <tripinfo id="239" depart="182.00" departLane="47693393#2_0" departPos="5.10" departSpeed="0.00" departDelay="2.75" arrival="365.00" arrivalLane="E21_1" arrivalPos="263.57" arrivalSpeed="9.16" duration="183.00" routeLength="936.90" waitingTime="107.00" waitingCount="2" stopTime="0.00" timeLoss="128.65" rerouteNo="0" devices="tripinfo_239" vType="DEFAULT_VEHTYPE" speedFactor="1.13" vaporized=""/>
    <tripinfo id="108" depart="81.00" departLane="-E23_0" departPos="5.10" departSpeed="0.00" departDelay="0.00" arrival="366.00" arrivalLane="E2_2" arrivalPos="256.37" arrivalSpeed="13.81" duration="285.00" routeLength="1238.39" waitingTime="173.00" waitingCount="2" stopTime="0.00" timeLoss="208.22" rerouteNo="0" devices="tripinfo_108" vType="DEFAULT_VEHTYPE" speedFactor="1.06" vaporized=""/>
    <tripinfo id="135" depart="102.00" departLane="47621504#1_0" departPos="5.10" departSpeed="0.00" departDelay="0.75" arrival="366.00" arrivalLane="47693393#2_1" arrivalPos="294.24" arrivalSpeed="17.39" duration="264.00" routeLength="2000.58" waitingTime="101.00" waitingCount="1" stopTime="0.00" timeLoss="139.07" rerouteNo="0" devices="tripinfo_135" vType="DEFAULT_VEHTYPE" speedFactor="1.01" vaporized=""/>
    <tripinfo id="374" depart="281.00" departLane="-E17_0" departPos="5.10" departSpeed="0.00" departDelay="0.50" arrival="366.00" arrivalLane="47693393#5_0" arrivalPos="315.08" arrivalSpeed="19.52" duration="85.00" routeLength="1071.69" waitingTime="0.00" waitingCount="0" stopTime="0.00" timeLoss="10.04" rerouteNo="0" devices="tripinfo_374" vType="DEFAULT_VEHTYPE" speedFactor="0.93" vaporized=""/>
    <tripinfo id="125" depart="94.00" departLane="-E13_0" departPos="5.10" departSpeed="0.00" departDelay="0.25" arrival="368.00" arrivalLane="E2_2" arrivalPos="256.37" arrivalSpeed="15.44" duration="274.00" routeLength="1646.09" waitingTime="134.00" waitingCount="2" stopTime="0.00" timeLoss="176.97" rerouteNo="0" devices="tripinfo_125" vType="DEFAULT_VEHTYPE" speedFactor="1.15" vaporized=""/>
    <tripinfo id="429" depart="322.00" departLane="-47693393#5_0" departPos="5.10" departSpeed="0.00" departDelay="0.25" arrival="368.00" arrivalLane="E15_0" arrivalPos="382.33" arrivalSpeed="17.05" duration="46.00" routeLength="701.34" waitingTime="0.00" waitingCount="0" stopTime="0.00" timeLoss="10.84" rerouteNo="0" devices="tripinfo_429" vType="DEFAULT_VEHTYPE" speedFactor="1.23" vaporized=""/>
    <tripinfo id="271" depart="204.00" departLane="-47693393#5_0" departPos="5.10" departSpeed="0.00" departDelay="0.75" arrival="370.00" arrivalLane="-47621504#1_2" arrivalPos="333.17" arrivalSpeed="18.31" duration="166.00" routeLength="1445.28" waitingTime="43.00" waitingCount="1" stopTime="0.00" timeLoss="64.66" rerouteNo="0" devices="tripinfo_271" vType="DEFAULT_VEHTYPE" speedFactor="0.87" vaporized=""/>
    <tripinfo id="423" depart="318.00" departLane="-E15_0" departPos="5.10" departSpeed="0.00" departDelay="0.75" arrival="370.00" arrivalLane="47693393#5_2" arrivalPos="315.08" arrivalSpeed="22.04" duration="52.00" routeLength="717.16" waitingTime="0.00" waitingCount="0" stopTime="0.00" timeLoss="8.27" rerouteNo="0" devices="tripinfo_423" vType="DEFAULT_VEHTYPE" speedFactor="1.01" vaporized=""/>
    <tripinfo id="241" depart="181.00" departLane="-E13_0" departPos="5.10" departSpeed="0.00" departDelay="0.25" arrival="371.00" arrivalLane="E2_2" arrivalPos="256.37" arrivalSpeed="13.18" duration="190.00" routeLength="1646.09" waitingTime="47.00" waitingCount="1" stopTime="0.00" timeLoss="79.06" rerouteNo="0" devices="tripinfo_241" vType="DEFAULT_VEHTYPE" speedFactor="1.01" vaporized=""/>
    <tripinfo id="317" depart="240.00" departLane="-E1_0" departPos="5.10" departSpeed="0.00" departDelay="2.25" arrival="371.00" arrivalLane="47621504#4_1" arrivalPos="286.75" arrivalSpeed="6.22" duration="131.00" routeLength="675.28" waitingTime="73.00" waitingCount="2" stopTime="0.00" timeLoss="88.56" rerouteNo="0" devices="tripinfo_317" vType="DEFAULT_VEHTYPE" speedFactor="0.98" vaporized=""/>
    <tripinfo id="95" depart="73.00" departLane="-E15_0" departPos="5.10" departSpeed="0.00" departDelay="1.75" arrival="375.00" arrivalLane="47621504#5_1" arrivalPos="282.84" arrivalSpeed="23.43" duration="302.00" routeLength="2031.05" waitingTime="147.00" waitingCount="2" stopTime="0.00" timeLoss="177.10" rerouteNo="0" devices="tripinfo_95" vType="DEFAULT_VEHTYPE" speedFactor="1.06" vaporized=""/>
    <tripinfo id="132" depart="99.00" departLane="47621504#1_0" departPos="5.10" departSpeed="0.00" departDelay="0.00" arrival="375.00" arrivalLane="E2_2" arrivalPos="256.37" arrivalSpeed="12.93" duration="276.00" routeLength="1599.18" waitingTime="139.00" waitingCount="2" stopTime="0.00" timeLoss="173.27" rerouteNo="0" devices="tripinfo_132" vType="DEFAULT_VEHTYPE" speedFactor="0.96" vaporized=""/>
    <tripinfo id="274" depart="206.00" departLane="-E8_0" departPos="5.10" departSpeed="0.00" departDelay="0.50" arrival="375.00" arrivalLane="-47621504#4_1" arrivalPos="286.75" arrivalSpeed="15.38" duration="169.00" routeLength="1302.89" waitingTime="29.00" waitingCount="2" stopTime="0.00" timeLoss="59.16" rerouteNo="0" devices="tripinfo_274" vType="DEFAULT_VEHTYPE" speedFactor="0.85" vaporized=""/>
    <tripinfo id="180" depart="135.00" departLane="-E8_0" departPos="5.10" departSpeed="0.00" departDelay="0.00" arrival="376.00" arrivalLane="47693393#5_1" arrivalPos="315.08" arrivalSpeed="24.42" duration="241.00" routeLength="1197.13" waitingTime="153.00" waitingCount="2" stopTime="0.00" timeLoss="178.47" rerouteNo="0" devices="tripinfo_180" vType="DEFAULT_VEHTYPE" speedFactor="1.10" vaporized=""/>
    <tripinfo id="214" depart="161.00" departLane="-E8_0" departPos="5.10" departSpeed="0.00" departDelay="0.50" arrival="376.00" arrivalLane="E21_1" arrivalPos="263.57" arrivalSpeed="10.34" duration="215.00" routeLength="1201.33" waitingTime="95.00" waitingCount="2" stopTime="0.00" timeLoss="119.58" rerouteNo="0" devices="tripinfo_214" vType="DEFAULT_VEHTYPE" speedFactor="0.83" vaporized=""/>
    <tripinfo id="118" depart="89.00" departLane="E19_0" departPos="5.10" departSpeed="0.00" departDelay="0.50" arrival="377.00" arrivalLane="47621504#5_1" arrivalPos="282.84" arrivalSpeed="21.81" duration="288.00" routeLength="1902.99" waitingTime="130.00" waitingCount="2" stopTime="0.00" timeLoss="163.50" rerouteNo="0" devices="tripinfo_118" vType="DEFAULT_VEHTYPE" speedFactor="0.99" vaporized=""/>
    <tripinfo id="170" depart="135.00" departLane="47621504#1_0" departPos="5.10" departSpeed="0.00" departDelay="7.50" arrival="378.00" arrivalLane="47621504#4_1" arrivalPos="286.75" arrivalSpeed="14.46" duration="243.00" routeLength="936.20" waitingTime="162.00" waitingCount="2" stopTime="0.00" timeLoss="196.85" rerouteNo="0" devices="tripinfo_170" vType="DEFAULT_VEHTYPE" speedFactor="1.09" vaporized=""/>
    <tripinfo id="234" depart="176.00" departLane="-E6_0" departPos="5.10" departSpeed="0.00" departDelay="0.50" arrival="378.00" arrivalLane="-47621504#1_1" arrivalPos="333.17" arrivalSpeed="19.33" duration="202.00" routeLength="1275.34" waitingTime="93.00" waitingCount="2" stopTime="0.00" timeLoss="119.47" rerouteNo="0" devices="tripinfo_234" vType="DEFAULT_VEHTYPE" speedFactor="0.91" vaporized=""/>
    <tripinfo id="238" depart="179.00" departLane="-E25_0" departPos="5.10" departSpeed="0.00" departDelay="0.50" arrival="378.00" arrivalLane="E2_1" arrivalPos="256.37" arrivalSpeed="14.71" duration="199.00" routeLength="1234.54" waitingTime="97.00" waitingCount="2" stopTime="0.00" timeLoss="117.76" rerouteNo="0" devices="tripinfo_238" vType="DEFAULT_VEHTYPE" speedFactor="1.10" vaporized=""/>
    <tripinfo id="403" depart="303.00" departLane="-E20_0" departPos="5.10" departSpeed="0.00" departDelay="0.75" arrival="378.00" arrivalLane="47693393#5_1" arrivalPos="315.08" arrivalSpeed="23.78" duration="75.00" routeLength="970.06" waitingTime="2.00" waitingCount="1" stopTime="0.00" timeLoss="17.92" rerouteNo="0" devices="tripinfo_403" vType="DEFAULT_VEHTYPE" speedFactor="1.09" vaporized=""/>
    <tripinfo id="192" depart="144.00" departLane="-E15_0" departPos="5.10" departSpeed="0.00" departDelay="0.00" arrival="379.00" arrivalLane="47621504#5_1" arrivalPos="282.84" arrivalSpeed="24.10" duration="235.00" routeLength="2031.05" waitingTime="56.00" waitingCount="2" stopTime="0.00" timeLoss="113.54" rerouteNo="0" devices="tripinfo_192" vType="DEFAULT_VEHTYPE" speedFactor="1.10" vaporized=""/>
    <tripinfo id="278" depart="210.00" departLane="-47693393#5_0" departPos="5.10" departSpeed="0.00" departDelay="1.50" arrival="379.00" arrivalLane="E8_1" arrivalPos="236.52" arrivalSpeed="13.25" duration="169.00" routeLength="1197.10" waitingTime="77.00" waitingCount="1" stopTime="0.00" timeLoss="99.05" rerouteNo="0" devices="tripinfo_278" vType="DEFAULT_VEHTYPE" speedFactor="0.99" vaporized=""/>
    <tripinfo id="217" depart="163.00" departLane="-E2_0" departPos="5.10" departSpeed="0.00" departDelay="0.25" arrival="380.00" arrivalLane="-47621504#1_1" arrivalPos="333.17" arrivalSpeed="23.17" duration="217.00" routeLength="1599.29" waitingTime="86.00" waitingCount="2" stopTime="0.00" timeLoss="124.07" rerouteNo="0" devices="tripinfo_217" vType="DEFAULT_VEHTYPE" speedFactor="1.07" vaporized=""/>
    <tripinfo id="283" depart="213.00" departLane="-47693393#5_0" departPos="5.10" departSpeed="0.00" departDelay="0.75" arrival="380.00" arrivalLane="E8_1" arrivalPos="236.52" arrivalSpeed="13.82" duration="167.00" routeLength="1197.10" waitingTime="76.00" waitingCount="1" stopTime="0.00" timeLoss="99.22" rerouteNo="0" devices="tripinfo_283" vType="DEFAULT_VEHTYPE" speedFactor="1.02" vaporized=""/>
    <tripinfo id="292" depart="219.00" departLane="E16_0" departPos="5.10" departSpeed="0.00" departDelay="0.00" arrival="380.00" arrivalLane="47621504#5_1" arrivalPos="282.84" arrivalSpeed="23.17" duration="161.00" routeLength="1620.90" waitingTime="26.00" waitingCount="2" stopTime="0.00" timeLoss="67.46" rerouteNo="0" devices="tripinfo_292" vType="DEFAULT_VEHTYPE" speedFactor="1.09" vaporized=""/>
    <tripinfo id="318" depart="243.00" departLane="-E1_0" departPos="5.10" departSpeed="0.00" departDelay="4.50" arrival="381.00" arrivalLane="-47621504#1_1" arrivalPos="333.17" arrivalSpeed="23.05" duration="138.00" routeLength="1000.21" waitingTime="64.00" waitingCount="1" stopTime="0.00" timeLoss="84.22" rerouteNo="0" devices="tripinfo_318" vType="DEFAULT_VEHTYPE" speedFactor="1.18" vaporized=""/>
    <tripinfo id="362" depart="272.00" departLane="E5_0" departPos="5.10" departSpeed="0.00" departDelay="0.50" arrival="382.00" arrivalLane="E8_1" arrivalPos="236.52" arrivalSpeed="16.33" duration="110.00" routeLength="961.86" waitingTime="33.00" waitingCount="1" stopTime="0.00" timeLoss="58.46" rerouteNo="0" devices="tripinfo_362" vType="DEFAULT_VEHTYPE" speedFactor="1.20" vaporized=""/>
    <tripinfo id="325" depart="246.00" departLane="-E1_0" departPos="5.10" departSpeed="0.00" departDelay="2.25" arrival="383.00" arrivalLane="-47621504#1_1" arrivalPos="333.17" arrivalSpeed="21.54" duration="137.00" routeLength="1000.21" waitingTime="57.00" waitingCount="1" stopTime="0.00" timeLoss="73.44" rerouteNo="0" devices="tripinfo_325" vType="DEFAULT_VEHTYPE" speedFactor="1.01" vaporized=""/>
    <tripinfo id="133" depart="100.00" departLane="-E25_0" departPos="5.10" departSpeed="0.00" departDelay="0.25" arrival="384.00" arrivalLane="E8_1" arrivalPos="236.52" arrivalSpeed="13.35" duration="284.00" routeLength="1559.66" waitingTime="146.00" waitingCount="3" stopTime="0.00" timeLoss="182.18" rerouteNo="0" devices="tripinfo_133" vType="DEFAULT_VEHTYPE" speedFactor="1.04" vaporized=""/>
    <tripinfo id="221" depart="166.00" departLane="-E25_0" departPos="5.10" departSpeed="0.00" departDelay="0.25" arrival="385.00" arrivalLane="E8_1" arrivalPos="236.52" arrivalSpeed="15.55" duration="219.00" routeLength="1559.66" waitingTime="82.00" waitingCount="2" stopTime="0.00" timeLoss="127.29" rerouteNo="0" devices="tripinfo_221" vType="DEFAULT_VEHTYPE" speedFactor="1.15" vaporized=""/>
    <tripinfo id="288" depart="216.00" departLane="-E20_0" departPos="5.10" departSpeed="0.00" departDelay="0.00" arrival="385.00" arrivalLane="E10_0" arrivalPos="414.33" arrivalSpeed="15.03" duration="169.00" routeLength="1087.77" waitingTime="86.00" waitingCount="1" stopTime="0.00" timeLoss="103.24" rerouteNo="0" devices="tripinfo_288" vType="DEFAULT_VEHTYPE" speedFactor="1.10" vaporized=""/>
    <tripinfo id="113" depart="85.00" departLane="-E2_0" departPos="5.10" departSpeed="0.00" departDelay="0.25" arrival="386.00" arrivalLane="E25_0" arrivalPos="330.97" arrivalSpeed="13.04" duration="301.00" routeLength="1234.67" waitingTime="193.00" waitingCount="2" stopTime="0.00" timeLoss="212.14" rerouteNo="0" devices="tripinfo_113" vType="DEFAULT_VEHTYPE" speedFactor="1.01" vaporized=""/>
    <tripinfo id="155" depart="117.00" departLane="E20_0" departPos="5.10" departSpeed="0.00" departDelay="0.75" arrival="386.00" arrivalLane="-E5_0" arrivalPos="399.05" arrivalSpeed="14.99" duration="269.00" routeLength="1714.98" waitingTime="118.00" waitingCount="3" stopTime="0.00" timeLoss="156.40" rerouteNo="0" devices="tripinfo_155" vType="DEFAULT_VEHTYPE" speedFactor="1.12" vaporized=""/>
    <tripinfo id="144" depart="108.00" departLane="-E15_0" departPos="5.10" departSpeed="0.00" departDelay="0.00" arrival="387.00" arrivalLane="47621504#5_1" arrivalPos="282.84" arrivalSpeed="15.09" duration="279.00" routeLength="2031.05" waitingTime="59.00" waitingCount="3" stopTime="0.00" timeLoss="98.82" rerouteNo="0" devices="tripinfo_144" vType="DEFAULT_VEHTYPE" speedFactor="0.73" vaporized=""/>
    <tripinfo id="296" depart="222.00" departLane="-E1_0" departPos="5.10" departSpeed="0.00" departDelay="0.00" arrival="387.00" arrivalLane="E25_1" arrivalPos="330.97" arrivalSpeed="14.95" duration="165.00" routeLength="1392.92" waitingTime="47.00" waitingCount="2" stopTime="0.00" timeLoss="72.69" rerouteNo="0" devices="tripinfo_296" vType="DEFAULT_VEHTYPE" speedFactor="1.10" vaporized=""/>
    <tripinfo id="178" depart="142.00" departLane="E5_0" departPos="5.10" departSpeed="0.00" departDelay="8.50" arrival="388.00" arrivalLane="47621504#5_1" arrivalPos="282.84" arrivalSpeed="18.77" duration="246.00" routeLength="1776.01" waitingTime="96.00" waitingCount="2" stopTime="0.00" timeLoss="142.02" rerouteNo="0" devices="tripinfo_178" vType="DEFAULT_VEHTYPE" speedFactor="1.08" vaporized=""/>
    <tripinfo id="216" depart="162.00" departLane="-E1_0" departPos="5.10" departSpeed="0.00" departDelay="0.00" arrival="388.00" arrivalLane="E8_1" arrivalPos="236.52" arrivalSpeed="13.13" duration="226.00" routeLength="1722.79" waitingTime="76.00" waitingCount="2" stopTime="0.00" timeLoss="105.52" rerouteNo="0" devices="tripinfo_216" vType="DEFAULT_VEHTYPE" speedFactor="0.97" vaporized=""/>
    <tripinfo id="163" depart="123.00" departLane="-E13_0" departPos="5.10" departSpeed="0.00" departDelay="0.75" arrival="390.00" arrivalLane="E8_1" arrivalPos="236.52" arrivalSpeed="14.87" duration="267.00" routeLength="2009.84" waitingTime="95.00" waitingCount="3" stopTime="0.00" timeLoss="143.55" rerouteNo="0" devices="tripinfo_163" vType="DEFAULT_VEHTYPE" speedFactor="1.13" vaporized=""/>
    <tripinfo id="260" depart="195.00" departLane="E5_0" departPos="5.10" departSpeed="0.00" departDelay="0.00" arrival="390.00" arrivalLane="47693393#5_1" arrivalPos="315.08" arrivalSpeed="16.51" duration="195.00" routeLength="1034.60" waitingTime="94.00" waitingCount="1" stopTime="0.00" timeLoss="107.14" rerouteNo="0" devices="tripinfo_260" vType="DEFAULT_VEHTYPE" speedFactor="0.75" vaporized=""/>
    <tripinfo id="409" depart="309.00" departLane="-E8_0" departPos="5.10" departSpeed="0.00" departDelay="2.25" arrival="390.00" arrivalLane="E2_0" arrivalPos="256.37" arrivalSpeed="12.77" duration="81.00" routeLength="856.84" waitingTime="0.00" waitingCount="0" stopTime="0.00" timeLoss="10.66" rerouteNo="0" devices="tripinfo_409" vType="DEFAULT_VEHTYPE" speedFactor="0.99" vaporized=""/>
    <tripinfo id="181" depart="136.00" departLane="-E25_0" departPos="5.10" departSpeed="0.00" departDelay="0.25" arrival="392.00" arrivalLane="E10_0" arrivalPos="414.33" arrivalSpeed="13.98" duration="256.00" routeLength="1718.78" waitingTime="108.00" waitingCount="2" stopTime="0.00" timeLoss="141.54" rerouteNo="0" devices="tripinfo_181" vType="DEFAULT_VEHTYPE" speedFactor="1.03" vaporized=""/>
    <tripinfo id="218" depart="164.00" departLane="-E10_0" departPos="5.10" departSpeed="0.00" departDelay="0.50" arrival="392.00" arrivalLane="E25_1" arrivalPos="330.97" arrivalSpeed="13.81" duration="228.00" routeLength="1734.73" waitingTime="81.00" waitingCount="2" stopTime="0.00" timeLoss="116.82" rerouteNo="0" devices="tripinfo_218" vType="DEFAULT_VEHTYPE" speedFactor="1.07" vaporized=""/>
    <tripinfo id="270" depart="203.00" departLane="47621504#1_0" departPos="5.10" departSpeed="0.00" departDelay="0.50" arrival="392.00" arrivalLane="E8_1" arrivalPos="236.52" arrivalSpeed="13.36" duration="189.00" routeLength="1962.93" waitingTime="18.00" waitingCount="2" stopTime="0.00" timeLoss="59.42" rerouteNo="0" devices="tripinfo_270" vType="DEFAULT_VEHTYPE" speedFactor="0.97" vaporized=""/>
    <tripinfo id="165" depart="129.00" departLane="47621504#1_0" departPos="5.10" departSpeed="0.00" departDelay="5.25" arrival="393.00" arrivalLane="47621504#5_1" arrivalPos="282.84" arrivalSpeed="19.30" duration="264.00" routeLength="1247.15" waitingTime="169.00" waitingCount="2" stopTime="0.00" timeLoss="193.29" rerouteNo="0" devices="tripinfo_165" vType="DEFAULT_VEHTYPE" speedFactor="0.91" vaporized=""/>
    <tripinfo id="257" depart="195.00" departLane="-E8_0" departPos="5.10" departSpeed="0.00" departDelay="2.25" arrival="394.00" arrivalLane="E25_1" arrivalPos="330.97" arrivalSpeed="17.98" duration="199.00" routeLength="1559.79" waitingTime="64.00" waitingCount="2" stopTime="0.00" timeLoss="117.81" rerouteNo="0" devices="tripinfo_257" vType="DEFAULT_VEHTYPE" speedFactor="1.30" vaporized=""/>
    <tripinfo id="307" depart="232.00" departLane="-E2_0" departPos="5.10" departSpeed="0.00" departDelay="1.75" arrival="394.00" arrivalLane="E1_0" arrivalPos="369.00" arrivalSpeed="12.59" duration="162.00" routeLength="1322.94" waitingTime="48.00" waitingCount="1" stopTime="0.00" timeLoss="71.87" rerouteNo="0" devices="tripinfo_307" vType="DEFAULT_VEHTYPE" speedFactor="0.99" vaporized=""/>
    <tripinfo id="229" depart="172.00" departLane="-E25_0" departPos="5.10" departSpeed="0.00" departDelay="0.25" arrival="396.00" arrivalLane="47621504#5_1" arrivalPos="282.84" arrivalSpeed="21.37" duration="224.00" routeLength="1624.69" waitingTime="100.00" waitingCount="2" stopTime="0.00" timeLoss="121.46" rerouteNo="0" devices="tripinfo_229" vType="DEFAULT_VEHTYPE" speedFactor="0.99" vaporized=""/>
    <tripinfo id="464" depart="348.00" departLane="-E8_0" departPos="5.10" departSpeed="0.00" departDelay="0.00" arrival="396.00" arrivalLane="-47693411#4_0" arrivalPos="350.11" arrivalSpeed="13.44" duration="48.00" routeLength="590.56" waitingTime="0.00" waitingCount="0" stopTime="0.00" timeLoss="6.88" rerouteNo="0" devices="tripinfo_464" vType="DEFAULT_VEHTYPE" speedFactor="1.21" vaporized=""/>
    <tripinfo id="334" depart="251.00" departLane="-E2_0" departPos="5.10" departSpeed="0.00" departDelay="0.50" arrival="398.00" arrivalLane="E1_1" arrivalPos="369.00" arrivalSpeed="15.68" duration="147.00" routeLength="1322.94" waitingTime="29.00" waitingCount="1" stopTime="0.00" timeLoss="70.99" rerouteNo="0" devices="tripinfo_334" vType="DEFAULT_VEHTYPE" speedFactor="1.18" vaporized=""/>
    <tripinfo id="336" depart="252.00" departLane="E5_0" departPos="5.10" departSpeed="0.00" departDelay="0.00" arrival="398.00" arrivalLane="47693393#2_1" arrivalPos="294.24" arrivalSpeed="16.35" duration="146.00" routeLength="1751.15" waitingTime="8.00" waitingCount="1" stopTime="0.00" timeLoss="37.46" rerouteNo="0" devices="tripinfo_336" vType="DEFAULT_VEHTYPE" speedFactor="1.16" vaporized=""/>
    <tripinfo id="308" depart="231.00" departLane="-E8_0" departPos="5.10" departSpeed="0.00" departDelay="0.00" arrival="399.00" arrivalLane="47693393#5_1" arrivalPos="315.08" arrivalSpeed="21.85" duration="168.00" routeLength="1197.13" waitingTime="85.00" waitingCount="1" stopTime="0.00" timeLoss="98.52" rerouteNo="0" devices="tripinfo_308" vType="DEFAULT_VEHTYPE" speedFactor="0.99" vaporized=""/>
    <tripinfo id="324" depart="243.00" departLane="-E2_0" departPos="5.10" departSpeed="0.00" departDelay="0.00" arrival="399.00" arrivalLane="E1_0" arrivalPos="369.00" arrivalSpeed="12.98" duration="156.00" routeLength="1322.94" waitingTime="37.00" waitingCount="1" stopTime="0.00" timeLoss="60.04" rerouteNo="0" devices="tripinfo_324" vType="DEFAULT_VEHTYPE" speedFactor="0.94" vaporized=""/>
    <tripinfo id="281" depart="211.00" departLane="-E2_0" departPos="5.10" departSpeed="0.00" departDelay="0.25" arrival="400.00" arrivalLane="47693393#5_1" arrivalPos="315.08" arrivalSpeed="23.77" duration="189.00" routeLength="1574.44" waitingTime="65.00" waitingCount="2" stopTime="0.00" timeLoss="93.38" rerouteNo="0" devices="tripinfo_281" vType="DEFAULT_VEHTYPE" speedFactor="1.08" vaporized=""/>
    <tripinfo id="306" depart="230.00" departLane="-E25_0" departPos="5.10" departSpeed="0.00" departDelay="0.50" arrival="400.00" arrivalLane="E10_1" arrivalPos="414.33" arrivalSpeed="14.04" duration="170.00" routeLength="1718.78" waitingTime="27.00" waitingCount="1" stopTime="0.00" timeLoss="57.19" rerouteNo="0" devices="tripinfo_306" vType="DEFAULT_VEHTYPE" speedFactor="1.06" vaporized=""/>
    <tripinfo id="412" depart="309.00" departLane="E5_0" departPos="5.10" departSpeed="0.00" departDelay="0.00" arrival="400.00" arrivalLane="E10_0" arrivalPos="414.33" arrivalSpeed="12.44" duration="91.00" routeLength="1120.98" waitingTime="0.00" waitingCount="0" stopTime="0.00" timeLoss="13.71" rerouteNo="0" devices="tripinfo_412" vType="DEFAULT_VEHTYPE" speedFactor="0.97" vaporized=""/>
    <tripinfo id="333" depart="250.00" departLane="47621504#1_0" departPos="5.10" departSpeed="0.00" departDelay="0.25" arrival="401.00" arrivalLane="47621504#4_1" arrivalPos="286.75" arrivalSpeed="16.07" duration="151.00" routeLength="936.20" waitingTime="83.00" waitingCount="1" stopTime="0.00" timeLoss="97.63" rerouteNo="0" devices="tripinfo_333" vType="DEFAULT_VEHTYPE" speedFactor="0.93" vaporized=""/>
    <tripinfo id="398" depart="299.00" departLane="-E15_0" departPos="5.10" departSpeed="0.00" departDelay="0.50" arrival="401.00" arrivalLane="E8_1" arrivalPos="236.52" arrivalSpeed="17.02" duration="102.00" routeLength="1246.58" waitingTime="13.00" waitingCount="1" stopTime="0.00" timeLoss="36.47" rerouteNo="0" devices="tripinfo_398" vType="DEFAULT_VEHTYPE" speedFactor="1.26" vaporized=""/>
    <tripinfo id="359" depart="270.00" departLane="-E13_0" departPos="5.10" departSpeed="0.00" departDelay="0.75" arrival="403.00" arrivalLane="47621504#5_1" arrivalPos="282.84" arrivalSpeed="18.61" duration="133.00" routeLength="1294.06" waitingTime="26.00" waitingCount="1" stopTime="0.00" timeLoss="43.25" rerouteNo="0" devices="tripinfo_359" vType="DEFAULT_VEHTYPE" speedFactor="0.86" vaporized=""/>
    <tripinfo id="422" depart="322.00" departLane="47621504#4_0" departPos="5.10" departSpeed="0.00" departDelay="5.50" arrival="403.00" arrivalLane="E3_0" arrivalPos="306.82" arrivalSpeed="12.88" duration="81.00" routeLength="979.41" waitingTime="0.00" waitingCount="0" stopTime="0.00" timeLoss="13.56" rerouteNo="0" devices="tripinfo_422" vType="DEFAULT_VEHTYPE" speedFactor="0.97" vaporized=""/>
    <tripinfo id="352" depart="264.00" departLane="-E0_0" departPos="5.10" departSpeed="0.00" departDelay="0.00" arrival="404.00" arrivalLane="47693393#5_1" arrivalPos="315.08" arrivalSpeed="20.49" duration="140.00" routeLength="1692.34" waitingTime="1.00" waitingCount="1" stopTime="0.00" timeLoss="24.82" rerouteNo="0" devices="tripinfo_352" vType="DEFAULT_VEHTYPE" speedFactor="0.97" vaporized=""/>
    <tripinfo id="303" depart="229.00" departLane="-E2_0" departPos="5.10" departSpeed="0.00" departDelay="1.75" arrival="408.00" arrivalLane="E25_1" arrivalPos="330.97" arrivalSpeed="13.98" duration="179.00" routeLength="1234.67" waitingTime="79.00" waitingCount="1" stopTime="0.00" timeLoss="93.22" rerouteNo="0" devices="tripinfo_303" vType="DEFAULT_VEHTYPE" speedFactor="1.04" vaporized=""/>
    <tripinfo id="358" depart="269.00" departLane="-47621504#5_0" departPos="5.10" departSpeed="0.00" departDelay="0.50" arrival="408.00" arrivalLane="E1_0" arrivalPos="369.00" arrivalSpeed="14.61" duration="139.00" routeLength="970.87" waitingTime="67.00" waitingCount="1" stopTime="0.00" timeLoss="88.22" rerouteNo="0" devices="tripinfo_358" vType="DEFAULT_VEHTYPE" speedFactor="1.08" vaporized=""/>
    <tripinfo id="360" depart="270.00" departLane="-47693393#5_0" departPos="5.10" departSpeed="0.00" departDelay="0.00" arrival="410.00" arrivalLane="E8_1" arrivalPos="236.52" arrivalSpeed="15.94" duration="140.00" routeLength="1197.10" waitingTime="63.00" waitingCount="1" stopTime="0.00" timeLoss="82.11" rerouteNo="0" devices="tripinfo_360" vType="DEFAULT_VEHTYPE" speedFactor="1.19" vaporized=""/>
    <tripinfo id="483" depart="363.00" departLane="-47621504#5_0" departPos="5.10" departSpeed="0.00" departDelay="0.75" arrival="412.00" arrivalLane="E6_0" arrivalPos="330.11" arrivalSpeed="13.75" duration="49.00" routeLength="618.40" waitingTime="0.00" waitingCount="0" stopTime="0.00" timeLoss="10.02" rerouteNo="0" devices="tripinfo_483" vType="DEFAULT_VEHTYPE" speedFactor="0.99" vaporized=""/>
    <tripinfo id="376" depart="282.00" departLane="-E15_0" departPos="5.10" departSpeed="0.00" departDelay="0.00" arrival="413.00" arrivalLane="E10_0" arrivalPos="414.33" arrivalSpeed="14.21" duration="131.00" routeLength="1405.70" waitingTime="23.00" waitingCount="1" stopTime="0.00" timeLoss="44.68" rerouteNo="0" devices="tripinfo_376" vType="DEFAULT_VEHTYPE" speedFactor="1.10" vaporized=""/>
    <tripinfo id="282" depart="212.00" departLane="47621504#4_0" departPos="5.10" departSpeed="0.00" departDelay="0.50" arrival="415.00" arrivalLane="E25_0" arrivalPos="330.97" arrivalSpeed="12.00" duration="203.00" routeLength="1628.67" waitingTime="60.00" waitingCount="1" stopTime="0.00" timeLoss="84.94" rerouteNo="0" devices="tripinfo_282" vType="DEFAULT_VEHTYPE" speedFactor="0.95" vaporized=""/>
    <tripinfo id="445" depart="334.00" departLane="-E6_0" departPos="5.10" departSpeed="0.00" departDelay="0.25" arrival="416.00" arrivalLane="E1_0" arrivalPos="369.00" arrivalSpeed="13.41" duration="82.00" routeLength="998.99" waitingTime="0.00" waitingCount="0" stopTime="0.00" timeLoss="14.58" rerouteNo="0" devices="tripinfo_445" vType="DEFAULT_VEHTYPE" speedFactor="0.97" vaporized=""/>
    <tripinfo id="457" depart="343.00" departLane="-E25_0" departPos="5.10" departSpeed="0.00" departDelay="0.25" arrival="416.00" arrivalLane="47693393#5_0" arrivalPos="315.08" arrivalSpeed="23.63" duration="73.00" routeLength="1010.77" waitingTime="0.00" waitingCount="0" stopTime="0.00" timeLoss="14.07" rerouteNo="0" devices="tripinfo_457" vType="DEFAULT_VEHTYPE" speedFactor="1.11" vaporized=""/>
    <tripinfo id="448" depart="336.00" departLane="-E2_0" departPos="5.10" departSpeed="0.00" departDelay="0.00" arrival="417.00" arrivalLane="47621504#5_0" arrivalPos="282.84" arrivalSpeed="18.91" duration="81.00" routeLength="924.42" waitingTime="0.00" waitingCount="0" stopTime="0.00" timeLoss="11.26" rerouteNo="0" devices="tripinfo_448" vType="DEFAULT_VEHTYPE" speedFactor="0.88" vaporized=""/>
    <tripinfo id="424" depart="318.00" departLane="-E8_0" departPos="5.10" departSpeed="0.00" departDelay="0.00" arrival="420.00" arrivalLane="E20_0" arrivalPos="350.11" arrivalSpeed="13.73" duration="102.00" routeLength="913.22" waitingTime="24.00" waitingCount="1" stopTime="0.00" timeLoss="44.00" rerouteNo="0" devices="tripinfo_424" vType="DEFAULT_VEHTYPE" speedFactor="1.01" vaporized=""/>
    <tripinfo id="323" depart="245.00" departLane="E0_0" departPos="5.10" departSpeed="0.00" departDelay="2.75" arrival="430.00" arrivalLane="E13_0" arrivalPos="382.60" arrivalSpeed="10.82" duration="185.00" routeLength="1364.79" waitingTime="53.00" waitingCount="1" stopTime="0.00" timeLoss="73.74" rerouteNo="0" devices="tripinfo_323" vType="DEFAULT_VEHTYPE" speedFactor="0.82" vaporized=""/>
    <tripinfo id="97" depart="76.00" departLane="-E15_0" departPos="5.10" departSpeed="0.00" departDelay="3.25" arrival="431.00" arrivalLane="E6_1" arrivalPos="330.11" arrivalSpeed="12.06" duration="355.00" routeLength="2075.23" waitingTime="159.00" waitingCount="3" stopTime="0.00" timeLoss="196.02" rerouteNo="0" devices="tripinfo_97" vType="DEFAULT_VEHTYPE" speedFactor="0.91" vaporized=""/>
    <tripinfo id="156" depart="117.00" departLane="-E10_0" departPos="5.10" departSpeed="0.00" departDelay="0.00" arrival="431.00" arrivalLane="-E16_2" arrivalPos="350.84" arrivalSpeed="15.97" duration="314.00" routeLength="1751.96" waitingTime="167.00" waitingCount="4" stopTime="0.00" timeLoss="211.53" rerouteNo="0" devices="tripinfo_156" vType="DEFAULT_VEHTYPE" speedFactor="1.18" vaporized=""/>
    <tripinfo id="391" depart="294.00" departLane="-E8_0" departPos="5.10" departSpeed="0.00" departDelay="0.75" arrival="431.00" arrivalLane="E10_1" arrivalPos="414.33" arrivalSpeed="14.20" duration="137.00" routeLength="670.89" waitingTime="82.00" waitingCount="1" stopTime="0.00" timeLoss="92.99" rerouteNo="0" devices="tripinfo_391" vType="DEFAULT_VEHTYPE" speedFactor="1.11" vaporized=""/>
    <tripinfo id="297" depart="223.00" departLane="-E13_0" departPos="5.10" departSpeed="0.00" departDelay="0.25" arrival="432.00" arrivalLane="E6_2" arrivalPos="330.11" arrivalSpeed="13.11" duration="209.00" routeLength="1338.24" waitingTime="90.00" waitingCount="2" stopTime="0.00" timeLoss="117.44" rerouteNo="0" devices="tripinfo_297" vType="DEFAULT_VEHTYPE" speedFactor="0.98" vaporized=""/>
    <tripinfo id="327" depart="246.00" departLane="47621504#1_0" departPos="5.10" departSpeed="0.00" departDelay="0.75" arrival="433.00" arrivalLane="E1_1" arrivalPos="369.00" arrivalSpeed="12.61" duration="187.00" routeLength="1015.76" waitingTime="99.00" waitingCount="2" stopTime="0.00" timeLoss="118.58" rerouteNo="0" devices="tripinfo_327" vType="DEFAULT_VEHTYPE" speedFactor="0.95" vaporized=""/>
    <tripinfo id="346" depart="262.00" departLane="-E6_0" departPos="5.10" departSpeed="0.00" departDelay="2.50" arrival="433.00" arrivalLane="E6_1" arrivalPos="330.11" arrivalSpeed="14.80" duration="171.00" routeLength="2070.98" waitingTime="5.00" waitingCount="2" stopTime="0.00" timeLoss="40.73" rerouteNo="0" devices="tripinfo_346" vType="DEFAULT_VEHTYPE" speedFactor="1.11" vaporized=""/>
    <tripinfo id="210" depart="158.00" departLane="-E15_0" departPos="5.10" departSpeed="0.00" departDelay="0.50" arrival="434.00" arrivalLane="E15_2" arrivalPos="382.33" arrivalSpeed="14.93" duration="276.00" routeLength="2077.96" waitingTime="101.00" waitingCount="1" stopTime="0.00" timeLoss="138.00" rerouteNo="0" devices="tripinfo_210" vType="DEFAULT_VEHTYPE" speedFactor="1.10" vaporized=""/>
    <tripinfo id="361" depart="271.00" departLane="47621504#1_0" departPos="5.10" departSpeed="0.00" departDelay="0.25" arrival="434.00" arrivalLane="E13_1" arrivalPos="382.60" arrivalSpeed="11.88" duration="163.00" routeLength="735.55" waitingTime="103.00" waitingCount="1" stopTime="0.00" timeLoss="115.81" rerouteNo="0" devices="tripinfo_361" vType="DEFAULT_VEHTYPE" speedFactor="0.95" vaporized=""/>
    <tripinfo id="158" depart="119.00" departLane="-E15_0" departPos="5.10" departSpeed="0.00" departDelay="0.50" arrival="435.00" arrivalLane="E15_0" arrivalPos="382.33" arrivalSpeed="12.25" duration="316.00" routeLength="2077.96" waitingTime="109.00" waitingCount="2" stopTime="0.00" timeLoss="148.35" rerouteNo="0" devices="tripinfo_158" vType="DEFAULT_VEHTYPE" speedFactor="0.91" vaporized=""/>
    <tripinfo id="295" depart="225.00" departLane="47621504#4_0" departPos="5.10" departSpeed="0.00" departDelay="3.75" arrival="435.00" arrivalLane="-E5_0" arrivalPos="399.05" arrivalSpeed="13.07" duration="210.00" routeLength="1769.87" waitingTime="53.00" waitingCount="2" stopTime="0.00" timeLoss="85.27" rerouteNo="0" devices="tripinfo_295" vType="DEFAULT_VEHTYPE" speedFactor="0.96" vaporized=""/>
    <tripinfo id="484" depart="363.00" departLane="-E23_0" departPos="5.10" departSpeed="0.00" departDelay="0.00" arrival="435.00" arrivalLane="E6_1" arrivalPos="330.11" arrivalSpeed="13.34" duration="72.00" routeLength="930.54" waitingTime="0.00" waitingCount="0" stopTime="0.00" timeLoss="11.24" rerouteNo="0" devices="tripinfo_484" vType="DEFAULT_VEHTYPE" speedFactor="0.98" vaporized=""/>
    <tripinfo id="377" depart="283.00" departLane="E5_0" departPos="5.10" departSpeed="0.00" departDelay="0.25" arrival="436.00" arrivalLane="E15_2" arrivalPos="382.33" arrivalSpeed="14.83" duration="153.00" routeLength="1099.22" waitingTime="53.00" waitingCount="2" stopTime="0.00" timeLoss="77.77" rerouteNo="0" devices="tripinfo_377" vType="DEFAULT_VEHTYPE" speedFactor="1.08" vaporized=""/>
    <tripinfo id="277" depart="208.00" departLane="47621504#4_0" departPos="5.10" departSpeed="0.00" departDelay="0.25" arrival="437.00" arrivalLane="E15_1" arrivalPos="382.33" arrivalSpeed="15.82" duration="229.00" routeLength="2054.21" waitingTime="63.00" waitingCount="3" stopTime="0.00" timeLoss="112.54" rerouteNo="0" devices="tripinfo_277" vType="DEFAULT_VEHTYPE" speedFactor="1.21" vaporized=""/>
    <tripinfo id="350" depart="268.00" departLane="-E6_0" departPos="5.10" departSpeed="0.00" departDelay="5.50" arrival="437.00" arrivalLane="E6_2" arrivalPos="330.11" arrivalSpeed="13.16" duration="169.00" routeLength="2070.98" waitingTime="0.00" waitingCount="0" stopTime="0.00" timeLoss="27.30" rerouteNo="0" devices="tripinfo_350" vType="DEFAULT_VEHTYPE" speedFactor="1.02" vaporized=""/>
    <tripinfo id="354" depart="266.00" departLane="-E10_0" departPos="5.10" departSpeed="0.00" departDelay="0.50" arrival="437.00" arrivalLane="-E20_1" arrivalPos="350.11" arrivalSpeed="13.28" duration="171.00" routeLength="1493.85" waitingTime="30.00" waitingCount="1" stopTime="0.00" timeLoss="52.27" rerouteNo="0" devices="tripinfo_354" vType="DEFAULT_VEHTYPE" speedFactor="0.98" vaporized=""/>
    <tripinfo id="373" depart="280.00" departLane="47621504#1_0" departPos="5.10" departSpeed="0.00" departDelay="0.25" arrival="438.00" arrivalLane="E13_0" arrivalPos="382.60" arrivalSpeed="11.41" duration="158.00" routeLength="735.55" waitingTime="95.00" waitingCount="1" stopTime="0.00" timeLoss="108.38" rerouteNo="0" devices="tripinfo_373" vType="DEFAULT_VEHTYPE" speedFactor="0.91" vaporized=""/>
    <tripinfo id="381" depart="288.00" departLane="-E8_0" departPos="5.10" departSpeed="0.00" departDelay="2.25" arrival="438.00" arrivalLane="-E5_1" arrivalPos="399.05" arrivalSpeed="13.30" duration="150.00" routeLength="977.41" waitingTime="61.00" waitingCount="2" stopTime="0.00" timeLoss="83.94" rerouteNo="0" devices="tripinfo_381" vType="DEFAULT_VEHTYPE" speedFactor="0.96" vaporized=""/>
    <tripinfo id="494" depart="371.00" departLane="-E8_0" departPos="5.10" departSpeed="0.00" departDelay="0.50" arrival="438.00" arrivalLane="-E5_2" arrivalPos="399.05" arrivalSpeed="15.65" duration="67.00" routeLength="977.41" waitingTime="0.00" waitingCount="0" stopTime="0.00" timeLoss="13.14" rerouteNo="0" devices="tripinfo_494" vType="DEFAULT_VEHTYPE" speedFactor="1.18" vaporized=""/>
    <tripinfo id="310" depart="233.00" departLane="-E10_0" departPos="5.10" departSpeed="0.00" departDelay="0.50" arrival="441.00" arrivalLane="-E20_1" arrivalPos="350.11" arrivalSpeed="11.29" duration="208.00" routeLength="1493.85" waitingTime="48.00" waitingCount="2" stopTime="0.00" timeLoss="79.57" rerouteNo="0" devices="tripinfo_310" vType="DEFAULT_VEHTYPE" speedFactor="0.90" vaporized=""/>
    <tripinfo id="272" depart="204.00" departLane="-E13_0" departPos="5.10" departSpeed="0.00" departDelay="0.00" arrival="442.00" arrivalLane="E17_1" arrivalPos="373.55" arrivalSpeed="14.32" duration="238.00" routeLength="1704.15" waitingTime="95.00" waitingCount="1" stopTime="0.00" timeLoss="118.52" rerouteNo="0" devices="tripinfo_272" vType="DEFAULT_VEHTYPE" speedFactor="1.05" vaporized=""/>
    <tripinfo id="332" depart="249.00" departLane="-E8_0" departPos="5.10" departSpeed="0.00" departDelay="0.00" arrival="442.00" arrivalLane="E15_1" arrivalPos="382.33" arrivalSpeed="14.01" duration="193.00" routeLength="1261.75" waitingTime="88.00" waitingCount="2" stopTime="0.00" timeLoss="110.43" rerouteNo="0" devices="tripinfo_332" vType="DEFAULT_VEHTYPE" speedFactor="1.01" vaporized=""/>
    <tripinfo id="439" depart="330.00" departLane="-47693393#5_0" departPos="5.10" departSpeed="0.00" departDelay="0.75" arrival="443.00" arrivalLane="E10_0" arrivalPos="414.33" arrivalSpeed="12.33" duration="113.00" routeLength="1356.22" waitingTime="3.00" waitingCount="1" stopTime="0.00" timeLoss="24.48" rerouteNo="0" devices="tripinfo_439" vType="DEFAULT_VEHTYPE" speedFactor="0.93" vaporized=""/>
    <tripinfo id="520" depart="390.00" departLane="-E8_0" departPos="5.10" departSpeed="0.00" departDelay="0.00" arrival="445.00" arrivalLane="E10_1" arrivalPos="414.33" arrivalSpeed="13.03" duration="55.00" routeLength="670.89" waitingTime="0.00" waitingCount="0" stopTime="0.00" timeLoss="7.05" rerouteNo="0" devices="tripinfo_520" vType="DEFAULT_VEHTYPE" speedFactor="1.03" vaporized=""/>
    <tripinfo id="521" depart="393.00" departLane="-E8_0" departPos="5.10" departSpeed="0.00" departDelay="2.25" arrival="445.00" arrivalLane="E10_2" arrivalPos="414.33" arrivalSpeed="15.41" duration="52.00" routeLength="670.89" waitingTime="0.00" waitingCount="0" stopTime="0.00" timeLoss="7.96" rerouteNo="0" devices="tripinfo_521" vType="DEFAULT_VEHTYPE" speedFactor="1.11" vaporized=""/>
    <tripinfo id="145" depart="109.00" departLane="-47621504#4_0" departPos="5.10" departSpeed="0.00" departDelay="0.25" arrival="446.00" arrivalLane="E22_2" arrivalPos="370.63" arrivalSpeed="15.39" duration="337.00" routeLength="1656.78" waitingTime="190.00" waitingCount="4" stopTime="0.00" timeLoss="237.05" rerouteNo="0" devices="tripinfo_145" vType="DEFAULT_VEHTYPE" speedFactor="1.14" vaporized=""/>
    <tripinfo id="276" depart="207.00" departLane="-47693393#5_0" departPos="5.10" departSpeed="0.00" departDelay="0.00" arrival="446.00" arrivalLane="E22_0" arrivalPos="370.63" arrivalSpeed="12.01" duration="239.00" routeLength="1354.37" waitingTime="104.00" waitingCount="2" stopTime="0.00" timeLoss="133.60" rerouteNo="0" devices="tripinfo_276" vType="DEFAULT_VEHTYPE" speedFactor="0.87" vaporized=""/>
    <tripinfo id="331" depart="249.00" departLane="E5_0" departPos="5.10" departSpeed="0.00" departDelay="0.75" arrival="447.00" arrivalLane="-E20_0" arrivalPos="350.11" arrivalSpeed="13.10" duration="198.00" routeLength="1684.01" waitingTime="51.00" waitingCount="1" stopTime="0.00" timeLoss="77.06" rerouteNo="0" devices="tripinfo_331" vType="DEFAULT_VEHTYPE" speedFactor="1.02" vaporized=""/>
    <tripinfo id="394" depart="296.00" departLane="-E22_0" departPos="5.10" departSpeed="0.00" departDelay="0.50" arrival="448.00" arrivalLane="E0_1" arrivalPos="371.34" arrivalSpeed="15.36" duration="152.00" routeLength="1093.36" waitingTime="43.00" waitingCount="3" stopTime="0.00" timeLoss="83.92" rerouteNo="0" devices="tripinfo_394" vType="DEFAULT_VEHTYPE" speedFactor="1.19" vaporized=""/>
    <tripinfo id="188" depart="141.00" departLane="-E6_0" departPos="5.10" departSpeed="0.00" departDelay="0.00" arrival="451.00" arrivalLane="47693393#5_0" arrivalPos="315.08" arrivalSpeed="20.61" duration="310.00" routeLength="1989.26" waitingTime="142.00" waitingCount="2" stopTime="0.00" timeLoss="175.73" rerouteNo="0" devices="tripinfo_188" vType="DEFAULT_VEHTYPE" speedFactor="0.97" vaporized=""/>
    <tripinfo id="380" depart="285.00" departLane="-E8_0" departPos="5.10" departSpeed="0.00" departDelay="0.00" arrival="451.00" arrivalLane="E15_0" arrivalPos="382.33" arrivalSpeed="10.80" duration="166.00" routeLength="1261.75" waitingTime="49.00" waitingCount="1" stopTime="0.00" timeLoss="68.26" rerouteNo="0" devices="tripinfo_380" vType="DEFAULT_VEHTYPE" speedFactor="0.85" vaporized=""/>
    <tripinfo id="128" depart="98.00" departLane="-47621504#5_0" departPos="5.10" departSpeed="0.00" departDelay="2.00" arrival="453.00" arrivalLane="-E5_0" arrivalPos="399.05" arrivalSpeed="15.10" duration="355.00" routeLength="1791.53" waitingTime="206.00" waitingCount="3" stopTime="0.00" timeLoss="252.89" rerouteNo="0" devices="tripinfo_128" vType="DEFAULT_VEHTYPE" speedFactor="1.12" vaporized=""/>
    <tripinfo id="468" depart="351.00" departLane="-E2_0" departPos="5.10" departSpeed="0.00" departDelay="0.00" arrival="453.00" arrivalLane="E6_1" arrivalPos="330.11" arrivalSpeed="13.80" duration="102.00" routeLength="990.76" waitingTime="14.00" waitingCount="1" stopTime="0.00" timeLoss="33.42" rerouteNo="0" devices="tripinfo_468" vType="DEFAULT_VEHTYPE" speedFactor="1.06" vaporized=""/>
    <tripinfo id="455" depart="342.00" departLane="-E2_0" departPos="5.10" departSpeed="0.00" departDelay="0.75" arrival="454.00" arrivalLane="E6_0" arrivalPos="330.11" arrivalSpeed="12.17" duration="112.00" routeLength="990.76" waitingTime="15.00" waitingCount="1" stopTime="0.00" timeLoss="29.88" rerouteNo="0" devices="tripinfo_455" vType="DEFAULT_VEHTYPE" speedFactor="0.89" vaporized=""/>
    <tripinfo id="300" depart="225.00" departLane="-47693393#5_0" departPos="5.10" departSpeed="0.00" departDelay="0.00" arrival="455.00" arrivalLane="E2_0" arrivalPos="256.37" arrivalSpeed="14.46" duration="230.00" routeLength="1574.41" waitingTime="107.00" waitingCount="2" stopTime="0.00" timeLoss="133.13" rerouteNo="0" devices="tripinfo_300" vType="DEFAULT_VEHTYPE" speedFactor="1.07" vaporized=""/>
    <tripinfo id="289" depart="217.00" departLane="-E15_0" departPos="5.10" departSpeed="0.00" departDelay="0.25" arrival="457.00" arrivalLane="E2_0" arrivalPos="256.37" arrivalSpeed="15.75" duration="240.00" routeLength="1623.89" waitingTime="103.00" waitingCount="2" stopTime="0.00" timeLoss="142.23" rerouteNo="0" devices="tripinfo_289" vType="DEFAULT_VEHTYPE" speedFactor="1.19" vaporized=""/>
    <tripinfo id="367" depart="276.00" departLane="-E25_0" departPos="5.10" departSpeed="0.00" departDelay="0.75" arrival="458.00" arrivalLane="E15_0" arrivalPos="382.33" arrivalSpeed="13.03" duration="182.00" routeLength="1095.87" waitingTime="85.00" waitingCount="1" stopTime="0.00" timeLoss="101.81" rerouteNo="0" devices="tripinfo_367" vType="DEFAULT_VEHTYPE" speedFactor="1.00" vaporized=""/>
    <tripinfo id="368" depart="277.00" departLane="-E2_0" departPos="5.10" departSpeed="0.00" departDelay="1.00" arrival="458.00" arrivalLane="-E0_1" arrivalPos="371.34" arrivalSpeed="15.60" duration="181.00" routeLength="1642.69" waitingTime="58.00" waitingCount="1" stopTime="0.00" timeLoss="81.94" rerouteNo="0" devices="tripinfo_368" vType="DEFAULT_VEHTYPE" speedFactor="1.14" vaporized=""/>
    <tripinfo id="235" depart="177.00" departLane="-E15_0" departPos="5.10" departSpeed="0.00" departDelay="0.75" arrival="459.00" arrivalLane="E13_0" arrivalPos="382.60" arrivalSpeed="12.63" duration="282.00" routeLength="1567.55" waitingTime="144.00" waitingCount="2" stopTime="0.00" timeLoss="163.84" rerouteNo="0" devices="tripinfo_235" vType="DEFAULT_VEHTYPE" speedFactor="0.96" vaporized=""/>
    <tripinfo id="196" depart="147.00" departLane="-E10_0" departPos="5.10" departSpeed="0.00" departDelay="0.00" arrival="460.00" arrivalLane="E13_1" arrivalPos="382.60" arrivalSpeed="14.07" duration="313.00" routeLength="2169.32" waitingTime="128.00" waitingCount="3" stopTime="0.00" timeLoss="166.53" rerouteNo="0" devices="tripinfo_196" vType="DEFAULT_VEHTYPE" speedFactor="1.03" vaporized=""/>
    <tripinfo id="383" depart="288.00" departLane="-E15_0" departPos="5.10" departSpeed="0.00" departDelay="0.75" arrival="460.00" arrivalLane="E2_0" arrivalPos="256.37" arrivalSpeed="14.78" duration="172.00" routeLength="1623.89" waitingTime="36.00" waitingCount="2" stopTime="0.00" timeLoss="69.67" rerouteNo="0" devices="tripinfo_383" vType="DEFAULT_VEHTYPE" speedFactor="1.14" vaporized=""/>
    <tripinfo id="60" depart="45.00" departLane="-E8_0" departPos="5.10" departSpeed="0.00" departDelay="0.00" arrival="461.00" arrivalLane="E13_1" arrivalPos="382.60" arrivalSpeed="14.60" duration="416.00" routeLength="1994.38" waitingTime="247.00" waitingCount="3" stopTime="0.00" timeLoss="289.14" rerouteNo="0" devices="tripinfo_60" vType="DEFAULT_VEHTYPE" speedFactor="1.08" vaporized=""/>
    <tripinfo id="197" depart="148.00" departLane="-47621504#4_0" departPos="5.10" departSpeed="0.00" departDelay="0.25" arrival="461.00" arrivalLane="47621504#5_0" arrivalPos="282.84" arrivalSpeed="19.03" duration="313.00" routeLength="1696.46" waitingTime="155.00" waitingCount="3" stopTime="0.00" timeLoss="186.85" rerouteNo="0" devices="tripinfo_197" vType="DEFAULT_VEHTYPE" speedFactor="0.87" vaporized=""/>
    <tripinfo id="245" depart="184.00" departLane="-E1_0" departPos="5.10" departSpeed="0.00" departDelay="0.25" arrival="461.00" arrivalLane="-E5_1" arrivalPos="399.05" arrivalSpeed="14.00" duration="277.00" routeLength="1565.57" waitingTime="138.00" waitingCount="2" stopTime="0.00" timeLoss="164.65" rerouteNo="0" devices="tripinfo_245" vType="DEFAULT_VEHTYPE" speedFactor="1.01" vaporized=""/>
    <tripinfo id="80" depart="60.00" departLane="-47621504#5_0" departPos="5.10" departSpeed="0.00" departDelay="0.00" arrival="462.00" arrivalLane="E15_0" arrivalPos="382.33" arrivalSpeed="13.21" duration="402.00" routeLength="2046.24" waitingTime="228.00" waitingCount="4" stopTime="0.00" timeLoss="273.02" rerouteNo="0" devices="tripinfo_80" vType="DEFAULT_VEHTYPE" speedFactor="1.03" vaporized=""/>
    <tripinfo id="171" depart="129.00" departLane="-47621504#5_0" departPos="5.10" departSpeed="0.00" departDelay="0.75" arrival="462.00" arrivalLane="-E5_0" arrivalPos="399.05" arrivalSpeed="11.79" duration="333.00" routeLength="1791.53" waitingTime="160.00" waitingCount="3" stopTime="0.00" timeLoss="205.56" rerouteNo="0" devices="tripinfo_171" vType="DEFAULT_VEHTYPE" speedFactor="0.90" vaporized=""/>
    <tripinfo id="273" depart="205.00" departLane="E5_0" departPos="5.10" departSpeed="0.00" departDelay="0.25" arrival="462.00" arrivalLane="E1_0" arrivalPos="369.00" arrivalSpeed="13.39" duration="257.00" routeLength="1565.64" waitingTime="121.00" waitingCount="2" stopTime="0.00" timeLoss="141.66" rerouteNo="0" devices="tripinfo_273" vType="DEFAULT_VEHTYPE" speedFactor="0.98" vaporized=""/>
    <tripinfo id="179" depart="135.00" departLane="-47693393#5_0" departPos="5.10" departSpeed="0.00" departDelay="0.75" arrival="463.00" arrivalLane="E1_1" arrivalPos="369.00" arrivalSpeed="14.34" duration="328.00" routeLength="1750.73" waitingTime="189.00" waitingCount="2" stopTime="0.00" timeLoss="214.96" rerouteNo="0" devices="tripinfo_179" vType="DEFAULT_VEHTYPE" speedFactor="1.06" vaporized=""/>
    <tripinfo id="404" depart="303.00" departLane="-E22_0" departPos="5.10" departSpeed="0.00" departDelay="0.00" arrival="463.00" arrivalLane="E13_1" arrivalPos="382.60" arrivalSpeed="14.12" duration="160.00" routeLength="1431.22" waitingTime="28.00" waitingCount="1" stopTime="0.00" timeLoss="64.74" rerouteNo="0" devices="tripinfo_404" vType="DEFAULT_VEHTYPE" speedFactor="1.10" vaporized=""/>
    <tripinfo id="536" depart="402.00" departLane="-E25_0" departPos="5.10" departSpeed="0.00" departDelay="0.00" arrival="463.00" arrivalLane="-E16_0" arrivalPos="350.84" arrivalSpeed="12.05" duration="61.00" routeLength="685.74" waitingTime="0.00" waitingCount="0" stopTime="0.00" timeLoss="7.80" rerouteNo="0" devices="tripinfo_536" vType="DEFAULT_VEHTYPE" speedFactor="0.95" vaporized=""/>
    <tripinfo id="184" depart="138.00" departLane="-47621504#4_0" departPos="5.10" departSpeed="0.00" departDelay="0.00" arrival="464.00" arrivalLane="E6_0" arrivalPos="330.11" arrivalSpeed="13.00" duration="326.00" routeLength="1762.80" waitingTime="169.00" waitingCount="3" stopTime="0.00" timeLoss="197.34" rerouteNo="0" devices="tripinfo_184" vType="DEFAULT_VEHTYPE" speedFactor="0.94" vaporized=""/>
    <tripinfo id="147" depart="111.00" departLane="-E8_0" departPos="5.10" departSpeed="0.00" departDelay="0.75" arrival="465.00" arrivalLane="E13_0" arrivalPos="382.60" arrivalSpeed="13.47" duration="354.00" routeLength="1994.38" waitingTime="177.00" waitingCount="3" stopTime="0.00" timeLoss="217.35" rerouteNo="0" devices="tripinfo_147" vType="DEFAULT_VEHTYPE" speedFactor="1.00" vaporized=""/>
    <tripinfo id="199" depart="150.00" departLane="-E6_0" departPos="5.10" departSpeed="0.00" departDelay="0.75" arrival="466.00" arrivalLane="E10_0" arrivalPos="414.33" arrivalSpeed="11.29" duration="316.00" routeLength="1544.81" waitingTime="150.00" waitingCount="2" stopTime="0.00" timeLoss="173.04" rerouteNo="0" devices="tripinfo_199" vType="DEFAULT_VEHTYPE" speedFactor="0.83" vaporized=""/>
    <tripinfo id="347" depart="261.00" departLane="47621504#1_0" departPos="5.10" departSpeed="0.00" departDelay="0.75" arrival="466.00" arrivalLane="E15_0" arrivalPos="382.33" arrivalSpeed="10.70" duration="205.00" routeLength="1499.45" waitingTime="63.00" waitingCount="1" stopTime="0.00" timeLoss="83.12" rerouteNo="0" devices="tripinfo_347" vType="DEFAULT_VEHTYPE" speedFactor="0.82" vaporized=""/>
    <tripinfo id="466" depart="350.00" departLane="-E1_0" departPos="5.10" departSpeed="0.00" departDelay="0.50" arrival="466.00" arrivalLane="-E22_0" arrivalPos="370.63" arrivalSpeed="12.74" duration="116.00" routeLength="761.82" waitingTime="47.00" waitingCount="1" stopTime="0.00" timeLoss="60.01" rerouteNo="0" devices="tripinfo_466" vType="DEFAULT_VEHTYPE" speedFactor="0.99" vaporized=""/>
    <tripinfo id="193" depart="145.00" departLane="-47693393#5_0" departPos="5.10" departSpeed="0.00" departDelay="0.25" arrival="467.00" arrivalLane="E1_1" arrivalPos="369.00" arrivalSpeed="14.69" duration="322.00" routeLength="1750.73" waitingTime="176.00" waitingCount="2" stopTime="0.00" timeLoss="209.47" rerouteNo="0" devices="tripinfo_193" vType="DEFAULT_VEHTYPE" speedFactor="1.07" vaporized=""/>
    <tripinfo id="330" depart="248.00" departLane="-E25_0" departPos="5.10" departSpeed="0.00" departDelay="0.50" arrival="467.00" arrivalLane="47693393#2_0" arrivalPos="294.24" arrivalSpeed="18.52" duration="219.00" routeLength="1614.75" waitingTime="75.00" waitingCount="1" stopTime="0.00" timeLoss="97.18" rerouteNo="0" devices="tripinfo_330" vType="DEFAULT_VEHTYPE" speedFactor="0.96" vaporized=""/>
    <tripinfo id="215" depart="162.00" departLane="-47693393#5_0" departPos="5.10" departSpeed="0.00" departDelay="0.75" arrival="468.00" arrivalLane="E1_1" arrivalPos="369.00" arrivalSpeed="14.92" duration="306.00" routeLength="1750.73" waitingTime="158.00" waitingCount="2" stopTime="0.00" timeLoss="195.92" rerouteNo="0" devices="tripinfo_215" vType="DEFAULT_VEHTYPE" speedFactor="1.09" vaporized=""/>
    <tripinfo id="378" depart="284.00" departLane="-E21_0" departPos="5.10" departSpeed="0.00" departDelay="0.50" arrival="468.00" arrivalLane="E1_0" arrivalPos="369.00" arrivalSpeed="12.38" duration="184.00" routeLength="1050.00" waitingTime="88.00" waitingCount="1" stopTime="0.00" timeLoss="100.91" rerouteNo="0" devices="tripinfo_378" vType="DEFAULT_VEHTYPE" speedFactor="0.92" vaporized=""/>
    <tripinfo id="449" depart="337.00" departLane="-E25_0" departPos="5.10" departSpeed="0.00" departDelay="0.25" arrival="468.00" arrivalLane="E13_1" arrivalPos="382.60" arrivalSpeed="15.55" duration="131.00" routeLength="1134.61" waitingTime="40.00" waitingCount="1" stopTime="0.00" timeLoss="57.00" rerouteNo="0" devices="tripinfo_449" vType="DEFAULT_VEHTYPE" speedFactor="1.12" vaporized=""/>
    <tripinfo id="514" depart="387.00" departLane="-47693393#5_0" departPos="5.10" departSpeed="0.00" departDelay="1.50" arrival="468.00" arrivalLane="-E21_0" arrivalPos="263.57" arrivalSpeed="13.84" duration="81.00" routeLength="959.20" waitingTime="0.00" waitingCount="0" stopTime="0.00" timeLoss="23.08" rerouteNo="0" devices="tripinfo_514" vType="DEFAULT_VEHTYPE" speedFactor="1.08" vaporized=""/>
    <tripinfo id="268" depart="201.00" departLane="-E1_0" departPos="5.10" departSpeed="0.00" departDelay="0.00" arrival="469.00" arrivalLane="E15_0" arrivalPos="382.33" arrivalSpeed="12.42" duration="268.00" routeLength="1820.28" waitingTime="87.00" waitingCount="2" stopTime="0.00" timeLoss="130.74" rerouteNo="0" devices="tripinfo_268" vType="DEFAULT_VEHTYPE" speedFactor="0.96" vaporized=""/>
    <tripinfo id="379" depart="285.00" departLane="-E1_0" departPos="5.10" departSpeed="0.00" departDelay="0.75" arrival="470.00" arrivalLane="47693393#5_0" arrivalPos="315.08" arrivalSpeed="18.50" duration="185.00" routeLength="1735.18" waitingTime="21.00" waitingCount="1" stopTime="0.00" timeLoss="44.12" rerouteNo="0" devices="tripinfo_379" vType="DEFAULT_VEHTYPE" speedFactor="0.84" vaporized=""/>
    <tripinfo id="411" depart="309.00" departLane="-E6_0" departPos="5.10" departSpeed="0.00" departDelay="0.75" arrival="472.00" arrivalLane="E25_0" arrivalPos="330.97" arrivalSpeed="12.68" duration="163.00" routeLength="1652.95" waitingTime="14.00" waitingCount="1" stopTime="0.00" timeLoss="46.30" rerouteNo="0" devices="tripinfo_411" vType="DEFAULT_VEHTYPE" speedFactor="0.98" vaporized=""/>
    <tripinfo id="312" depart="234.00" departLane="-E20_0" departPos="5.10" departSpeed="0.00" departDelay="0.00" arrival="473.00" arrivalLane="E20_0" arrivalPos="350.11" arrivalSpeed="14.40" duration="239.00" routeLength="2617.85" waitingTime="14.00" waitingCount="1" stopTime="0.00" timeLoss="67.28" rerouteNo="0" devices="tripinfo_312" vType="DEFAULT_VEHTYPE" speedFactor="1.11" vaporized=""/>
    <tripinfo id="421" depart="317.00" departLane="-E6_0" departPos="5.10" departSpeed="0.00" departDelay="1.25" arrival="473.00" arrivalLane="E25_1" arrivalPos="330.97" arrivalSpeed="13.71" duration="156.00" routeLength="1652.95" waitingTime="7.00" waitingCount="1" stopTime="0.00" timeLoss="48.38" rerouteNo="0" devices="tripinfo_421" vType="DEFAULT_VEHTYPE" speedFactor="1.05" vaporized=""/>
    <tripinfo id="432" depart="324.00" departLane="-47621504#5_0" departPos="5.10" departSpeed="0.00" departDelay="0.00" arrival="476.00" arrivalLane="E25_0" arrivalPos="330.97" arrivalSpeed="13.97" duration="152.00" routeLength="1624.83" waitingTime="17.00" waitingCount="2" stopTime="0.00" timeLoss="54.65" rerouteNo="0" devices="tripinfo_432" vType="DEFAULT_VEHTYPE" speedFactor="1.05" vaporized=""/>
    <tripinfo id="382" depart="287.00" departLane="-E22_0" departPos="5.10" departSpeed="0.00" departDelay="0.50" arrival="477.00" arrivalLane="E6_0" arrivalPos="330.11" arrivalSpeed="11.37" duration="190.00" routeLength="1451.58" waitingTime="42.00" waitingCount="2" stopTime="0.00" timeLoss="64.82" rerouteNo="0" devices="tripinfo_382" vType="DEFAULT_VEHTYPE" speedFactor="0.85" vaporized=""/>
    <tripinfo id="255" depart="192.00" departLane="-E1_0" departPos="5.10" departSpeed="0.00" departDelay="0.75" arrival="478.00" arrivalLane="47693393#5_0" arrivalPos="315.08" arrivalSpeed="14.50" duration="286.00" routeLength="1735.18" waitingTime="86.00" waitingCount="2" stopTime="0.00" timeLoss="117.98" rerouteNo="0" devices="tripinfo_255" vType="DEFAULT_VEHTYPE" speedFactor="0.71" vaporized=""/>
    <tripinfo id="405" depart="304.00" departLane="-E17_0" departPos="5.10" departSpeed="0.00" departDelay="0.25" arrival="479.00" arrivalLane="47693393#5_1" arrivalPos="315.08" arrivalSpeed="20.27" duration="175.00" routeLength="1071.69" waitingTime="84.00" waitingCount="1" stopTime="0.00" timeLoss="101.60" rerouteNo="0" devices="tripinfo_405" vType="DEFAULT_VEHTYPE" speedFactor="0.95" vaporized=""/>
    <tripinfo id="369" depart="277.00" departLane="-E13_0" departPos="5.10" departSpeed="0.00" departDelay="0.25" arrival="480.00" arrivalLane="47693393#5_0" arrivalPos="315.08" arrivalSpeed="21.47" duration="203.00" routeLength="1481.83" waitingTime="84.00" waitingCount="1" stopTime="0.00" timeLoss="106.02" rerouteNo="0" devices="tripinfo_369" vType="DEFAULT_VEHTYPE" speedFactor="1.02" vaporized=""/>
    <tripinfo id="263" depart="198.00" departLane="E5_0" departPos="5.10" departSpeed="0.00" departDelay="0.75" arrival="481.00" arrivalLane="-E5_0" arrivalPos="399.05" arrivalSpeed="12.11" duration="283.00" routeLength="2110.43" waitingTime="98.00" waitingCount="1" stopTime="0.00" timeLoss="120.81" rerouteNo="0" devices="tripinfo_263" vType="DEFAULT_VEHTYPE" speedFactor="0.96" vaporized=""/>
    <tripinfo id="566" depart="425.00" departLane="-E13_0" departPos="5.10" departSpeed="0.00" departDelay="0.50" arrival="481.00" arrivalLane="-47621504#1_0" arrivalPos="333.17" arrivalSpeed="20.39" duration="56.00" routeLength="719.70" waitingTime="0.00" waitingCount="0" stopTime="0.00" timeLoss="8.89" rerouteNo="0" devices="tripinfo_566" vType="DEFAULT_VEHTYPE" speedFactor="0.93" vaporized=""/>
    <tripinfo id="576" depart="432.00" departLane="-E6_0" departPos="5.10" departSpeed="0.00" departDelay="0.00" arrival="483.00" arrivalLane="47621504#5_2" arrivalPos="282.84" arrivalSpeed="21.81" duration="51.00" routeLength="633.31" waitingTime="1.00" waitingCount="1" stopTime="0.00" timeLoss="12.49" rerouteNo="0" devices="tripinfo_576" vType="DEFAULT_VEHTYPE" speedFactor="1.02" vaporized=""/>
    <tripinfo id="313" depart="237.00" departLane="-E1_0" departPos="5.10" departSpeed="0.00" departDelay="2.25" arrival="484.00" arrivalLane="-E5_1" arrivalPos="399.05" arrivalSpeed="13.81" duration="247.00" routeLength="1565.57" waitingTime="116.00" waitingCount="2" stopTime="0.00" timeLoss="141.34" rerouteNo="0" devices="tripinfo_313" vType="DEFAULT_VEHTYPE" speedFactor="1.07" vaporized=""/>
    <tripinfo id="339" depart="255.00" departLane="-E1_0" departPos="5.10" departSpeed="0.00" departDelay="0.75" arrival="485.00" arrivalLane="-E5_1" arrivalPos="399.05" arrivalSpeed="16.09" duration="230.00" routeLength="1565.57" waitingTime="102.00" waitingCount="2" stopTime="0.00" timeLoss="133.39" rerouteNo="0" devices="tripinfo_339" vType="DEFAULT_VEHTYPE" speedFactor="1.17" vaporized=""/>
    <tripinfo id="348" depart="265.00" departLane="-E6_0" departPos="5.10" departSpeed="0.00" departDelay="4.00" arrival="487.00" arrivalLane="E8_2" arrivalPos="236.52" arrivalSpeed="15.68" duration="222.00" routeLength="1363.93" waitingTime="109.00" waitingCount="1" stopTime="0.00" timeLoss="128.85" rerouteNo="0" devices="tripinfo_348" vType="DEFAULT_VEHTYPE" speedFactor="1.13" vaporized=""/>
    <tripinfo id="417" depart="313.00" departLane="-E8_0" departPos="5.10" departSpeed="0.00" departDelay="0.25" arrival="487.00" arrivalLane="E1_1" arrivalPos="369.00" arrivalSpeed="14.14" duration="174.00" routeLength="1707.43" waitingTime="39.00" waitingCount="2" stopTime="0.00" timeLoss="70.47" rerouteNo="0" devices="tripinfo_417" vType="DEFAULT_VEHTYPE" speedFactor="1.11" vaporized=""/>
    <tripinfo id="571" depart="429.00" departLane="-E15_0" departPos="5.10" departSpeed="0.00" departDelay="0.75" arrival="487.00" arrivalLane="47693393#5_2" arrivalPos="315.08" arrivalSpeed="21.55" duration="58.00" routeLength="717.16" waitingTime="5.00" waitingCount="1" stopTime="0.00" timeLoss="14.99" rerouteNo="0" devices="tripinfo_571" vType="DEFAULT_VEHTYPE" speedFactor="1.03" vaporized=""/>
    <tripinfo id="262" depart="199.00" departLane="-E6_0" departPos="5.10" departSpeed="0.00" departDelay="2.50" arrival="488.00" arrivalLane="E2_2" arrivalPos="256.37" arrivalSpeed="14.29" duration="289.00" routeLength="1005.63" waitingTime="194.00" waitingCount="3" stopTime="0.00" timeLoss="218.91" rerouteNo="0" devices="tripinfo_262" vType="DEFAULT_VEHTYPE" speedFactor="1.04" vaporized=""/>
    <tripinfo id="441" depart="331.00" departLane="-47621504#5_0" departPos="5.10" departSpeed="0.00" departDelay="0.25" arrival="488.00" arrivalLane="E25_1" arrivalPos="330.97" arrivalSpeed="12.73" duration="157.00" routeLength="1624.83" waitingTime="8.00" waitingCount="1" stopTime="0.00" timeLoss="46.83" rerouteNo="0" devices="tripinfo_441" vType="DEFAULT_VEHTYPE" speedFactor="0.93" vaporized=""/>
    <tripinfo id="240" depart="186.00" departLane="-E15_0" departPos="5.10" departSpeed="0.00" departDelay="6.00" arrival="489.00" arrivalLane="-47621504#1_2" arrivalPos="333.17" arrivalSpeed="20.70" duration="303.00" routeLength="1515.23" waitingTime="175.00" waitingCount="2" stopTime="0.00" timeLoss="197.22" rerouteNo="0" devices="tripinfo_240" vType="DEFAULT_VEHTYPE" speedFactor="0.95" vaporized=""/>
    <tripinfo id="465" depart="349.00" departLane="-E10_0" departPos="5.10" departSpeed="0.00" departDelay="0.25" arrival="489.00" arrivalLane="E2_0" arrivalPos="256.37" arrivalSpeed="13.79" duration="140.00" routeLength="1053.49" waitingTime="43.00" waitingCount="1" stopTime="0.00" timeLoss="61.11" rerouteNo="0" devices="tripinfo_465" vType="DEFAULT_VEHTYPE" speedFactor="1.06" vaporized=""/>
    <tripinfo id="477" depart="358.00" departLane="-E13_0" departPos="5.10" departSpeed="0.00" departDelay="0.25" arrival="490.00" arrivalLane="E25_2" arrivalPos="330.97" arrivalSpeed="13.48" duration="132.00" routeLength="1118.85" waitingTime="33.00" waitingCount="1" stopTime="0.00" timeLoss="49.00" rerouteNo="0" devices="tripinfo_477" vType="DEFAULT_VEHTYPE" speedFactor="0.99" vaporized=""/>
    <tripinfo id="591" depart="444.00" departLane="-47621504#5_0" departPos="5.10" departSpeed="0.00" departDelay="0.75" arrival="490.00" arrivalLane="E6_0" arrivalPos="330.11" arrivalSpeed="13.95" duration="46.00" routeLength="618.40" waitingTime="0.00" waitingCount="0" stopTime="0.00" timeLoss="9.71" rerouteNo="0" devices="tripinfo_591" vType="DEFAULT_VEHTYPE" speedFactor="1.06" vaporized=""/>
    <tripinfo id="246" depart="192.00" departLane="-E15_0" departPos="5.10" departSpeed="0.00" departDelay="7.50" arrival="491.00" arrivalLane="-47621504#1_2" arrivalPos="333.17" arrivalSpeed="21.25" duration="299.00" routeLength="1515.23" waitingTime="172.00" waitingCount="2" stopTime="0.00" timeLoss="195.02" rerouteNo="0" devices="tripinfo_246" vType="DEFAULT_VEHTYPE" speedFactor="0.97" vaporized=""/>
    <tripinfo id="355" depart="271.00" departLane="-E6_0" departPos="5.10" departSpeed="0.00" departDelay="4.75" arrival="491.00" arrivalLane="E2_2" arrivalPos="256.37" arrivalSpeed="14.01" duration="220.00" routeLength="1005.63" waitingTime="127.00" waitingCount="2" stopTime="0.00" timeLoss="148.56" rerouteNo="0" devices="tripinfo_355" vType="DEFAULT_VEHTYPE" speedFactor="1.03" vaporized=""/>
    <tripinfo id="284" depart="213.00" departLane="-E3_0" departPos="5.10" departSpeed="0.00" departDelay="0.00" arrival="492.00" arrivalLane="E25_0" arrivalPos="330.97" arrivalSpeed="9.59" duration="279.00" routeLength="2042.58" waitingTime="56.00" waitingCount="3" stopTime="0.00" timeLoss="92.06" rerouteNo="0" devices="tripinfo_284" vType="DEFAULT_VEHTYPE" speedFactor="0.76" vaporized=""/>
    <tripinfo id="286" depart="215.00" departLane="-E8_0" departPos="5.10" departSpeed="0.00" departDelay="0.50" arrival="492.00" arrivalLane="E8_2" arrivalPos="236.52" arrivalSpeed="12.47" duration="277.00" routeLength="1849.84" waitingTime="103.00" waitingCount="2" stopTime="0.00" timeLoss="139.85" rerouteNo="0" devices="tripinfo_286" vType="DEFAULT_VEHTYPE" speedFactor="0.98" vaporized=""/>
    <tripinfo id="314" depart="236.00" departLane="-E2_0" departPos="5.10" departSpeed="0.00" departDelay="0.50" arrival="492.00" arrivalLane="E2_2" arrivalPos="256.37" arrivalSpeed="16.50" duration="256.00" routeLength="1923.83" waitingTime="108.00" waitingCount="1" stopTime="0.00" timeLoss="145.84" rerouteNo="0" devices="tripinfo_314" vType="DEFAULT_VEHTYPE" speedFactor="1.21" vaporized=""/>
    <tripinfo id="506" depart="380.00" departLane="-E25_0" departPos="5.10" departSpeed="0.00" departDelay="0.50" arrival="493.00" arrivalLane="-47621504#1_2" arrivalPos="333.17" arrivalSpeed="21.19" duration="113.00" routeLength="1082.29" waitingTime="22.00" waitingCount="1" stopTime="0.00" timeLoss="42.79" rerouteNo="0" devices="tripinfo_506" vType="DEFAULT_VEHTYPE" speedFactor="1.01" vaporized=""/>
    <tripinfo id="419" depart="315.00" departLane="-E2_0" departPos="5.10" departSpeed="0.00" departDelay="0.75" arrival="494.00" arrivalLane="E8_2" arrivalPos="236.52" arrivalSpeed="13.16" duration="179.00" routeLength="887.78" waitingTime="90.00" waitingCount="2" stopTime="0.00" timeLoss="109.25" rerouteNo="0" devices="tripinfo_419" vType="DEFAULT_VEHTYPE" speedFactor="1.03" vaporized=""/>
    <tripinfo id="294" depart="221.00" departLane="-E15_0" departPos="5.10" departSpeed="0.00" departDelay="0.50" arrival="495.00" arrivalLane="-47621504#1_2" arrivalPos="333.17" arrivalSpeed="22.33" duration="274.00" routeLength="1515.23" waitingTime="141.00" waitingCount="3" stopTime="0.00" timeLoss="177.82" rerouteNo="0" devices="tripinfo_294" vType="DEFAULT_VEHTYPE" speedFactor="1.05" vaporized=""/>
    <tripinfo id="335" depart="252.00" departLane="-E15_0" departPos="5.10" departSpeed="0.00" departDelay="0.75" arrival="496.00" arrivalLane="E3_2" arrivalPos="306.82" arrivalSpeed="12.28" duration="244.00" routeLength="1689.61" waitingTime="78.00" waitingCount="3" stopTime="0.00" timeLoss="107.28" rerouteNo="0" devices="tripinfo_335" vType="DEFAULT_VEHTYPE" speedFactor="0.89" vaporized=""/>
    <tripinfo id="435" depart="327.00" departLane="-E25_0" departPos="5.10" departSpeed="0.00" departDelay="0.75" arrival="496.00" arrivalLane="E25_2" arrivalPos="330.97" arrivalSpeed="14.76" duration="169.00" routeLength="1973.95" waitingTime="3.00" waitingCount="1" stopTime="0.00" timeLoss="32.70" rerouteNo="0" devices="tripinfo_435" vType="DEFAULT_VEHTYPE" speedFactor="1.06" vaporized=""/>
    <tripinfo id="251" depart="197.00" departLane="-E15_0" departPos="5.10" departSpeed="0.00" departDelay="8.75" arrival="497.00" arrivalLane="E13_0" arrivalPos="382.60" arrivalSpeed="11.07" duration="300.00" routeLength="1567.55" waitingTime="151.00" waitingCount="2" stopTime="0.00" timeLoss="171.07" rerouteNo="0" devices="tripinfo_251" vType="DEFAULT_VEHTYPE" speedFactor="0.88" vaporized=""/>
    <tripinfo id="344" depart="261.00" departLane="-E1_0" departPos="5.10" departSpeed="0.00" departDelay="3.00" arrival="497.00" arrivalLane="E2_2" arrivalPos="256.37" arrivalSpeed="12.34" duration="236.00" routeLength="1338.26" waitingTime="118.00" waitingCount="2" stopTime="0.00" timeLoss="143.54" rerouteNo="0" devices="tripinfo_344" vType="DEFAULT_VEHTYPE" speedFactor="0.98" vaporized=""/>
    <tripinfo id="428" depart="321.00" departLane="-E8_0" departPos="5.10" departSpeed="0.00" departDelay="0.00" arrival="497.00" arrivalLane="E1_0" arrivalPos="369.00" arrivalSpeed="12.96" duration="176.00" routeLength="1707.43" waitingTime="29.00" waitingCount="2" stopTime="0.00" timeLoss="56.70" rerouteNo="0" devices="tripinfo_428" vType="DEFAULT_VEHTYPE" speedFactor="0.97" vaporized=""/>
    <tripinfo id="264" depart="198.00" departLane="-47621504#5_0" departPos="5.10" departSpeed="0.00" departDelay="0.00" arrival="498.00" arrivalLane="-E3_1" arrivalPos="306.82" arrivalSpeed="14.86" duration="300.00" routeLength="1319.11" waitingTime="167.00" waitingCount="4" stopTime="0.00" timeLoss="228.41" rerouteNo="0" devices="tripinfo_264" vType="DEFAULT_VEHTYPE" speedFactor="1.13" vaporized=""/>
    <tripinfo id="338" depart="254.00" departLane="-E8_0" departPos="5.10" departSpeed="0.00" departDelay="0.50" arrival="498.00" arrivalLane="E8_2" arrivalPos="236.52" arrivalSpeed="13.03" duration="244.00" routeLength="1849.84" waitingTime="79.00" waitingCount="1" stopTime="0.00" timeLoss="104.12" rerouteNo="0" devices="tripinfo_338" vType="DEFAULT_VEHTYPE" speedFactor="0.96" vaporized=""/>
    <tripinfo id="474" depart="358.00" departLane="E5_0" departPos="5.10" departSpeed="0.00" departDelay="2.50" arrival="498.00" arrivalLane="E3_2" arrivalPos="306.82" arrivalSpeed="13.72" duration="140.00" routeLength="1404.89" waitingTime="18.00" waitingCount="1" stopTime="0.00" timeLoss="42.21" rerouteNo="0" devices="tripinfo_474" vType="DEFAULT_VEHTYPE" speedFactor="1.04" vaporized=""/>
    <tripinfo id="406" depart="305.00" departLane="-E1_0" departPos="5.10" departSpeed="0.00" departDelay="0.50" arrival="500.00" arrivalLane="E2_2" arrivalPos="256.37" arrivalSpeed="12.97" duration="195.00" routeLength="1338.26" waitingTime="77.00" waitingCount="1" stopTime="0.00" timeLoss="100.84" rerouteNo="0" devices="tripinfo_406" vType="DEFAULT_VEHTYPE" speedFactor="0.96" vaporized=""/>
    <tripinfo id="205" depart="155.00" departLane="47621504#1_0" departPos="5.10" departSpeed="0.00" departDelay="1.25" arrival="502.00" arrivalLane="E2_2" arrivalPos="256.37" arrivalSpeed="13.68" duration="347.00" routeLength="1599.18" waitingTime="206.00" waitingCount="3" stopTime="0.00" timeLoss="249.84" rerouteNo="0" devices="tripinfo_205" vType="DEFAULT_VEHTYPE" speedFactor="1.02" vaporized=""/>
    <tripinfo id="554" depart="416.00" departLane="-E25_0" departPos="5.10" departSpeed="0.00" departDelay="0.50" arrival="502.00" arrivalLane="47693393#5_0" arrivalPos="315.08" arrivalSpeed="18.75" duration="86.00" routeLength="1010.77" waitingTime="0.00" waitingCount="0" stopTime="0.00" timeLoss="12.07" rerouteNo="0" devices="tripinfo_554" vType="DEFAULT_VEHTYPE" speedFactor="0.90" vaporized=""/>
    <tripinfo id="602" depart="452.00" departLane="-E15_0" departPos="5.10" departSpeed="0.00" departDelay="0.50" arrival="502.00" arrivalLane="47693393#5_2" arrivalPos="315.08" arrivalSpeed="22.98" duration="50.00" routeLength="717.16" waitingTime="0.00" waitingCount="0" stopTime="0.00" timeLoss="8.17" rerouteNo="0" devices="tripinfo_602" vType="DEFAULT_VEHTYPE" speedFactor="1.05" vaporized=""/>
    <tripinfo id="258" depart="194.00" departLane="-E10_0" departPos="5.10" departSpeed="0.00" departDelay="0.50" arrival="503.00" arrivalLane="-47693393#2_1" arrivalPos="294.63" arrivalSpeed="12.15" duration="309.00" routeLength="1813.24" waitingTime="138.00" waitingCount="5" stopTime="0.00" timeLoss="179.87" rerouteNo="0" devices="tripinfo_258" vType="DEFAULT_VEHTYPE" speedFactor="1.01" vaporized=""/>
    <tripinfo id="329" depart="249.00" departLane="-47621504#5_0" departPos="5.10" departSpeed="0.00" departDelay="2.25" arrival="504.00" arrivalLane="-E3_1" arrivalPos="306.82" arrivalSpeed="12.18" duration="255.00" routeLength="1319.11" waitingTime="125.00" waitingCount="3" stopTime="0.00" timeLoss="165.60" rerouteNo="0" devices="tripinfo_329" vType="DEFAULT_VEHTYPE" speedFactor="0.90" vaporized=""/>
    <tripinfo id="321" depart="241.00" departLane="-E6_0" departPos="5.10" departSpeed="0.00" departDelay="0.25" arrival="505.00" arrivalLane="-E21_1" arrivalPos="263.57" arrivalSpeed="11.64" duration="264.00" routeLength="1600.76" waitingTime="106.00" waitingCount="3" stopTime="0.00" timeLoss="138.66" rerouteNo="0" devices="tripinfo_321" vType="DEFAULT_VEHTYPE" speedFactor="0.87" vaporized=""/>
    <tripinfo id="371" depart="280.00" departLane="-E13_0" departPos="5.10" departSpeed="0.00" departDelay="1.75" arrival="506.00" arrivalLane="E2_2" arrivalPos="256.37" arrivalSpeed="12.12" duration="226.00" routeLength="1646.09" waitingTime="73.00" waitingCount="2" stopTime="0.00" timeLoss="105.32" rerouteNo="0" devices="tripinfo_371" vType="DEFAULT_VEHTYPE" speedFactor="0.94" vaporized=""/>
    <tripinfo id="249" depart="187.00" departLane="-E2_0" departPos="5.10" departSpeed="0.00" departDelay="0.25" arrival="508.00" arrivalLane="-E21_1" arrivalPos="263.57" arrivalSpeed="14.63" duration="321.00" routeLength="1924.71" waitingTime="141.00" waitingCount="4" stopTime="0.00" timeLoss="201.63" rerouteNo="0" devices="tripinfo_249" vType="DEFAULT_VEHTYPE" speedFactor="1.11" vaporized=""/>
    <tripinfo id="420" depart="315.00" departLane="-E13_0" departPos="5.10" departSpeed="0.00" departDelay="0.00" arrival="508.00" arrivalLane="E2_2" arrivalPos="256.37" arrivalSpeed="12.68" duration="193.00" routeLength="1646.09" waitingTime="50.00" waitingCount="1" stopTime="0.00" timeLoss="74.10" rerouteNo="0" devices="tripinfo_420" vType="DEFAULT_VEHTYPE" speedFactor="0.94" vaporized=""/>
    <tripinfo id="393" depart="295.00" departLane="E5_0" departPos="5.10" departSpeed="0.00" departDelay="0.25" arrival="509.00" arrivalLane="47621504#5_1" arrivalPos="282.84" arrivalSpeed="24.73" duration="214.00" routeLength="1776.01" waitingTime="85.00" waitingCount="2" stopTime="0.00" timeLoss="113.22" rerouteNo="0" devices="tripinfo_393" vType="DEFAULT_VEHTYPE" speedFactor="1.12" vaporized=""/>
    <tripinfo id="472" depart="354.00" departLane="-E13_0" departPos="5.10" departSpeed="0.00" departDelay="0.00" arrival="509.00" arrivalLane="-E19_1" arrivalPos="273.06" arrivalSpeed="4.89" duration="155.00" routeLength="1454.75" waitingTime="36.00" waitingCount="1" stopTime="0.00" timeLoss="53.59" rerouteNo="0" devices="tripinfo_472" vType="DEFAULT_VEHTYPE" speedFactor="1.04" vaporized=""/>
    <tripinfo id="364" depart="273.00" departLane="-47621504#5_0" departPos="5.10" departSpeed="0.00" departDelay="0.00" arrival="510.00" arrivalLane="E2_2" arrivalPos="256.37" arrivalSpeed="13.16" duration="237.00" routeLength="955.35" waitingTime="148.00" waitingCount="2" stopTime="0.00" timeLoss="173.40" rerouteNo="0" devices="tripinfo_364" vType="DEFAULT_VEHTYPE" speedFactor="0.99" vaporized=""/>
    <tripinfo id="485" depart="364.00" departLane="-E1_0" departPos="5.10" departSpeed="0.00" departDelay="0.25" arrival="511.00" arrivalLane="-47621504#1_1" arrivalPos="333.17" arrivalSpeed="23.93" duration="147.00" routeLength="1000.21" waitingTime="71.00" waitingCount="1" stopTime="0.00" timeLoss="88.03" rerouteNo="0" devices="tripinfo_485" vType="DEFAULT_VEHTYPE" speedFactor="1.08" vaporized=""/>
    <tripinfo id="384" depart="288.00" departLane="-47693393#5_0" departPos="5.10" departSpeed="0.00" departDelay="0.00" arrival="512.00" arrivalLane="E8_1" arrivalPos="236.52" arrivalSpeed="14.15" duration="224.00" routeLength="1197.10" waitingTime="137.00" waitingCount="2" stopTime="0.00" timeLoss="161.34" rerouteNo="0" devices="tripinfo_384" vType="DEFAULT_VEHTYPE" speedFactor="1.10" vaporized=""/>
    <tripinfo id="400" depart="301.00" departLane="-E10_0" departPos="5.10" departSpeed="0.00" departDelay="1.00" arrival="512.00" arrivalLane="47621504#5_0" arrivalPos="282.84" arrivalSpeed="21.42" duration="211.00" routeLength="1479.21" waitingTime="84.00" waitingCount="1" stopTime="0.00" timeLoss="101.42" rerouteNo="0" devices="tripinfo_400" vType="DEFAULT_VEHTYPE" speedFactor="0.98" vaporized=""/>
    <tripinfo id="450" depart="338.00" departLane="E5_0" departPos="5.10" departSpeed="0.00" departDelay="0.50" arrival="512.00" arrivalLane="47621504#5_1" arrivalPos="282.84" arrivalSpeed="23.23" duration="174.00" routeLength="1776.01" waitingTime="50.00" waitingCount="1" stopTime="0.00" timeLoss="68.81" rerouteNo="0" devices="tripinfo_450" vType="DEFAULT_VEHTYPE" speedFactor="1.07" vaporized=""/>
    <tripinfo id="500" depart="375.00" departLane="-47693393#5_0" departPos="5.10" departSpeed="0.00" departDelay="0.00" arrival="512.00" arrivalLane="E19_0" arrivalPos="273.06" arrivalSpeed="14.46" duration="137.00" routeLength="1600.53" waitingTime="6.00" waitingCount="1" stopTime="0.00" timeLoss="33.93" rerouteNo="0" devices="tripinfo_500" vType="DEFAULT_VEHTYPE" speedFactor="1.07" vaporized=""/>
    <tripinfo id="357" depart="268.00" departLane="-E2_0" departPos="5.10" departSpeed="0.00" departDelay="0.25" arrival="513.00" arrivalLane="-47693393#2_1" arrivalPos="294.63" arrivalSpeed="11.96" duration="245.00" routeLength="1279.44" waitingTime="115.00" waitingCount="4" stopTime="0.00" timeLoss="155.32" rerouteNo="0" devices="tripinfo_357" vType="DEFAULT_VEHTYPE" speedFactor="0.95" vaporized=""/>
    <tripinfo id="545" depart="409.00" departLane="E23_0" departPos="5.10" departSpeed="0.00" departDelay="0.25" arrival="513.00" arrivalLane="-47621504#1_1" arrivalPos="333.17" arrivalSpeed="23.08" duration="104.00" routeLength="622.18" waitingTime="56.00" waitingCount="1" stopTime="0.00" timeLoss="69.46" rerouteNo="0" devices="tripinfo_545" vType="DEFAULT_VEHTYPE" speedFactor="1.04" vaporized=""/>
    <tripinfo id="519" depart="390.00" departLane="-E1_0" departPos="5.10" departSpeed="0.00" departDelay="0.75" arrival="514.00" arrivalLane="-47621504#1_1" arrivalPos="333.17" arrivalSpeed="22.82" duration="124.00" routeLength="1000.21" waitingTime="47.00" waitingCount="1" stopTime="0.00" timeLoss="63.51" rerouteNo="0" devices="tripinfo_519" vType="DEFAULT_VEHTYPE" speedFactor="1.05" vaporized=""/>
    <tripinfo id="467" depart="351.00" departLane="-E20_0" departPos="5.10" departSpeed="0.00" departDelay="0.75" arrival="515.00" arrivalLane="E8_1" arrivalPos="236.52" arrivalSpeed="13.32" duration="164.00" routeLength="928.65" waitingTime="86.00" waitingCount="1" stopTime="0.00" timeLoss="104.52" rerouteNo="0" devices="tripinfo_467" vType="DEFAULT_VEHTYPE" speedFactor="1.00" vaporized=""/>
    <tripinfo id="408" depart="306.00" departLane="-E8_0" departPos="5.10" departSpeed="0.00" departDelay="0.00" arrival="516.00" arrivalLane="-47621504#1_1" arrivalPos="333.17" arrivalSpeed="22.02" duration="210.00" routeLength="1963.00" waitingTime="52.00" waitingCount="3" stopTime="0.00" timeLoss="87.13" rerouteNo="0" devices="tripinfo_408" vType="DEFAULT_VEHTYPE" speedFactor="1.01" vaporized=""/>
    <tripinfo id="415" depart="312.00" departLane="E0_0" departPos="5.10" departSpeed="0.00" departDelay="0.75" arrival="516.00" arrivalLane="E1_0" arrivalPos="369.00" arrivalSpeed="14.79" duration="204.00" routeLength="1056.64" waitingTime="107.00" waitingCount="1" stopTime="0.00" timeLoss="138.55" rerouteNo="0" devices="tripinfo_415" vType="DEFAULT_VEHTYPE" speedFactor="1.07" vaporized=""/>
    <tripinfo id="401" depart="301.00" departLane="-E25_0" departPos="5.10" departSpeed="0.00" departDelay="0.25" arrival="517.00" arrivalLane="E8_1" arrivalPos="236.52" arrivalSpeed="14.28" duration="216.00" routeLength="1559.66" waitingTime="82.00" waitingCount="2" stopTime="0.00" timeLoss="113.25" rerouteNo="0" devices="tripinfo_401" vType="DEFAULT_VEHTYPE" speedFactor="1.03" vaporized=""/>
    <tripinfo id="399" depart="300.00" departLane="-E2_0" departPos="5.10" departSpeed="0.00" departDelay="0.75" arrival="518.00" arrivalLane="E25_1" arrivalPos="330.97" arrivalSpeed="13.72" duration="218.00" routeLength="1234.67" waitingTime="115.00" waitingCount="2" stopTime="0.00" timeLoss="134.47" rerouteNo="0" devices="tripinfo_399" vType="DEFAULT_VEHTYPE" speedFactor="1.07" vaporized=""/>
    <tripinfo id="430" depart="325.00" departLane="E0_0" departPos="5.10" departSpeed="0.00" departDelay="2.50" arrival="519.00" arrivalLane="E1_0" arrivalPos="369.00" arrivalSpeed="17.59" duration="194.00" routeLength="1056.64" waitingTime="106.00" waitingCount="1" stopTime="0.00" timeLoss="141.35" rerouteNo="0" devices="tripinfo_430" vType="DEFAULT_VEHTYPE" speedFactor="1.32" vaporized=""/>
    <tripinfo id="501" depart="376.00" departLane="-E21_0" departPos="5.10" departSpeed="0.00" departDelay="0.25" arrival="521.00" arrivalLane="E8_1" arrivalPos="236.52" arrivalSpeed="11.64" duration="145.00" routeLength="1201.25" waitingTime="37.00" waitingCount="1" stopTime="0.00" timeLoss="58.23" rerouteNo="0" devices="tripinfo_501" vType="DEFAULT_VEHTYPE" speedFactor="0.92" vaporized=""/>
    <tripinfo id="590" depart="443.00" departLane="47621504#1_0" departPos="5.10" departSpeed="0.00" departDelay="0.50" arrival="522.00" arrivalLane="E25_0" arrivalPos="330.97" arrivalSpeed="13.51" duration="79.00" routeLength="1051.37" waitingTime="0.00" waitingCount="0" stopTime="0.00" timeLoss="14.23" rerouteNo="0" devices="tripinfo_590" vType="DEFAULT_VEHTYPE" speedFactor="1.06" vaporized=""/>
    <tripinfo id="442" depart="335.00" departLane="E20_0" departPos="5.10" departSpeed="0.00" departDelay="3.50" arrival="524.00" arrivalLane="E17_0" arrivalPos="373.55" arrivalSpeed="14.64" duration="189.00" routeLength="1015.76" waitingTime="105.00" waitingCount="1" stopTime="0.00" timeLoss="121.03" rerouteNo="0" devices="tripinfo_442" vType="DEFAULT_VEHTYPE" speedFactor="1.11" vaporized=""/>
    <tripinfo id="416" depart="312.00" departLane="-E2_0" departPos="5.10" departSpeed="0.00" departDelay="0.00" arrival="529.00" arrivalLane="E1_0" arrivalPos="369.00" arrivalSpeed="15.28" duration="217.00" routeLength="1322.94" waitingTime="104.00" waitingCount="1" stopTime="0.00" timeLoss="136.97" rerouteNo="0" devices="tripinfo_416" vType="DEFAULT_VEHTYPE" speedFactor="1.13" vaporized=""/>
    <tripinfo id="469" depart="352.00" departLane="47621504#1_0" departPos="5.10" departSpeed="0.00" departDelay="0.25" arrival="529.00" arrivalLane="47621504#5_1" arrivalPos="282.84" arrivalSpeed="18.92" duration="177.00" routeLength="1247.15" waitingTime="88.00" waitingCount="1" stopTime="0.00" timeLoss="103.17" rerouteNo="0" devices="tripinfo_469" vType="DEFAULT_VEHTYPE" speedFactor="0.87" vaporized=""/>
    <tripinfo id="375" depart="283.00" departLane="-E13_0" departPos="5.10" departSpeed="0.00" departDelay="1.75" arrival="531.00" arrivalLane="E8_0" arrivalPos="236.52" arrivalSpeed="10.34" duration="248.00" routeLength="2009.84" waitingTime="38.00" waitingCount="3" stopTime="0.00" timeLoss="77.32" rerouteNo="0" devices="tripinfo_375" vType="DEFAULT_VEHTYPE" speedFactor="0.81" vaporized=""/>
    <tripinfo id="287" depart="216.00" departLane="-E10_0" departPos="5.10" departSpeed="0.00" departDelay="0.75" arrival="532.00" arrivalLane="E25_0" arrivalPos="330.97" arrivalSpeed="12.19" duration="316.00" routeLength="1734.73" waitingTime="156.00" waitingCount="2" stopTime="0.00" timeLoss="181.97" rerouteNo="0" devices="tripinfo_287" vType="DEFAULT_VEHTYPE" speedFactor="0.89" vaporized=""/>
    <tripinfo id="290" depart="219.00" departLane="-E10_0" departPos="5.10" departSpeed="0.00" departDelay="1.50" arrival="532.00" arrivalLane="E25_1" arrivalPos="330.97" arrivalSpeed="13.04" duration="313.00" routeLength="1734.73" waitingTime="155.00" waitingCount="2" stopTime="0.00" timeLoss="190.41" rerouteNo="0" devices="tripinfo_290" vType="DEFAULT_VEHTYPE" speedFactor="0.97" vaporized=""/>
    <tripinfo id="488" depart="366.00" departLane="-47693393#5_0" departPos="5.10" departSpeed="0.00" departDelay="0.00" arrival="533.00" arrivalLane="E8_1" arrivalPos="236.52" arrivalSpeed="14.42" duration="167.00" routeLength="1197.10" waitingTime="79.00" waitingCount="1" stopTime="0.00" timeLoss="103.78" rerouteNo="0" devices="tripinfo_488" vType="DEFAULT_VEHTYPE" speedFactor="1.09" vaporized=""/>
    <tripinfo id="343" depart="258.00" departLane="-E25_0" departPos="5.10" departSpeed="0.00" departDelay="0.75" arrival="534.00" arrivalLane="47621504#5_1" arrivalPos="282.84" arrivalSpeed="20.84" duration="276.00" routeLength="1624.69" waitingTime="146.00" waitingCount="2" stopTime="0.00" timeLoss="168.57" rerouteNo="0" devices="tripinfo_343" vType="DEFAULT_VEHTYPE" speedFactor="0.95" vaporized=""/>
    <tripinfo id="392" depart="294.00" departLane="-E10_0" departPos="5.10" departSpeed="0.00" departDelay="0.00" arrival="534.00" arrivalLane="E25_1" arrivalPos="330.97" arrivalSpeed="12.94" duration="240.00" routeLength="1734.73" waitingTime="85.00" waitingCount="2" stopTime="0.00" timeLoss="120.36" rerouteNo="0" devices="tripinfo_392" vType="DEFAULT_VEHTYPE" speedFactor="1.00" vaporized=""/>
    <tripinfo id="433" depart="325.00" departLane="-E10_0" departPos="5.10" departSpeed="0.00" departDelay="0.25" arrival="534.00" arrivalLane="47693393#5_1" arrivalPos="315.08" arrivalSpeed="22.83" duration="209.00" routeLength="1372.07" waitingTime="106.00" waitingCount="2" stopTime="0.00" timeLoss="131.09" rerouteNo="0" devices="tripinfo_433" vType="DEFAULT_VEHTYPE" speedFactor="1.05" vaporized=""/>
    <tripinfo id="496" depart="372.00" departLane="-E2_0" departPos="5.10" departSpeed="0.00" departDelay="0.00" arrival="535.00" arrivalLane="E1_0" arrivalPos="369.00" arrivalSpeed="15.28" duration="163.00" routeLength="1322.94" waitingTime="52.00" waitingCount="1" stopTime="0.00" timeLoss="82.31" rerouteNo="0" devices="tripinfo_496" vType="DEFAULT_VEHTYPE" speedFactor="1.11" vaporized=""/>
    <tripinfo id="385" depart="289.00" departLane="-E25_0" departPos="5.10" departSpeed="0.00" departDelay="0.25" arrival="536.00" arrivalLane="47621504#5_1" arrivalPos="282.84" arrivalSpeed="23.20" duration="247.00" routeLength="1624.69" waitingTime="117.00" waitingCount="2" stopTime="0.00" timeLoss="150.09" rerouteNo="0" devices="tripinfo_385" vType="DEFAULT_VEHTYPE" speedFactor="1.06" vaporized=""/>
    <tripinfo id="397" depart="298.00" departLane="-E10_0" departPos="5.10" departSpeed="0.00" departDelay="0.25" arrival="536.00" arrivalLane="E25_1" arrivalPos="330.97" arrivalSpeed="14.33" duration="238.00" routeLength="1734.73" waitingTime="82.00" waitingCount="2" stopTime="0.00" timeLoss="131.51" rerouteNo="0" devices="tripinfo_397" vType="DEFAULT_VEHTYPE" speedFactor="1.12" vaporized=""/>
    <tripinfo id="516" depart="387.00" departLane="-E6_0" departPos="5.10" departSpeed="0.00" departDelay="0.00" arrival="540.00" arrivalLane="-47621504#1_1" arrivalPos="333.17" arrivalSpeed="20.03" duration="153.00" routeLength="1275.34" waitingTime="52.00" waitingCount="1" stopTime="0.00" timeLoss="70.88" rerouteNo="0" devices="tripinfo_516" vType="DEFAULT_VEHTYPE" speedFactor="0.91" vaporized=""/>
    <tripinfo id="407" depart="306.00" departLane="-E25_0" departPos="5.10" departSpeed="0.00" departDelay="0.75" arrival="542.00" arrivalLane="47621504#5_1" arrivalPos="282.84" arrivalSpeed="18.67" duration="236.00" routeLength="1624.69" waitingTime="90.00" waitingCount="2" stopTime="0.00" timeLoss="117.69" rerouteNo="0" devices="tripinfo_407" vType="DEFAULT_VEHTYPE" speedFactor="0.86" vaporized=""/>
    <tripinfo id="562" depart="422.00" departLane="-E6_0" departPos="5.10" departSpeed="0.00" departDelay="0.50" arrival="542.00" arrivalLane="-47621504#1_1" arrivalPos="333.17" arrivalSpeed="21.69" duration="120.00" routeLength="1275.34" waitingTime="24.00" waitingCount="1" stopTime="0.00" timeLoss="43.86" rerouteNo="0" devices="tripinfo_562" vType="DEFAULT_VEHTYPE" speedFactor="0.99" vaporized=""/>
    <tripinfo id="518" depart="390.00" departLane="-E10_0" departPos="5.10" departSpeed="0.00" departDelay="1.50" arrival="543.00" arrivalLane="47693393#5_1" arrivalPos="315.08" arrivalSpeed="22.27" duration="153.00" routeLength="1372.07" waitingTime="49.00" waitingCount="1" stopTime="0.00" timeLoss="72.98" rerouteNo="0" devices="tripinfo_518" vType="DEFAULT_VEHTYPE" speedFactor="1.03" vaporized=""/>
    <tripinfo id="617" depart="468.00" departLane="-E25_0" departPos="5.10" departSpeed="0.00" departDelay="5.25" arrival="544.00" arrivalLane="-E3_1" arrivalPos="306.82" arrivalSpeed="14.88" duration="76.00" routeLength="950.91" waitingTime="0.00" waitingCount="0" stopTime="0.00" timeLoss="13.65" rerouteNo="0" devices="tripinfo_617" vType="DEFAULT_VEHTYPE" speedFactor="1.11" vaporized=""/>
    <tripinfo id="563" depart="423.00" departLane="E3_0" departPos="5.10" departSpeed="0.00" departDelay="0.75" arrival="545.00" arrivalLane="E25_0" arrivalPos="330.97" arrivalSpeed="12.70" duration="122.00" routeLength="950.98" waitingTime="42.00" waitingCount="1" stopTime="0.00" timeLoss="52.80" rerouteNo="0" devices="tripinfo_563" vType="DEFAULT_VEHTYPE" speedFactor="1.00" vaporized=""/>
    <tripinfo id="626" depart="470.00" departLane="-E22_0" departPos="5.10" departSpeed="0.00" departDelay="0.50" arrival="548.00" arrivalLane="E25_1" arrivalPos="330.97" arrivalSpeed="14.03" duration="78.00" routeLength="996.63" waitingTime="0.00" waitingCount="0" stopTime="0.00" timeLoss="9.22" rerouteNo="0" devices="tripinfo_626" vType="DEFAULT_VEHTYPE" speedFactor="1.05" vaporized=""/>
    <tripinfo id="609" depart="457.00" departLane="-47693393#5_0" departPos="5.10" departSpeed="0.00" departDelay="0.25" arrival="551.00" arrivalLane="-E5_0" arrivalPos="399.05" arrivalSpeed="14.12" duration="94.00" routeLength="1019.09" waitingTime="11.00" waitingCount="1" stopTime="0.00" timeLoss="31.84" rerouteNo="0" devices="tripinfo_609" vType="DEFAULT_VEHTYPE" speedFactor="1.06" vaporized=""/>
    <tripinfo id="618" depart="464.00" departLane="-47621504#5_0" departPos="5.10" departSpeed="0.00" departDelay="0.50" arrival="551.00" arrivalLane="E1_0" arrivalPos="369.00" arrivalSpeed="13.78" duration="87.00" routeLength="970.87" waitingTime="8.00" waitingCount="1" stopTime="0.00" timeLoss="31.36" rerouteNo="0" devices="tripinfo_618" vType="DEFAULT_VEHTYPE" speedFactor="1.00" vaporized=""/>
    <tripinfo id="387" depart="291.00" departLane="-E22_0" departPos="5.10" departSpeed="0.00" departDelay="0.75" arrival="552.00" arrivalLane="-E0_0" arrivalPos="371.34" arrivalSpeed="11.28" duration="261.00" routeLength="1992.19" waitingTime="82.00" waitingCount="1" stopTime="0.00" timeLoss="106.64" rerouteNo="0" devices="tripinfo_387" vType="DEFAULT_VEHTYPE" speedFactor="0.90" vaporized=""/>
    <tripinfo id="480" depart="360.00" departLane="-E6_0" departPos="5.10" departSpeed="0.00" departDelay="0.00" arrival="553.00" arrivalLane="E13_1" arrivalPos="382.60" arrivalSpeed="13.59" duration="193.00" routeLength="1307.14" waitingTime="80.00" waitingCount="1" stopTime="0.00" timeLoss="108.13" rerouteNo="0" devices="tripinfo_480" vType="DEFAULT_VEHTYPE" speedFactor="1.03" vaporized=""/>
    <tripinfo id="556" depart="417.00" departLane="-E6_0" departPos="5.10" departSpeed="0.00" departDelay="0.00" arrival="554.00" arrivalLane="47621504#4_0" arrivalPos="286.75" arrivalSpeed="15.85" duration="137.00" routeLength="1715.85" waitingTime="0.00" waitingCount="0" stopTime="0.00" timeLoss="19.13" rerouteNo="0" devices="tripinfo_556" vType="DEFAULT_VEHTYPE" speedFactor="1.00" vaporized=""/>
    <tripinfo id="478" depart="359.00" departLane="-47621504#5_0" departPos="5.10" departSpeed="0.00" departDelay="0.50" arrival="556.00" arrivalLane="E13_0" arrivalPos="382.60" arrivalSpeed="11.65" duration="197.00" routeLength="1279.02" waitingTime="91.00" waitingCount="1" stopTime="0.00" timeLoss="109.66" rerouteNo="0" devices="tripinfo_478" vType="DEFAULT_VEHTYPE" speedFactor="0.88" vaporized=""/>
    <tripinfo id="498" depart="374.00" departLane="-E13_0" departPos="5.10" departSpeed="0.00" departDelay="0.50" arrival="560.00" arrivalLane="E1_2" arrivalPos="369.00" arrivalSpeed="15.06" duration="186.00" routeLength="1062.67" waitingTime="99.00" waitingCount="2" stopTime="0.00" timeLoss="119.03" rerouteNo="0" devices="tripinfo_498" vType="DEFAULT_VEHTYPE" speedFactor="1.17" vaporized=""/>
    <tripinfo id="548" depart="413.00" departLane="47621504#1_0" departPos="5.10" departSpeed="0.00" departDelay="2.00" arrival="560.00" arrivalLane="E13_2" arrivalPos="382.60" arrivalSpeed="15.24" duration="147.00" routeLength="735.55" waitingTime="95.00" waitingCount="1" stopTime="0.00" timeLoss="108.46" rerouteNo="0" devices="tripinfo_548" vType="DEFAULT_VEHTYPE" speedFactor="1.17" vaporized=""/>
    <tripinfo id="613" depart="462.00" departLane="-E8_0" departPos="5.10" departSpeed="0.00" departDelay="2.25" arrival="561.00" arrivalLane="E20_0" arrivalPos="350.11" arrivalSpeed="12.82" duration="99.00" routeLength="913.22" waitingTime="16.00" waitingCount="1" stopTime="0.00" timeLoss="37.83" rerouteNo="0" devices="tripinfo_613" vType="DEFAULT_VEHTYPE" speedFactor="0.96" vaporized=""/>
    <tripinfo id="386" depart="290.00" departLane="-47693411#4_0" departPos="5.10" departSpeed="0.00" departDelay="0.50" arrival="562.00" arrivalLane="E13_0" arrivalPos="382.60" arrivalSpeed="12.57" duration="272.00" routeLength="1743.68" waitingTime="109.00" waitingCount="2" stopTime="0.00" timeLoss="146.22" rerouteNo="0" devices="tripinfo_386" vType="DEFAULT_VEHTYPE" speedFactor="0.99" vaporized=""/>
    <tripinfo id="702" depart="529.00" departLane="-E17_0" departPos="5.10" departSpeed="0.00" departDelay="2.50" arrival="562.00" arrivalLane="-E17_0" arrivalPos="373.55" arrivalSpeed="12.73" duration="33.00" routeLength="368.45" waitingTime="0.00" waitingCount="0" stopTime="0.00" timeLoss="4.36" rerouteNo="0" devices="tripinfo_702" vType="DEFAULT_VEHTYPE" speedFactor="0.94" vaporized=""/>
    <tripinfo id="366" depart="277.00" departLane="E22_0" departPos="5.10" departSpeed="0.00" departDelay="2.50" arrival="563.00" arrivalLane="-E5_1" arrivalPos="399.05" arrivalSpeed="15.11" duration="286.00" routeLength="2149.53" waitingTime="116.00" waitingCount="2" stopTime="0.00" timeLoss="152.99" rerouteNo="0" devices="tripinfo_366" vType="DEFAULT_VEHTYPE" speedFactor="1.11" vaporized=""/>
    <tripinfo id="237" depart="183.00" departLane="-E15_0" departPos="5.10" departSpeed="0.00" departDelay="5.25" arrival="564.00" arrivalLane="E6_0" arrivalPos="330.11" arrivalSpeed="11.40" duration="381.00" routeLength="2075.23" waitingTime="181.00" waitingCount="3" stopTime="0.00" timeLoss="217.25" rerouteNo="0" devices="tripinfo_237" vType="DEFAULT_VEHTYPE" speedFactor="0.88" vaporized=""/>
    <tripinfo id="396" depart="297.00" departLane="E16_0" departPos="5.10" departSpeed="0.00" departDelay="0.00" arrival="564.00" arrivalLane="E6_2" arrivalPos="330.11" arrivalSpeed="13.11" duration="267.00" routeLength="1665.08" waitingTime="109.00" waitingCount="2" stopTime="0.00" timeLoss="150.27" rerouteNo="0" devices="tripinfo_396" vType="DEFAULT_VEHTYPE" speedFactor="0.98" vaporized=""/>
    <tripinfo id="388" depart="291.00" departLane="E5_0" departPos="5.10" departSpeed="0.00" departDelay="0.00" arrival="565.00" arrivalLane="E6_1" arrivalPos="330.11" arrivalSpeed="15.63" duration="274.00" routeLength="1820.19" waitingTime="137.00" waitingCount="2" stopTime="0.00" timeLoss="169.44" rerouteNo="0" devices="tripinfo_388" vType="DEFAULT_VEHTYPE" speedFactor="1.19" vaporized=""/>
    <tripinfo id="486" depart="365.00" departLane="47621504#1_0" departPos="5.10" departSpeed="0.00" departDelay="0.50" arrival="566.00" arrivalLane="E6_2" arrivalPos="330.11" arrivalSpeed="16.85" duration="201.00" routeLength="1291.33" waitingTime="104.00" waitingCount="2" stopTime="0.00" timeLoss="138.79" rerouteNo="0" devices="tripinfo_486" vType="DEFAULT_VEHTYPE" speedFactor="1.24" vaporized=""/>
    <tripinfo id="612" depart="459.00" departLane="-E8_0" departPos="5.10" departSpeed="0.00" departDelay="0.00" arrival="566.00" arrivalLane="E10_1" arrivalPos="414.33" arrivalSpeed="14.13" duration="107.00" routeLength="670.89" waitingTime="47.00" waitingCount="1" stopTime="0.00" timeLoss="58.36" rerouteNo="0" devices="tripinfo_612" vType="DEFAULT_VEHTYPE" speedFactor="1.02" vaporized=""/>
    <tripinfo id="541" depart="406.00" departLane="-E13_0" departPos="5.10" departSpeed="0.00" departDelay="0.25" arrival="567.00" arrivalLane="E1_2" arrivalPos="369.00" arrivalSpeed="14.98" duration="161.00" routeLength="1062.67" waitingTime="66.00" waitingCount="2" stopTime="0.00" timeLoss="91.10" rerouteNo="0" devices="tripinfo_541" vType="DEFAULT_VEHTYPE" speedFactor="1.12" vaporized=""/>
    <tripinfo id="365" depart="274.00" departLane="-E2_0" departPos="5.10" departSpeed="0.00" departDelay="0.25" arrival="568.00" arrivalLane="E15_2" arrivalPos="382.33" arrivalSpeed="15.40" duration="294.00" routeLength="1639.06" waitingTime="147.00" waitingCount="3" stopTime="0.00" timeLoss="188.47" rerouteNo="0" devices="tripinfo_365" vType="DEFAULT_VEHTYPE" speedFactor="1.12" vaporized=""/>
    <tripinfo id="451" depart="341.00" departLane="E5_0" departPos="5.10" departSpeed="0.00" departDelay="2.75" arrival="568.00" arrivalLane="E15_0" arrivalPos="382.33" arrivalSpeed="11.87" duration="227.00" routeLength="1099.22" waitingTime="122.00" waitingCount="2" stopTime="0.00" timeLoss="136.81" rerouteNo="0" devices="tripinfo_451" vType="DEFAULT_VEHTYPE" speedFactor="0.89" vaporized=""/>
    <tripinfo id="502" depart="377.00" departLane="-E13_0" departPos="5.10" departSpeed="0.00" departDelay="0.50" arrival="568.00" arrivalLane="E1_0" arrivalPos="369.00" arrivalSpeed="12.80" duration="191.00" routeLength="1062.67" waitingTime="90.00" waitingCount="2" stopTime="0.00" timeLoss="106.82" rerouteNo="0" devices="tripinfo_502" vType="DEFAULT_VEHTYPE" speedFactor="0.93" vaporized=""/>
    <tripinfo id="523" depart="393.00" departLane="-47693393#5_0" departPos="5.10" departSpeed="0.00" departDelay="0.75" arrival="568.00" arrivalLane="E10_0" arrivalPos="414.33" arrivalSpeed="13.09" duration="175.00" routeLength="1356.22" waitingTime="70.00" waitingCount="1" stopTime="0.00" timeLoss="90.88" rerouteNo="0" devices="tripinfo_523" vType="DEFAULT_VEHTYPE" speedFactor="0.98" vaporized=""/>
    <tripinfo id="414" depart="311.00" departLane="-E25_0" departPos="5.10" departSpeed="0.00" departDelay="0.50" arrival="569.00" arrivalLane="E6_1" arrivalPos="330.11" arrivalSpeed="13.24" duration="258.00" routeLength="1668.87" waitingTime="107.00" waitingCount="3" stopTime="0.00" timeLoss="144.21" rerouteNo="0" devices="tripinfo_414" vType="DEFAULT_VEHTYPE" speedFactor="1.00" vaporized=""/>
    <tripinfo id="539" depart="405.00" departLane="-E8_0" departPos="5.10" departSpeed="0.00" departDelay="0.75" arrival="569.00" arrivalLane="-E5_2" arrivalPos="399.05" arrivalSpeed="14.54" duration="164.00" routeLength="977.41" waitingTime="83.00" waitingCount="2" stopTime="0.00" timeLoss="107.00" rerouteNo="0" devices="tripinfo_539" vType="DEFAULT_VEHTYPE" speedFactor="1.10" vaporized=""/>
    <tripinfo id="624" depart="468.00" departLane="47693393#2_0" departPos="5.10" departSpeed="0.00" departDelay="0.00" arrival="570.00" arrivalLane="E15_2" arrivalPos="382.33" arrivalSpeed="14.50" duration="102.00" routeLength="997.32" waitingTime="9.00" waitingCount="2" stopTime="0.00" timeLoss="42.72" rerouteNo="0" devices="tripinfo_624" vType="DEFAULT_VEHTYPE" speedFactor="1.10" vaporized=""/>
    <tripinfo id="410" depart="308.00" departLane="47621504#1_0" departPos="5.10" departSpeed="0.00" departDelay="0.50" arrival="571.00" arrivalLane="E0_1" arrivalPos="371.34" arrivalSpeed="15.25" duration="263.00" routeLength="1729.79" waitingTime="94.00" waitingCount="3" stopTime="0.00" timeLoss="156.28" rerouteNo="0" devices="tripinfo_410" vType="DEFAULT_VEHTYPE" speedFactor="1.10" vaporized=""/>
    <tripinfo id="515" depart="387.00" departLane="-E10_0" departPos="5.10" departSpeed="0.00" departDelay="0.75" arrival="571.00" arrivalLane="-E5_0" arrivalPos="399.05" arrivalSpeed="12.67" duration="184.00" routeLength="1152.35" waitingTime="75.00" waitingCount="2" stopTime="0.00" timeLoss="100.47" rerouteNo="0" devices="tripinfo_515" vType="DEFAULT_VEHTYPE" speedFactor="0.91" vaporized=""/>
    <tripinfo id="570" depart="428.00" departLane="-E8_0" departPos="5.10" departSpeed="0.00" departDelay="0.50" arrival="571.00" arrivalLane="-E5_2" arrivalPos="399.05" arrivalSpeed="17.21" duration="143.00" routeLength="977.41" waitingTime="63.00" waitingCount="2" stopTime="0.00" timeLoss="92.04" rerouteNo="0" devices="tripinfo_570" vType="DEFAULT_VEHTYPE" speedFactor="1.24" vaporized=""/>
    <tripinfo id="698" depart="524.00" departLane="-E8_0" departPos="5.10" departSpeed="0.00" departDelay="0.50" arrival="572.00" arrivalLane="E10_2" arrivalPos="414.33" arrivalSpeed="16.46" duration="48.00" routeLength="670.89" waitingTime="0.00" waitingCount="0" stopTime="0.00" timeLoss="7.13" rerouteNo="0" devices="tripinfo_698" vType="DEFAULT_VEHTYPE" speedFactor="1.19" vaporized=""/>
    <tripinfo id="447" depart="336.00" departLane="-E1_0" departPos="5.10" departSpeed="0.00" departDelay="0.75" arrival="573.00" arrivalLane="E0_1" arrivalPos="371.34" arrivalSpeed="16.56" duration="237.00" routeLength="1489.65" waitingTime="105.00" waitingCount="3" stopTime="0.00" timeLoss="146.54" rerouteNo="0" devices="tripinfo_447" vType="DEFAULT_VEHTYPE" speedFactor="1.20" vaporized=""/>
    <tripinfo id="686" depart="515.00" departLane="-E13_0" departPos="5.10" departSpeed="0.00" departDelay="0.50" arrival="573.00" arrivalLane="-47621504#1_0" arrivalPos="333.17" arrivalSpeed="19.01" duration="58.00" routeLength="719.70" waitingTime="0.00" waitingCount="0" stopTime="0.00" timeLoss="8.84" rerouteNo="0" devices="tripinfo_686" vType="DEFAULT_VEHTYPE" speedFactor="0.89" vaporized=""/>
    <tripinfo id="458" depart="344.00" departLane="-E3_0" departPos="5.10" departSpeed="0.00" departDelay="0.50" arrival="574.00" arrivalLane="E15_0" arrivalPos="382.33" arrivalSpeed="10.88" duration="230.00" routeLength="1673.74" waitingTime="51.00" waitingCount="2" stopTime="0.00" timeLoss="78.29" rerouteNo="0" devices="tripinfo_458" vType="DEFAULT_VEHTYPE" speedFactor="0.80" vaporized=""/>
    <tripinfo id="461" depart="346.00" departLane="-E25_0" departPos="5.10" departSpeed="0.00" departDelay="0.25" arrival="575.00" arrivalLane="E6_1" arrivalPos="330.11" arrivalSpeed="12.48" duration="229.00" routeLength="1668.87" waitingTime="68.00" waitingCount="3" stopTime="0.00" timeLoss="104.82" rerouteNo="0" devices="tripinfo_461" vType="DEFAULT_VEHTYPE" speedFactor="0.92" vaporized=""/>
    <tripinfo id="525" depart="395.00" departLane="47621504#1_0" departPos="5.10" departSpeed="0.00" departDelay="1.25" arrival="575.00" arrivalLane="E6_2" arrivalPos="330.11" arrivalSpeed="13.18" duration="180.00" routeLength="1291.33" waitingTime="72.00" waitingCount="1" stopTime="0.00" timeLoss="104.57" rerouteNo="0" devices="tripinfo_525" vType="DEFAULT_VEHTYPE" speedFactor="1.02" vaporized=""/>
    <tripinfo id="642" depart="482.00" departLane="-E8_0" departPos="5.10" departSpeed="0.00" departDelay="0.50" arrival="575.00" arrivalLane="E15_2" arrivalPos="382.33" arrivalSpeed="14.69" duration="93.00" routeLength="1261.75" waitingTime="0.00" waitingCount="0" stopTime="0.00" timeLoss="17.04" rerouteNo="0" devices="tripinfo_642" vType="DEFAULT_VEHTYPE" speedFactor="1.10" vaporized=""/>
    <tripinfo id="689" depart="518.00" departLane="-E13_0" departPos="5.10" departSpeed="0.00" departDelay="1.25" arrival="575.00" arrivalLane="-47621504#1_0" arrivalPos="333.17" arrivalSpeed="22.31" duration="57.00" routeLength="719.70" waitingTime="0.00" waitingCount="0" stopTime="0.00" timeLoss="20.96" rerouteNo="0" devices="tripinfo_689" vType="DEFAULT_VEHTYPE" speedFactor="1.22" vaporized=""/>
    <tripinfo id="640" depart="480.00" departLane="-47621504#5_0" departPos="5.10" departSpeed="0.00" departDelay="0.00" arrival="576.00" arrivalLane="-E0_1" arrivalPos="371.34" arrivalSpeed="12.01" duration="96.00" routeLength="674.21" waitingTime="33.00" waitingCount="1" stopTime="0.00" timeLoss="50.72" rerouteNo="0" devices="tripinfo_640" vType="DEFAULT_VEHTYPE" speedFactor="0.93" vaporized=""/>
    <tripinfo id="656" depart="492.00" departLane="E5_0" departPos="5.10" departSpeed="0.00" departDelay="0.00" arrival="576.00" arrivalLane="E10_1" arrivalPos="414.33" arrivalSpeed="14.49" duration="84.00" routeLength="1120.98" waitingTime="0.00" waitingCount="0" stopTime="0.00" timeLoss="16.17" rerouteNo="0" devices="tripinfo_656" vType="DEFAULT_VEHTYPE" speedFactor="1.10" vaporized=""/>
    <tripinfo id="663" depart="498.00" departLane="-E15_0" departPos="5.10" departSpeed="0.00" departDelay="0.75" arrival="576.00" arrivalLane="-E5_0" arrivalPos="399.05" arrivalSpeed="15.62" duration="78.00" routeLength="1068.57" waitingTime="0.00" waitingCount="0" stopTime="0.00" timeLoss="11.37" rerouteNo="0" devices="tripinfo_663" vType="DEFAULT_VEHTYPE" speedFactor="1.19" vaporized=""/>
    <tripinfo id="605" depart="454.00" departLane="-47693393#5_0" departPos="5.10" departSpeed="0.00" departDelay="0.25" arrival="578.00" arrivalLane="E10_0" arrivalPos="414.33" arrivalSpeed="12.64" duration="124.00" routeLength="1356.22" waitingTime="13.00" waitingCount="1" stopTime="0.00" timeLoss="35.13" rerouteNo="0" devices="tripinfo_605" vType="DEFAULT_VEHTYPE" speedFactor="0.92" vaporized=""/>
    <tripinfo id="697" depart="523.00" departLane="47621504#1_0" departPos="5.10" departSpeed="0.00" departDelay="0.25" arrival="579.00" arrivalLane="E13_1" arrivalPos="382.60" arrivalSpeed="13.19" duration="56.00" routeLength="735.55" waitingTime="0.00" waitingCount="0" stopTime="0.00" timeLoss="9.36" rerouteNo="0" devices="tripinfo_697" vType="DEFAULT_VEHTYPE" speedFactor="0.98" vaporized=""/>
    <tripinfo id="546" depart="410.00" departLane="47621504#1_0" departPos="5.10" departSpeed="0.00" departDelay="0.50" arrival="580.00" arrivalLane="-E0_0" arrivalPos="371.34" arrivalSpeed="13.18" duration="170.00" routeLength="1318.04" waitingTime="58.00" waitingCount="1" stopTime="0.00" timeLoss="89.36" rerouteNo="0" devices="tripinfo_546" vType="DEFAULT_VEHTYPE" speedFactor="0.98" vaporized=""/>
    <tripinfo id="653" depart="492.00" departLane="-E6_0" departPos="5.10" departSpeed="0.00" departDelay="2.25" arrival="580.00" arrivalLane="E1_0" arrivalPos="369.00" arrivalSpeed="11.87" duration="88.00" routeLength="998.99" waitingTime="0.00" waitingCount="0" stopTime="0.00" timeLoss="11.88" rerouteNo="0" devices="tripinfo_653" vType="DEFAULT_VEHTYPE" speedFactor="0.87" vaporized=""/>
    <tripinfo id="291" depart="219.00" departLane="47621504#1_0" departPos="5.10" departSpeed="0.00" departDelay="0.75" arrival="581.00" arrivalLane="-47693411#4_0" arrivalPos="350.11" arrivalSpeed="10.22" duration="362.00" routeLength="2073.96" waitingTime="157.00" waitingCount="4" stopTime="0.00" timeLoss="216.40" rerouteNo="0" devices="tripinfo_291" vType="DEFAULT_VEHTYPE" speedFactor="0.97" vaporized=""/>
    <tripinfo id="232" depart="174.00" departLane="-E20_0" departPos="5.10" departSpeed="0.00" departDelay="0.00" arrival="583.00" arrivalLane="-E22_1" arrivalPos="370.63" arrivalSpeed="7.52" duration="409.00" routeLength="2147.11" waitingTime="193.00" waitingCount="4" stopTime="0.00" timeLoss="256.74" rerouteNo="0" devices="tripinfo_232" vType="DEFAULT_VEHTYPE" speedFactor="0.97" vaporized=""/>
    <tripinfo id="316" depart="237.00" departLane="-E10_0" departPos="5.10" departSpeed="0.00" departDelay="0.00" arrival="583.00" arrivalLane="-E16_1" arrivalPos="350.84" arrivalSpeed="11.65" duration="346.00" routeLength="1751.96" waitingTime="182.00" waitingCount="3" stopTime="0.00" timeLoss="239.04" rerouteNo="0" devices="tripinfo_316" vType="DEFAULT_VEHTYPE" speedFactor="1.13" vaporized=""/>
    <tripinfo id="479" depart="360.00" departLane="-E17_0" departPos="5.10" departSpeed="0.00" departDelay="0.75" arrival="585.00" arrivalLane="E16_1" arrivalPos="350.84" arrivalSpeed="12.35" duration="225.00" routeLength="1657.72" waitingTime="73.00" waitingCount="1" stopTime="0.00" timeLoss="93.71" rerouteNo="0" devices="tripinfo_479" vType="DEFAULT_VEHTYPE" speedFactor="0.94" vaporized=""/>
    <tripinfo id="340" depart="255.00" departLane="-E6_0" departPos="5.10" departSpeed="0.00" departDelay="0.00" arrival="586.00" arrivalLane="-E5_0" arrivalPos="399.05" arrivalSpeed="14.09" duration="331.00" routeLength="1819.65" waitingTime="184.00" waitingCount="2" stopTime="0.00" timeLoss="217.88" rerouteNo="0" devices="tripinfo_340" vType="DEFAULT_VEHTYPE" speedFactor="1.11" vaporized=""/>
    <tripinfo id="718" depart="539.00" departLane="-E13_0" departPos="5.10" departSpeed="0.00" departDelay="0.50" arrival="587.00" arrivalLane="-47621504#1_0" arrivalPos="333.17" arrivalSpeed="24.18" duration="48.00" routeLength="719.70" waitingTime="0.00" waitingCount="0" stopTime="0.00" timeLoss="9.36" rerouteNo="0" devices="tripinfo_718" vType="DEFAULT_VEHTYPE" speedFactor="1.14" vaporized=""/>
    <tripinfo id="460" depart="348.00" departLane="-E6_0" departPos="5.10" departSpeed="0.00" departDelay="3.00" arrival="589.00" arrivalLane="E25_0" arrivalPos="330.97" arrivalSpeed="14.39" duration="241.00" routeLength="1652.95" waitingTime="106.00" waitingCount="1" stopTime="0.00" timeLoss="140.87" rerouteNo="0" devices="tripinfo_460" vType="DEFAULT_VEHTYPE" speedFactor="1.12" vaporized=""/>
    <tripinfo id="305" depart="230.00" departLane="-E6_0" departPos="5.10" departSpeed="0.00" departDelay="1.25" arrival="590.00" arrivalLane="47693393#5_0" arrivalPos="315.08" arrivalSpeed="20.83" duration="360.00" routeLength="1989.26" waitingTime="172.00" waitingCount="3" stopTime="0.00" timeLoss="223.75" rerouteNo="0" devices="tripinfo_305" vType="DEFAULT_VEHTYPE" speedFactor="0.96" vaporized=""/>
    <tripinfo id="555" depart="419.00" departLane="-E25_0" departPos="5.10" departSpeed="0.00" departDelay="2.75" arrival="591.00" arrivalLane="-E5_1" arrivalPos="399.05" arrivalSpeed="14.77" duration="172.00" routeLength="1402.44" waitingTime="56.00" waitingCount="2" stopTime="0.00" timeLoss="81.16" rerouteNo="0" devices="tripinfo_555" vType="DEFAULT_VEHTYPE" speedFactor="1.13" vaporized=""/>
    <tripinfo id="503" depart="378.00" departLane="-E1_0" departPos="5.10" departSpeed="0.00" departDelay="0.75" arrival="592.00" arrivalLane="-E20_0" arrivalPos="350.11" arrivalSpeed="12.73" duration="214.00" routeLength="1139.15" waitingTime="108.00" waitingCount="2" stopTime="0.00" timeLoss="128.07" rerouteNo="0" devices="tripinfo_503" vType="DEFAULT_VEHTYPE" speedFactor="0.96" vaporized=""/>
    <tripinfo id="418" depart="314.00" departLane="-E6_0" departPos="5.10" departSpeed="0.00" departDelay="0.50" arrival="593.00" arrivalLane="-E5_0" arrivalPos="399.05" arrivalSpeed="12.27" duration="279.00" routeLength="1819.65" waitingTime="109.00" waitingCount="2" stopTime="0.00" timeLoss="143.90" rerouteNo="0" devices="tripinfo_418" vType="DEFAULT_VEHTYPE" speedFactor="0.92" vaporized=""/>
    <tripinfo id="615" depart="462.00" departLane="-E25_0" departPos="5.10" departSpeed="0.00" departDelay="0.75" arrival="593.00" arrivalLane="E15_0" arrivalPos="382.33" arrivalSpeed="12.64" duration="131.00" routeLength="1095.87" waitingTime="36.00" waitingCount="1" stopTime="0.00" timeLoss="50.28" rerouteNo="0" devices="tripinfo_615" vType="DEFAULT_VEHTYPE" speedFactor="1.00" vaporized=""/>
    <tripinfo id="349" depart="262.00" departLane="-E15_0" departPos="5.10" departSpeed="0.00" departDelay="0.25" arrival="594.00" arrivalLane="E13_0" arrivalPos="382.60" arrivalSpeed="12.00" duration="332.00" routeLength="1567.55" waitingTime="177.00" waitingCount="2" stopTime="0.00" timeLoss="205.95" rerouteNo="0" devices="tripinfo_349" vType="DEFAULT_VEHTYPE" speedFactor="0.90" vaporized=""/>
    <tripinfo id="720" depart="540.00" departLane="-E1_0" departPos="5.10" departSpeed="0.00" departDelay="0.00" arrival="594.00" arrivalLane="E23_0" arrivalPos="266.37" arrivalSpeed="12.77" duration="54.00" routeLength="639.30" waitingTime="0.00" waitingCount="0" stopTime="0.00" timeLoss="7.34" rerouteNo="0" devices="tripinfo_720" vType="DEFAULT_VEHTYPE" speedFactor="1.01" vaporized=""/>
    <tripinfo id="275" depart="207.00" departLane="-E6_0" departPos="5.10" departSpeed="0.00" departDelay="0.75" arrival="595.00" arrivalLane="E15_0" arrivalPos="382.33" arrivalSpeed="12.42" duration="388.00" routeLength="2074.36" waitingTime="197.00" waitingCount="3" stopTime="0.00" timeLoss="240.62" rerouteNo="0" devices="tripinfo_275" vType="DEFAULT_VEHTYPE" speedFactor="0.97" vaporized=""/>
    <tripinfo id="463" depart="348.00" departLane="-E15_0" departPos="5.10" departSpeed="0.00" departDelay="0.75" arrival="595.00" arrivalLane="E13_2" arrivalPos="382.60" arrivalSpeed="15.99" duration="247.00" routeLength="1567.55" waitingTime="119.00" waitingCount="2" stopTime="0.00" timeLoss="148.90" rerouteNo="0" devices="tripinfo_463" vType="DEFAULT_VEHTYPE" speedFactor="1.16" vaporized=""/>
    <tripinfo id="508" depart="381.00" departLane="-47693393#5_0" departPos="5.10" departSpeed="0.00" departDelay="0.00" arrival="595.00" arrivalLane="E13_1" arrivalPos="382.60" arrivalSpeed="13.59" duration="214.00" routeLength="1497.60" waitingTime="76.00" waitingCount="1" stopTime="0.00" timeLoss="117.51" rerouteNo="0" devices="tripinfo_508" vType="DEFAULT_VEHTYPE" speedFactor="1.05" vaporized=""/>
    <tripinfo id="320" depart="240.00" departLane="E5_0" departPos="5.10" departSpeed="0.00" departDelay="0.00" arrival="596.00" arrivalLane="E13_1" arrivalPos="382.60" arrivalSpeed="15.92" duration="356.00" routeLength="1852.59" waitingTime="191.00" waitingCount="4" stopTime="0.00" timeLoss="239.74" rerouteNo="0" devices="tripinfo_320" vType="DEFAULT_VEHTYPE" speedFactor="1.16" vaporized=""/>
    <tripinfo id="540" depart="405.00" departLane="-E17_0" departPos="5.10" departSpeed="0.00" departDelay="0.00" arrival="596.00" arrivalLane="47621504#4_0" arrivalPos="286.75" arrivalSpeed="14.50" duration="191.00" routeLength="1347.47" waitingTime="73.00" waitingCount="2" stopTime="0.00" timeLoss="113.03" rerouteNo="0" devices="tripinfo_540" vType="DEFAULT_VEHTYPE" speedFactor="1.17" vaporized=""/>
    <tripinfo id="252" depart="189.00" departLane="-47621504#5_0" departPos="5.10" departSpeed="0.00" departDelay="0.00" arrival="597.00" arrivalLane="E15_1" arrivalPos="382.33" arrivalSpeed="13.58" duration="408.00" routeLength="2046.24" waitingTime="213.00" waitingCount="4" stopTime="0.00" timeLoss="272.85" rerouteNo="0" devices="tripinfo_252" vType="DEFAULT_VEHTYPE" speedFactor="0.99" vaporized=""/>
    <tripinfo id="529" depart="397.00" departLane="-E6_0" departPos="5.10" departSpeed="0.00" departDelay="0.25" arrival="597.00" arrivalLane="E10_0" arrivalPos="414.33" arrivalSpeed="12.50" duration="200.00" routeLength="1544.81" waitingTime="58.00" waitingCount="1" stopTime="0.00" timeLoss="80.41" rerouteNo="0" devices="tripinfo_529" vType="DEFAULT_VEHTYPE" speedFactor="0.99" vaporized=""/>
    <tripinfo id="606" depart="455.00" departLane="E21_0" departPos="5.10" departSpeed="0.00" departDelay="0.50" arrival="597.00" arrivalLane="47693393#5_0" arrivalPos="315.08" arrivalSpeed="20.27" duration="142.00" routeLength="959.19" waitingTime="57.00" waitingCount="1" stopTime="0.00" timeLoss="76.67" rerouteNo="0" devices="tripinfo_606" vType="DEFAULT_VEHTYPE" speedFactor="0.95" vaporized=""/>
    <tripinfo id="625" depart="469.00" departLane="-E2_0" departPos="5.10" departSpeed="0.00" departDelay="0.25" arrival="597.00" arrivalLane="E10_2" arrivalPos="414.33" arrivalSpeed="14.26" duration="128.00" routeLength="1068.66" waitingTime="37.00" waitingCount="1" stopTime="0.00" timeLoss="50.62" rerouteNo="0" devices="tripinfo_625" vType="DEFAULT_VEHTYPE" speedFactor="1.08" vaporized=""/>
    <tripinfo id="550" depart="413.00" departLane="-E13_0" departPos="5.10" departSpeed="0.00" departDelay="0.50" arrival="598.00" arrivalLane="-E20_1" arrivalPos="350.11" arrivalSpeed="12.34" duration="185.00" routeLength="1426.20" waitingTime="48.00" waitingCount="2" stopTime="0.00" timeLoss="77.39" rerouteNo="0" devices="tripinfo_550" vType="DEFAULT_VEHTYPE" speedFactor="0.97" vaporized=""/>
    <tripinfo id="302" depart="227.00" departLane="-E6_0" departPos="5.10" departSpeed="0.00" departDelay="0.50" arrival="599.00" arrivalLane="E15_0" arrivalPos="382.33" arrivalSpeed="12.47" duration="372.00" routeLength="2074.36" waitingTime="178.00" waitingCount="3" stopTime="0.00" timeLoss="224.54" rerouteNo="0" devices="tripinfo_302" vType="DEFAULT_VEHTYPE" speedFactor="0.98" vaporized=""/>
    <tripinfo id="504" depart="379.00" departLane="47621504#4_0" departPos="5.10" departSpeed="0.00" departDelay="1.00" arrival="599.00" arrivalLane="E1_0" arrivalPos="369.00" arrivalSpeed="15.22" duration="220.00" routeLength="1755.43" waitingTime="86.00" waitingCount="1" stopTime="0.00" timeLoss="110.91" rerouteNo="0" devices="tripinfo_504" vType="DEFAULT_VEHTYPE" speedFactor="1.11" vaporized=""/>
    <tripinfo id="493" depart="370.00" departLane="E5_0" departPos="5.10" departSpeed="0.00" departDelay="0.25" arrival="600.00" arrivalLane="E1_1" arrivalPos="369.00" arrivalSpeed="15.12" duration="230.00" routeLength="1565.64" waitingTime="108.00" waitingCount="2" stopTime="0.00" timeLoss="130.27" rerouteNo="0" devices="tripinfo_493" vType="DEFAULT_VEHTYPE" speedFactor="1.13" vaporized=""/>
    <tripinfo id="588" depart="442.00" departLane="-E1_0" departPos="5.10" departSpeed="0.00" departDelay="1.00" arrival="600.00" arrivalLane="47693411#4_0" arrivalPos="350.47" arrivalSpeed="10.37" duration="158.00" routeLength="1435.33" waitingTime="28.00" waitingCount="1" stopTime="0.00" timeLoss="49.05" rerouteNo="0" devices="tripinfo_588" vType="DEFAULT_VEHTYPE" speedFactor="0.95" vaporized=""/>
    <tripinfo id="353" depart="265.00" departLane="-E8_0" departPos="5.10" departSpeed="0.00" departDelay="0.25" arrival="601.00" arrivalLane="E13_1" arrivalPos="382.60" arrivalSpeed="13.76" duration="336.00" routeLength="1994.38" waitingTime="158.00" waitingCount="3" stopTime="0.00" timeLoss="202.37" rerouteNo="0" devices="tripinfo_353" vType="DEFAULT_VEHTYPE" speedFactor="1.03" vaporized=""/>
    <tripinfo id="413" depart="310.00" departLane="-47621504#5_0" departPos="5.10" departSpeed="0.00" departDelay="0.25" arrival="602.00" arrivalLane="E10_0" arrivalPos="414.33" arrivalSpeed="10.63" duration="292.00" routeLength="1494.53" waitingTime="134.00" waitingCount="2" stopTime="0.00" timeLoss="157.74" rerouteNo="0" devices="tripinfo_413" vType="DEFAULT_VEHTYPE" speedFactor="0.80" vaporized=""/>
    <tripinfo id="434" depart="326.00" departLane="-47693393#5_0" departPos="5.10" departSpeed="0.00" departDelay="0.50" arrival="602.00" arrivalLane="E13_0" arrivalPos="382.60" arrivalSpeed="10.45" duration="276.00" routeLength="1497.60" waitingTime="125.00" waitingCount="2" stopTime="0.00" timeLoss="144.80" rerouteNo="0" devices="tripinfo_434" vType="DEFAULT_VEHTYPE" speedFactor="0.76" vaporized=""/>
    <tripinfo id="538" depart="406.00" departLane="-E6_0" departPos="5.10" departSpeed="0.00" departDelay="2.50" arrival="602.00" arrivalLane="E21_0" arrivalPos="263.57" arrivalSpeed="12.90" duration="196.00" routeLength="1288.54" waitingTime="76.00" waitingCount="1" stopTime="0.00" timeLoss="102.61" rerouteNo="0" devices="tripinfo_538" vType="DEFAULT_VEHTYPE" speedFactor="0.93" vaporized=""/>
    <tripinfo id="585" depart="439.00" departLane="-E1_0" departPos="5.10" departSpeed="0.00" departDelay="0.25" arrival="602.00" arrivalLane="-E22_0" arrivalPos="370.63" arrivalSpeed="13.54" duration="163.00" routeLength="761.82" waitingTime="97.00" waitingCount="1" stopTime="0.00" timeLoss="107.55" rerouteNo="0" devices="tripinfo_585" vType="DEFAULT_VEHTYPE" speedFactor="1.00" vaporized=""/>
    <tripinfo id="293" depart="220.00" departLane="-E19_0" departPos="5.10" departSpeed="0.00" departDelay="0.25" arrival="603.00" arrivalLane="E15_1" arrivalPos="382.33" arrivalSpeed="15.69" duration="383.00" routeLength="1716.54" waitingTime="221.00" waitingCount="4" stopTime="0.00" timeLoss="272.32" rerouteNo="0" devices="tripinfo_293" vType="DEFAULT_VEHTYPE" speedFactor="1.14" vaporized=""/>
    <tripinfo id="328" depart="246.00" departLane="-47621504#5_0" departPos="5.10" departSpeed="0.00" departDelay="0.00" arrival="603.00" arrivalLane="E15_0" arrivalPos="382.33" arrivalSpeed="13.54" duration="357.00" routeLength="2046.24" waitingTime="178.00" waitingCount="3" stopTime="0.00" timeLoss="223.84" rerouteNo="0" devices="tripinfo_328" vType="DEFAULT_VEHTYPE" speedFactor="1.00" vaporized=""/>
    <tripinfo id="491" depart="372.00" departLane="-47693393#5_0" departPos="5.10" departSpeed="0.00" departDelay="3.75" arrival="604.00" arrivalLane="E1_0" arrivalPos="369.00" arrivalSpeed="13.72" duration="232.00" routeLength="1750.73" waitingTime="81.00" waitingCount="3" stopTime="0.00" timeLoss="117.53" rerouteNo="0" devices="tripinfo_491" vType="DEFAULT_VEHTYPE" speedFactor="1.04" vaporized=""/>
    <tripinfo id="549" depart="412.00" departLane="-E25_0" departPos="5.10" departSpeed="0.00" departDelay="0.25" arrival="604.00" arrivalLane="E13_1" arrivalPos="382.60" arrivalSpeed="12.61" duration="192.00" routeLength="1134.61" waitingTime="87.00" waitingCount="1" stopTime="0.00" timeLoss="105.87" rerouteNo="0" devices="tripinfo_549" vType="DEFAULT_VEHTYPE" speedFactor="0.96" vaporized=""/>
    <tripinfo id="594" depart="446.00" departLane="-E25_0" departPos="5.10" departSpeed="0.00" departDelay="0.50" arrival="606.00" arrivalLane="E13_1" arrivalPos="382.60" arrivalSpeed="13.62" duration="160.00" routeLength="1134.61" waitingTime="57.00" waitingCount="1" stopTime="0.00" timeLoss="80.80" rerouteNo="0" devices="tripinfo_594" vType="DEFAULT_VEHTYPE" speedFactor="1.05" vaporized=""/>
    <tripinfo id="622" depart="470.00" departLane="-47621504#5_0" departPos="5.10" departSpeed="0.00" departDelay="3.50" arrival="607.00" arrivalLane="E25_1" arrivalPos="330.97" arrivalSpeed="14.07" duration="137.00" routeLength="1624.83" waitingTime="3.00" waitingCount="1" stopTime="0.00" timeLoss="36.87" rerouteNo="0" devices="tripinfo_622" vType="DEFAULT_VEHTYPE" speedFactor="1.02" vaporized=""/>
    <tripinfo id="537" depart="403.00" departLane="-E6_0" departPos="5.10" departSpeed="0.00" departDelay="0.25" arrival="609.00" arrivalLane="E25_0" arrivalPos="330.97" arrivalSpeed="11.44" duration="206.00" routeLength="1652.95" waitingTime="43.00" waitingCount="2" stopTime="0.00" timeLoss="72.67" rerouteNo="0" devices="tripinfo_537" vType="DEFAULT_VEHTYPE" speedFactor="0.85" vaporized=""/>
    <tripinfo id="547" depart="411.00" departLane="-47693393#5_0" departPos="5.10" departSpeed="0.00" departDelay="0.75" arrival="609.00" arrivalLane="E2_0" arrivalPos="256.37" arrivalSpeed="13.60" duration="198.00" routeLength="1574.41" waitingTime="57.00" waitingCount="2" stopTime="0.00" timeLoss="93.82" rerouteNo="0" devices="tripinfo_547" vType="DEFAULT_VEHTYPE" speedFactor="1.00" vaporized=""/>
    <tripinfo id="657" depart="495.00" departLane="-E1_0" departPos="5.10" departSpeed="0.00" departDelay="2.25" arrival="609.00" arrivalLane="-E22_0" arrivalPos="370.63" arrivalSpeed="13.34" duration="114.00" routeLength="761.82" waitingTime="45.00" waitingCount="1" stopTime="0.00" timeLoss="60.48" rerouteNo="0" devices="tripinfo_657" vType="DEFAULT_VEHTYPE" speedFactor="1.03" vaporized=""/>
    <tripinfo id="438" depart="329.00" departLane="-E10_0" departPos="5.10" departSpeed="0.00" departDelay="0.50" arrival="611.00" arrivalLane="E6_1" arrivalPos="330.11" arrivalSpeed="15.71" duration="282.00" routeLength="1545.55" waitingTime="153.00" waitingCount="2" stopTime="0.00" timeLoss="180.38" rerouteNo="0" devices="tripinfo_438" vType="DEFAULT_VEHTYPE" speedFactor="1.17" vaporized=""/>
    <tripinfo id="509" depart="382.00" departLane="-47621504#5_0" departPos="5.10" departSpeed="0.00" departDelay="0.25" arrival="611.00" arrivalLane="E21_0" arrivalPos="263.57" arrivalSpeed="14.37" duration="229.00" routeLength="1260.42" waitingTime="121.00" waitingCount="2" stopTime="0.00" timeLoss="160.92" rerouteNo="0" devices="tripinfo_509" vType="DEFAULT_VEHTYPE" speedFactor="1.12" vaporized=""/>
    <tripinfo id="646" depart="485.00" departLane="E5_0" departPos="5.10" departSpeed="0.00" departDelay="0.50" arrival="611.00" arrivalLane="E2_0" arrivalPos="256.37" arrivalSpeed="14.06" duration="126.00" routeLength="1339.17" waitingTime="0.00" waitingCount="0" stopTime="0.00" timeLoss="32.55" rerouteNo="0" devices="tripinfo_646" vType="DEFAULT_VEHTYPE" speedFactor="1.04" vaporized=""/>
    <tripinfo id="717" depart="540.00" departLane="-E8_0" departPos="5.10" departSpeed="0.00" departDelay="2.25" arrival="612.00" arrivalLane="E2_0" arrivalPos="256.37" arrivalSpeed="15.85" duration="72.00" routeLength="856.84" waitingTime="0.00" waitingCount="0" stopTime="0.00" timeLoss="13.46" rerouteNo="0" devices="tripinfo_717" vType="DEFAULT_VEHTYPE" speedFactor="1.18" vaporized=""/>
    <tripinfo id="517" depart="388.00" departLane="-47621504#5_0" departPos="5.10" departSpeed="0.00" departDelay="0.25" arrival="613.00" arrivalLane="E25_0" arrivalPos="330.97" arrivalSpeed="11.55" duration="225.00" routeLength="1624.83" waitingTime="82.00" waitingCount="1" stopTime="0.00" timeLoss="113.29" rerouteNo="0" devices="tripinfo_517" vType="DEFAULT_VEHTYPE" speedFactor="0.92" vaporized=""/>
    <tripinfo id="641" depart="481.00" departLane="-E6_0" departPos="5.10" departSpeed="0.00" departDelay="0.25" arrival="615.00" arrivalLane="47621504#5_2" arrivalPos="282.84" arrivalSpeed="23.48" duration="134.00" routeLength="633.31" waitingTime="84.00" waitingCount="1" stopTime="0.00" timeLoss="97.19" rerouteNo="0" devices="tripinfo_641" vType="DEFAULT_VEHTYPE" speedFactor="1.06" vaporized=""/>
    <tripinfo id="444" depart="333.00" departLane="-E13_0" departPos="5.10" departSpeed="0.00" departDelay="0.00" arrival="616.00" arrivalLane="E13_0" arrivalPos="382.60" arrivalSpeed="12.83" duration="283.00" routeLength="2114.56" waitingTime="99.00" waitingCount="1" stopTime="0.00" timeLoss="120.94" rerouteNo="0" devices="tripinfo_444" vType="DEFAULT_VEHTYPE" speedFactor="0.96" vaporized=""/>
    <tripinfo id="584" depart="438.00" departLane="-47621504#5_0" departPos="5.10" departSpeed="0.00" departDelay="0.00" arrival="616.00" arrivalLane="47693393#2_0" arrivalPos="294.24" arrivalSpeed="12.19" duration="178.00" routeLength="1356.75" waitingTime="73.00" waitingCount="1" stopTime="0.00" timeLoss="97.47" rerouteNo="0" devices="tripinfo_584" vType="DEFAULT_VEHTYPE" speedFactor="1.12" vaporized=""/>
    <tripinfo id="751" depart="564.00" departLane="-47693393#5_0" departPos="5.10" departSpeed="0.00" departDelay="0.75" arrival="616.00" arrivalLane="E15_0" arrivalPos="382.33" arrivalSpeed="14.40" duration="52.00" routeLength="701.34" waitingTime="0.00" waitingCount="0" stopTime="0.00" timeLoss="10.81" rerouteNo="0" devices="tripinfo_751" vType="DEFAULT_VEHTYPE" speedFactor="1.06" vaporized=""/>
    <tripinfo id="440" depart="332.00" departLane="-E10_0" departPos="5.10" departSpeed="0.00" departDelay="2.00" arrival="617.00" arrivalLane="47621504#5_0" arrivalPos="282.84" arrivalSpeed="19.28" duration="285.00" routeLength="1479.21" waitingTime="141.00" waitingCount="2" stopTime="0.00" timeLoss="165.93" rerouteNo="0" devices="tripinfo_440" vType="DEFAULT_VEHTYPE" speedFactor="0.89" vaporized=""/>
    <tripinfo id="575" depart="432.00" departLane="-47693411#4_0" departPos="5.10" departSpeed="0.00" departDelay="0.75" arrival="617.00" arrivalLane="E15_0" arrivalPos="382.33" arrivalSpeed="13.37" duration="185.00" routeLength="1753.63" waitingTime="20.00" waitingCount="1" stopTime="0.00" timeLoss="46.66" rerouteNo="0" devices="tripinfo_575" vType="DEFAULT_VEHTYPE" speedFactor="0.97" vaporized=""/>
    <tripinfo id="667" depart="501.00" departLane="-E6_0" departPos="5.10" departSpeed="0.00" departDelay="0.75" arrival="617.00" arrivalLane="47621504#5_2" arrivalPos="282.84" arrivalSpeed="22.98" duration="116.00" routeLength="633.31" waitingTime="67.00" waitingCount="1" stopTime="0.00" timeLoss="79.72" rerouteNo="0" devices="tripinfo_667" vType="DEFAULT_VEHTYPE" speedFactor="1.07" vaporized=""/>
    <tripinfo id="744" depart="560.00" departLane="-E13_0" departPos="5.10" departSpeed="0.00" departDelay="2.00" arrival="617.00" arrivalLane="-47621504#1_0" arrivalPos="333.17" arrivalSpeed="19.20" duration="57.00" routeLength="719.70" waitingTime="0.00" waitingCount="0" stopTime="0.00" timeLoss="8.86" rerouteNo="0" devices="tripinfo_744" vType="DEFAULT_VEHTYPE" speedFactor="0.92" vaporized=""/>
    <tripinfo id="703" depart="530.00" departLane="E21_0" departPos="5.10" departSpeed="0.00" departDelay="2.75" arrival="618.00" arrivalLane="E13_1" arrivalPos="382.60" arrivalSpeed="13.37" duration="88.00" routeLength="1051.52" waitingTime="0.00" waitingCount="0" stopTime="0.00" timeLoss="9.85" rerouteNo="0" devices="tripinfo_703" vType="DEFAULT_VEHTYPE" speedFactor="0.98" vaporized=""/>
    <tripinfo id="710" depart="533.00" departLane="-E2_0" departPos="5.10" departSpeed="0.00" departDelay="0.50" arrival="621.00" arrivalLane="E10_0" arrivalPos="414.33" arrivalSpeed="13.58" duration="88.00" routeLength="1068.66" waitingTime="0.00" waitingCount="0" stopTime="0.00" timeLoss="7.77" rerouteNo="0" devices="tripinfo_710" vType="DEFAULT_VEHTYPE" speedFactor="1.05" vaporized=""/>
    <tripinfo id="597" depart="448.00" departLane="-E13_0" departPos="5.10" departSpeed="0.00" departDelay="0.25" arrival="622.00" arrivalLane="E25_0" arrivalPos="330.97" arrivalSpeed="12.23" duration="174.00" routeLength="1118.85" waitingTime="72.00" waitingCount="1" stopTime="0.00" timeLoss="86.38" rerouteNo="0" devices="tripinfo_597" vType="DEFAULT_VEHTYPE" speedFactor="0.93" vaporized=""/>
    <tripinfo id="542" depart="407.00" departLane="-E15_0" departPos="5.10" departSpeed="0.00" departDelay="0.50" arrival="623.00" arrivalLane="-E0_0" arrivalPos="371.34" arrivalSpeed="13.83" duration="216.00" routeLength="2101.94" waitingTime="45.00" waitingCount="1" stopTime="0.00" timeLoss="71.69" rerouteNo="0" devices="tripinfo_542" vType="DEFAULT_VEHTYPE" speedFactor="1.02" vaporized=""/>
    <tripinfo id="682" depart="512.00" departLane="-E8_0" departPos="5.10" departSpeed="0.00" departDelay="0.50" arrival="623.00" arrivalLane="47621504#5_0" arrivalPos="282.84" arrivalSpeed="20.90" duration="111.00" routeLength="1282.56" waitingTime="0.00" waitingCount="0" stopTime="0.00" timeLoss="14.89" rerouteNo="0" devices="tripinfo_682" vType="DEFAULT_VEHTYPE" speedFactor="0.97" vaporized=""/>
    <tripinfo id="453" depart="340.00" departLane="-E6_0" departPos="5.10" departSpeed="0.00" departDelay="0.25" arrival="624.00" arrivalLane="E2_2" arrivalPos="256.37" arrivalSpeed="13.20" duration="284.00" routeLength="1005.63" waitingTime="182.00" waitingCount="3" stopTime="0.00" timeLoss="209.52" rerouteNo="0" devices="tripinfo_453" vType="DEFAULT_VEHTYPE" speedFactor="0.99" vaporized=""/>
    <tripinfo id="475" depart="357.00" departLane="-E8_0" departPos="5.10" departSpeed="0.00" departDelay="0.75" arrival="624.00" arrivalLane="E8_2" arrivalPos="236.52" arrivalSpeed="12.29" duration="267.00" routeLength="1849.84" waitingTime="104.00" waitingCount="1" stopTime="0.00" timeLoss="127.17" rerouteNo="0" devices="tripinfo_475" vType="DEFAULT_VEHTYPE" speedFactor="0.96" vaporized=""/>
    <tripinfo id="574" depart="431.00" departLane="-47693393#5_0" departPos="5.10" departSpeed="0.00" departDelay="0.50" arrival="624.00" arrivalLane="-47621504#1_2" arrivalPos="333.17" arrivalSpeed="19.55" duration="193.00" routeLength="1445.28" waitingTime="75.00" waitingCount="1" stopTime="0.00" timeLoss="95.19" rerouteNo="0" devices="tripinfo_574" vType="DEFAULT_VEHTYPE" speedFactor="0.90" vaporized=""/>
    <tripinfo id="492" depart="369.00" departLane="-E6_0" departPos="5.10" departSpeed="0.00" departDelay="0.00" arrival="625.00" arrivalLane="E2_1" arrivalPos="256.37" arrivalSpeed="16.00" duration="256.00" routeLength="1005.63" waitingTime="156.00" waitingCount="3" stopTime="0.00" timeLoss="192.96" rerouteNo="0" devices="tripinfo_492" vType="DEFAULT_VEHTYPE" speedFactor="1.16" vaporized=""/>
    <tripinfo id="510" depart="383.00" departLane="-E1_0" departPos="5.10" departSpeed="0.00" departDelay="0.50" arrival="625.00" arrivalLane="-E5_0" arrivalPos="399.05" arrivalSpeed="13.60" duration="242.00" routeLength="1565.57" waitingTime="107.00" waitingCount="2" stopTime="0.00" timeLoss="129.69" rerouteNo="0" devices="tripinfo_510" vType="DEFAULT_VEHTYPE" speedFactor="1.01" vaporized=""/>
    <tripinfo id="544" depart="409.00" departLane="-E13_0" departPos="5.10" departSpeed="0.00" departDelay="1.00" arrival="626.00" arrivalLane="-E3_2" arrivalPos="306.82" arrivalSpeed="13.47" duration="217.00" routeLength="1380.20" waitingTime="93.00" waitingCount="2" stopTime="0.00" timeLoss="116.38" rerouteNo="0" devices="tripinfo_544" vType="DEFAULT_VEHTYPE" speedFactor="1.01" vaporized=""/>
    <tripinfo id="596" depart="447.00" departLane="-47693393#5_0" departPos="5.10" departSpeed="0.00" departDelay="0.00" arrival="626.00" arrivalLane="-47621504#1_2" arrivalPos="333.17" arrivalSpeed="20.44" duration="179.00" routeLength="1445.28" waitingTime="64.00" waitingCount="1" stopTime="0.00" timeLoss="87.98" rerouteNo="0" devices="tripinfo_596" vType="DEFAULT_VEHTYPE" speedFactor="0.97" vaporized=""/>
    <tripinfo id="713" depart="539.00" departLane="-E3_0" departPos="5.10" departSpeed="0.00" departDelay="4.25" arrival="626.00" arrivalLane="E8_2" arrivalPos="236.52" arrivalSpeed="15.02" duration="87.00" routeLength="922.46" waitingTime="1.00" waitingCount="1" stopTime="0.00" timeLoss="17.74" rerouteNo="0" devices="tripinfo_713" vType="DEFAULT_VEHTYPE" speedFactor="1.08" vaporized=""/>
    <tripinfo id="630" depart="473.00" departLane="-47693393#5_0" departPos="5.10" departSpeed="0.00" departDelay="0.50" arrival="627.00" arrivalLane="-47621504#1_2" arrivalPos="333.17" arrivalSpeed="21.88" duration="154.00" routeLength="1445.28" waitingTime="39.00" waitingCount="1" stopTime="0.00" timeLoss="68.65" rerouteNo="0" devices="tripinfo_630" vType="DEFAULT_VEHTYPE" speedFactor="1.03" vaporized=""/>
    <tripinfo id="402" depart="303.00" departLane="-E2_0" departPos="5.10" departSpeed="0.00" departDelay="1.50" arrival="628.00" arrivalLane="-E3_2" arrivalPos="306.82" arrivalSpeed="14.03" duration="325.00" routeLength="1671.18" waitingTime="161.00" waitingCount="3" stopTime="0.00" timeLoss="211.48" rerouteNo="0" devices="tripinfo_402" vType="DEFAULT_VEHTYPE" speedFactor="1.02" vaporized=""/>
    <tripinfo id="499" depart="376.00" departLane="E5_0" departPos="5.10" departSpeed="0.00" departDelay="1.75" arrival="628.00" arrivalLane="E3_2" arrivalPos="306.82" arrivalSpeed="16.79" duration="252.00" routeLength="1404.89" waitingTime="138.00" waitingCount="2" stopTime="0.00" timeLoss="169.98" rerouteNo="0" devices="tripinfo_499" vType="DEFAULT_VEHTYPE" speedFactor="1.24" vaporized=""/>
    <tripinfo id="561" depart="423.00" departLane="47621504#1_0" departPos="5.10" departSpeed="0.00" departDelay="2.25" arrival="628.00" arrivalLane="E15_0" arrivalPos="382.33" arrivalSpeed="12.26" duration="205.00" routeLength="1499.45" waitingTime="79.00" waitingCount="1" stopTime="0.00" timeLoss="99.10" rerouteNo="0" devices="tripinfo_561" vType="DEFAULT_VEHTYPE" speedFactor="0.95" vaporized=""/>
    <tripinfo id="568" depart="426.00" departLane="-E15_0" departPos="5.10" departSpeed="0.00" departDelay="0.00" arrival="628.00" arrivalLane="-E23_0" arrivalPos="266.37" arrivalSpeed="11.42" duration="202.00" routeLength="1432.54" waitingTime="65.00" waitingCount="1" stopTime="0.00" timeLoss="80.47" rerouteNo="0" devices="tripinfo_568" vType="DEFAULT_VEHTYPE" speedFactor="0.86" vaporized=""/>
    <tripinfo id="487" depart="366.00" departLane="-E10_0" departPos="5.10" departSpeed="0.00" departDelay="0.75" arrival="630.00" arrivalLane="E1_1" arrivalPos="369.00" arrivalSpeed="14.06" duration="264.00" routeLength="1882.37" waitingTime="103.00" waitingCount="2" stopTime="0.00" timeLoss="141.44" rerouteNo="0" devices="tripinfo_487" vType="DEFAULT_VEHTYPE" speedFactor="1.06" vaporized=""/>
    <tripinfo id="672" depart="507.00" departLane="47621504#1_0" departPos="5.10" departSpeed="0.00" departDelay="3.00" arrival="630.00" arrivalLane="47693393#5_0" arrivalPos="315.08" arrivalSpeed="19.26" duration="123.00" routeLength="1414.35" waitingTime="3.00" waitingCount="1" stopTime="0.00" timeLoss="25.66" rerouteNo="0" devices="tripinfo_672" vType="DEFAULT_VEHTYPE" speedFactor="0.88" vaporized=""/>
    <tripinfo id="341" depart="258.00" departLane="-E1_0" departPos="5.10" departSpeed="0.00" departDelay="2.25" arrival="631.00" arrivalLane="-47621504#4_1" arrivalPos="286.75" arrivalSpeed="5.75" duration="373.00" routeLength="1801.86" waitingTime="172.00" waitingCount="5" stopTime="0.00" timeLoss="229.88" rerouteNo="0" devices="tripinfo_341" vType="DEFAULT_VEHTYPE" speedFactor="0.86" vaporized=""/>
    <tripinfo id="595" depart="447.00" departLane="-E8_0" departPos="5.10" departSpeed="0.00" departDelay="0.75" arrival="631.00" arrivalLane="E1_2" arrivalPos="369.00" arrivalSpeed="15.27" duration="184.00" routeLength="1707.43" waitingTime="37.00" waitingCount="2" stopTime="0.00" timeLoss="80.30" rerouteNo="0" devices="tripinfo_595" vType="DEFAULT_VEHTYPE" speedFactor="1.12" vaporized=""/>
    <tripinfo id="627" depart="471.00" departLane="E20_0" departPos="5.10" departSpeed="0.00" departDelay="0.75" arrival="631.00" arrivalLane="E1_0" arrivalPos="369.00" arrivalSpeed="11.91" duration="160.00" routeLength="1139.22" waitingTime="55.00" waitingCount="1" stopTime="0.00" timeLoss="68.30" rerouteNo="0" devices="tripinfo_627" vType="DEFAULT_VEHTYPE" speedFactor="0.90" vaporized=""/>
    <tripinfo id="715" depart="537.00" departLane="47621504#1_0" departPos="5.10" departSpeed="0.00" departDelay="0.75" arrival="632.00" arrivalLane="47693393#5_0" arrivalPos="315.08" arrivalSpeed="23.11" duration="95.00" routeLength="1414.35" waitingTime="0.00" waitingCount="0" stopTime="0.00" timeLoss="19.84" rerouteNo="0" devices="tripinfo_715" vType="DEFAULT_VEHTYPE" speedFactor="1.14" vaporized=""/>
    <tripinfo id="771" depart="579.00" departLane="-E13_0" departPos="5.10" departSpeed="0.00" departDelay="0.75" arrival="633.00" arrivalLane="-47621504#1_0" arrivalPos="333.17" arrivalSpeed="21.49" duration="54.00" routeLength="719.70" waitingTime="0.00" waitingCount="0" stopTime="0.00" timeLoss="8.80" rerouteNo="0" devices="tripinfo_771" vType="DEFAULT_VEHTYPE" speedFactor="0.97" vaporized=""/>
    <tripinfo id="167" depart="126.00" departLane="E0_0" departPos="5.10" departSpeed="0.00" departDelay="0.75" arrival="634.00" arrivalLane="E3_2" arrivalPos="306.82" arrivalSpeed="13.58" duration="508.00" routeLength="2477.55" waitingTime="278.00" waitingCount="6" stopTime="0.00" timeLoss="340.29" rerouteNo="0" devices="tripinfo_167" vType="DEFAULT_VEHTYPE" speedFactor="1.03" vaporized=""/>
    <tripinfo id="471" depart="358.00" departLane="47621504#1_0" departPos="5.10" departSpeed="0.00" departDelay="4.75" arrival="634.00" arrivalLane="E2_2" arrivalPos="256.37" arrivalSpeed="12.59" duration="276.00" routeLength="1599.18" waitingTime="143.00" waitingCount="2" stopTime="0.00" timeLoss="170.97" rerouteNo="0" devices="tripinfo_471" vType="DEFAULT_VEHTYPE" speedFactor="0.94" vaporized=""/>
    <tripinfo id="551" depart="416.00" departLane="-E13_0" departPos="5.10" departSpeed="0.00" departDelay="2.75" arrival="634.00" arrivalLane="E15_0" arrivalPos="382.33" arrivalSpeed="11.48" duration="218.00" routeLength="1566.93" waitingTime="76.00" waitingCount="1" stopTime="0.00" timeLoss="89.68" rerouteNo="0" devices="tripinfo_551" vType="DEFAULT_VEHTYPE" speedFactor="0.89" vaporized=""/>
    <tripinfo id="669" depart="502.00" departLane="-E8_0" departPos="5.10" departSpeed="0.00" departDelay="0.25" arrival="634.00" arrivalLane="E1_0" arrivalPos="369.00" arrivalSpeed="12.79" duration="132.00" routeLength="1707.43" waitingTime="0.00" waitingCount="0" stopTime="0.00" timeLoss="17.41" rerouteNo="0" devices="tripinfo_669" vType="DEFAULT_VEHTYPE" speedFactor="1.00" vaporized=""/>
    <tripinfo id="459" depart="345.00" departLane="-E6_0" departPos="5.10" departSpeed="0.00" departDelay="0.75" arrival="635.00" arrivalLane="E2_0" arrivalPos="256.37" arrivalSpeed="10.64" duration="290.00" routeLength="1005.63" waitingTime="165.00" waitingCount="3" stopTime="0.00" timeLoss="195.23" rerouteNo="0" devices="tripinfo_459" vType="DEFAULT_VEHTYPE" speedFactor="0.77" vaporized=""/>
    <tripinfo id="557" depart="418.00" departLane="-47693393#5_0" departPos="5.10" departSpeed="0.00" departDelay="0.25" arrival="636.00" arrivalLane="E25_1" arrivalPos="330.97" arrivalSpeed="13.02" duration="218.00" routeLength="1041.81" waitingTime="127.00" waitingCount="2" stopTime="0.00" timeLoss="147.63" rerouteNo="0" devices="tripinfo_557" vType="DEFAULT_VEHTYPE" speedFactor="0.96" vaporized=""/>
    <tripinfo id="572" depart="429.00" departLane="-E13_0" departPos="5.10" departSpeed="0.00" departDelay="0.00" arrival="636.00" arrivalLane="E2_2" arrivalPos="256.37" arrivalSpeed="13.99" duration="207.00" routeLength="1646.09" waitingTime="61.00" waitingCount="2" stopTime="0.00" timeLoss="101.02" rerouteNo="0" devices="tripinfo_572" vType="DEFAULT_VEHTYPE" speedFactor="1.06" vaporized=""/>
    <tripinfo id="680" depart="510.00" departLane="-47693393#5_0" departPos="5.10" departSpeed="0.00" departDelay="0.00" arrival="637.00" arrivalLane="E25_2" arrivalPos="330.97" arrivalSpeed="13.68" duration="127.00" routeLength="1041.81" waitingTime="31.00" waitingCount="2" stopTime="0.00" timeLoss="60.34" rerouteNo="0" devices="tripinfo_680" vType="DEFAULT_VEHTYPE" speedFactor="1.02" vaporized=""/>
    <tripinfo id="587" depart="441.00" departLane="-47621504#5_0" departPos="5.10" departSpeed="0.00" departDelay="0.75" arrival="638.00" arrivalLane="E2_2" arrivalPos="256.37" arrivalSpeed="12.98" duration="197.00" routeLength="955.35" waitingTime="107.00" waitingCount="2" stopTime="0.00" timeLoss="134.36" rerouteNo="0" devices="tripinfo_587" vType="DEFAULT_VEHTYPE" speedFactor="1.01" vaporized=""/>
    <tripinfo id="187" depart="141.00" departLane="-E13_0" departPos="5.10" departSpeed="0.00" departDelay="0.75" arrival="639.00" arrivalLane="-47621504#4_1" arrivalPos="286.75" arrivalSpeed="5.44" duration="498.00" routeLength="2088.91" waitingTime="284.00" waitingCount="6" stopTime="0.00" timeLoss="334.97" rerouteNo="0" devices="tripinfo_187" vType="DEFAULT_VEHTYPE" speedFactor="0.89" vaporized=""/>
    <tripinfo id="269" depart="202.00" departLane="-E8_0" departPos="5.10" departSpeed="0.00" departDelay="0.25" arrival="639.00" arrivalLane="-E19_1" arrivalPos="273.06" arrivalSpeed="11.24" duration="437.00" routeLength="1874.97" waitingTime="245.00" waitingCount="5" stopTime="0.00" timeLoss="334.42" rerouteNo="0" devices="tripinfo_269" vType="DEFAULT_VEHTYPE" speedFactor="1.26" vaporized=""/>
    <tripinfo id="436" depart="327.00" departLane="-E1_0" departPos="5.10" departSpeed="0.00" departDelay="0.00" arrival="640.00" arrivalLane="-47693393#2_1" arrivalPos="294.63" arrivalSpeed="12.00" duration="313.00" routeLength="1458.54" waitingTime="171.00" waitingCount="3" stopTime="0.00" timeLoss="201.79" rerouteNo="0" devices="tripinfo_436" vType="DEFAULT_VEHTYPE" speedFactor="0.88" vaporized=""/>
    <tripinfo id="735" depart="552.00" departLane="E5_0" departPos="5.10" departSpeed="0.00" departDelay="0.75" arrival="640.00" arrivalLane="E10_0" arrivalPos="414.33" arrivalSpeed="12.96" duration="88.00" routeLength="1120.98" waitingTime="0.00" waitingCount="0" stopTime="0.00" timeLoss="12.72" rerouteNo="0" devices="tripinfo_735" vType="DEFAULT_VEHTYPE" speedFactor="0.99" vaporized=""/>
    <tripinfo id="603" depart="453.00" departLane="-E13_0" departPos="5.10" departSpeed="0.00" departDelay="0.75" arrival="641.00" arrivalLane="47693393#5_0" arrivalPos="315.08" arrivalSpeed="21.41" duration="188.00" routeLength="1481.83" waitingTime="70.00" waitingCount="1" stopTime="0.00" timeLoss="89.08" rerouteNo="0" devices="tripinfo_603" vType="DEFAULT_VEHTYPE" speedFactor="1.00" vaporized=""/>
    <tripinfo id="648" depart="488.00" departLane="E5_0" departPos="5.10" departSpeed="0.00" departDelay="2.00" arrival="642.00" arrivalLane="47693393#5_1" arrivalPos="315.08" arrivalSpeed="20.95" duration="154.00" routeLength="1034.60" waitingTime="73.00" waitingCount="1" stopTime="0.00" timeLoss="84.60" rerouteNo="0" devices="tripinfo_648" vType="DEFAULT_VEHTYPE" speedFactor="0.96" vaporized=""/>
    <tripinfo id="654" depart="491.00" departLane="-E13_0" departPos="5.10" departSpeed="0.00" departDelay="0.50" arrival="645.00" arrivalLane="47693393#5_0" arrivalPos="315.08" arrivalSpeed="21.69" duration="154.00" routeLength="1481.83" waitingTime="35.00" waitingCount="1" stopTime="0.00" timeLoss="54.31" rerouteNo="0" devices="tripinfo_654" vType="DEFAULT_VEHTYPE" speedFactor="1.00" vaporized=""/>
    <tripinfo id="209" depart="157.00" departLane="47621504#4_0" departPos="5.10" departSpeed="0.00" departDelay="0.25" arrival="646.00" arrivalLane="-47621504#4_1" arrivalPos="286.75" arrivalSpeed="6.82" duration="489.00" routeLength="2730.27" waitingTime="228.00" waitingCount="6" stopTime="0.00" timeLoss="302.67" rerouteNo="0" devices="tripinfo_209" vType="DEFAULT_VEHTYPE" speedFactor="0.98" vaporized=""/>
    <tripinfo id="649" depart="489.00" departLane="-E15_0" departPos="5.10" departSpeed="0.00" departDelay="2.25" arrival="646.00" arrivalLane="E25_0" arrivalPos="330.97" arrivalSpeed="10.55" duration="157.00" routeLength="1111.76" waitingTime="39.00" waitingCount="2" stopTime="0.00" timeLoss="57.60" rerouteNo="0" devices="tripinfo_649" vType="DEFAULT_VEHTYPE" speedFactor="0.81" vaporized=""/>
    <tripinfo id="701" depart="526.00" departLane="-E15_0" departPos="5.10" departSpeed="0.00" departDelay="0.25" arrival="646.00" arrivalLane="E25_1" arrivalPos="330.97" arrivalSpeed="12.79" duration="120.00" routeLength="1111.76" waitingTime="8.00" waitingCount="1" stopTime="0.00" timeLoss="32.04" rerouteNo="0" devices="tripinfo_701" vType="DEFAULT_VEHTYPE" speedFactor="0.93" vaporized=""/>
    <tripinfo id="681" depart="511.00" departLane="47621504#4_0" departPos="5.10" departSpeed="0.00" departDelay="0.25" arrival="647.00" arrivalLane="47621504#5_1" arrivalPos="282.84" arrivalSpeed="24.18" duration="136.00" routeLength="592.60" waitingTime="95.00" waitingCount="1" stopTime="0.00" timeLoss="111.84" rerouteNo="0" devices="tripinfo_681" vType="DEFAULT_VEHTYPE" speedFactor="1.13" vaporized=""/>
    <tripinfo id="559" depart="422.00" departLane="-E25_0" departPos="5.10" departSpeed="0.00" departDelay="2.75" arrival="648.00" arrivalLane="E25_2" arrivalPos="330.97" arrivalSpeed="12.04" duration="226.00" routeLength="1973.95" waitingTime="38.00" waitingCount="1" stopTime="0.00" timeLoss="70.56" rerouteNo="0" devices="tripinfo_559" vType="DEFAULT_VEHTYPE" speedFactor="0.93" vaporized=""/>
    <tripinfo id="598" depart="449.00" departLane="-E25_0" departPos="5.10" departSpeed="0.00" departDelay="0.50" arrival="648.00" arrivalLane="E25_1" arrivalPos="330.97" arrivalSpeed="14.20" duration="199.00" routeLength="1973.95" waitingTime="14.00" waitingCount="1" stopTime="0.00" timeLoss="67.65" rerouteNo="0" devices="tripinfo_598" vType="DEFAULT_VEHTYPE" speedFactor="1.11" vaporized=""/>
    <tripinfo id="425" depart="319.00" departLane="E0_0" departPos="5.10" departSpeed="0.00" departDelay="0.25" arrival="649.00" arrivalLane="-47621504#1_1" arrivalPos="333.17" arrivalSpeed="18.84" duration="330.00" routeLength="1332.99" waitingTime="206.00" waitingCount="3" stopTime="0.00" timeLoss="239.84" rerouteNo="0" devices="tripinfo_425" vType="DEFAULT_VEHTYPE" speedFactor="0.88" vaporized=""/>
    <tripinfo id="673" depart="505.00" departLane="E5_0" departPos="5.10" departSpeed="0.00" departDelay="0.25" arrival="649.00" arrivalLane="E8_1" arrivalPos="236.52" arrivalSpeed="13.85" duration="144.00" routeLength="961.86" waitingTime="65.00" waitingCount="1" stopTime="0.00" timeLoss="82.50" rerouteNo="0" devices="tripinfo_673" vType="DEFAULT_VEHTYPE" speedFactor="1.02" vaporized=""/>
    <tripinfo id="582" depart="441.00" departLane="-E6_0" departPos="5.10" departSpeed="0.00" departDelay="4.50" arrival="651.00" arrivalLane="-47621504#1_1" arrivalPos="333.17" arrivalSpeed="19.92" duration="210.00" routeLength="1275.34" waitingTime="98.00" waitingCount="2" stopTime="0.00" timeLoss="127.86" rerouteNo="0" devices="tripinfo_582" vType="DEFAULT_VEHTYPE" speedFactor="0.92" vaporized=""/>
    <tripinfo id="740" depart="555.00" departLane="-E21_0" departPos="5.10" departSpeed="0.00" departDelay="0.00" arrival="651.00" arrivalLane="47693393#5_1" arrivalPos="315.08" arrivalSpeed="21.04" duration="96.00" routeLength="1242.66" waitingTime="0.00" waitingCount="0" stopTime="0.00" timeLoss="13.09" rerouteNo="0" devices="tripinfo_740" vType="DEFAULT_VEHTYPE" speedFactor="0.99" vaporized=""/>
    <tripinfo id="747" depart="563.00" departLane="E5_0" departPos="5.10" departSpeed="0.00" departDelay="2.75" arrival="651.00" arrivalLane="E8_1" arrivalPos="236.52" arrivalSpeed="13.03" duration="88.00" routeLength="961.86" waitingTime="8.00" waitingCount="1" stopTime="0.00" timeLoss="25.07" rerouteNo="0" devices="tripinfo_747" vType="DEFAULT_VEHTYPE" speedFactor="0.98" vaporized=""/>
    <tripinfo id="592" depart="447.00" departLane="-47621504#5_0" departPos="5.10" departSpeed="0.00" departDelay="3.00" arrival="652.00" arrivalLane="-47621504#1_1" arrivalPos="333.17" arrivalSpeed="22.51" duration="205.00" routeLength="1247.22" waitingTime="115.00" waitingCount="2" stopTime="0.00" timeLoss="153.38" rerouteNo="0" devices="tripinfo_592" vType="DEFAULT_VEHTYPE" speedFactor="1.25" vaporized=""/>
    <tripinfo id="476" depart="361.00" departLane="E5_0" departPos="5.10" departSpeed="0.00" departDelay="4.00" arrival="653.00" arrivalLane="E25_0" arrivalPos="330.97" arrivalSpeed="13.57" duration="292.00" routeLength="1418.00" waitingTime="157.00" waitingCount="3" stopTime="0.00" timeLoss="187.43" rerouteNo="0" devices="tripinfo_476" vType="DEFAULT_VEHTYPE" speedFactor="0.98" vaporized=""/>
    <tripinfo id="481" depart="361.00" departLane="47621504#1_0" departPos="5.10" departSpeed="0.00" departDelay="0.25" arrival="653.00" arrivalLane="E8_1" arrivalPos="236.52" arrivalSpeed="14.46" duration="292.00" routeLength="1962.93" waitingTime="123.00" waitingCount="3" stopTime="0.00" timeLoss="171.98" rerouteNo="0" devices="tripinfo_481" vType="DEFAULT_VEHTYPE" speedFactor="1.04" vaporized=""/>
    <tripinfo id="390" depart="293.00" departLane="47621504#1_0" departPos="5.10" departSpeed="0.00" departDelay="0.50" arrival="654.00" arrivalLane="E10_0" arrivalPos="414.33" arrivalSpeed="14.06" duration="361.00" routeLength="2122.05" waitingTime="163.00" waitingCount="4" stopTime="0.00" timeLoss="231.66" rerouteNo="0" devices="tripinfo_390" vType="DEFAULT_VEHTYPE" speedFactor="1.07" vaporized=""/>
    <tripinfo id="427" depart="321.00" departLane="E23_0" departPos="5.10" departSpeed="0.00" departDelay="0.75" arrival="655.00" arrivalLane="E8_1" arrivalPos="236.52" arrivalSpeed="13.82" duration="334.00" routeLength="1890.38" waitingTime="161.00" waitingCount="3" stopTime="0.00" timeLoss="209.10" rerouteNo="0" devices="tripinfo_427" vType="DEFAULT_VEHTYPE" speedFactor="1.05" vaporized=""/>
    <tripinfo id="446" depart="335.00" departLane="-E10_0" departPos="5.10" departSpeed="0.00" departDelay="0.50" arrival="655.00" arrivalLane="E25_1" arrivalPos="330.97" arrivalSpeed="12.96" duration="320.00" routeLength="1734.73" waitingTime="175.00" waitingCount="2" stopTime="0.00" timeLoss="202.46" rerouteNo="0" devices="tripinfo_446" vType="DEFAULT_VEHTYPE" speedFactor="1.02" vaporized=""/>
    <tripinfo id="507" depart="381.00" departLane="47621504#1_0" departPos="5.10" departSpeed="0.00" departDelay="0.75" arrival="655.00" arrivalLane="47621504#5_1" arrivalPos="282.84" arrivalSpeed="14.82" duration="274.00" routeLength="1247.15" waitingTime="161.00" waitingCount="2" stopTime="0.00" timeLoss="180.70" rerouteNo="0" devices="tripinfo_507" vType="DEFAULT_VEHTYPE" speedFactor="0.69" vaporized=""/>
    <tripinfo id="526" depart="395.00" departLane="-E2_0" departPos="5.10" departSpeed="0.00" departDelay="0.50" arrival="655.00" arrivalLane="E1_0" arrivalPos="369.00" arrivalSpeed="13.45" duration="260.00" routeLength="1322.94" waitingTime="134.00" waitingCount="2" stopTime="0.00" timeLoss="169.86" rerouteNo="0" devices="tripinfo_526" vType="DEFAULT_VEHTYPE" speedFactor="0.99" vaporized=""/>
    <tripinfo id="482" depart="362.00" departLane="-47693393#5_0" departPos="5.10" departSpeed="0.00" departDelay="0.50" arrival="656.00" arrivalLane="47621504#5_1" arrivalPos="282.84" arrivalSpeed="16.03" duration="294.00" routeLength="1961.10" waitingTime="138.00" waitingCount="3" stopTime="0.00" timeLoss="183.57" rerouteNo="0" devices="tripinfo_482" vType="DEFAULT_VEHTYPE" speedFactor="1.08" vaporized=""/>
    <tripinfo id="497" depart="373.00" departLane="E5_0" departPos="5.10" departSpeed="0.00" departDelay="0.25" arrival="656.00" arrivalLane="-47621504#1_1" arrivalPos="333.17" arrivalSpeed="20.21" duration="283.00" routeLength="1821.21" waitingTime="131.00" waitingCount="2" stopTime="0.00" timeLoss="150.42" rerouteNo="0" devices="tripinfo_497" vType="DEFAULT_VEHTYPE" speedFactor="0.93" vaporized=""/>
    <tripinfo id="456" depart="342.00" departLane="-E10_0" departPos="5.10" departSpeed="0.00" departDelay="0.00" arrival="657.00" arrivalLane="E25_1" arrivalPos="330.97" arrivalSpeed="13.87" duration="315.00" routeLength="1734.73" waitingTime="168.00" waitingCount="2" stopTime="0.00" timeLoss="205.05" rerouteNo="0" devices="tripinfo_456" vType="DEFAULT_VEHTYPE" speedFactor="1.08" vaporized=""/>
    <tripinfo id="470" depart="355.00" departLane="47621504#1_0" departPos="5.10" departSpeed="0.00" departDelay="2.50" arrival="657.00" arrivalLane="E10_0" arrivalPos="414.33" arrivalSpeed="13.72" duration="302.00" routeLength="2122.05" waitingTime="115.00" waitingCount="2" stopTime="0.00" timeLoss="170.31" rerouteNo="0" devices="tripinfo_470" vType="DEFAULT_VEHTYPE" speedFactor="1.04" vaporized=""/>
    <tripinfo id="524" depart="393.00" departLane="E5_0" departPos="5.10" departSpeed="0.00" departDelay="0.00" arrival="657.00" arrivalLane="-47621504#1_1" arrivalPos="333.17" arrivalSpeed="20.85" duration="264.00" routeLength="1821.21" waitingTime="108.00" waitingCount="2" stopTime="0.00" timeLoss="137.93" rerouteNo="0" devices="tripinfo_524" vType="DEFAULT_VEHTYPE" speedFactor="0.97" vaporized=""/>
    <tripinfo id="650" depart="488.00" departLane="47621504#1_0" departPos="5.10" departSpeed="0.00" departDelay="0.50" arrival="657.00" arrivalLane="E16_0" arrivalPos="350.84" arrivalSpeed="13.24" duration="169.00" routeLength="2021.35" waitingTime="5.00" waitingCount="1" stopTime="0.00" timeLoss="35.23" rerouteNo="0" devices="tripinfo_650" vType="DEFAULT_VEHTYPE" speedFactor="1.04" vaporized=""/>
    <tripinfo id="749" depart="563.00" departLane="-E13_0" departPos="5.10" departSpeed="0.00" departDelay="1.25" arrival="657.00" arrivalLane="E25_0" arrivalPos="330.97" arrivalSpeed="12.13" duration="94.00" routeLength="1118.85" waitingTime="0.00" waitingCount="0" stopTime="0.00" timeLoss="8.98" rerouteNo="0" devices="tripinfo_749" vType="DEFAULT_VEHTYPE" speedFactor="0.95" vaporized=""/>
    <tripinfo id="809" depart="607.00" departLane="-E10_0" departPos="5.10" departSpeed="0.00" departDelay="0.25" arrival="657.00" arrivalLane="E8_0" arrivalPos="236.52" arrivalSpeed="15.06" duration="50.00" routeLength="655.71" waitingTime="0.00" waitingCount="0" stopTime="0.00" timeLoss="7.56" rerouteNo="0" devices="tripinfo_809" vType="DEFAULT_VEHTYPE" speedFactor="1.14" vaporized=""/>
    <tripinfo id="443" depart="334.00" departLane="-47693411#4_0" departPos="5.10" departSpeed="0.00" departDelay="1.75" arrival="658.00" arrivalLane="E1_1" arrivalPos="369.00" arrivalSpeed="17.09" duration="324.00" routeLength="1435.53" waitingTime="187.00" waitingCount="3" stopTime="0.00" timeLoss="239.52" rerouteNo="0" devices="tripinfo_443" vType="DEFAULT_VEHTYPE" speedFactor="1.24" vaporized=""/>
    <tripinfo id="528" depart="398.00" departLane="-E2_0" departPos="5.10" departSpeed="0.00" departDelay="2.00" arrival="658.00" arrivalLane="E1_0" arrivalPos="369.00" arrivalSpeed="13.40" duration="260.00" routeLength="1322.94" waitingTime="133.00" waitingCount="2" stopTime="0.00" timeLoss="171.53" rerouteNo="0" devices="tripinfo_528" vType="DEFAULT_VEHTYPE" speedFactor="1.02" vaporized=""/>
    <tripinfo id="674" depart="506.00" departLane="-E19_0" departPos="5.10" departSpeed="0.00" departDelay="0.50" arrival="658.00" arrivalLane="47621504#5_1" arrivalPos="282.84" arrivalSpeed="18.71" duration="152.00" routeLength="1647.19" waitingTime="3.00" waitingCount="1" stopTime="0.00" timeLoss="34.97" rerouteNo="0" devices="tripinfo_674" vType="DEFAULT_VEHTYPE" speedFactor="0.89" vaporized=""/>
    <tripinfo id="527" depart="396.00" departLane="E5_0" departPos="5.10" departSpeed="0.00" departDelay="0.75" arrival="659.00" arrivalLane="-47621504#1_1" arrivalPos="333.17" arrivalSpeed="21.41" duration="263.00" routeLength="1821.21" waitingTime="106.00" waitingCount="2" stopTime="0.00" timeLoss="141.51" rerouteNo="0" devices="tripinfo_527" vType="DEFAULT_VEHTYPE" speedFactor="1.01" vaporized=""/>
    <tripinfo id="532" depart="399.00" departLane="-47621504#5_0" departPos="5.10" departSpeed="0.00" departDelay="0.00" arrival="661.00" arrivalLane="47621504#5_1" arrivalPos="282.84" arrivalSpeed="21.41" duration="262.00" routeLength="1976.52" waitingTime="109.00" waitingCount="1" stopTime="0.00" timeLoss="135.50" rerouteNo="0" devices="tripinfo_532" vType="DEFAULT_VEHTYPE" speedFactor="0.97" vaporized=""/>
    <tripinfo id="395" depart="297.00" departLane="E23_0" departPos="5.10" departSpeed="0.00" departDelay="0.75" arrival="662.00" arrivalLane="E10_1" arrivalPos="414.33" arrivalSpeed="15.23" duration="365.00" routeLength="2049.50" waitingTime="192.00" waitingCount="3" stopTime="0.00" timeLoss="238.49" rerouteNo="0" devices="tripinfo_395" vType="DEFAULT_VEHTYPE" speedFactor="1.14" vaporized=""/>
    <tripinfo id="600" depart="450.00" departLane="47621504#1_0" departPos="5.10" departSpeed="0.00" departDelay="0.00" arrival="663.00" arrivalLane="47621504#5_1" arrivalPos="282.84" arrivalSpeed="21.39" duration="213.00" routeLength="1247.15" waitingTime="117.00" waitingCount="2" stopTime="0.00" timeLoss="148.56" rerouteNo="0" devices="tripinfo_600" vType="DEFAULT_VEHTYPE" speedFactor="1.00" vaporized=""/>
    <tripinfo id="670" depart="503.00" departLane="-E2_0" departPos="5.10" departSpeed="0.00" departDelay="0.50" arrival="664.00" arrivalLane="47693393#5_1" arrivalPos="315.08" arrivalSpeed="23.85" duration="161.00" routeLength="1574.44" waitingTime="35.00" waitingCount="2" stopTime="0.00" timeLoss="63.98" rerouteNo="0" devices="tripinfo_670" vType="DEFAULT_VEHTYPE" speedFactor="1.07" vaporized=""/>
    <tripinfo id="731" depart="549.00" departLane="47693411#4_0" departPos="5.10" departSpeed="0.00" departDelay="0.75" arrival="665.00" arrivalLane="47693393#5_1" arrivalPos="315.08" arrivalSpeed="25.61" duration="116.00" routeLength="1293.26" waitingTime="25.00" waitingCount="1" stopTime="0.00" timeLoss="53.14" rerouteNo="0" devices="tripinfo_731" vType="DEFAULT_VEHTYPE" speedFactor="1.31" vaporized=""/>
    <tripinfo id="322" depart="242.00" departLane="E0_0" departPos="5.10" departSpeed="0.00" departDelay="0.50" arrival="667.00" arrivalLane="E10_0" arrivalPos="414.33" arrivalSpeed="10.85" duration="425.00" routeLength="2193.64" waitingTime="210.00" waitingCount="3" stopTime="0.00" timeLoss="258.40" rerouteNo="0" devices="tripinfo_322" vType="DEFAULT_VEHTYPE" speedFactor="0.87" vaporized=""/>
    <tripinfo id="586" depart="440.00" departLane="-E10_0" departPos="5.10" departSpeed="0.00" departDelay="0.50" arrival="667.00" arrivalLane="47693393#5_1" arrivalPos="315.08" arrivalSpeed="22.88" duration="227.00" routeLength="1372.07" waitingTime="114.00" waitingCount="2" stopTime="0.00" timeLoss="151.68" rerouteNo="0" devices="tripinfo_586" vType="DEFAULT_VEHTYPE" speedFactor="1.09" vaporized=""/>
    <tripinfo id="608" depart="456.00" departLane="47621504#1_0" departPos="5.10" departSpeed="0.00" departDelay="0.00" arrival="667.00" arrivalLane="47621504#5_1" arrivalPos="282.84" arrivalSpeed="19.37" duration="211.00" routeLength="1247.15" waitingTime="114.00" waitingCount="2" stopTime="0.00" timeLoss="141.69" rerouteNo="0" devices="tripinfo_608" vType="DEFAULT_VEHTYPE" speedFactor="0.93" vaporized=""/>
    <tripinfo id="601" depart="452.00" departLane="-E25_0" departPos="5.10" departSpeed="0.00" departDelay="1.25" arrival="670.00" arrivalLane="E10_0" arrivalPos="414.33" arrivalSpeed="12.83" duration="218.00" routeLength="1718.78" waitingTime="65.00" waitingCount="2" stopTime="0.00" timeLoss="98.64" rerouteNo="0" devices="tripinfo_601" vType="DEFAULT_VEHTYPE" speedFactor="0.99" vaporized=""/>
    <tripinfo id="684" depart="513.00" departLane="-E15_0" departPos="5.10" departSpeed="0.00" departDelay="0.00" arrival="670.00" arrivalLane="E8_1" arrivalPos="236.52" arrivalSpeed="12.55" duration="157.00" routeLength="1246.58" waitingTime="51.00" waitingCount="1" stopTime="0.00" timeLoss="66.97" rerouteNo="0" devices="tripinfo_684" vType="DEFAULT_VEHTYPE" speedFactor="0.92" vaporized=""/>
    <tripinfo id="607" depart="456.00" departLane="-E8_0" departPos="5.10" departSpeed="0.00" departDelay="0.75" arrival="671.00" arrivalLane="E25_0" arrivalPos="330.97" arrivalSpeed="12.15" duration="215.00" routeLength="1559.79" waitingTime="71.00" waitingCount="2" stopTime="0.00" timeLoss="103.14" rerouteNo="0" devices="tripinfo_607" vType="DEFAULT_VEHTYPE" speedFactor="0.94" vaporized=""/>
    <tripinfo id="676" depart="508.00" departLane="E5_0" departPos="5.10" departSpeed="0.00" departDelay="1.00" arrival="671.00" arrivalLane="E25_1" arrivalPos="330.97" arrivalSpeed="14.70" duration="163.00" routeLength="1418.00" waitingTime="40.00" waitingCount="2" stopTime="0.00" timeLoss="71.68" rerouteNo="0" devices="tripinfo_676" vType="DEFAULT_VEHTYPE" speedFactor="1.13" vaporized=""/>
    <tripinfo id="535" depart="402.00" departLane="-E2_0" departPos="5.10" departSpeed="0.00" departDelay="0.75" arrival="672.00" arrivalLane="E1_0" arrivalPos="369.00" arrivalSpeed="10.93" duration="270.00" routeLength="1322.94" waitingTime="127.00" waitingCount="2" stopTime="0.00" timeLoss="165.94" rerouteNo="0" devices="tripinfo_535" vType="DEFAULT_VEHTYPE" speedFactor="0.86" vaporized=""/>
    <tripinfo id="635" depart="477.00" departLane="-E15_0" departPos="5.10" departSpeed="0.00" departDelay="0.75" arrival="673.00" arrivalLane="E10_0" arrivalPos="414.33" arrivalSpeed="14.47" duration="196.00" routeLength="1405.70" waitingTime="88.00" waitingCount="1" stopTime="0.00" timeLoss="111.57" rerouteNo="0" devices="tripinfo_635" vType="DEFAULT_VEHTYPE" speedFactor="1.13" vaporized=""/>
    <tripinfo id="675" depart="507.00" departLane="-E15_0" departPos="5.10" departSpeed="0.00" departDelay="0.75" arrival="674.00" arrivalLane="E10_1" arrivalPos="414.33" arrivalSpeed="16.14" duration="167.00" routeLength="1405.70" waitingTime="64.00" waitingCount="1" stopTime="0.00" timeLoss="86.80" rerouteNo="0" devices="tripinfo_675" vType="DEFAULT_VEHTYPE" speedFactor="1.18" vaporized=""/>
    <tripinfo id="753" depart="565.00" departLane="-47621504#5_0" departPos="5.10" departSpeed="0.00" departDelay="0.25" arrival="674.00" arrivalLane="E23_2" arrivalPos="266.37" arrivalSpeed="13.96" duration="109.00" routeLength="886.31" waitingTime="45.00" waitingCount="1" stopTime="0.00" timeLoss="62.82" rerouteNo="0" devices="tripinfo_753" vType="DEFAULT_VEHTYPE" speedFactor="1.03" vaporized=""/>
    <tripinfo id="764" depart="573.00" departLane="-E16_0" departPos="5.10" departSpeed="0.00" departDelay="0.00" arrival="677.00" arrivalLane="E8_1" arrivalPos="236.52" arrivalSpeed="13.77" duration="104.00" routeLength="1229.92" waitingTime="7.00" waitingCount="1" stopTime="0.00" timeLoss="27.56" rerouteNo="0" devices="tripinfo_764" vType="DEFAULT_VEHTYPE" speedFactor="1.06" vaporized=""/>
    <tripinfo id="473" depart="355.00" departLane="E5_0" departPos="5.10" departSpeed="0.00" departDelay="0.25" arrival="678.00" arrivalLane="-E23_0" arrivalPos="266.37" arrivalSpeed="13.57" duration="323.00" routeLength="1717.58" waitingTime="164.00" waitingCount="3" stopTime="0.00" timeLoss="199.75" rerouteNo="0" devices="tripinfo_473" vType="DEFAULT_VEHTYPE" speedFactor="1.02" vaporized=""/>
    <tripinfo id="677" depart="510.00" departLane="47621504#1_0" departPos="5.10" departSpeed="0.00" departDelay="2.25" arrival="680.00" arrivalLane="-E22_0" arrivalPos="370.63" arrivalSpeed="13.78" duration="170.00" routeLength="1001.96" waitingTime="92.00" waitingCount="1" stopTime="0.00" timeLoss="107.66" rerouteNo="0" devices="tripinfo_677" vType="DEFAULT_VEHTYPE" speedFactor="1.02" vaporized=""/>
    <tripinfo id="733" depart="550.00" departLane="E19_0" departPos="5.10" departSpeed="0.00" departDelay="0.25" arrival="680.00" arrivalLane="E2_1" arrivalPos="256.37" arrivalSpeed="12.46" duration="130.00" routeLength="1518.75" waitingTime="0.00" waitingCount="0" stopTime="0.00" timeLoss="13.44" rerouteNo="0" devices="tripinfo_733" vType="DEFAULT_VEHTYPE" speedFactor="0.95" vaporized=""/>
    <tripinfo id="776" depart="582.00" departLane="-47693393#5_0" departPos="5.10" departSpeed="0.00" departDelay="0.00" arrival="683.00" arrivalLane="-E5_0" arrivalPos="399.05" arrivalSpeed="14.25" duration="101.00" routeLength="1019.09" waitingTime="20.00" waitingCount="1" stopTime="0.00" timeLoss="37.40" rerouteNo="0" devices="tripinfo_776" vType="DEFAULT_VEHTYPE" speedFactor="1.03" vaporized=""/>
    <tripinfo id="828" depart="621.00" departLane="-E13_0" departPos="5.10" departSpeed="0.00" departDelay="0.00" arrival="684.00" arrivalLane="-47621504#1_0" arrivalPos="333.17" arrivalSpeed="17.83" duration="63.00" routeLength="719.70" waitingTime="0.00" waitingCount="0" stopTime="0.00" timeLoss="8.67" rerouteNo="0" devices="tripinfo_828" vType="DEFAULT_VEHTYPE" speedFactor="0.81" vaporized=""/>
    <tripinfo id="567" depart="427.00" departLane="E0_0" departPos="5.10" departSpeed="0.00" departDelay="1.75" arrival="685.00" arrivalLane="E13_0" arrivalPos="382.60" arrivalSpeed="14.67" duration="258.00" routeLength="1364.79" waitingTime="131.00" waitingCount="2" stopTime="0.00" timeLoss="171.72" rerouteNo="0" devices="tripinfo_567" vType="DEFAULT_VEHTYPE" speedFactor="1.07" vaporized=""/>
    <tripinfo id="783" depart="588.00" departLane="-E2_0" departPos="5.10" departSpeed="0.00" departDelay="0.75" arrival="686.00" arrivalLane="E21_0" arrivalPos="263.57" arrivalSpeed="11.16" duration="98.00" routeLength="876.21" waitingTime="13.00" waitingCount="1" stopTime="0.00" timeLoss="25.93" rerouteNo="0" devices="tripinfo_783" vType="DEFAULT_VEHTYPE" speedFactor="0.88" vaporized=""/>
    <tripinfo id="831" depart="624.00" departLane="-E13_0" departPos="5.10" departSpeed="0.00" departDelay="0.75" arrival="686.00" arrivalLane="-47621504#1_0" arrivalPos="333.17" arrivalSpeed="20.49" duration="62.00" routeLength="719.70" waitingTime="0.00" waitingCount="0" stopTime="0.00" timeLoss="17.71" rerouteNo="0" devices="tripinfo_831" vType="DEFAULT_VEHTYPE" speedFactor="1.00" vaporized=""/>
    <tripinfo id="841" depart="631.00" departLane="-E10_0" departPos="5.10" departSpeed="0.00" departDelay="0.25" arrival="686.00" arrivalLane="E8_0" arrivalPos="236.52" arrivalSpeed="13.93" duration="55.00" routeLength="655.71" waitingTime="0.00" waitingCount="0" stopTime="0.00" timeLoss="7.02" rerouteNo="0" devices="tripinfo_841" vType="DEFAULT_VEHTYPE" speedFactor="1.01" vaporized=""/>
    <tripinfo id="712" depart="534.00" departLane="-E15_0" departPos="5.10" departSpeed="0.00" departDelay="0.00" arrival="687.00" arrivalLane="E10_0" arrivalPos="414.33" arrivalSpeed="13.58" duration="153.00" routeLength="1405.70" waitingTime="36.00" waitingCount="1" stopTime="0.00" timeLoss="58.42" rerouteNo="0" devices="tripinfo_712" vType="DEFAULT_VEHTYPE" speedFactor="1.01" vaporized=""/>
    <tripinfo id="679" depart="510.00" departLane="E0_0" departPos="5.10" departSpeed="0.00" departDelay="0.75" arrival="691.00" arrivalLane="E13_0" arrivalPos="382.60" arrivalSpeed="13.55" duration="181.00" routeLength="1364.79" waitingTime="65.00" waitingCount="1" stopTime="0.00" timeLoss="88.72" rerouteNo="0" devices="tripinfo_679" vType="DEFAULT_VEHTYPE" speedFactor="0.99" vaporized=""/>
    <tripinfo id="825" depart="619.00" departLane="-E25_0" departPos="5.10" departSpeed="0.00" departDelay="0.25" arrival="691.00" arrivalLane="47693393#5_0" arrivalPos="315.08" arrivalSpeed="23.97" duration="72.00" routeLength="1010.77" waitingTime="0.00" waitingCount="0" stopTime="0.00" timeLoss="13.22" rerouteNo="0" devices="tripinfo_825" vType="DEFAULT_VEHTYPE" speedFactor="1.11" vaporized=""/>
    <tripinfo id="836" depart="627.00" departLane="-E8_0" departPos="5.10" departSpeed="0.00" departDelay="0.00" arrival="691.00" arrivalLane="E20_0" arrivalPos="350.11" arrivalSpeed="13.32" duration="64.00" routeLength="913.22" waitingTime="0.00" waitingCount="0" stopTime="0.00" timeLoss="8.45" rerouteNo="0" devices="tripinfo_836" vType="DEFAULT_VEHTYPE" speedFactor="1.04" vaporized=""/>
    <tripinfo id="621" depart="466.00" departLane="-E13_0" departPos="5.10" departSpeed="0.00" departDelay="0.25" arrival="695.00" arrivalLane="E1_1" arrivalPos="369.00" arrivalSpeed="13.37" duration="229.00" routeLength="1062.67" waitingTime="135.00" waitingCount="2" stopTime="0.00" timeLoss="152.09" rerouteNo="0" devices="tripinfo_621" vType="DEFAULT_VEHTYPE" speedFactor="1.02" vaporized=""/>
    <tripinfo id="490" depart="369.00" departLane="-47693393#5_0" departPos="5.10" departSpeed="0.00" departDelay="1.50" arrival="696.00" arrivalLane="E6_2" arrivalPos="330.11" arrivalSpeed="13.78" duration="327.00" routeLength="2005.28" waitingTime="162.00" waitingCount="3" stopTime="0.00" timeLoss="205.64" rerouteNo="0" devices="tripinfo_490" vType="DEFAULT_VEHTYPE" speedFactor="1.08" vaporized=""/>
    <tripinfo id="761" depart="571.00" departLane="-E8_0" departPos="5.10" departSpeed="0.00" departDelay="0.25" arrival="696.00" arrivalLane="E10_1" arrivalPos="414.33" arrivalSpeed="14.63" duration="125.00" routeLength="670.89" waitingTime="69.00" waitingCount="1" stopTime="0.00" timeLoss="80.88" rerouteNo="0" devices="tripinfo_761" vType="DEFAULT_VEHTYPE" speedFactor="1.13" vaporized=""/>
    <tripinfo id="512" depart="384.00" departLane="-47693393#5_0" departPos="5.10" departSpeed="0.00" departDelay="0.00" arrival="697.00" arrivalLane="E6_2" arrivalPos="330.11" arrivalSpeed="14.57" duration="313.00" routeLength="2005.28" waitingTime="145.00" waitingCount="2" stopTime="0.00" timeLoss="193.04" rerouteNo="0" devices="tripinfo_512" vType="DEFAULT_VEHTYPE" speedFactor="1.09" vaporized=""/>
    <tripinfo id="533" depart="400.00" departLane="-E3_0" departPos="5.10" departSpeed="0.00" departDelay="0.25" arrival="697.00" arrivalLane="E13_0" arrivalPos="382.60" arrivalSpeed="12.92" duration="297.00" routeLength="1696.77" waitingTime="147.00" waitingCount="2" stopTime="0.00" timeLoss="179.68" rerouteNo="0" devices="tripinfo_533" vType="DEFAULT_VEHTYPE" speedFactor="0.99" vaporized=""/>
    <tripinfo id="633" depart="475.00" departLane="-E2_0" departPos="5.10" departSpeed="0.00" departDelay="0.25" arrival="697.00" arrivalLane="-E5_1" arrivalPos="399.05" arrivalSpeed="12.97" duration="222.00" routeLength="1354.72" waitingTime="103.00" waitingCount="2" stopTime="0.00" timeLoss="125.68" rerouteNo="0" devices="tripinfo_633" vType="DEFAULT_VEHTYPE" speedFactor="1.01" vaporized=""/>
    <tripinfo id="826" depart="620.00" departLane="-E8_0" departPos="5.10" departSpeed="0.00" departDelay="0.50" arrival="697.00" arrivalLane="E10_1" arrivalPos="414.33" arrivalSpeed="14.89" duration="77.00" routeLength="670.89" waitingTime="22.00" waitingCount="1" stopTime="0.00" timeLoss="32.72" rerouteNo="0" devices="tripinfo_826" vType="DEFAULT_VEHTYPE" speedFactor="1.10" vaporized=""/>
    <tripinfo id="431" depart="324.00" departLane="-E6_0" departPos="5.10" departSpeed="0.00" departDelay="0.75" arrival="699.00" arrivalLane="E6_0" arrivalPos="330.11" arrivalSpeed="10.47" duration="375.00" routeLength="2070.98" waitingTime="172.00" waitingCount="2" stopTime="0.00" timeLoss="201.35" rerouteNo="0" devices="tripinfo_431" vType="DEFAULT_VEHTYPE" speedFactor="0.83" vaporized=""/>
    <tripinfo id="678" depart="509.00" departLane="-E10_0" departPos="5.10" departSpeed="0.00" departDelay="0.50" arrival="699.00" arrivalLane="E15_2" arrivalPos="382.33" arrivalSpeed="12.89" duration="190.00" routeLength="1436.69" waitingTime="69.00" waitingCount="2" stopTime="0.00" timeLoss="92.47" rerouteNo="0" devices="tripinfo_678" vType="DEFAULT_VEHTYPE" speedFactor="0.99" vaporized=""/>
    <tripinfo id="543" depart="410.00" departLane="-E15_0" departPos="5.10" departSpeed="0.00" departDelay="2.75" arrival="700.00" arrivalLane="E15_0" arrivalPos="382.33" arrivalSpeed="11.67" duration="290.00" routeLength="2077.96" waitingTime="98.00" waitingCount="1" stopTime="0.00" timeLoss="120.03" rerouteNo="0" devices="tripinfo_543" vType="DEFAULT_VEHTYPE" speedFactor="0.90" vaporized=""/>
    <tripinfo id="766" depart="575.00" departLane="-E2_0" departPos="5.10" departSpeed="0.00" departDelay="0.50" arrival="700.00" arrivalLane="-E20_1" arrivalPos="350.11" arrivalSpeed="13.59" duration="125.00" routeLength="960.05" waitingTime="34.00" waitingCount="2" stopTime="0.00" timeLoss="56.82" rerouteNo="0" devices="tripinfo_766" vType="DEFAULT_VEHTYPE" speedFactor="1.02" vaporized=""/>
    <tripinfo id="729" depart="547.00" departLane="-E8_0" departPos="5.10" departSpeed="0.00" departDelay="0.25" arrival="701.00" arrivalLane="-E5_2" arrivalPos="399.05" arrivalSpeed="14.00" duration="154.00" routeLength="977.41" waitingTime="75.00" waitingCount="2" stopTime="0.00" timeLoss="96.03" rerouteNo="0" devices="tripinfo_729" vType="DEFAULT_VEHTYPE" speedFactor="1.09" vaporized=""/>
    <tripinfo id="734" depart="557.00" departLane="E19_0" departPos="5.10" departSpeed="0.00" departDelay="6.50" arrival="701.00" arrivalLane="E0_1" arrivalPos="371.34" arrivalSpeed="12.73" duration="144.00" routeLength="1631.62" waitingTime="0.00" waitingCount="0" stopTime="0.00" timeLoss="24.38" rerouteNo="0" devices="tripinfo_734" vType="DEFAULT_VEHTYPE" speedFactor="1.01" vaporized=""/>
    <tripinfo id="660" depart="495.00" departLane="47621504#1_0" departPos="5.10" departSpeed="0.00" departDelay="0.00" arrival="702.00" arrivalLane="E6_1" arrivalPos="330.11" arrivalSpeed="13.05" duration="207.00" routeLength="1291.33" waitingTime="103.00" waitingCount="2" stopTime="0.00" timeLoss="128.82" rerouteNo="0" devices="tripinfo_660" vType="DEFAULT_VEHTYPE" speedFactor="0.98" vaporized=""/>
    <tripinfo id="716" depart="537.00" departLane="-E8_0" departPos="5.10" departSpeed="0.00" departDelay="0.00" arrival="702.00" arrivalLane="E15_1" arrivalPos="382.33" arrivalSpeed="13.46" duration="165.00" routeLength="1261.75" waitingTime="66.00" waitingCount="1" stopTime="0.00" timeLoss="81.19" rerouteNo="0" devices="tripinfo_716" vType="DEFAULT_VEHTYPE" speedFactor="0.99" vaporized=""/>
    <tripinfo id="805" depart="604.00" departLane="-E6_0" departPos="5.10" departSpeed="0.00" departDelay="0.25" arrival="702.00" arrivalLane="E13_0" arrivalPos="382.60" arrivalSpeed="14.34" duration="98.00" routeLength="1307.14" waitingTime="0.00" waitingCount="0" stopTime="0.00" timeLoss="16.51" rerouteNo="0" devices="tripinfo_805" vType="DEFAULT_VEHTYPE" speedFactor="1.08" vaporized=""/>
    <tripinfo id="583" depart="440.00" departLane="-E15_0" departPos="5.10" departSpeed="0.00" departDelay="2.75" arrival="703.00" arrivalLane="E15_2" arrivalPos="382.33" arrivalSpeed="14.73" duration="263.00" routeLength="2077.96" waitingTime="86.00" waitingCount="1" stopTime="0.00" timeLoss="121.87" rerouteNo="0" devices="tripinfo_583" vType="DEFAULT_VEHTYPE" speedFactor="1.07" vaporized=""/>
    <tripinfo id="643" depart="483.00" departLane="E21_0" departPos="5.10" departSpeed="0.00" departDelay="0.75" arrival="705.00" arrivalLane="E6_1" arrivalPos="330.11" arrivalSpeed="13.18" duration="222.00" routeLength="1585.78" waitingTime="77.00" waitingCount="2" stopTime="0.00" timeLoss="108.38" rerouteNo="0" devices="tripinfo_643" vType="DEFAULT_VEHTYPE" speedFactor="0.95" vaporized=""/>
    <tripinfo id="564" depart="423.00" departLane="-E10_0" departPos="5.10" departSpeed="0.00" departDelay="0.00" arrival="706.00" arrivalLane="-E5_0" arrivalPos="399.05" arrivalSpeed="11.52" duration="283.00" routeLength="1152.35" waitingTime="163.00" waitingCount="3" stopTime="0.00" timeLoss="191.38" rerouteNo="0" devices="tripinfo_564" vType="DEFAULT_VEHTYPE" speedFactor="0.83" vaporized=""/>
    <tripinfo id="616" depart="465.00" departLane="-E25_0" departPos="5.10" departSpeed="0.00" departDelay="3.00" arrival="706.00" arrivalLane="E6_2" arrivalPos="330.11" arrivalSpeed="13.21" duration="241.00" routeLength="1668.87" waitingTime="90.00" waitingCount="3" stopTime="0.00" timeLoss="128.31" rerouteNo="0" devices="tripinfo_616" vType="DEFAULT_VEHTYPE" speedFactor="1.01" vaporized=""/>
    <tripinfo id="662" depart="497.00" departLane="-E8_0" departPos="5.10" departSpeed="0.00" departDelay="0.50" arrival="710.00" arrivalLane="-E21_0" arrivalPos="263.57" arrivalSpeed="12.04" duration="213.00" routeLength="1487.40" waitingTime="80.00" waitingCount="1" stopTime="0.00" timeLoss="98.89" rerouteNo="0" devices="tripinfo_662" vType="DEFAULT_VEHTYPE" speedFactor="0.88" vaporized=""/>
    <tripinfo id="659" depart="495.00" departLane="-47693393#5_0" departPos="5.10" departSpeed="0.00" departDelay="0.75" arrival="712.00" arrivalLane="E22_1" arrivalPos="370.63" arrivalSpeed="10.73" duration="217.00" routeLength="1354.37" waitingTime="75.00" waitingCount="2" stopTime="0.00" timeLoss="106.10" rerouteNo="0" devices="tripinfo_659" vType="DEFAULT_VEHTYPE" speedFactor="0.83" vaporized=""/>
    <tripinfo id="829" depart="622.00" departLane="E5_0" departPos="5.10" departSpeed="0.00" departDelay="0.25" arrival="712.00" arrivalLane="E10_0" arrivalPos="414.33" arrivalSpeed="12.81" duration="90.00" routeLength="1120.98" waitingTime="0.00" waitingCount="0" stopTime="0.00" timeLoss="13.42" rerouteNo="0" devices="tripinfo_829" vType="DEFAULT_VEHTYPE" speedFactor="0.99" vaporized=""/>
    <tripinfo id="462" depart="351.00" departLane="-E6_0" departPos="5.10" departSpeed="0.00" departDelay="4.50" arrival="716.00" arrivalLane="47693393#5_0" arrivalPos="315.08" arrivalSpeed="22.25" duration="365.00" routeLength="1989.26" waitingTime="185.00" waitingCount="3" stopTime="0.00" timeLoss="235.62" rerouteNo="0" devices="tripinfo_462" vType="DEFAULT_VEHTYPE" speedFactor="1.01" vaporized=""/>
    <tripinfo id="552" depart="414.00" departLane="-E8_0" departPos="5.10" departSpeed="0.00" departDelay="0.00" arrival="718.00" arrivalLane="E6_0" arrivalPos="330.11" arrivalSpeed="13.15" duration="304.00" routeLength="1348.90" waitingTime="178.00" waitingCount="2" stopTime="0.00" timeLoss="201.42" rerouteNo="0" devices="tripinfo_552" vType="DEFAULT_VEHTYPE" speedFactor="1.02" vaporized=""/>
    <tripinfo id="664" depart="498.00" departLane="47621504#1_0" departPos="5.10" departSpeed="0.00" departDelay="0.00" arrival="718.00" arrivalLane="E22_2" arrivalPos="370.63" arrivalSpeed="13.26" duration="220.00" routeLength="1394.35" waitingTime="97.00" waitingCount="2" stopTime="0.00" timeLoss="130.45" rerouteNo="0" devices="tripinfo_664" vType="DEFAULT_VEHTYPE" speedFactor="1.05" vaporized=""/>
    <tripinfo id="706" depart="530.00" departLane="-E15_0" departPos="5.10" departSpeed="0.00" departDelay="0.50" arrival="719.00" arrivalLane="E15_1" arrivalPos="382.33" arrivalSpeed="13.85" duration="189.00" routeLength="2077.96" waitingTime="7.00" waitingCount="1" stopTime="0.00" timeLoss="38.18" rerouteNo="0" devices="tripinfo_706" vType="DEFAULT_VEHTYPE" speedFactor="1.00" vaporized=""/>
    <tripinfo id="623" depart="468.00" departLane="-47693393#2_0" departPos="5.10" departSpeed="0.00" departDelay="0.75" arrival="720.00" arrivalLane="E6_1" arrivalPos="330.11" arrivalSpeed="14.54" duration="252.00" routeLength="1423.15" waitingTime="129.00" waitingCount="2" stopTime="0.00" timeLoss="160.96" rerouteNo="0" devices="tripinfo_623" vType="DEFAULT_VEHTYPE" speedFactor="1.13" vaporized=""/>
    <tripinfo id="610" depart="458.00" departLane="-E25_0" departPos="5.10" departSpeed="0.00" departDelay="0.50" arrival="721.00" arrivalLane="E20_1" arrivalPos="350.11" arrivalSpeed="9.80" duration="263.00" routeLength="1358.34" waitingTime="143.00" waitingCount="3" stopTime="0.00" timeLoss="168.37" rerouteNo="0" devices="tripinfo_610" vType="DEFAULT_VEHTYPE" speedFactor="1.05" vaporized=""/>
    <tripinfo id="691" depart="519.00" departLane="-E6_0" departPos="5.10" departSpeed="0.00" departDelay="0.75" arrival="721.00" arrivalLane="E25_0" arrivalPos="330.97" arrivalSpeed="14.41" duration="202.00" routeLength="1652.95" waitingTime="68.00" waitingCount="2" stopTime="0.00" timeLoss="98.98" rerouteNo="0" devices="tripinfo_691" vType="DEFAULT_VEHTYPE" speedFactor="1.10" vaporized=""/>
    <tripinfo id="611" depart="459.00" departLane="-E6_0" departPos="5.10" departSpeed="0.00" departDelay="0.75" arrival="723.00" arrivalLane="-E5_1" arrivalPos="399.05" arrivalSpeed="14.41" duration="264.00" routeLength="1819.65" waitingTime="113.00" waitingCount="2" stopTime="0.00" timeLoss="153.07" rerouteNo="0" devices="tripinfo_611" vType="DEFAULT_VEHTYPE" speedFactor="1.13" vaporized=""/>
    <tripinfo id="647" depart="486.00" departLane="-E15_0" departPos="5.10" departSpeed="0.00" departDelay="0.75" arrival="723.00" arrivalLane="E13_0" arrivalPos="382.60" arrivalSpeed="12.39" duration="237.00" routeLength="1567.55" waitingTime="98.00" waitingCount="2" stopTime="0.00" timeLoss="120.47" rerouteNo="0" devices="tripinfo_647" vType="DEFAULT_VEHTYPE" speedFactor="0.97" vaporized=""/>
    <tripinfo id="665" depart="501.00" departLane="47621504#1_0" departPos="5.10" departSpeed="0.00" departDelay="2.25" arrival="723.00" arrivalLane="-E5_0" arrivalPos="399.05" arrivalSpeed="13.13" duration="222.00" routeLength="1805.71" waitingTime="78.00" waitingCount="1" stopTime="0.00" timeLoss="100.00" rerouteNo="0" devices="tripinfo_665" vType="DEFAULT_VEHTYPE" speedFactor="1.00" vaporized=""/>
    <tripinfo id="736" depart="552.00" departLane="-E2_0" departPos="5.10" departSpeed="0.00" departDelay="0.00" arrival="724.00" arrivalLane="E6_0" arrivalPos="330.11" arrivalSpeed="12.72" duration="172.00" routeLength="990.76" waitingTime="81.00" waitingCount="1" stopTime="0.00" timeLoss="94.79" rerouteNo="0" devices="tripinfo_736" vType="DEFAULT_VEHTYPE" speedFactor="0.94" vaporized=""/>
    <tripinfo id="452" depart="339.00" departLane="-E10_0" departPos="5.10" departSpeed="0.00" departDelay="0.00" arrival="725.00" arrivalLane="E13_1" arrivalPos="382.60" arrivalSpeed="13.16" duration="386.00" routeLength="2169.32" waitingTime="191.00" waitingCount="3" stopTime="0.00" timeLoss="230.85" rerouteNo="0" devices="tripinfo_452" vType="DEFAULT_VEHTYPE" speedFactor="0.98" vaporized=""/>
    <tripinfo id="495" depart="372.00" departLane="-E15_0" departPos="5.10" departSpeed="0.00" departDelay="0.75" arrival="725.00" arrivalLane="-E16_0" arrivalPos="350.84" arrivalSpeed="11.50" duration="353.00" routeLength="1698.80" waitingTime="166.00" waitingCount="3" stopTime="0.00" timeLoss="207.26" rerouteNo="0" devices="tripinfo_495" vType="DEFAULT_VEHTYPE" speedFactor="0.85" vaporized=""/>
    <tripinfo id="565" depart="425.00" departLane="-E6_0" departPos="5.10" departSpeed="0.00" departDelay="1.25" arrival="725.00" arrivalLane="47693393#5_0" arrivalPos="315.08" arrivalSpeed="21.46" duration="300.00" routeLength="1989.26" waitingTime="126.00" waitingCount="2" stopTime="0.00" timeLoss="166.26" rerouteNo="0" devices="tripinfo_565" vType="DEFAULT_VEHTYPE" speedFactor="0.98" vaporized=""/>
    <tripinfo id="832" depart="624.00" departLane="-E2_0" departPos="5.10" departSpeed="0.00" departDelay="0.00" arrival="725.00" arrivalLane="E6_1" arrivalPos="330.11" arrivalSpeed="13.57" duration="101.00" routeLength="990.76" waitingTime="12.00" waitingCount="1" stopTime="0.00" timeLoss="28.02" rerouteNo="0" devices="tripinfo_832" vType="DEFAULT_VEHTYPE" speedFactor="0.99" vaporized=""/>
    <tripinfo id="558" depart="419.00" departLane="-E13_0" departPos="5.10" departSpeed="0.00" departDelay="0.50" arrival="726.00" arrivalLane="E20_1" arrivalPos="350.11" arrivalSpeed="10.03" duration="307.00" routeLength="1829.40" waitingTime="124.00" waitingCount="5" stopTime="0.00" timeLoss="171.60" rerouteNo="0" devices="tripinfo_558" vType="DEFAULT_VEHTYPE" speedFactor="0.99" vaporized=""/>
    <tripinfo id="620" depart="467.00" departLane="-47621504#5_0" departPos="5.10" departSpeed="0.00" departDelay="2.00" arrival="726.00" arrivalLane="E10_1" arrivalPos="414.33" arrivalSpeed="16.30" duration="259.00" routeLength="1494.53" waitingTime="131.00" waitingCount="2" stopTime="0.00" timeLoss="167.28" rerouteNo="0" devices="tripinfo_620" vType="DEFAULT_VEHTYPE" speedFactor="1.18" vaporized=""/>
    <tripinfo id="806" depart="607.00" departLane="-E6_0" departPos="5.10" departSpeed="0.00" departDelay="2.50" arrival="726.00" arrivalLane="E21_0" arrivalPos="263.57" arrivalSpeed="13.04" duration="119.00" routeLength="1288.54" waitingTime="9.00" waitingCount="1" stopTime="0.00" timeLoss="32.57" rerouteNo="0" devices="tripinfo_806" vType="DEFAULT_VEHTYPE" speedFactor="1.01" vaporized=""/>
    <tripinfo id="489" depart="369.00" departLane="-E10_0" departPos="5.10" departSpeed="0.00" departDelay="2.25" arrival="728.00" arrivalLane="E10_0" arrivalPos="414.33" arrivalSpeed="12.09" duration="359.00" routeLength="2205.66" waitingTime="154.00" waitingCount="2" stopTime="0.00" timeLoss="188.69" rerouteNo="0" devices="tripinfo_489" vType="DEFAULT_VEHTYPE" speedFactor="0.94" vaporized=""/>
    <tripinfo id="573" depart="431.00" departLane="-E8_0" departPos="5.10" departSpeed="0.00" departDelay="1.25" arrival="728.00" arrivalLane="E13_1" arrivalPos="382.60" arrivalSpeed="11.77" duration="297.00" routeLength="1994.38" waitingTime="110.00" waitingCount="3" stopTime="0.00" timeLoss="150.71" rerouteNo="0" devices="tripinfo_573" vType="DEFAULT_VEHTYPE" speedFactor="0.93" vaporized=""/>
    <tripinfo id="511" depart="384.00" departLane="E0_0" departPos="5.10" departSpeed="0.00" departDelay="0.75" arrival="729.00" arrivalLane="47693393#5_0" arrivalPos="315.08" arrivalSpeed="22.30" duration="345.00" routeLength="2046.91" waitingTime="158.00" waitingCount="3" stopTime="0.00" timeLoss="210.13" rerouteNo="0" devices="tripinfo_511" vType="DEFAULT_VEHTYPE" speedFactor="1.01" vaporized=""/>
    <tripinfo id="687" depart="516.00" departLane="-47621504#5_0" departPos="5.10" departSpeed="0.00" departDelay="0.75" arrival="729.00" arrivalLane="E10_1" arrivalPos="414.33" arrivalSpeed="14.84" duration="213.00" routeLength="1494.53" waitingTime="85.00" waitingCount="1" stopTime="0.00" timeLoss="115.27" rerouteNo="0" devices="tripinfo_687" vType="DEFAULT_VEHTYPE" speedFactor="1.11" vaporized=""/>
    <tripinfo id="778" depart="584.00" departLane="-47621504#5_0" departPos="5.10" departSpeed="0.00" departDelay="0.50" arrival="729.00" arrivalLane="E13_0" arrivalPos="382.60" arrivalSpeed="9.54" duration="145.00" routeLength="1279.02" waitingTime="24.00" waitingCount="1" stopTime="0.00" timeLoss="44.32" rerouteNo="0" devices="tripinfo_778" vType="DEFAULT_VEHTYPE" speedFactor="0.76" vaporized=""/>
    <tripinfo id="683" depart="513.00" departLane="E21_0" departPos="5.10" departSpeed="0.00" departDelay="0.75" arrival="730.00" arrivalLane="-E3_0" arrivalPos="306.82" arrivalSpeed="12.59" duration="217.00" routeLength="1622.64" waitingTime="52.00" waitingCount="3" stopTime="0.00" timeLoss="92.90" rerouteNo="0" devices="tripinfo_683" vType="DEFAULT_VEHTYPE" speedFactor="0.97" vaporized=""/>
    <tripinfo id="758" depart="570.00" departLane="-E25_0" departPos="5.10" departSpeed="0.00" departDelay="1.50" arrival="730.00" arrivalLane="E13_2" arrivalPos="382.60" arrivalSpeed="13.78" duration="160.00" routeLength="1134.61" waitingTime="62.00" waitingCount="1" stopTime="0.00" timeLoss="77.33" rerouteNo="0" devices="tripinfo_758" vType="DEFAULT_VEHTYPE" speedFactor="1.00" vaporized=""/>
    <tripinfo id="628" depart="471.00" departLane="47621504#1_0" departPos="5.10" departSpeed="0.00" departDelay="0.00" arrival="731.00" arrivalLane="E15_0" arrivalPos="382.33" arrivalSpeed="12.46" duration="260.00" routeLength="1499.45" waitingTime="126.00" waitingCount="2" stopTime="0.00" timeLoss="151.77" rerouteNo="0" devices="tripinfo_628" vType="DEFAULT_VEHTYPE" speedFactor="0.93" vaporized=""/>
    <tripinfo id="661" depart="496.00" departLane="-47621504#5_0" departPos="5.10" departSpeed="0.00" departDelay="0.25" arrival="731.00" arrivalLane="47693393#5_0" arrivalPos="315.08" arrivalSpeed="23.38" duration="235.00" routeLength="1961.14" waitingTime="71.00" waitingCount="2" stopTime="0.00" timeLoss="121.45" rerouteNo="0" devices="tripinfo_661" vType="DEFAULT_VEHTYPE" speedFactor="1.06" vaporized=""/>
    <tripinfo id="639" depart="480.00" departLane="47621504#1_0" departPos="5.10" departSpeed="0.00" departDelay="0.75" arrival="732.00" arrivalLane="E15_1" arrivalPos="382.33" arrivalSpeed="12.75" duration="252.00" routeLength="1499.45" waitingTime="121.00" waitingCount="2" stopTime="0.00" timeLoss="149.35" rerouteNo="0" devices="tripinfo_639" vType="DEFAULT_VEHTYPE" speedFactor="0.98" vaporized=""/>
    <tripinfo id="638" depart="479.00" departLane="-E13_0" departPos="5.10" departSpeed="0.00" departDelay="0.50" arrival="733.00" arrivalLane="E15_1" arrivalPos="382.33" arrivalSpeed="13.61" duration="254.00" routeLength="1566.93" waitingTime="121.00" waitingCount="2" stopTime="0.00" timeLoss="146.85" rerouteNo="0" devices="tripinfo_638" vType="DEFAULT_VEHTYPE" speedFactor="1.05" vaporized=""/>
    <tripinfo id="704" depart="528.00" departLane="-47621504#5_0" departPos="5.10" departSpeed="0.00" departDelay="0.00" arrival="733.00" arrivalLane="E10_0" arrivalPos="414.33" arrivalSpeed="13.38" duration="205.00" routeLength="1494.53" waitingTime="75.00" waitingCount="1" stopTime="0.00" timeLoss="93.33" rerouteNo="0" devices="tripinfo_704" vType="DEFAULT_VEHTYPE" speedFactor="0.96" vaporized=""/>
    <tripinfo id="721" depart="541.00" departLane="-E19_0" departPos="5.10" departSpeed="0.00" departDelay="0.25" arrival="733.00" arrivalLane="E2_0" arrivalPos="256.37" arrivalSpeed="12.31" duration="192.00" routeLength="1231.50" waitingTime="72.00" waitingCount="2" stopTime="0.00" timeLoss="96.98" rerouteNo="0" devices="tripinfo_721" vType="DEFAULT_VEHTYPE" speedFactor="0.93" vaporized=""/>
    <tripinfo id="743" depart="558.00" departLane="-E15_0" departPos="5.10" departSpeed="0.00" departDelay="0.75" arrival="735.00" arrivalLane="E2_1" arrivalPos="256.37" arrivalSpeed="12.96" duration="177.00" routeLength="1623.89" waitingTime="23.00" waitingCount="2" stopTime="0.00" timeLoss="59.39" rerouteNo="0" devices="tripinfo_743" vType="DEFAULT_VEHTYPE" speedFactor="1.00" vaporized=""/>
    <tripinfo id="767" depart="580.00" departLane="47621504#4_0" departPos="5.10" departSpeed="0.00" departDelay="4.75" arrival="735.00" arrivalLane="E1_1" arrivalPos="369.00" arrivalSpeed="15.53" duration="155.00" routeLength="1755.43" waitingTime="24.00" waitingCount="1" stopTime="0.00" timeLoss="48.33" rerouteNo="0" devices="tripinfo_767" vType="DEFAULT_VEHTYPE" speedFactor="1.14" vaporized=""/>
    <tripinfo id="426" depart="320.00" departLane="-47621504#5_0" departPos="5.10" departSpeed="0.00" departDelay="0.50" arrival="736.00" arrivalLane="E15_1" arrivalPos="382.33" arrivalSpeed="14.19" duration="416.00" routeLength="2046.24" waitingTime="230.00" waitingCount="5" stopTime="0.00" timeLoss="289.72" rerouteNo="0" devices="tripinfo_426" vType="DEFAULT_VEHTYPE" speedFactor="1.05" vaporized=""/>
    <tripinfo id="577" depart="435.00" departLane="-E6_0" departPos="5.10" departSpeed="0.00" departDelay="2.25" arrival="736.00" arrivalLane="E10_0" arrivalPos="414.33" arrivalSpeed="12.82" duration="301.00" routeLength="1544.81" waitingTime="156.00" waitingCount="2" stopTime="0.00" timeLoss="178.70" rerouteNo="0" devices="tripinfo_577" vType="DEFAULT_VEHTYPE" speedFactor="0.97" vaporized=""/>
    <tripinfo id="581" depart="438.00" departLane="-E6_0" departPos="5.10" departSpeed="0.00" departDelay="2.25" arrival="738.00" arrivalLane="E10_1" arrivalPos="414.33" arrivalSpeed="12.74" duration="300.00" routeLength="1544.81" waitingTime="153.00" waitingCount="2" stopTime="0.00" timeLoss="178.41" rerouteNo="0" devices="tripinfo_581" vType="DEFAULT_VEHTYPE" speedFactor="0.98" vaporized=""/>
    <tripinfo id="755" depart="567.00" departLane="-E25_0" departPos="5.10" departSpeed="0.00" departDelay="0.75" arrival="738.00" arrivalLane="E15_0" arrivalPos="382.33" arrivalSpeed="12.28" duration="171.00" routeLength="1095.87" waitingTime="66.00" waitingCount="1" stopTime="0.00" timeLoss="81.68" rerouteNo="0" devices="tripinfo_755" vType="DEFAULT_VEHTYPE" speedFactor="0.90" vaporized=""/>
    <tripinfo id="694" depart="522.00" departLane="-47693393#5_0" departPos="5.10" departSpeed="0.00" departDelay="1.50" arrival="739.00" arrivalLane="E2_0" arrivalPos="256.37" arrivalSpeed="12.85" duration="217.00" routeLength="1574.41" waitingTime="75.00" waitingCount="1" stopTime="0.00" timeLoss="108.62" rerouteNo="0" devices="tripinfo_694" vType="DEFAULT_VEHTYPE" speedFactor="0.95" vaporized=""/>
    <tripinfo id="505" depart="379.00" departLane="-E6_0" departPos="5.10" departSpeed="0.00" departDelay="0.25" arrival="741.00" arrivalLane="E15_1" arrivalPos="382.33" arrivalSpeed="13.30" duration="362.00" routeLength="2074.36" waitingTime="164.00" waitingCount="2" stopTime="0.00" timeLoss="219.67" rerouteNo="0" devices="tripinfo_505" vType="DEFAULT_VEHTYPE" speedFactor="1.02" vaporized=""/>
    <tripinfo id="589" depart="444.00" departLane="-E6_0" departPos="5.10" departSpeed="0.00" departDelay="2.25" arrival="741.00" arrivalLane="E10_0" arrivalPos="414.33" arrivalSpeed="12.49" duration="297.00" routeLength="1544.81" waitingTime="148.00" waitingCount="2" stopTime="0.00" timeLoss="169.53" rerouteNo="0" devices="tripinfo_589" vType="DEFAULT_VEHTYPE" speedFactor="0.93" vaporized=""/>
    <tripinfo id="838" depart="629.00" departLane="-E25_0" departPos="5.10" departSpeed="0.00" departDelay="0.50" arrival="741.00" arrivalLane="-E5_0" arrivalPos="399.05" arrivalSpeed="13.52" duration="112.00" routeLength="1402.44" waitingTime="0.00" waitingCount="0" stopTime="0.00" timeLoss="9.80" rerouteNo="0" devices="tripinfo_838" vType="DEFAULT_VEHTYPE" speedFactor="1.00" vaporized=""/>
    <tripinfo id="865" depart="654.00" departLane="-E25_0" departPos="5.10" departSpeed="0.00" departDelay="5.25" arrival="741.00" arrivalLane="E15_2" arrivalPos="382.33" arrivalSpeed="15.44" duration="87.00" routeLength="1095.87" waitingTime="0.00" waitingCount="0" stopTime="0.00" timeLoss="18.81" rerouteNo="0" devices="tripinfo_865" vType="DEFAULT_VEHTYPE" speedFactor="1.17" vaporized=""/>
    <tripinfo id="652" depart="489.00" departLane="-E6_0" departPos="5.10" departSpeed="0.00" departDelay="0.00" arrival="742.00" arrivalLane="E10_1" arrivalPos="414.33" arrivalSpeed="12.90" duration="253.00" routeLength="1544.81" waitingTime="105.00" waitingCount="2" stopTime="0.00" timeLoss="131.09" rerouteNo="0" devices="tripinfo_652" vType="DEFAULT_VEHTYPE" speedFactor="0.97" vaporized=""/>
    <tripinfo id="666" depart="501.00" departLane="-E15_0" departPos="5.10" departSpeed="0.00" departDelay="1.50" arrival="742.00" arrivalLane="E1_0" arrivalPos="369.00" arrivalSpeed="14.48" duration="241.00" routeLength="1820.68" waitingTime="83.00" waitingCount="2" stopTime="0.00" timeLoss="115.72" rerouteNo="0" devices="tripinfo_666" vType="DEFAULT_VEHTYPE" speedFactor="1.06" vaporized=""/>
    <tripinfo id="437" depart="330.00" departLane="E0_0" departPos="5.10" departSpeed="0.00" departDelay="2.25" arrival="743.00" arrivalLane="E15_1" arrivalPos="382.33" arrivalSpeed="13.47" duration="413.00" routeLength="2132.01" waitingTime="207.00" waitingCount="3" stopTime="0.00" timeLoss="269.89" rerouteNo="0" devices="tripinfo_437" vType="DEFAULT_VEHTYPE" speedFactor="1.04" vaporized=""/>
    <tripinfo id="454" depart="341.00" departLane="-47621504#5_0" departPos="5.10" departSpeed="0.00" departDelay="0.50" arrival="743.00" arrivalLane="E15_0" arrivalPos="382.33" arrivalSpeed="11.25" duration="402.00" routeLength="2046.24" waitingTime="193.00" waitingCount="3" stopTime="0.00" timeLoss="247.35" rerouteNo="0" devices="tripinfo_454" vType="DEFAULT_VEHTYPE" speedFactor="0.86" vaporized=""/>
    <tripinfo id="685" depart="514.00" departLane="-E1_0" departPos="5.10" departSpeed="0.00" departDelay="0.25" arrival="744.00" arrivalLane="E1_1" arrivalPos="369.00" arrivalSpeed="14.86" duration="230.00" routeLength="2149.06" waitingTime="64.00" waitingCount="1" stopTime="0.00" timeLoss="93.43" rerouteNo="0" devices="tripinfo_685" vType="DEFAULT_VEHTYPE" speedFactor="1.10" vaporized=""/>
    <tripinfo id="780" depart="585.00" departLane="-E22_0" departPos="5.10" departSpeed="0.00" departDelay="0.00" arrival="745.00" arrivalLane="E15_1" arrivalPos="382.33" arrivalSpeed="13.76" duration="160.00" routeLength="1423.99" waitingTime="36.00" waitingCount="1" stopTime="0.00" timeLoss="62.47" rerouteNo="0" devices="tripinfo_780" vType="DEFAULT_VEHTYPE" speedFactor="1.07" vaporized=""/>
    <tripinfo id="879" depart="660.00" departLane="-E8_0" departPos="5.10" departSpeed="0.00" departDelay="0.75" arrival="745.00" arrivalLane="E2_1" arrivalPos="256.37" arrivalSpeed="14.07" duration="85.00" routeLength="856.84" waitingTime="0.00" waitingCount="0" stopTime="0.00" timeLoss="18.71" rerouteNo="0" devices="tripinfo_879" vType="DEFAULT_VEHTYPE" speedFactor="1.06" vaporized=""/>
    <tripinfo id="696" depart="523.00" departLane="-47693393#2_0" departPos="5.10" departSpeed="0.00" departDelay="1.00" arrival="746.00" arrivalLane="47621504#5_0" arrivalPos="282.84" arrivalSpeed="23.47" duration="223.00" routeLength="1356.81" waitingTime="107.00" waitingCount="1" stopTime="0.00" timeLoss="141.45" rerouteNo="0" devices="tripinfo_696" vType="DEFAULT_VEHTYPE" speedFactor="1.10" vaporized=""/>
    <tripinfo id="920" depart="690.00" departLane="-E10_0" departPos="5.10" departSpeed="0.00" departDelay="0.00" arrival="746.00" arrivalLane="E8_0" arrivalPos="236.52" arrivalSpeed="13.12" duration="56.00" routeLength="655.71" waitingTime="0.00" waitingCount="0" stopTime="0.00" timeLoss="7.20" rerouteNo="0" devices="tripinfo_920" vType="DEFAULT_VEHTYPE" speedFactor="0.99" vaporized=""/>
    <tripinfo id="782" depart="587.00" departLane="E5_0" departPos="5.10" departSpeed="0.00" departDelay="0.50" arrival="749.00" arrivalLane="E2_0" arrivalPos="256.37" arrivalSpeed="9.67" duration="162.00" routeLength="1339.17" waitingTime="13.00" waitingCount="1" stopTime="0.00" timeLoss="36.16" rerouteNo="0" devices="tripinfo_782" vType="DEFAULT_VEHTYPE" speedFactor="0.77" vaporized=""/>
    <tripinfo id="770" depart="578.00" departLane="47621504#1_0" departPos="5.10" departSpeed="0.00" departDelay="0.50" arrival="750.00" arrivalLane="47693393#5_0" arrivalPos="315.08" arrivalSpeed="19.78" duration="172.00" routeLength="1414.35" waitingTime="60.00" waitingCount="1" stopTime="0.00" timeLoss="81.24" rerouteNo="0" devices="tripinfo_770" vType="DEFAULT_VEHTYPE" speedFactor="0.94" vaporized=""/>
    <tripinfo id="723" depart="543.00" departLane="-47621504#5_0" departPos="5.10" departSpeed="0.00" departDelay="0.75" arrival="751.00" arrivalLane="E22_0" arrivalPos="370.63" arrivalSpeed="6.97" duration="208.00" routeLength="1369.79" waitingTime="98.00" waitingCount="1" stopTime="0.00" timeLoss="120.91" rerouteNo="0" devices="tripinfo_723" vType="DEFAULT_VEHTYPE" speedFactor="1.07" vaporized=""/>
    <tripinfo id="791" depart="594.00" departLane="-47621504#5_0" departPos="5.10" departSpeed="0.00" departDelay="0.75" arrival="751.00" arrivalLane="-E20_0" arrivalPos="350.11" arrivalSpeed="6.35" duration="157.00" routeLength="1365.11" waitingTime="29.00" waitingCount="3" stopTime="0.00" timeLoss="76.82" rerouteNo="0" devices="tripinfo_791" vType="DEFAULT_VEHTYPE" speedFactor="1.04" vaporized=""/>
    <tripinfo id="619" depart="465.00" departLane="-E10_0" departPos="5.10" departSpeed="0.00" departDelay="0.75" arrival="753.00" arrivalLane="47621504#5_0" arrivalPos="282.84" arrivalSpeed="19.86" duration="288.00" routeLength="1479.21" waitingTime="146.00" waitingCount="2" stopTime="0.00" timeLoss="169.32" rerouteNo="0" devices="tripinfo_619" vType="DEFAULT_VEHTYPE" speedFactor="0.90" vaporized=""/>
    <tripinfo id="811" depart="610.00" departLane="-E6_0" departPos="5.10" departSpeed="0.00" departDelay="1.75" arrival="753.00" arrivalLane="47621504#5_2" arrivalPos="282.84" arrivalSpeed="18.56" duration="143.00" routeLength="633.31" waitingTime="87.00" waitingCount="1" stopTime="0.00" timeLoss="96.86" rerouteNo="0" devices="tripinfo_811" vType="DEFAULT_VEHTYPE" speedFactor="0.84" vaporized=""/>
    <tripinfo id="844" depart="633.00" departLane="47621504#1_0" departPos="5.10" departSpeed="0.00" departDelay="0.00" arrival="753.00" arrivalLane="47693393#5_0" arrivalPos="315.08" arrivalSpeed="20.30" duration="120.00" routeLength="1414.35" waitingTime="9.00" waitingCount="1" stopTime="0.00" timeLoss="30.90" rerouteNo="0" devices="tripinfo_844" vType="DEFAULT_VEHTYPE" speedFactor="0.97" vaporized=""/>
    <tripinfo id="779" depart="585.00" departLane="-E13_0" departPos="5.10" departSpeed="0.00" departDelay="0.75" arrival="754.00" arrivalLane="E25_0" arrivalPos="330.97" arrivalSpeed="13.37" duration="169.00" routeLength="1118.85" waitingTime="71.00" waitingCount="1" stopTime="0.00" timeLoss="85.02" rerouteNo="0" devices="tripinfo_779" vType="DEFAULT_VEHTYPE" speedFactor="0.98" vaporized=""/>
    <tripinfo id="827" depart="621.00" departLane="-E2_0" departPos="5.10" departSpeed="0.00" departDelay="0.75" arrival="754.00" arrivalLane="E10_0" arrivalPos="414.33" arrivalSpeed="11.99" duration="133.00" routeLength="1068.66" waitingTime="21.00" waitingCount="1" stopTime="0.00" timeLoss="36.43" rerouteNo="0" devices="tripinfo_827" vType="DEFAULT_VEHTYPE" speedFactor="0.88" vaporized=""/>
    <tripinfo id="742" depart="557.00" departLane="-E13_0" departPos="5.10" departSpeed="0.00" departDelay="0.50" arrival="755.00" arrivalLane="E15_0" arrivalPos="382.33" arrivalSpeed="13.43" duration="198.00" routeLength="1566.93" waitingTime="76.00" waitingCount="1" stopTime="0.00" timeLoss="89.54" rerouteNo="0" devices="tripinfo_742" vType="DEFAULT_VEHTYPE" speedFactor="1.04" vaporized=""/>
    <tripinfo id="773" depart="583.00" departLane="47621504#4_0" departPos="5.10" departSpeed="0.00" departDelay="3.25" arrival="757.00" arrivalLane="E2_2" arrivalPos="256.37" arrivalSpeed="15.33" duration="174.00" routeLength="944.63" waitingTime="103.00" waitingCount="1" stopTime="0.00" timeLoss="119.82" rerouteNo="0" devices="tripinfo_773" vType="DEFAULT_VEHTYPE" speedFactor="1.14" vaporized=""/>
    <tripinfo id="854" depart="642.00" departLane="-E13_0" departPos="5.10" departSpeed="0.00" departDelay="1.50" arrival="757.00" arrivalLane="E25_0" arrivalPos="330.97" arrivalSpeed="12.62" duration="115.00" routeLength="1118.85" waitingTime="15.00" waitingCount="1" stopTime="0.00" timeLoss="32.26" rerouteNo="0" devices="tripinfo_854" vType="DEFAULT_VEHTYPE" speedFactor="0.99" vaporized=""/>
    <tripinfo id="651" depart="491.00" departLane="47621504#1_0" departPos="5.10" departSpeed="0.00" departDelay="2.75" arrival="761.00" arrivalLane="E2_2" arrivalPos="256.37" arrivalSpeed="13.97" duration="270.00" routeLength="1599.18" waitingTime="145.00" waitingCount="2" stopTime="0.00" timeLoss="171.56" rerouteNo="0" devices="tripinfo_651" vType="DEFAULT_VEHTYPE" speedFactor="1.01" vaporized=""/>
    <tripinfo id="788" depart="591.00" departLane="47621504#1_0" departPos="5.10" departSpeed="0.00" departDelay="0.00" arrival="762.00" arrivalLane="E15_0" arrivalPos="382.33" arrivalSpeed="13.12" duration="171.00" routeLength="1499.45" waitingTime="51.00" waitingCount="1" stopTime="0.00" timeLoss="68.54" rerouteNo="0" devices="tripinfo_788" vType="DEFAULT_VEHTYPE" speedFactor="0.98" vaporized=""/>
    <tripinfo id="553" depart="417.00" departLane="-E8_0" departPos="5.10" departSpeed="0.00" departDelay="2.25" arrival="763.00" arrivalLane="E8_1" arrivalPos="236.52" arrivalSpeed="10.53" duration="346.00" routeLength="1849.84" waitingTime="156.00" waitingCount="2" stopTime="0.00" timeLoss="186.21" rerouteNo="0" devices="tripinfo_553" vType="DEFAULT_VEHTYPE" speedFactor="0.84" vaporized=""/>
    <tripinfo id="632" depart="475.00" departLane="-E13_0" departPos="5.10" departSpeed="0.00" departDelay="1.00" arrival="763.00" arrivalLane="E2_2" arrivalPos="256.37" arrivalSpeed="16.00" duration="288.00" routeLength="1646.09" waitingTime="148.00" waitingCount="3" stopTime="0.00" timeLoss="195.93" rerouteNo="0" devices="tripinfo_632" vType="DEFAULT_VEHTYPE" speedFactor="1.22" vaporized=""/>
    <tripinfo id="768" depart="576.00" departLane="E20_0" departPos="5.10" departSpeed="0.00" departDelay="0.00" arrival="764.00" arrivalLane="E1_0" arrivalPos="369.00" arrivalSpeed="13.45" duration="188.00" routeLength="1139.22" waitingTime="85.00" waitingCount="1" stopTime="0.00" timeLoss="106.31" rerouteNo="0" devices="tripinfo_768" vType="DEFAULT_VEHTYPE" speedFactor="1.01" vaporized=""/>
    <tripinfo id="889" depart="667.00" departLane="-E6_0" departPos="5.10" departSpeed="0.00" departDelay="0.25" arrival="764.00" arrivalLane="47693411#4_0" arrivalPos="350.47" arrivalSpeed="10.49" duration="97.00" routeLength="1102.70" waitingTime="0.00" waitingCount="0" stopTime="0.00" timeLoss="14.52" rerouteNo="0" devices="tripinfo_889" vType="DEFAULT_VEHTYPE" speedFactor="1.05" vaporized=""/>
    <tripinfo id="644" depart="483.00" departLane="-E13_0" departPos="5.10" departSpeed="0.00" departDelay="0.00" arrival="765.00" arrivalLane="E13_0" arrivalPos="382.60" arrivalSpeed="12.20" duration="282.00" routeLength="2114.56" waitingTime="86.00" waitingCount="1" stopTime="0.00" timeLoss="110.80" rerouteNo="0" devices="tripinfo_644" vType="DEFAULT_VEHTYPE" speedFactor="0.91" vaporized=""/>
    <tripinfo id="634" depart="476.00" departLane="-E10_0" departPos="5.10" departSpeed="0.00" departDelay="0.50" arrival="766.00" arrivalLane="E1_1" arrivalPos="369.00" arrivalSpeed="13.21" duration="290.00" routeLength="1882.37" waitingTime="136.00" waitingCount="2" stopTime="0.00" timeLoss="165.08" rerouteNo="0" devices="tripinfo_634" vType="DEFAULT_VEHTYPE" speedFactor="1.03" vaporized=""/>
    <tripinfo id="727" depart="546.00" departLane="-E2_0" departPos="5.10" departSpeed="0.00" departDelay="0.75" arrival="766.00" arrivalLane="E8_1" arrivalPos="236.52" arrivalSpeed="10.43" duration="220.00" routeLength="887.78" waitingTime="116.00" waitingCount="2" stopTime="0.00" timeLoss="132.12" rerouteNo="0" devices="tripinfo_727" vType="DEFAULT_VEHTYPE" speedFactor="0.82" vaporized=""/>
    <tripinfo id="842" depart="632.00" departLane="-E6_0" departPos="5.10" departSpeed="0.00" departDelay="0.50" arrival="766.00" arrivalLane="-E20_0" arrivalPos="350.11" arrivalSpeed="10.36" duration="134.00" routeLength="1393.23" waitingTime="0.00" waitingCount="0" stopTime="0.00" timeLoss="14.36" rerouteNo="0" devices="tripinfo_842" vType="DEFAULT_VEHTYPE" speedFactor="0.79" vaporized=""/>
    <tripinfo id="861" depart="646.00" departLane="-E2_0" departPos="5.10" departSpeed="0.00" departDelay="0.25" arrival="766.00" arrivalLane="E8_2" arrivalPos="236.52" arrivalSpeed="12.36" duration="120.00" routeLength="887.78" waitingTime="23.00" waitingCount="1" stopTime="0.00" timeLoss="45.47" rerouteNo="0" devices="tripinfo_861" vType="DEFAULT_VEHTYPE" speedFactor="0.96" vaporized=""/>
    <tripinfo id="750" depart="563.00" departLane="-E6_0" departPos="5.10" departSpeed="0.00" departDelay="0.50" arrival="768.00" arrivalLane="E8_2" arrivalPos="236.52" arrivalSpeed="14.49" duration="205.00" routeLength="1363.93" waitingTime="85.00" waitingCount="2" stopTime="0.00" timeLoss="111.58" rerouteNo="0" devices="tripinfo_750" vType="DEFAULT_VEHTYPE" speedFactor="1.14" vaporized=""/>
    <tripinfo id="637" depart="478.00" departLane="-E10_0" departPos="5.10" departSpeed="0.00" departDelay="0.25" arrival="769.00" arrivalLane="E1_0" arrivalPos="369.00" arrivalSpeed="13.56" duration="291.00" routeLength="1882.37" waitingTime="129.00" waitingCount="2" stopTime="0.00" timeLoss="160.43" rerouteNo="0" devices="tripinfo_637" vType="DEFAULT_VEHTYPE" speedFactor="0.99" vaporized=""/>
    <tripinfo id="693" depart="520.00" departLane="47621504#1_0" departPos="5.10" departSpeed="0.00" departDelay="0.25" arrival="769.00" arrivalLane="E2_2" arrivalPos="256.37" arrivalSpeed="12.30" duration="249.00" routeLength="1599.18" waitingTime="114.00" waitingCount="2" stopTime="0.00" timeLoss="142.03" rerouteNo="0" devices="tripinfo_693" vType="DEFAULT_VEHTYPE" speedFactor="0.93" vaporized=""/>
    <tripinfo id="795" depart="597.00" departLane="E19_0" departPos="5.10" departSpeed="0.00" departDelay="0.75" arrival="769.00" arrivalLane="E25_1" arrivalPos="330.97" arrivalSpeed="12.91" duration="172.00" routeLength="983.70" waitingTime="82.00" waitingCount="1" stopTime="0.00" timeLoss="95.98" rerouteNo="0" devices="tripinfo_795" vType="DEFAULT_VEHTYPE" speedFactor="0.95" vaporized=""/>
    <tripinfo id="801" depart="601.00" departLane="-E6_0" departPos="5.10" departSpeed="0.00" departDelay="0.25" arrival="771.00" arrivalLane="E2_2" arrivalPos="256.37" arrivalSpeed="14.45" duration="170.00" routeLength="1005.63" waitingTime="77.00" waitingCount="2" stopTime="0.00" timeLoss="99.09" rerouteNo="0" devices="tripinfo_801" vType="DEFAULT_VEHTYPE" speedFactor="1.04" vaporized=""/>
    <tripinfo id="852" depart="639.00" departLane="-E0_0" departPos="5.10" departSpeed="0.00" departDelay="0.00" arrival="771.00" arrivalLane="E8_2" arrivalPos="236.52" arrivalSpeed="12.39" duration="132.00" routeLength="1005.68" waitingTime="27.00" waitingCount="2" stopTime="0.00" timeLoss="48.20" rerouteNo="0" devices="tripinfo_852" vType="DEFAULT_VEHTYPE" speedFactor="0.96" vaporized=""/>
    <tripinfo id="707" depart="532.00" departLane="-E10_0" departPos="5.10" departSpeed="0.00" departDelay="1.75" arrival="772.00" arrivalLane="E1_0" arrivalPos="369.00" arrivalSpeed="13.71" duration="240.00" routeLength="1882.37" waitingTime="75.00" waitingCount="2" stopTime="0.00" timeLoss="109.51" rerouteNo="0" devices="tripinfo_707" vType="DEFAULT_VEHTYPE" speedFactor="0.99" vaporized=""/>
    <tripinfo id="726" depart="549.00" departLane="-47621504#5_0" departPos="5.10" departSpeed="0.00" departDelay="4.50" arrival="772.00" arrivalLane="E8_2" arrivalPos="236.52" arrivalSpeed="13.53" duration="223.00" routeLength="1313.65" waitingTime="96.00" waitingCount="2" stopTime="0.00" timeLoss="128.41" rerouteNo="0" devices="tripinfo_726" vType="DEFAULT_VEHTYPE" speedFactor="1.00" vaporized=""/>
    <tripinfo id="719" depart="540.00" departLane="-E21_0" departPos="5.10" departSpeed="0.00" departDelay="0.75" arrival="773.00" arrivalLane="E25_1" arrivalPos="330.97" arrivalSpeed="11.45" duration="233.00" routeLength="1615.54" waitingTime="79.00" waitingCount="1" stopTime="0.00" timeLoss="102.15" rerouteNo="0" devices="tripinfo_719" vType="DEFAULT_VEHTYPE" speedFactor="0.91" vaporized=""/>
    <tripinfo id="777" depart="585.00" departLane="-47693393#5_0" departPos="5.10" departSpeed="0.00" departDelay="2.25" arrival="773.00" arrivalLane="E25_2" arrivalPos="330.97" arrivalSpeed="13.88" duration="188.00" routeLength="1041.81" waitingTime="97.00" waitingCount="2" stopTime="0.00" timeLoss="121.72" rerouteNo="0" devices="tripinfo_777" vType="DEFAULT_VEHTYPE" speedFactor="1.03" vaporized=""/>
    <tripinfo id="880" depart="660.00" departLane="-E6_0" departPos="5.10" departSpeed="0.00" departDelay="0.00" arrival="773.00" arrivalLane="E2_2" arrivalPos="256.37" arrivalSpeed="13.32" duration="113.00" routeLength="1005.63" waitingTime="17.00" waitingCount="2" stopTime="0.00" timeLoss="37.83" rerouteNo="0" devices="tripinfo_880" vType="DEFAULT_VEHTYPE" speedFactor="0.98" vaporized=""/>
    <tripinfo id="579" depart="435.00" departLane="-E8_0" departPos="5.10" departSpeed="0.00" departDelay="0.75" arrival="774.00" arrivalLane="-E19_1" arrivalPos="273.06" arrivalSpeed="8.27" duration="339.00" routeLength="1874.97" waitingTime="145.00" waitingCount="4" stopTime="0.00" timeLoss="199.94" rerouteNo="0" devices="tripinfo_579" vType="DEFAULT_VEHTYPE" speedFactor="0.93" vaporized=""/>
    <tripinfo id="763" depart="573.00" departLane="-E10_0" departPos="5.10" departSpeed="0.00" departDelay="0.75" arrival="774.00" arrivalLane="47621504#5_0" arrivalPos="282.84" arrivalSpeed="22.45" duration="201.00" routeLength="1479.21" waitingTime="82.00" waitingCount="1" stopTime="0.00" timeLoss="99.02" rerouteNo="0" devices="tripinfo_763" vType="DEFAULT_VEHTYPE" speedFactor="1.05" vaporized=""/>
    <tripinfo id="816" depart="612.00" departLane="-E8_0" departPos="5.10" departSpeed="0.00" departDelay="0.00" arrival="774.00" arrivalLane="E3_1" arrivalPos="306.82" arrivalSpeed="6.06" duration="162.00" routeLength="922.56" waitingTime="70.00" waitingCount="2" stopTime="0.00" timeLoss="90.32" rerouteNo="0" devices="tripinfo_816" vType="DEFAULT_VEHTYPE" speedFactor="1.03" vaporized=""/>
    <tripinfo id="738" depart="554.00" departLane="-E8_0" departPos="5.10" departSpeed="0.00" departDelay="0.50" arrival="775.00" arrivalLane="-47693393#2_1" arrivalPos="294.63" arrivalSpeed="11.16" duration="221.00" routeLength="1616.59" waitingTime="69.00" waitingCount="3" stopTime="0.00" timeLoss="112.55" rerouteNo="0" devices="tripinfo_738" vType="DEFAULT_VEHTYPE" speedFactor="1.08" vaporized=""/>
    <tripinfo id="834" depart="626.00" departLane="-E20_0" departPos="5.10" departSpeed="0.00" departDelay="0.50" arrival="775.00" arrivalLane="E25_2" arrivalPos="330.97" arrivalSpeed="13.17" duration="149.00" routeLength="1342.94" waitingTime="29.00" waitingCount="1" stopTime="0.00" timeLoss="51.12" rerouteNo="0" devices="tripinfo_834" vType="DEFAULT_VEHTYPE" speedFactor="1.02" vaporized=""/>
    <tripinfo id="351" depart="264.00" departLane="47621504#1_0" departPos="5.10" departSpeed="0.00" departDelay="0.75" arrival="777.00" arrivalLane="-47621504#4_1" arrivalPos="286.75" arrivalSpeed="5.18" duration="513.00" routeLength="2042.00" waitingTime="299.00" waitingCount="6" stopTime="0.00" timeLoss="350.63" rerouteNo="0" devices="tripinfo_351" vType="DEFAULT_VEHTYPE" speedFactor="0.82" vaporized=""/>
    <tripinfo id="752" depart="564.00" departLane="47621504#1_0" departPos="5.10" departSpeed="0.00" departDelay="0.00" arrival="779.00" arrivalLane="-47621504#1_2" arrivalPos="333.17" arrivalSpeed="18.52" duration="215.00" routeLength="2015.33" waitingTime="39.00" waitingCount="1" stopTime="0.00" timeLoss="67.44" rerouteNo="0" devices="tripinfo_752" vType="DEFAULT_VEHTYPE" speedFactor="0.88" vaporized=""/>
    <tripinfo id="530" depart="398.00" departLane="E21_0" departPos="5.10" departSpeed="0.00" departDelay="0.50" arrival="780.00" arrivalLane="-47621504#4_1" arrivalPos="286.75" arrivalSpeed="9.77" duration="382.00" routeLength="2341.70" waitingTime="179.00" waitingCount="6" stopTime="0.00" timeLoss="248.63" rerouteNo="0" devices="tripinfo_530" vType="DEFAULT_VEHTYPE" speedFactor="1.21" vaporized=""/>
    <tripinfo id="878" depart="660.00" departLane="-E13_0" departPos="5.10" departSpeed="0.00" departDelay="1.50" arrival="780.00" arrivalLane="47693393#5_0" arrivalPos="315.08" arrivalSpeed="20.87" duration="120.00" routeLength="1481.83" waitingTime="3.00" waitingCount="1" stopTime="0.00" timeLoss="20.42" rerouteNo="0" devices="tripinfo_878" vType="DEFAULT_VEHTYPE" speedFactor="1.00" vaporized=""/>
    <tripinfo id="769" depart="577.00" departLane="-47693393#5_0" departPos="5.10" departSpeed="0.00" departDelay="0.25" arrival="781.00" arrivalLane="E19_0" arrivalPos="273.06" arrivalSpeed="13.28" duration="204.00" routeLength="1600.53" waitingTime="64.00" waitingCount="1" stopTime="0.00" timeLoss="88.84" rerouteNo="0" devices="tripinfo_769" vType="DEFAULT_VEHTYPE" speedFactor="0.96" vaporized=""/>
    <tripinfo id="722" depart="542.00" departLane="-E25_0" departPos="5.10" departSpeed="0.00" departDelay="0.50" arrival="782.00" arrivalLane="E25_0" arrivalPos="330.97" arrivalSpeed="11.16" duration="240.00" routeLength="1973.95" waitingTime="49.00" waitingCount="1" stopTime="0.00" timeLoss="73.66" rerouteNo="0" devices="tripinfo_722" vType="DEFAULT_VEHTYPE" speedFactor="0.87" vaporized=""/>
    <tripinfo id="645" depart="484.00" departLane="-47693393#5_0" departPos="5.10" departSpeed="0.00" departDelay="0.25" arrival="783.00" arrivalLane="47693393#5_1" arrivalPos="315.08" arrivalSpeed="17.91" duration="299.00" routeLength="1943.39" waitingTime="116.00" waitingCount="2" stopTime="0.00" timeLoss="149.53" rerouteNo="0" devices="tripinfo_645" vType="DEFAULT_VEHTYPE" speedFactor="0.84" vaporized=""/>
    <tripinfo id="728" depart="546.00" departLane="-E21_0" departPos="5.10" departSpeed="0.00" departDelay="0.00" arrival="783.00" arrivalLane="47621504#5_1" arrivalPos="282.84" arrivalSpeed="21.41" duration="237.00" routeLength="1260.37" waitingTime="140.00" waitingCount="2" stopTime="0.00" timeLoss="161.54" rerouteNo="0" devices="tripinfo_728" vType="DEFAULT_VEHTYPE" speedFactor="1.01" vaporized=""/>
    <tripinfo id="853" depart="640.00" departLane="-E8_0" departPos="5.10" departSpeed="0.00" departDelay="0.25" arrival="783.00" arrivalLane="47693393#2_1" arrivalPos="294.24" arrivalSpeed="12.28" duration="143.00" routeLength="553.57" waitingTime="97.00" waitingCount="1" stopTime="0.00" timeLoss="108.38" rerouteNo="0" devices="tripinfo_853" vType="DEFAULT_VEHTYPE" speedFactor="0.91" vaporized=""/>
    <tripinfo id="569" depart="428.00" departLane="-E3_0" departPos="5.10" departSpeed="0.00" departDelay="1.25" arrival="784.00" arrivalLane="-47621504#1_1" arrivalPos="333.17" arrivalSpeed="19.18" duration="356.00" routeLength="1664.97" waitingTime="203.00" waitingCount="3" stopTime="0.00" timeLoss="236.46" rerouteNo="0" devices="tripinfo_569" vType="DEFAULT_VEHTYPE" speedFactor="0.86" vaporized=""/>
    <tripinfo id="692" depart="519.00" departLane="-47693393#5_0" departPos="5.10" departSpeed="0.00" departDelay="0.00" arrival="784.00" arrivalLane="47621504#5_1" arrivalPos="282.84" arrivalSpeed="23.50" duration="265.00" routeLength="1961.10" waitingTime="88.00" waitingCount="2" stopTime="0.00" timeLoss="155.39" rerouteNo="0" devices="tripinfo_692" vType="DEFAULT_VEHTYPE" speedFactor="1.09" vaporized=""/>
    <tripinfo id="739" depart="555.00" departLane="-E25_0" departPos="5.10" departSpeed="0.00" departDelay="0.75" arrival="785.00" arrivalLane="E25_1" arrivalPos="330.97" arrivalSpeed="11.70" duration="230.00" routeLength="1973.95" waitingTime="37.00" waitingCount="1" stopTime="0.00" timeLoss="63.16" rerouteNo="0" devices="tripinfo_739" vType="DEFAULT_VEHTYPE" speedFactor="0.87" vaporized=""/>
    <tripinfo id="804" depart="603.00" departLane="-47621504#5_0" departPos="5.10" departSpeed="0.00" departDelay="0.00" arrival="786.00" arrivalLane="-47621504#1_1" arrivalPos="333.17" arrivalSpeed="21.30" duration="183.00" routeLength="1247.22" waitingTime="85.00" waitingCount="2" stopTime="0.00" timeLoss="118.64" rerouteNo="0" devices="tripinfo_804" vType="DEFAULT_VEHTYPE" speedFactor="1.00" vaporized=""/>
    <tripinfo id="916" depart="687.00" departLane="E5_0" departPos="5.10" departSpeed="0.00" departDelay="0.00" arrival="786.00" arrivalLane="E8_1" arrivalPos="236.52" arrivalSpeed="11.45" duration="99.00" routeLength="961.86" waitingTime="14.00" waitingCount="1" stopTime="0.00" timeLoss="30.79" rerouteNo="0" devices="tripinfo_916" vType="DEFAULT_VEHTYPE" speedFactor="0.91" vaporized=""/>
    <tripinfo id="578" depart="434.00" departLane="-E15_0" departPos="5.10" departSpeed="0.00" departDelay="0.50" arrival="787.00" arrivalLane="47621504#5_1" arrivalPos="282.84" arrivalSpeed="21.69" duration="353.00" routeLength="2031.05" waitingTime="175.00" waitingCount="3" stopTime="0.00" timeLoss="218.06" rerouteNo="0" devices="tripinfo_578" vType="DEFAULT_VEHTYPE" speedFactor="0.98" vaporized=""/>
    <tripinfo id="534" depart="401.00" departLane="-E13_0" departPos="5.10" departSpeed="0.00" departDelay="0.50" arrival="788.00" arrivalLane="E8_1" arrivalPos="236.52" arrivalSpeed="13.89" duration="387.00" routeLength="2009.84" waitingTime="198.00" waitingCount="5" stopTime="0.00" timeLoss="253.13" rerouteNo="0" devices="tripinfo_534" vType="DEFAULT_VEHTYPE" speedFactor="1.04" vaporized=""/>
    <tripinfo id="580" depart="437.00" departLane="-E15_0" departPos="5.10" departSpeed="0.00" departDelay="2.00" arrival="788.00" arrivalLane="47621504#5_1" arrivalPos="282.84" arrivalSpeed="19.85" duration="351.00" routeLength="2031.05" waitingTime="168.00" waitingCount="3" stopTime="0.00" timeLoss="212.01" rerouteNo="0" devices="tripinfo_580" vType="DEFAULT_VEHTYPE" speedFactor="0.95" vaporized=""/>
    <tripinfo id="732" depart="549.00" departLane="-47693393#5_0" departPos="5.10" departSpeed="0.00" departDelay="0.00" arrival="788.00" arrivalLane="47693393#5_1" arrivalPos="315.08" arrivalSpeed="22.42" duration="239.00" routeLength="1943.39" waitingTime="92.00" waitingCount="1" stopTime="0.00" timeLoss="117.40" rerouteNo="0" devices="tripinfo_732" vType="DEFAULT_VEHTYPE" speedFactor="1.03" vaporized=""/>
    <tripinfo id="737" depart="555.00" departLane="-E2_0" departPos="5.10" departSpeed="0.00" departDelay="2.25" arrival="788.00" arrivalLane="E25_1" arrivalPos="330.97" arrivalSpeed="15.25" duration="233.00" routeLength="1234.67" waitingTime="130.00" waitingCount="2" stopTime="0.00" timeLoss="153.73" rerouteNo="0" devices="tripinfo_737" vType="DEFAULT_VEHTYPE" speedFactor="1.12" vaporized=""/>
    <tripinfo id="560" depart="420.00" departLane="47621504#1_0" departPos="5.10" departSpeed="0.00" departDelay="0.00" arrival="789.00" arrivalLane="E8_1" arrivalPos="236.52" arrivalSpeed="15.05" duration="369.00" routeLength="1962.93" waitingTime="184.00" waitingCount="5" stopTime="0.00" timeLoss="258.36" rerouteNo="0" devices="tripinfo_560" vType="DEFAULT_VEHTYPE" speedFactor="1.13" vaporized=""/>
    <tripinfo id="658" depart="494.00" departLane="-47693393#2_0" departPos="5.10" departSpeed="0.00" departDelay="0.50" arrival="790.00" arrivalLane="E25_0" arrivalPos="330.97" arrivalSpeed="11.99" duration="296.00" routeLength="1646.07" waitingTime="124.00" waitingCount="3" stopTime="0.00" timeLoss="160.91" rerouteNo="0" devices="tripinfo_658" vType="DEFAULT_VEHTYPE" speedFactor="0.88" vaporized=""/>
    <tripinfo id="668" depart="504.00" departLane="-E15_0" departPos="5.10" departSpeed="0.00" departDelay="3.00" arrival="790.00" arrivalLane="47621504#5_1" arrivalPos="282.84" arrivalSpeed="19.80" duration="286.00" routeLength="2031.05" waitingTime="97.00" waitingCount="3" stopTime="0.00" timeLoss="145.09" rerouteNo="0" devices="tripinfo_668" vType="DEFAULT_VEHTYPE" speedFactor="0.94" vaporized=""/>
    <tripinfo id="700" depart="525.00" departLane="-E10_0" departPos="5.10" departSpeed="0.00" departDelay="0.00" arrival="790.00" arrivalLane="-47621504#1_1" arrivalPos="333.17" arrivalSpeed="21.45" duration="265.00" routeLength="2137.94" waitingTime="89.00" waitingCount="3" stopTime="0.00" timeLoss="127.36" rerouteNo="0" devices="tripinfo_700" vType="DEFAULT_VEHTYPE" speedFactor="1.00" vaporized=""/>
    <tripinfo id="896" depart="672.00" departLane="-E20_0" departPos="5.10" departSpeed="0.00" departDelay="0.00" arrival="791.00" arrivalLane="E8_1" arrivalPos="236.52" arrivalSpeed="13.06" duration="119.00" routeLength="928.65" waitingTime="38.00" waitingCount="1" stopTime="0.00" timeLoss="55.99" rerouteNo="0" devices="tripinfo_896" vType="DEFAULT_VEHTYPE" speedFactor="0.94" vaporized=""/>
    <tripinfo id="671" depart="504.00" departLane="47621504#1_0" departPos="5.10" departSpeed="0.00" departDelay="0.75" arrival="792.00" arrivalLane="E10_1" arrivalPos="414.33" arrivalSpeed="14.97" duration="288.00" routeLength="2122.05" waitingTime="115.00" waitingCount="2" stopTime="0.00" timeLoss="167.32" rerouteNo="0" devices="tripinfo_671" vType="DEFAULT_VEHTYPE" speedFactor="1.14" vaporized=""/>
    <tripinfo id="724" depart="543.00" departLane="-E17_0" departPos="5.10" departSpeed="0.00" departDelay="0.00" arrival="792.00" arrivalLane="47621504#5_1" arrivalPos="282.84" arrivalSpeed="24.40" duration="249.00" routeLength="1658.42" waitingTime="98.00" waitingCount="3" stopTime="0.00" timeLoss="153.52" rerouteNo="0" devices="tripinfo_724" vType="DEFAULT_VEHTYPE" speedFactor="1.11" vaporized=""/>
    <tripinfo id="690" depart="518.00" departLane="E5_0" departPos="5.10" departSpeed="0.00" departDelay="0.50" arrival="794.00" arrivalLane="E25_0" arrivalPos="330.97" arrivalSpeed="11.31" duration="276.00" routeLength="1418.00" waitingTime="135.00" waitingCount="2" stopTime="0.00" timeLoss="161.47" rerouteNo="0" devices="tripinfo_690" vType="DEFAULT_VEHTYPE" speedFactor="0.90" vaporized=""/>
    <tripinfo id="746" depart="560.00" departLane="E5_0" departPos="5.10" departSpeed="0.00" departDelay="0.50" arrival="794.00" arrivalLane="47621504#5_1" arrivalPos="282.84" arrivalSpeed="21.04" duration="234.00" routeLength="1776.01" waitingTime="87.00" waitingCount="2" stopTime="0.00" timeLoss="115.93" rerouteNo="0" devices="tripinfo_746" vType="DEFAULT_VEHTYPE" speedFactor="0.95" vaporized=""/>
    <tripinfo id="840" depart="630.00" departLane="-E2_0" departPos="5.10" departSpeed="0.00" departDelay="0.00" arrival="794.00" arrivalLane="E21_1" arrivalPos="263.57" arrivalSpeed="13.28" duration="164.00" routeLength="876.21" waitingTime="85.00" waitingCount="1" stopTime="0.00" timeLoss="100.97" rerouteNo="0" devices="tripinfo_840" vType="DEFAULT_VEHTYPE" speedFactor="1.00" vaporized=""/>
    <tripinfo id="985" depart="741.00" departLane="-E10_0" departPos="5.10" departSpeed="0.00" departDelay="2.25" arrival="795.00" arrivalLane="E8_0" arrivalPos="236.52" arrivalSpeed="13.18" duration="54.00" routeLength="655.71" waitingTime="0.00" waitingCount="0" stopTime="0.00" timeLoss="7.06" rerouteNo="0" devices="tripinfo_985" vType="DEFAULT_VEHTYPE" speedFactor="1.03" vaporized=""/>
    <tripinfo id="943" depart="708.00" departLane="E22_0" departPos="5.10" departSpeed="0.00" departDelay="0.75" arrival="796.00" arrivalLane="47621504#5_1" arrivalPos="282.84" arrivalSpeed="19.64" duration="88.00" routeLength="972.26" waitingTime="8.00" waitingCount="1" stopTime="0.00" timeLoss="27.91" rerouteNo="0" devices="tripinfo_943" vType="DEFAULT_VEHTYPE" speedFactor="0.92" vaporized=""/>
    <tripinfo id="958" depart="719.00" departLane="-E1_0" departPos="5.10" departSpeed="0.00" departDelay="0.50" arrival="796.00" arrivalLane="E13_0" arrivalPos="382.60" arrivalSpeed="15.09" duration="77.00" routeLength="1032.01" waitingTime="0.00" waitingCount="0" stopTime="0.00" timeLoss="12.39" rerouteNo="0" devices="tripinfo_958" vType="DEFAULT_VEHTYPE" speedFactor="1.17" vaporized=""/>
    <tripinfo id="695" depart="522.00" departLane="-E16_0" departPos="5.10" departSpeed="0.00" departDelay="0.75" arrival="797.00" arrivalLane="-47621504#1_2" arrivalPos="333.17" arrivalSpeed="22.84" duration="275.00" routeLength="2068.12" waitingTime="96.00" waitingCount="4" stopTime="0.00" timeLoss="141.62" rerouteNo="0" devices="tripinfo_695" vType="DEFAULT_VEHTYPE" speedFactor="1.06" vaporized=""/>
    <tripinfo id="709" depart="532.00" departLane="E5_0" departPos="5.10" departSpeed="0.00" departDelay="0.25" arrival="798.00" arrivalLane="-47621504#1_1" arrivalPos="333.17" arrivalSpeed="17.58" duration="266.00" routeLength="1821.21" waitingTime="92.00" waitingCount="2" stopTime="0.00" timeLoss="111.69" rerouteNo="0" devices="tripinfo_709" vType="DEFAULT_VEHTYPE" speedFactor="0.79" vaporized=""/>
    <tripinfo id="522" depart="392.00" departLane="47621504#1_0" departPos="5.10" departSpeed="0.00" departDelay="0.50" arrival="799.00" arrivalLane="E10_0" arrivalPos="414.33" arrivalSpeed="11.85" duration="407.00" routeLength="2122.05" waitingTime="194.00" waitingCount="4" stopTime="0.00" timeLoss="247.51" rerouteNo="0" devices="tripinfo_522" vType="DEFAULT_VEHTYPE" speedFactor="0.86" vaporized=""/>
    <tripinfo id="849" depart="639.00" departLane="-E2_0" departPos="5.10" departSpeed="0.00" departDelay="2.25" arrival="799.00" arrivalLane="E1_0" arrivalPos="369.00" arrivalSpeed="11.04" duration="160.00" routeLength="1322.94" waitingTime="35.00" waitingCount="1" stopTime="0.00" timeLoss="56.18" rerouteNo="0" devices="tripinfo_849" vType="DEFAULT_VEHTYPE" speedFactor="0.86" vaporized=""/>
    <tripinfo id="887" depart="666.00" departLane="E5_0" departPos="5.10" departSpeed="0.00" departDelay="0.75" arrival="799.00" arrivalLane="E25_0" arrivalPos="330.97" arrivalSpeed="12.80" duration="133.00" routeLength="1418.00" waitingTime="14.00" waitingCount="1" stopTime="0.00" timeLoss="30.45" rerouteNo="0" devices="tripinfo_887" vType="DEFAULT_VEHTYPE" speedFactor="1.01" vaporized=""/>
    <tripinfo id="781" depart="588.00" departLane="-47693393#5_0" departPos="5.10" departSpeed="0.00" departDelay="2.25" arrival="800.00" arrivalLane="47693393#5_1" arrivalPos="315.08" arrivalSpeed="22.06" duration="212.00" routeLength="1943.39" waitingTime="57.00" waitingCount="1" stopTime="0.00" timeLoss="86.26" rerouteNo="0" devices="tripinfo_781" vType="DEFAULT_VEHTYPE" speedFactor="1.00" vaporized=""/>
    <tripinfo id="890" depart="669.00" departLane="E5_0" departPos="5.10" departSpeed="0.00" departDelay="1.50" arrival="800.00" arrivalLane="E25_1" arrivalPos="330.97" arrivalSpeed="13.47" duration="131.00" routeLength="1418.00" waitingTime="13.00" waitingCount="1" stopTime="0.00" timeLoss="33.62" rerouteNo="0" devices="tripinfo_890" vType="DEFAULT_VEHTYPE" speedFactor="1.06" vaporized=""/>
    <tripinfo id="876" depart="657.00" departLane="-E2_0" departPos="5.10" departSpeed="0.00" departDelay="0.00" arrival="801.00" arrivalLane="47693393#5_1" arrivalPos="315.08" arrivalSpeed="23.15" duration="144.00" routeLength="1574.44" waitingTime="21.00" waitingCount="1" stopTime="0.00" timeLoss="52.34" rerouteNo="0" devices="tripinfo_876" vType="DEFAULT_VEHTYPE" speedFactor="1.13" vaporized=""/>
    <tripinfo id="905" depart="679.00" departLane="-E15_0" departPos="5.10" departSpeed="0.00" departDelay="0.25" arrival="801.00" arrivalLane="E8_1" arrivalPos="236.52" arrivalSpeed="11.91" duration="122.00" routeLength="1246.58" waitingTime="17.00" waitingCount="1" stopTime="0.00" timeLoss="34.71" rerouteNo="0" devices="tripinfo_905" vType="DEFAULT_VEHTYPE" speedFactor="0.94" vaporized=""/>
    <tripinfo id="812" depart="609.00" departLane="-47621504#5_0" departPos="5.10" departSpeed="0.00" departDelay="0.00" arrival="802.00" arrivalLane="-47621504#1_1" arrivalPos="333.17" arrivalSpeed="24.30" duration="193.00" routeLength="1247.22" waitingTime="103.00" waitingCount="2" stopTime="0.00" timeLoss="135.28" rerouteNo="0" devices="tripinfo_812" vType="DEFAULT_VEHTYPE" speedFactor="1.12" vaporized=""/>
    <tripinfo id="891" depart="672.00" departLane="E5_0" departPos="5.10" departSpeed="0.00" departDelay="3.75" arrival="802.00" arrivalLane="E25_0" arrivalPos="330.97" arrivalSpeed="14.31" duration="130.00" routeLength="1418.00" waitingTime="11.00" waitingCount="1" stopTime="0.00" timeLoss="31.55" rerouteNo="0" devices="tripinfo_891" vType="DEFAULT_VEHTYPE" speedFactor="1.05" vaporized=""/>
    <tripinfo id="1000" depart="750.00" departLane="-47693393#5_0" departPos="5.10" departSpeed="0.00" departDelay="0.00" arrival="803.00" arrivalLane="E15_0" arrivalPos="382.33" arrivalSpeed="13.35" duration="53.00" routeLength="701.34" waitingTime="0.00" waitingCount="0" stopTime="0.00" timeLoss="11.34" rerouteNo="0" devices="tripinfo_1000" vType="DEFAULT_VEHTYPE" speedFactor="1.03" vaporized=""/>
    <tripinfo id="797" depart="598.00" departLane="-E22_0" departPos="5.10" departSpeed="0.00" departDelay="0.25" arrival="807.00" arrivalLane="-E21_0" arrivalPos="263.57" arrivalSpeed="14.14" duration="209.00" routeLength="1658.18" waitingTime="71.00" waitingCount="1" stopTime="0.00" timeLoss="98.62" rerouteNo="0" devices="tripinfo_797" vType="DEFAULT_VEHTYPE" speedFactor="1.10" vaporized=""/>
    <tripinfo id="972" depart="729.00" departLane="-E6_0" departPos="5.10" departSpeed="0.00" departDelay="0.00" arrival="810.00" arrivalLane="E1_0" arrivalPos="369.00" arrivalSpeed="13.16" duration="81.00" routeLength="998.99" waitingTime="0.00" waitingCount="0" stopTime="0.00" timeLoss="13.64" rerouteNo="0" devices="tripinfo_972" vType="DEFAULT_VEHTYPE" speedFactor="0.98" vaporized=""/>
    <tripinfo id="604" depart="453.00" departLane="-E1_0" departPos="5.10" departSpeed="0.00" departDelay="0.00" arrival="811.00" arrivalLane="E10_0" arrivalPos="414.33" arrivalSpeed="11.47" duration="358.00" routeLength="1881.91" waitingTime="179.00" waitingCount="3" stopTime="0.00" timeLoss="214.30" rerouteNo="0" devices="tripinfo_604" vType="DEFAULT_VEHTYPE" speedFactor="0.90" vaporized=""/>
    <tripinfo id="860" depart="645.00" departLane="-E6_0" departPos="5.10" departSpeed="0.00" departDelay="0.00" arrival="811.00" arrivalLane="-47621504#1_1" arrivalPos="333.17" arrivalSpeed="19.10" duration="166.00" routeLength="1275.34" waitingTime="67.00" waitingCount="1" stopTime="0.00" timeLoss="83.68" rerouteNo="0" devices="tripinfo_860" vType="DEFAULT_VEHTYPE" speedFactor="0.92" vaporized=""/>
    <tripinfo id="817" depart="613.00" departLane="E5_0" departPos="5.10" departSpeed="0.00" departDelay="0.25" arrival="817.00" arrivalLane="-E21_1" arrivalPos="263.57" arrivalSpeed="13.84" duration="204.00" routeLength="1324.87" waitingTime="87.00" waitingCount="1" stopTime="0.00" timeLoss="110.66" rerouteNo="0" devices="tripinfo_817" vType="DEFAULT_VEHTYPE" speedFactor="1.05" vaporized=""/>
    <tripinfo id="874" depart="656.00" departLane="-47693393#5_0" departPos="5.10" departSpeed="0.00" departDelay="0.50" arrival="817.00" arrivalLane="-E5_0" arrivalPos="399.05" arrivalSpeed="14.62" duration="161.00" routeLength="1019.09" waitingTime="81.00" waitingCount="1" stopTime="0.00" timeLoss="99.02" rerouteNo="0" devices="tripinfo_874" vType="DEFAULT_VEHTYPE" speedFactor="1.07" vaporized=""/>
    <tripinfo id="1014" depart="763.00" departLane="-E23_0" departPos="5.10" departSpeed="0.00" departDelay="2.50" arrival="818.00" arrivalLane="-E22_0" arrivalPos="370.63" arrivalSpeed="14.71" duration="55.00" routeLength="641.17" waitingTime="0.00" waitingCount="0" stopTime="0.00" timeLoss="11.94" rerouteNo="0" devices="tripinfo_1014" vType="DEFAULT_VEHTYPE" speedFactor="1.09" vaporized=""/>
    <tripinfo id="810" depart="609.00" departLane="-E2_0" departPos="5.10" departSpeed="0.00" departDelay="1.50" arrival="819.00" arrivalLane="E25_0" arrivalPos="330.97" arrivalSpeed="11.50" duration="210.00" routeLength="1234.67" waitingTime="98.00" waitingCount="1" stopTime="0.00" timeLoss="111.96" rerouteNo="0" devices="tripinfo_810" vType="DEFAULT_VEHTYPE" speedFactor="0.91" vaporized=""/>
    <tripinfo id="813" depart="610.00" departLane="-E15_0" departPos="5.10" departSpeed="0.00" departDelay="0.25" arrival="819.00" arrivalLane="E10_0" arrivalPos="414.33" arrivalSpeed="11.46" duration="209.00" routeLength="1405.70" waitingTime="81.00" waitingCount="1" stopTime="0.00" timeLoss="100.39" rerouteNo="0" devices="tripinfo_813" vType="DEFAULT_VEHTYPE" speedFactor="0.87" vaporized=""/>
    <tripinfo id="901" depart="676.00" departLane="-47621504#5_0" departPos="5.10" departSpeed="0.00" departDelay="0.25" arrival="820.00" arrivalLane="E1_0" arrivalPos="369.00" arrivalSpeed="12.42" duration="144.00" routeLength="970.87" waitingTime="66.00" waitingCount="1" stopTime="0.00" timeLoss="87.42" rerouteNo="0" devices="tripinfo_901" vType="DEFAULT_VEHTYPE" speedFactor="0.97" vaporized=""/>
    <tripinfo id="978" depart="734.00" departLane="-E1_0" departPos="5.10" departSpeed="0.00" departDelay="0.50" arrival="821.00" arrivalLane="E13_0" arrivalPos="382.60" arrivalSpeed="13.80" duration="87.00" routeLength="1032.01" waitingTime="0.00" waitingCount="0" stopTime="0.00" timeLoss="11.04" rerouteNo="0" devices="tripinfo_978" vType="DEFAULT_VEHTYPE" speedFactor="1.00" vaporized=""/>
    <tripinfo id="705" depart="529.00" departLane="-E10_0" departPos="5.10" departSpeed="0.00" departDelay="0.25" arrival="823.00" arrivalLane="-E23_0" arrivalPos="266.37" arrivalSpeed="12.88" duration="294.00" routeLength="2034.31" waitingTime="116.00" waitingCount="2" stopTime="0.00" timeLoss="151.80" rerouteNo="0" devices="tripinfo_705" vType="DEFAULT_VEHTYPE" speedFactor="1.00" vaporized=""/>
    <tripinfo id="631" depart="476.00" departLane="-47693393#5_0" departPos="5.10" departSpeed="0.00" departDelay="2.75" arrival="824.00" arrivalLane="E6_2" arrivalPos="330.11" arrivalSpeed="14.48" duration="348.00" routeLength="2005.28" waitingTime="178.00" waitingCount="3" stopTime="0.00" timeLoss="223.44" rerouteNo="0" devices="tripinfo_631" vType="DEFAULT_VEHTYPE" speedFactor="1.05" vaporized=""/>
    <tripinfo id="837" depart="628.00" departLane="-E13_0" departPos="5.10" departSpeed="0.00" departDelay="0.25" arrival="824.00" arrivalLane="E1_2" arrivalPos="369.00" arrivalSpeed="15.53" duration="196.00" routeLength="1062.67" waitingTime="105.00" waitingCount="2" stopTime="0.00" timeLoss="129.55" rerouteNo="0" devices="tripinfo_837" vType="DEFAULT_VEHTYPE" speedFactor="1.18" vaporized=""/>
    <tripinfo id="945" depart="709.00" departLane="-47693393#5_0" departPos="5.10" departSpeed="0.00" departDelay="0.25" arrival="825.00" arrivalLane="-E5_1" arrivalPos="399.05" arrivalSpeed="13.92" duration="116.00" routeLength="1019.09" waitingTime="32.00" waitingCount="1" stopTime="0.00" timeLoss="55.97" rerouteNo="0" devices="tripinfo_945" vType="DEFAULT_VEHTYPE" speedFactor="1.09" vaporized=""/>
    <tripinfo id="924" depart="693.00" departLane="-47693393#5_0" departPos="5.10" departSpeed="0.00" departDelay="0.00" arrival="826.00" arrivalLane="-E5_0" arrivalPos="399.05" arrivalSpeed="12.74" duration="133.00" routeLength="1019.09" waitingTime="47.00" waitingCount="1" stopTime="0.00" timeLoss="65.21" rerouteNo="0" devices="tripinfo_924" vType="DEFAULT_VEHTYPE" speedFactor="0.97" vaporized=""/>
    <tripinfo id="931" depart="699.00" departLane="-47693393#5_0" departPos="5.10" departSpeed="0.00" departDelay="0.75" arrival="826.00" arrivalLane="E16_1" arrivalPos="350.84" arrivalSpeed="13.28" duration="127.00" routeLength="685.94" waitingTime="73.00" waitingCount="1" stopTime="0.00" timeLoss="85.34" rerouteNo="0" devices="tripinfo_931" vType="DEFAULT_VEHTYPE" speedFactor="1.00" vaporized=""/>
    <tripinfo id="899" depart="675.00" departLane="-E10_0" departPos="5.10" departSpeed="0.00" departDelay="0.75" arrival="827.00" arrivalLane="E16_0" arrivalPos="350.84" arrivalSpeed="12.66" duration="152.00" routeLength="1389.08" waitingTime="33.00" waitingCount="1" stopTime="0.00" timeLoss="52.82" rerouteNo="0" devices="tripinfo_899" vType="DEFAULT_VEHTYPE" speedFactor="0.94" vaporized=""/>
    <tripinfo id="915" depart="687.00" departLane="-E15_0" departPos="5.10" departSpeed="0.00" departDelay="0.75" arrival="828.00" arrivalLane="E10_0" arrivalPos="414.33" arrivalSpeed="11.20" duration="141.00" routeLength="1405.70" waitingTime="5.00" waitingCount="1" stopTime="0.00" timeLoss="26.27" rerouteNo="0" devices="tripinfo_915" vType="DEFAULT_VEHTYPE" speedFactor="0.82" vaporized=""/>
    <tripinfo id="940" depart="705.00" departLane="-E15_0" departPos="5.10" departSpeed="0.00" departDelay="0.00" arrival="828.00" arrivalLane="E10_1" arrivalPos="414.33" arrivalSpeed="11.29" duration="123.00" routeLength="1405.70" waitingTime="0.00" waitingCount="0" stopTime="0.00" timeLoss="16.07" rerouteNo="0" devices="tripinfo_940" vType="DEFAULT_VEHTYPE" speedFactor="0.89" vaporized=""/>
    <tripinfo id="960" depart="720.00" departLane="47621504#1_0" departPos="5.10" departSpeed="0.00" departDelay="0.00" arrival="828.00" arrivalLane="E1_1" arrivalPos="369.00" arrivalSpeed="14.73" duration="108.00" routeLength="1015.76" waitingTime="25.00" waitingCount="2" stopTime="0.00" timeLoss="48.92" rerouteNo="0" devices="tripinfo_960" vType="DEFAULT_VEHTYPE" speedFactor="1.09" vaporized=""/>
    <tripinfo id="593" depart="445.00" departLane="E23_0" departPos="5.10" departSpeed="0.00" departDelay="0.25" arrival="830.00" arrivalLane="E6_2" arrivalPos="330.11" arrivalSpeed="14.39" duration="385.00" routeLength="1993.68" waitingTime="198.00" waitingCount="4" stopTime="0.00" timeLoss="253.61" rerouteNo="0" devices="tripinfo_593" vType="DEFAULT_VEHTYPE" speedFactor="1.06" vaporized=""/>
    <tripinfo id="987" depart="741.00" departLane="47621504#1_0" departPos="5.10" departSpeed="0.00" departDelay="0.75" arrival="830.00" arrivalLane="E1_2" arrivalPos="369.00" arrivalSpeed="15.23" duration="89.00" routeLength="1015.76" waitingTime="6.00" waitingCount="2" stopTime="0.00" timeLoss="30.61" rerouteNo="0" devices="tripinfo_987" vType="DEFAULT_VEHTYPE" speedFactor="1.11" vaporized=""/>
    <tripinfo id="614" depart="461.00" departLane="-E16_0" departPos="5.10" departSpeed="0.00" departDelay="0.50" arrival="831.00" arrivalLane="E6_2" arrivalPos="330.11" arrivalSpeed="15.66" duration="370.00" routeLength="2067.10" waitingTime="194.00" waitingCount="4" stopTime="0.00" timeLoss="244.30" rerouteNo="0" devices="tripinfo_614" vType="DEFAULT_VEHTYPE" speedFactor="1.14" vaporized=""/>
    <tripinfo id="772" depart="579.00" departLane="-E21_0" departPos="5.10" departSpeed="0.00" departDelay="0.00" arrival="831.00" arrivalLane="E6_1" arrivalPos="330.11" arrivalSpeed="11.79" duration="252.00" routeLength="1304.55" waitingTime="129.00" waitingCount="2" stopTime="0.00" timeLoss="151.73" rerouteNo="0" devices="tripinfo_772" vType="DEFAULT_VEHTYPE" speedFactor="0.89" vaporized=""/>
    <tripinfo id="754" depart="566.00" departLane="-E13_0" departPos="5.10" departSpeed="0.00" departDelay="0.50" arrival="832.00" arrivalLane="E0_1" arrivalPos="371.34" arrivalSpeed="13.35" duration="266.00" routeLength="1776.70" waitingTime="100.00" waitingCount="3" stopTime="0.00" timeLoss="131.68" rerouteNo="0" devices="tripinfo_754" vType="DEFAULT_VEHTYPE" speedFactor="0.97" vaporized=""/>
    <tripinfo id="799" depart="600.00" departLane="-E2_0" departPos="5.10" departSpeed="0.00" departDelay="0.75" arrival="832.00" arrivalLane="-E5_0" arrivalPos="399.05" arrivalSpeed="12.12" duration="232.00" routeLength="1354.72" waitingTime="103.00" waitingCount="2" stopTime="0.00" timeLoss="126.10" rerouteNo="0" devices="tripinfo_799" vType="DEFAULT_VEHTYPE" speedFactor="0.93" vaporized=""/>
    <tripinfo id="808" depart="606.00" departLane="-E2_0" departPos="5.10" departSpeed="0.00" departDelay="0.00" arrival="832.00" arrivalLane="E15_1" arrivalPos="382.33" arrivalSpeed="13.06" duration="226.00" routeLength="1639.06" waitingTime="70.00" waitingCount="3" stopTime="0.00" timeLoss="105.61" rerouteNo="0" devices="tripinfo_808" vType="DEFAULT_VEHTYPE" speedFactor="0.98" vaporized=""/>
    <tripinfo id="927" depart="696.00" departLane="47621504#1_0" departPos="5.10" departSpeed="0.00" departDelay="0.75" arrival="832.00" arrivalLane="E13_0" arrivalPos="382.60" arrivalSpeed="11.83" duration="136.00" routeLength="735.55" waitingTime="75.00" waitingCount="1" stopTime="0.00" timeLoss="85.97" rerouteNo="0" devices="tripinfo_927" vType="DEFAULT_VEHTYPE" speedFactor="0.90" vaporized=""/>
    <tripinfo id="928" depart="696.00" departLane="-E8_0" departPos="5.10" departSpeed="0.00" departDelay="0.00" arrival="834.00" arrivalLane="-E5_1" arrivalPos="399.05" arrivalSpeed="12.72" duration="138.00" routeLength="977.41" waitingTime="52.00" waitingCount="2" stopTime="0.00" timeLoss="71.47" rerouteNo="0" devices="tripinfo_928" vType="DEFAULT_VEHTYPE" speedFactor="0.95" vaporized=""/>
    <tripinfo id="1018" depart="764.00" departLane="-E8_0" departPos="5.10" departSpeed="0.00" departDelay="0.50" arrival="834.00" arrivalLane="-E5_2" arrivalPos="399.05" arrivalSpeed="14.30" duration="70.00" routeLength="977.41" waitingTime="0.00" waitingCount="0" stopTime="0.00" timeLoss="13.78" rerouteNo="0" devices="tripinfo_1018" vType="DEFAULT_VEHTYPE" speedFactor="1.11" vaporized=""/>
    <tripinfo id="757" depart="569.00" departLane="-E13_0" departPos="5.10" departSpeed="0.00" departDelay="1.25" arrival="837.00" arrivalLane="E20_0" arrivalPos="350.11" arrivalSpeed="11.53" duration="268.00" routeLength="1829.40" waitingTime="109.00" waitingCount="3" stopTime="0.00" timeLoss="140.39" rerouteNo="0" devices="tripinfo_757" vType="DEFAULT_VEHTYPE" speedFactor="1.04" vaporized=""/>
    <tripinfo id="796" depart="597.00" departLane="-E10_0" departPos="5.10" departSpeed="0.00" departDelay="0.00" arrival="837.00" arrivalLane="E15_1" arrivalPos="382.33" arrivalSpeed="12.22" duration="240.00" routeLength="1436.69" waitingTime="108.00" waitingCount="2" stopTime="0.00" timeLoss="130.89" rerouteNo="0" devices="tripinfo_796" vType="DEFAULT_VEHTYPE" speedFactor="0.89" vaporized=""/>
    <tripinfo id="877" depart="658.00" departLane="-E1_0" departPos="5.10" departSpeed="0.00" departDelay="0.25" arrival="838.00" arrivalLane="E6_1" arrivalPos="330.11" arrivalSpeed="12.49" duration="180.00" routeLength="1030.41" waitingTime="83.00" waitingCount="2" stopTime="0.00" timeLoss="105.01" rerouteNo="0" devices="tripinfo_877" vType="DEFAULT_VEHTYPE" speedFactor="0.91" vaporized=""/>
    <tripinfo id="785" depart="590.00" departLane="E5_0" departPos="5.10" departSpeed="0.00" departDelay="1.25" arrival="839.00" arrivalLane="E15_0" arrivalPos="382.33" arrivalSpeed="9.34" duration="249.00" routeLength="1099.22" waitingTime="123.00" waitingCount="2" stopTime="0.00" timeLoss="140.89" rerouteNo="0" devices="tripinfo_785" vType="DEFAULT_VEHTYPE" speedFactor="0.75" vaporized=""/>
    <tripinfo id="917" depart="688.00" departLane="E3_0" departPos="5.10" departSpeed="0.00" departDelay="0.25" arrival="840.00" arrivalLane="E6_2" arrivalPos="330.11" arrivalSpeed="12.39" duration="152.00" routeLength="1332.29" waitingTime="31.00" waitingCount="1" stopTime="0.00" timeLoss="56.94" rerouteNo="0" devices="tripinfo_917" vType="DEFAULT_VEHTYPE" speedFactor="0.95" vaporized=""/>
    <tripinfo id="1039" depart="780.00" departLane="-E10_0" departPos="5.10" departSpeed="0.00" departDelay="0.75" arrival="840.00" arrivalLane="E8_0" arrivalPos="236.52" arrivalSpeed="12.36" duration="60.00" routeLength="655.71" waitingTime="0.00" waitingCount="0" stopTime="0.00" timeLoss="7.85" rerouteNo="0" devices="tripinfo_1039" vType="DEFAULT_VEHTYPE" speedFactor="0.93" vaporized=""/>
    <tripinfo id="871" depart="654.00" departLane="-E15_0" departPos="5.10" departSpeed="0.00" departDelay="0.75" arrival="841.00" arrivalLane="E22_1" arrivalPos="370.63" arrivalSpeed="10.47" duration="187.00" routeLength="1424.32" waitingTime="54.00" waitingCount="2" stopTime="0.00" timeLoss="84.51" rerouteNo="0" devices="tripinfo_871" vType="DEFAULT_VEHTYPE" speedFactor="1.01" vaporized=""/>
    <tripinfo id="982" depart="738.00" departLane="-E6_0" departPos="5.10" departSpeed="0.00" departDelay="1.50" arrival="841.00" arrivalLane="E13_1" arrivalPos="382.60" arrivalSpeed="15.62" duration="103.00" routeLength="1307.14" waitingTime="0.00" waitingCount="0" stopTime="0.00" timeLoss="29.25" rerouteNo="0" devices="tripinfo_982" vType="DEFAULT_VEHTYPE" speedFactor="1.19" vaporized=""/>
    <tripinfo id="787" depart="591.00" departLane="-E13_0" departPos="5.10" departSpeed="0.00" departDelay="0.75" arrival="842.00" arrivalLane="E6_1" arrivalPos="330.11" arrivalSpeed="13.29" duration="251.00" routeLength="1338.24" waitingTime="124.00" waitingCount="3" stopTime="0.00" timeLoss="157.77" rerouteNo="0" devices="tripinfo_787" vType="DEFAULT_VEHTYPE" speedFactor="0.96" vaporized=""/>
    <tripinfo id="959" depart="720.00" departLane="-47693393#5_0" departPos="5.10" departSpeed="0.00" departDelay="0.75" arrival="842.00" arrivalLane="E10_0" arrivalPos="414.33" arrivalSpeed="14.81" duration="122.00" routeLength="1356.22" waitingTime="23.00" waitingCount="1" stopTime="0.00" timeLoss="48.59" rerouteNo="0" devices="tripinfo_959" vType="DEFAULT_VEHTYPE" speedFactor="1.11" vaporized=""/>
    <tripinfo id="807" depart="606.00" departLane="-E15_0" departPos="5.10" departSpeed="0.00" departDelay="0.75" arrival="843.00" arrivalLane="E15_2" arrivalPos="382.33" arrivalSpeed="15.36" duration="237.00" routeLength="2077.96" waitingTime="63.00" waitingCount="1" stopTime="0.00" timeLoss="106.01" rerouteNo="0" devices="tripinfo_807" vType="DEFAULT_VEHTYPE" speedFactor="1.16" vaporized=""/>
    <tripinfo id="759" depart="570.00" departLane="-E15_0" departPos="5.10" departSpeed="0.00" departDelay="0.75" arrival="844.00" arrivalLane="E15_1" arrivalPos="382.33" arrivalSpeed="11.98" duration="274.00" routeLength="2077.96" waitingTime="88.00" waitingCount="1" stopTime="0.00" timeLoss="113.73" rerouteNo="0" devices="tripinfo_759" vType="DEFAULT_VEHTYPE" speedFactor="0.95" vaporized=""/>
    <tripinfo id="1062" depart="797.00" departLane="-E10_0" departPos="5.10" departSpeed="0.00" departDelay="0.50" arrival="845.00" arrivalLane="E8_0" arrivalPos="236.52" arrivalSpeed="16.77" duration="48.00" routeLength="655.71" waitingTime="0.00" waitingCount="0" stopTime="0.00" timeLoss="7.87" rerouteNo="0" devices="tripinfo_1062" vType="DEFAULT_VEHTYPE" speedFactor="1.21" vaporized=""/>
    <tripinfo id="918" depart="689.00" departLane="-47621504#5_0" departPos="5.10" departSpeed="0.00" departDelay="0.50" arrival="846.00" arrivalLane="E13_1" arrivalPos="382.60" arrivalSpeed="14.24" duration="157.00" routeLength="1279.02" waitingTime="56.00" waitingCount="1" stopTime="0.00" timeLoss="86.10" rerouteNo="0" devices="tripinfo_918" vType="DEFAULT_VEHTYPE" speedFactor="1.09" vaporized=""/>
    <tripinfo id="599" depart="450.00" departLane="E23_0" departPos="5.10" departSpeed="0.00" departDelay="0.75" arrival="847.00" arrivalLane="-47693411#4_0" arrivalPos="350.11" arrivalSpeed="9.59" duration="397.00" routeLength="2001.41" waitingTime="185.00" waitingCount="4" stopTime="0.00" timeLoss="229.27" rerouteNo="0" devices="tripinfo_599" vType="DEFAULT_VEHTYPE" speedFactor="0.87" vaporized=""/>
    <tripinfo id="636" depart="477.00" departLane="-47693411#4_0" departPos="5.10" departSpeed="0.00" departDelay="0.00" arrival="847.00" arrivalLane="47693393#5_0" arrivalPos="315.08" arrivalSpeed="21.61" duration="370.00" routeLength="1668.53" waitingTime="208.00" waitingCount="3" stopTime="0.00" timeLoss="252.70" rerouteNo="0" devices="tripinfo_636" vType="DEFAULT_VEHTYPE" speedFactor="1.02" vaporized=""/>
    <tripinfo id="822" depart="617.00" departLane="-E15_0" departPos="5.10" departSpeed="0.00" departDelay="0.50" arrival="847.00" arrivalLane="E15_2" arrivalPos="382.33" arrivalSpeed="13.17" duration="230.00" routeLength="2077.96" waitingTime="50.00" waitingCount="1" stopTime="0.00" timeLoss="81.67" rerouteNo="0" devices="tripinfo_822" vType="DEFAULT_VEHTYPE" speedFactor="1.03" vaporized=""/>
    <tripinfo id="862" depart="648.00" departLane="47621504#1_0" departPos="5.10" departSpeed="0.00" departDelay="1.50" arrival="847.00" arrivalLane="E22_1" arrivalPos="370.63" arrivalSpeed="11.24" duration="199.00" routeLength="1394.35" waitingTime="70.00" waitingCount="2" stopTime="0.00" timeLoss="110.86" rerouteNo="0" devices="tripinfo_862" vType="DEFAULT_VEHTYPE" speedFactor="1.07" vaporized=""/>
    <tripinfo id="976" depart="732.00" departLane="-E6_0" departPos="5.10" departSpeed="0.00" departDelay="0.00" arrival="849.00" arrivalLane="E13_0" arrivalPos="382.60" arrivalSpeed="10.84" duration="117.00" routeLength="1307.14" waitingTime="0.00" waitingCount="0" stopTime="0.00" timeLoss="13.73" rerouteNo="0" devices="tripinfo_976" vType="DEFAULT_VEHTYPE" speedFactor="0.85" vaporized=""/>
    <tripinfo id="974" depart="731.00" departLane="E0_0" departPos="5.10" departSpeed="0.00" departDelay="0.50" arrival="851.00" arrivalLane="E6_1" arrivalPos="330.11" arrivalSpeed="15.14" duration="120.00" routeLength="724.46" waitingTime="64.00" waitingCount="1" stopTime="0.00" timeLoss="75.60" rerouteNo="0" devices="tripinfo_974" vType="DEFAULT_VEHTYPE" speedFactor="1.18" vaporized=""/>
    <tripinfo id="857" depart="645.00" departLane="-E13_0" departPos="5.10" departSpeed="0.00" departDelay="2.25" arrival="852.00" arrivalLane="E17_0" arrivalPos="373.55" arrivalSpeed="15.45" duration="207.00" routeLength="1704.15" waitingTime="66.00" waitingCount="1" stopTime="0.00" timeLoss="100.31" rerouteNo="0" devices="tripinfo_857" vType="DEFAULT_VEHTYPE" speedFactor="1.17" vaporized=""/>
    <tripinfo id="932" depart="699.00" departLane="-E1_0" departPos="5.10" departSpeed="0.00" departDelay="0.00" arrival="852.00" arrivalLane="-E23_0" arrivalPos="266.37" arrivalSpeed="12.21" duration="153.00" routeLength="1692.50" waitingTime="0.00" waitingCount="0" stopTime="0.00" timeLoss="17.72" rerouteNo="0" devices="tripinfo_932" vType="DEFAULT_VEHTYPE" speedFactor="0.92" vaporized=""/>
    <tripinfo id="845" depart="636.00" departLane="E5_0" departPos="5.10" departSpeed="0.00" departDelay="2.25" arrival="853.00" arrivalLane="E2_0" arrivalPos="256.37" arrivalSpeed="14.34" duration="217.00" routeLength="1339.17" waitingTime="108.00" waitingCount="1" stopTime="0.00" timeLoss="127.77" rerouteNo="0" devices="tripinfo_845" vType="DEFAULT_VEHTYPE" speedFactor="1.09" vaporized=""/>
    <tripinfo id="655" depart="492.00" departLane="-E1_0" departPos="5.10" departSpeed="0.00" departDelay="0.75" arrival="855.00" arrivalLane="-E5_0" arrivalPos="399.05" arrivalSpeed="13.13" duration="363.00" routeLength="1565.57" waitingTime="219.00" waitingCount="3" stopTime="0.00" timeLoss="249.35" rerouteNo="0" devices="tripinfo_655" vType="DEFAULT_VEHTYPE" speedFactor="1.00" vaporized=""/>
    <tripinfo id="711" depart="535.00" departLane="E5_0" departPos="5.10" departSpeed="0.00" departDelay="1.75" arrival="856.00" arrivalLane="E13_1" arrivalPos="382.60" arrivalSpeed="14.77" duration="321.00" routeLength="1852.59" waitingTime="156.00" waitingCount="3" stopTime="0.00" timeLoss="202.13" rerouteNo="0" devices="tripinfo_711" vType="DEFAULT_VEHTYPE" speedFactor="1.14" vaporized=""/>
    <tripinfo id="762" depart="573.00" departLane="-E15_0" departPos="5.10" departSpeed="0.00" departDelay="1.50" arrival="856.00" arrivalLane="E13_0" arrivalPos="382.60" arrivalSpeed="13.18" duration="283.00" routeLength="1567.55" waitingTime="148.00" waitingCount="2" stopTime="0.00" timeLoss="168.96" rerouteNo="0" devices="tripinfo_762" vType="DEFAULT_VEHTYPE" speedFactor="0.99" vaporized=""/>
    <tripinfo id="864" depart="651.00" departLane="-E25_0" departPos="5.10" departSpeed="0.00" departDelay="3.00" arrival="857.00" arrivalLane="-E5_1" arrivalPos="399.05" arrivalSpeed="15.24" duration="206.00" routeLength="1402.44" waitingTime="88.00" waitingCount="2" stopTime="0.00" timeLoss="118.47" rerouteNo="0" devices="tripinfo_864" vType="DEFAULT_VEHTYPE" speedFactor="1.17" vaporized=""/>
    <tripinfo id="897" depart="673.00" departLane="-E6_0" departPos="5.10" departSpeed="0.00" departDelay="0.25" arrival="857.00" arrivalLane="-E22_1" arrivalPos="370.63" arrivalSpeed="5.87" duration="184.00" routeLength="1015.90" waitingTime="88.00" waitingCount="2" stopTime="0.00" timeLoss="107.69" rerouteNo="0" devices="tripinfo_897" vType="DEFAULT_VEHTYPE" speedFactor="0.88" vaporized=""/>
    <tripinfo id="824" depart="618.00" departLane="-47693411#4_0" departPos="5.10" departSpeed="0.00" departDelay="0.00" arrival="859.00" arrivalLane="47693393#5_0" arrivalPos="315.08" arrivalSpeed="22.48" duration="241.00" routeLength="1668.53" waitingTime="91.00" waitingCount="2" stopTime="0.00" timeLoss="127.73" rerouteNo="0" devices="tripinfo_824" vType="DEFAULT_VEHTYPE" speedFactor="1.06" vaporized=""/>
    <tripinfo id="1023" depart="768.00" departLane="-E2_0" departPos="5.10" departSpeed="0.00" departDelay="0.75" arrival="859.00" arrivalLane="E6_0" arrivalPos="330.11" arrivalSpeed="12.48" duration="91.00" routeLength="990.76" waitingTime="0.00" waitingCount="0" stopTime="0.00" timeLoss="13.09" rerouteNo="0" devices="tripinfo_1023" vType="DEFAULT_VEHTYPE" speedFactor="0.92" vaporized=""/>
    <tripinfo id="910" depart="683.00" departLane="-E25_0" departPos="5.10" departSpeed="0.00" departDelay="0.50" arrival="861.00" arrivalLane="E13_0" arrivalPos="382.60" arrivalSpeed="14.95" duration="178.00" routeLength="1134.61" waitingTime="83.00" waitingCount="1" stopTime="0.00" timeLoss="102.17" rerouteNo="0" devices="tripinfo_910" vType="DEFAULT_VEHTYPE" speedFactor="1.09" vaporized=""/>
    <tripinfo id="725" depart="546.00" departLane="-47621504#5_0" departPos="5.10" departSpeed="0.00" departDelay="2.25" arrival="862.00" arrivalLane="-E5_0" arrivalPos="399.05" arrivalSpeed="11.65" duration="316.00" routeLength="1791.53" waitingTime="146.00" waitingCount="4" stopTime="0.00" timeLoss="183.23" rerouteNo="0" devices="tripinfo_725" vType="DEFAULT_VEHTYPE" speedFactor="0.86" vaporized=""/>
    <tripinfo id="1084" depart="814.00" departLane="-47621504#5_0" departPos="5.10" departSpeed="0.00" departDelay="1.00" arrival="862.00" arrivalLane="E6_0" arrivalPos="330.11" arrivalSpeed="13.10" duration="48.00" routeLength="618.40" waitingTime="0.00" waitingCount="0" stopTime="0.00" timeLoss="10.48" rerouteNo="0" devices="tripinfo_1084" vType="DEFAULT_VEHTYPE" speedFactor="1.03" vaporized=""/>
    <tripinfo id="881" depart="661.00" departLane="-E25_0" departPos="5.10" departSpeed="0.00" departDelay="0.25" arrival="863.00" arrivalLane="-E5_1" arrivalPos="399.05" arrivalSpeed="12.50" duration="202.00" routeLength="1402.44" waitingTime="75.00" waitingCount="2" stopTime="0.00" timeLoss="95.54" rerouteNo="0" devices="tripinfo_881" vType="DEFAULT_VEHTYPE" speedFactor="0.96" vaporized=""/>
    <tripinfo id="952" depart="714.00" departLane="-E16_0" departPos="5.10" departSpeed="0.00" departDelay="0.00" arrival="863.00" arrivalLane="E2_0" arrivalPos="256.37" arrivalSpeed="15.16" duration="149.00" routeLength="1607.23" waitingTime="16.00" waitingCount="1" stopTime="0.00" timeLoss="47.88" rerouteNo="0" devices="tripinfo_952" vType="DEFAULT_VEHTYPE" speedFactor="1.14" vaporized=""/>
    <tripinfo id="875" depart="657.00" departLane="-E13_0" departPos="5.10" departSpeed="0.00" departDelay="0.75" arrival="864.00" arrivalLane="E15_1" arrivalPos="382.33" arrivalSpeed="14.88" duration="207.00" routeLength="1566.93" waitingTime="74.00" waitingCount="2" stopTime="0.00" timeLoss="105.45" rerouteNo="0" devices="tripinfo_875" vType="DEFAULT_VEHTYPE" speedFactor="1.12" vaporized=""/>
    <tripinfo id="944" depart="708.00" departLane="-E25_0" departPos="5.10" departSpeed="0.00" departDelay="0.00" arrival="864.00" arrivalLane="-E5_1" arrivalPos="399.05" arrivalSpeed="13.59" duration="156.00" routeLength="1402.44" waitingTime="28.00" waitingCount="2" stopTime="0.00" timeLoss="64.48" rerouteNo="0" devices="tripinfo_944" vType="DEFAULT_VEHTYPE" speedFactor="1.11" vaporized=""/>
    <tripinfo id="833" depart="625.00" departLane="-E6_0" departPos="5.10" departSpeed="0.00" departDelay="0.25" arrival="865.00" arrivalLane="E10_0" arrivalPos="414.33" arrivalSpeed="13.68" duration="240.00" routeLength="1544.81" waitingTime="98.00" waitingCount="2" stopTime="0.00" timeLoss="121.35" rerouteNo="0" devices="tripinfo_833" vType="DEFAULT_VEHTYPE" speedFactor="1.00" vaporized=""/>
    <tripinfo id="851" depart="639.00" departLane="-E13_0" departPos="5.10" departSpeed="0.00" departDelay="0.75" arrival="865.00" arrivalLane="E15_0" arrivalPos="382.33" arrivalSpeed="12.51" duration="226.00" routeLength="1566.93" waitingTime="88.00" waitingCount="2" stopTime="0.00" timeLoss="107.99" rerouteNo="0" devices="tripinfo_851" vType="DEFAULT_VEHTYPE" speedFactor="0.96" vaporized=""/>
    <tripinfo id="858" depart="644.00" departLane="E5_0" departPos="5.10" departSpeed="0.00" departDelay="0.50" arrival="865.00" arrivalLane="E13_0" arrivalPos="382.60" arrivalSpeed="10.73" duration="221.00" routeLength="1852.59" waitingTime="31.00" waitingCount="3" stopTime="0.00" timeLoss="61.12" rerouteNo="0" devices="tripinfo_858" vType="DEFAULT_VEHTYPE" speedFactor="0.84" vaporized=""/>
    <tripinfo id="792" depart="594.00" departLane="-47693411#4_0" departPos="5.10" departSpeed="0.00" departDelay="0.00" arrival="866.00" arrivalLane="-E5_0" arrivalPos="399.05" arrivalSpeed="13.34" duration="272.00" routeLength="1478.07" waitingTime="133.00" waitingCount="2" stopTime="0.00" timeLoss="156.57" rerouteNo="0" devices="tripinfo_792" vType="DEFAULT_VEHTYPE" speedFactor="0.99" vaporized=""/>
    <tripinfo id="843" depart="633.00" departLane="E5_0" departPos="5.10" departSpeed="0.00" departDelay="0.75" arrival="869.00" arrivalLane="E1_0" arrivalPos="369.00" arrivalSpeed="14.61" duration="236.00" routeLength="1565.64" waitingTime="112.00" waitingCount="2" stopTime="0.00" timeLoss="131.02" rerouteNo="0" devices="tripinfo_843" vType="DEFAULT_VEHTYPE" speedFactor="1.08" vaporized=""/>
    <tripinfo id="1027" depart="773.00" departLane="E5_0" departPos="5.10" departSpeed="0.00" departDelay="2.75" arrival="869.00" arrivalLane="E10_0" arrivalPos="414.33" arrivalSpeed="11.73" duration="96.00" routeLength="1120.98" waitingTime="0.00" waitingCount="0" stopTime="0.00" timeLoss="13.47" rerouteNo="0" devices="tripinfo_1027" vType="DEFAULT_VEHTYPE" speedFactor="0.90" vaporized=""/>
    <tripinfo id="1033" depart="775.00" departLane="-E2_0" departPos="5.10" departSpeed="0.00" departDelay="0.25" arrival="869.00" arrivalLane="E10_1" arrivalPos="414.33" arrivalSpeed="15.44" duration="94.00" routeLength="1068.66" waitingTime="5.00" waitingCount="1" stopTime="0.00" timeLoss="19.70" rerouteNo="0" devices="tripinfo_1033" vType="DEFAULT_VEHTYPE" speedFactor="1.13" vaporized=""/>
    <tripinfo id="531" depart="399.00" departLane="-47693393#2_0" departPos="5.10" departSpeed="0.00" departDelay="0.75" arrival="870.00" arrivalLane="E15_0" arrivalPos="382.33" arrivalSpeed="13.25" duration="471.00" routeLength="2073.43" waitingTime="262.00" waitingCount="4" stopTime="0.00" timeLoss="323.41" rerouteNo="0" devices="tripinfo_531" vType="DEFAULT_VEHTYPE" speedFactor="1.02" vaporized=""/>
    <tripinfo id="748" depart="561.00" departLane="-47621504#5_0" departPos="5.10" departSpeed="0.00" departDelay="0.00" arrival="870.00" arrivalLane="E15_2" arrivalPos="382.33" arrivalSpeed="14.41" duration="309.00" routeLength="2046.24" waitingTime="135.00" waitingCount="3" stopTime="0.00" timeLoss="189.72" rerouteNo="0" devices="tripinfo_748" vType="DEFAULT_VEHTYPE" speedFactor="1.12" vaporized=""/>
    <tripinfo id="814" depart="611.00" departLane="-E1_0" departPos="5.10" departSpeed="0.00" departDelay="0.50" arrival="871.00" arrivalLane="E15_1" arrivalPos="382.33" arrivalSpeed="15.79" duration="260.00" routeLength="1820.28" waitingTime="109.00" waitingCount="2" stopTime="0.00" timeLoss="148.48" rerouteNo="0" devices="tripinfo_814" vType="DEFAULT_VEHTYPE" speedFactor="1.19" vaporized=""/>
    <tripinfo id="774" depart="581.00" departLane="E3_0" departPos="5.10" departSpeed="0.00" departDelay="0.50" arrival="872.00" arrivalLane="E15_0" arrivalPos="382.33" arrivalSpeed="11.15" duration="291.00" routeLength="1378.34" waitingTime="136.00" waitingCount="3" stopTime="0.00" timeLoss="173.91" rerouteNo="0" devices="tripinfo_774" vType="DEFAULT_VEHTYPE" speedFactor="0.85" vaporized=""/>
    <tripinfo id="898" depart="674.00" departLane="-E25_0" departPos="5.10" departSpeed="0.00" departDelay="0.50" arrival="873.00" arrivalLane="E13_0" arrivalPos="382.60" arrivalSpeed="11.19" duration="199.00" routeLength="1134.61" waitingTime="84.00" waitingCount="1" stopTime="0.00" timeLoss="97.28" rerouteNo="0" devices="tripinfo_898" vType="DEFAULT_VEHTYPE" speedFactor="0.81" vaporized=""/>
    <tripinfo id="741" depart="556.00" departLane="-47693393#2_0" departPos="5.10" departSpeed="0.00" departDelay="0.25" arrival="874.00" arrivalLane="E15_1" arrivalPos="382.33" arrivalSpeed="13.96" duration="318.00" routeLength="2073.43" waitingTime="135.00" waitingCount="3" stopTime="0.00" timeLoss="181.09" rerouteNo="0" devices="tripinfo_741" vType="DEFAULT_VEHTYPE" speedFactor="1.10" vaporized=""/>
    <tripinfo id="818" depart="615.00" departLane="-E13_0" departPos="5.10" departSpeed="0.00" departDelay="1.50" arrival="875.00" arrivalLane="E13_1" arrivalPos="382.60" arrivalSpeed="15.03" duration="260.00" routeLength="2114.56" waitingTime="91.00" waitingCount="1" stopTime="0.00" timeLoss="118.51" rerouteNo="0" devices="tripinfo_818" vType="DEFAULT_VEHTYPE" speedFactor="1.10" vaporized=""/>
    <tripinfo id="870" depart="653.00" departLane="-47693393#5_0" departPos="5.10" departSpeed="0.00" departDelay="0.50" arrival="877.00" arrivalLane="E2_0" arrivalPos="256.37" arrivalSpeed="12.73" duration="224.00" routeLength="1574.41" waitingTime="81.00" waitingCount="1" stopTime="0.00" timeLoss="113.49" rerouteNo="0" devices="tripinfo_870" vType="DEFAULT_VEHTYPE" speedFactor="0.94" vaporized=""/>
    <tripinfo id="1049" depart="787.00" departLane="-E2_0" departPos="5.10" departSpeed="0.00" departDelay="0.25" arrival="877.00" arrivalLane="E6_2" arrivalPos="330.11" arrivalSpeed="12.33" duration="90.00" routeLength="990.76" waitingTime="0.00" waitingCount="0" stopTime="0.00" timeLoss="13.56" rerouteNo="0" devices="tripinfo_1049" vType="DEFAULT_VEHTYPE" speedFactor="0.95" vaporized=""/>
    <tripinfo id="973" depart="732.00" departLane="E5_0" departPos="5.10" departSpeed="0.00" departDelay="2.25" arrival="879.00" arrivalLane="E0_0" arrivalPos="371.34" arrivalSpeed="13.12" duration="147.00" routeLength="1473.01" waitingTime="22.00" waitingCount="2" stopTime="0.00" timeLoss="54.39" rerouteNo="0" devices="tripinfo_973" vType="DEFAULT_VEHTYPE" speedFactor="1.15" vaporized=""/>
    <tripinfo id="904" depart="678.00" departLane="-E22_0" departPos="5.10" departSpeed="0.00" departDelay="0.00" arrival="880.00" arrivalLane="E6_0" arrivalPos="330.11" arrivalSpeed="9.67" duration="202.00" routeLength="1451.58" waitingTime="44.00" waitingCount="2" stopTime="0.00" timeLoss="66.33" rerouteNo="0" devices="tripinfo_904" vType="DEFAULT_VEHTYPE" speedFactor="0.78" vaporized=""/>
    <tripinfo id="1082" depart="815.00" departLane="E0_0" departPos="5.10" departSpeed="0.00" departDelay="3.50" arrival="880.00" arrivalLane="E6_1" arrivalPos="330.11" arrivalSpeed="11.64" duration="65.00" routeLength="724.46" waitingTime="0.00" waitingCount="0" stopTime="0.00" timeLoss="7.30" rerouteNo="0" devices="tripinfo_1082" vType="DEFAULT_VEHTYPE" speedFactor="0.92" vaporized=""/>
    <tripinfo id="1101" depart="826.00" departLane="-E10_0" departPos="5.10" departSpeed="0.00" departDelay="0.25" arrival="881.00" arrivalLane="E8_0" arrivalPos="236.52" arrivalSpeed="13.03" duration="55.00" routeLength="655.71" waitingTime="0.00" waitingCount="0" stopTime="0.00" timeLoss="7.45" rerouteNo="0" devices="tripinfo_1101" vType="DEFAULT_VEHTYPE" speedFactor="1.01" vaporized=""/>
    <tripinfo id="886" depart="665.00" departLane="-E13_0" departPos="5.10" departSpeed="0.00" departDelay="0.50" arrival="882.00" arrivalLane="47693393#5_0" arrivalPos="315.08" arrivalSpeed="20.17" duration="217.00" routeLength="1481.83" waitingTime="88.00" waitingCount="1" stopTime="0.00" timeLoss="109.43" rerouteNo="0" devices="tripinfo_886" vType="DEFAULT_VEHTYPE" speedFactor="0.92" vaporized=""/>
    <tripinfo id="936" depart="704.00" departLane="-E10_0" departPos="5.10" departSpeed="0.00" departDelay="2.00" arrival="883.00" arrivalLane="E2_0" arrivalPos="256.37" arrivalSpeed="14.50" duration="179.00" routeLength="1053.49" waitingTime="91.00" waitingCount="1" stopTime="0.00" timeLoss="104.19" rerouteNo="0" devices="tripinfo_936" vType="DEFAULT_VEHTYPE" speedFactor="1.11" vaporized=""/>
    <tripinfo id="1086" depart="817.00" departLane="-47621504#5_0" departPos="5.10" departSpeed="0.00" departDelay="2.50" arrival="883.00" arrivalLane="E6_0" arrivalPos="330.11" arrivalSpeed="8.16" duration="66.00" routeLength="618.40" waitingTime="0.00" waitingCount="0" stopTime="0.00" timeLoss="10.15" rerouteNo="0" devices="tripinfo_1086" vType="DEFAULT_VEHTYPE" speedFactor="0.68" vaporized=""/>
    <tripinfo id="1044" depart="783.00" departLane="-E6_0" departPos="5.10" departSpeed="0.00" departDelay="0.00" arrival="885.00" arrivalLane="47621504#5_2" arrivalPos="282.84" arrivalSpeed="21.66" duration="102.00" routeLength="633.31" waitingTime="51.00" waitingCount="1" stopTime="0.00" timeLoss="63.22" rerouteNo="0" devices="tripinfo_1044" vType="DEFAULT_VEHTYPE" speedFactor="0.99" vaporized=""/>
    <tripinfo id="800" depart="600.00" departLane="E5_0" departPos="5.10" departSpeed="0.00" departDelay="0.00" arrival="886.00" arrivalLane="-E5_0" arrivalPos="399.05" arrivalSpeed="12.58" duration="286.00" routeLength="2110.43" waitingTime="93.00" waitingCount="1" stopTime="0.00" timeLoss="127.56" rerouteNo="0" devices="tripinfo_800" vType="DEFAULT_VEHTYPE" speedFactor="0.97" vaporized=""/>
    <tripinfo id="820" depart="615.00" departLane="-E10_0" departPos="5.10" departSpeed="0.00" departDelay="0.00" arrival="887.00" arrivalLane="47621504#5_0" arrivalPos="282.84" arrivalSpeed="20.74" duration="272.00" routeLength="1479.21" waitingTime="135.00" waitingCount="2" stopTime="0.00" timeLoss="158.66" rerouteNo="0" devices="tripinfo_820" vType="DEFAULT_VEHTYPE" speedFactor="0.95" vaporized=""/>
    <tripinfo id="990" depart="743.00" departLane="-47693393#5_0" departPos="5.10" departSpeed="0.00" departDelay="0.50" arrival="887.00" arrivalLane="-47621504#1_2" arrivalPos="333.17" arrivalSpeed="21.82" duration="144.00" routeLength="1445.28" waitingTime="31.00" waitingCount="1" stopTime="0.00" timeLoss="55.37" rerouteNo="0" devices="tripinfo_990" vType="DEFAULT_VEHTYPE" speedFactor="1.00" vaporized=""/>
    <tripinfo id="1004" depart="753.00" departLane="-E25_0" departPos="5.10" departSpeed="0.00" departDelay="0.00" arrival="888.00" arrivalLane="E1_0" arrivalPos="369.00" arrivalSpeed="12.56" duration="135.00" routeLength="1408.41" waitingTime="0.00" waitingCount="0" stopTime="0.00" timeLoss="27.73" rerouteNo="0" devices="tripinfo_1004" vType="DEFAULT_VEHTYPE" speedFactor="0.96" vaporized=""/>
    <tripinfo id="830" depart="625.00" departLane="E5_0" departPos="5.10" departSpeed="0.00" departDelay="2.50" arrival="889.00" arrivalLane="-E5_0" arrivalPos="399.05" arrivalSpeed="12.58" duration="264.00" routeLength="2110.43" waitingTime="75.00" waitingCount="1" stopTime="0.00" timeLoss="107.91" rerouteNo="0" devices="tripinfo_830" vType="DEFAULT_VEHTYPE" speedFactor="0.99" vaporized=""/>
    <tripinfo id="884" depart="665.00" departLane="-E10_0" departPos="5.10" departSpeed="0.00" departDelay="2.00" arrival="889.00" arrivalLane="47621504#5_0" arrivalPos="282.84" arrivalSpeed="21.29" duration="224.00" routeLength="1479.21" waitingTime="92.00" waitingCount="1" stopTime="0.00" timeLoss="118.11" rerouteNo="0" devices="tripinfo_884" vType="DEFAULT_VEHTYPE" speedFactor="1.01" vaporized=""/>
    <tripinfo id="892" depart="671.00" departLane="-E10_0" departPos="5.10" departSpeed="0.00" departDelay="2.00" arrival="891.00" arrivalLane="47621504#5_0" arrivalPos="282.84" arrivalSpeed="21.58" duration="220.00" routeLength="1479.21" waitingTime="84.00" waitingCount="1" stopTime="0.00" timeLoss="116.12" rerouteNo="0" devices="tripinfo_892" vType="DEFAULT_VEHTYPE" speedFactor="1.02" vaporized=""/>
    <tripinfo id="1073" depart="807.00" departLane="-E6_0" departPos="5.10" departSpeed="0.00" departDelay="2.25" arrival="892.00" arrivalLane="E3_0" arrivalPos="306.82" arrivalSpeed="13.66" duration="85.00" routeLength="1040.41" waitingTime="0.00" waitingCount="0" stopTime="0.00" timeLoss="8.65" rerouteNo="0" devices="tripinfo_1073" vType="DEFAULT_VEHTYPE" speedFactor="1.00" vaporized=""/>
    <tripinfo id="1105" depart="829.00" departLane="-47693393#5_0" departPos="5.10" departSpeed="0.00" departDelay="0.25" arrival="892.00" arrivalLane="E15_0" arrivalPos="382.33" arrivalSpeed="10.68" duration="63.00" routeLength="701.34" waitingTime="0.00" waitingCount="0" stopTime="0.00" timeLoss="10.10" rerouteNo="0" devices="tripinfo_1105" vType="DEFAULT_VEHTYPE" speedFactor="0.81" vaporized=""/>
    <tripinfo id="934" depart="701.00" departLane="-E10_0" departPos="5.10" departSpeed="0.00" departDelay="0.50" arrival="894.00" arrivalLane="47621504#5_0" arrivalPos="282.84" arrivalSpeed="22.53" duration="193.00" routeLength="1479.21" waitingTime="67.00" waitingCount="1" stopTime="0.00" timeLoss="88.70" rerouteNo="0" devices="tripinfo_934" vType="DEFAULT_VEHTYPE" speedFactor="1.02" vaporized=""/>
    <tripinfo id="1007" depart="756.00" departLane="47621504#1_0" departPos="5.10" departSpeed="0.00" departDelay="0.75" arrival="894.00" arrivalLane="47693393#5_0" arrivalPos="315.08" arrivalSpeed="16.25" duration="138.00" routeLength="1414.35" waitingTime="6.00" waitingCount="1" stopTime="0.00" timeLoss="27.53" rerouteNo="0" devices="tripinfo_1007" vType="DEFAULT_VEHTYPE" speedFactor="0.78" vaporized=""/>
    <tripinfo id="1059" depart="795.00" departLane="-E2_0" departPos="5.10" departSpeed="0.00" departDelay="0.75" arrival="894.00" arrivalLane="E10_0" arrivalPos="414.33" arrivalSpeed="12.45" duration="99.00" routeLength="1068.66" waitingTime="0.00" waitingCount="0" stopTime="0.00" timeLoss="8.66" rerouteNo="0" devices="tripinfo_1059" vType="DEFAULT_VEHTYPE" speedFactor="0.94" vaporized=""/>
    <tripinfo id="885" depart="666.00" departLane="-E1_0" departPos="5.10" departSpeed="0.00" departDelay="2.25" arrival="895.00" arrivalLane="E2_2" arrivalPos="256.37" arrivalSpeed="15.10" duration="229.00" routeLength="1338.26" waitingTime="122.00" waitingCount="2" stopTime="0.00" timeLoss="149.60" rerouteNo="0" devices="tripinfo_885" vType="DEFAULT_VEHTYPE" speedFactor="1.14" vaporized=""/>
    <tripinfo id="1116" depart="837.00" departLane="-47693393#5_0" departPos="5.10" departSpeed="0.00" departDelay="0.00" arrival="896.00" arrivalLane="E15_0" arrivalPos="382.33" arrivalSpeed="11.95" duration="59.00" routeLength="701.34" waitingTime="0.00" waitingCount="0" stopTime="0.00" timeLoss="10.85" rerouteNo="0" devices="tripinfo_1116" vType="DEFAULT_VEHTYPE" speedFactor="0.90" vaporized=""/>
    <tripinfo id="908" depart="681.00" departLane="-E13_0" departPos="5.10" departSpeed="0.00" departDelay="0.00" arrival="897.00" arrivalLane="E15_1" arrivalPos="382.33" arrivalSpeed="12.21" duration="216.00" routeLength="1566.93" waitingTime="75.00" waitingCount="1" stopTime="0.00" timeLoss="91.44" rerouteNo="0" devices="tripinfo_908" vType="DEFAULT_VEHTYPE" speedFactor="0.91" vaporized=""/>
    <tripinfo id="926" depart="695.00" departLane="-E1_0" departPos="5.10" departSpeed="0.00" departDelay="0.50" arrival="898.00" arrivalLane="E2_2" arrivalPos="256.37" arrivalSpeed="14.14" duration="203.00" routeLength="1338.26" waitingTime="89.00" waitingCount="2" stopTime="0.00" timeLoss="117.06" rerouteNo="0" devices="tripinfo_926" vType="DEFAULT_VEHTYPE" speedFactor="1.05" vaporized=""/>
    <tripinfo id="950" depart="713.00" departLane="-E10_0" departPos="5.10" departSpeed="0.00" departDelay="0.50" arrival="898.00" arrivalLane="E2_0" arrivalPos="256.37" arrivalSpeed="11.82" duration="185.00" routeLength="1053.49" waitingTime="78.00" waitingCount="1" stopTime="0.00" timeLoss="93.19" rerouteNo="0" devices="tripinfo_950" vType="DEFAULT_VEHTYPE" speedFactor="0.91" vaporized=""/>
    <tripinfo id="1011" depart="759.00" departLane="-E10_0" departPos="5.10" departSpeed="0.00" departDelay="0.75" arrival="898.00" arrivalLane="E2_1" arrivalPos="256.37" arrivalSpeed="13.20" duration="139.00" routeLength="1053.49" waitingTime="37.00" waitingCount="1" stopTime="0.00" timeLoss="57.85" rerouteNo="0" devices="tripinfo_1011" vType="DEFAULT_VEHTYPE" speedFactor="1.03" vaporized=""/>
    <tripinfo id="756" depart="567.00" departLane="-E6_0" departPos="5.10" departSpeed="0.00" departDelay="0.00" arrival="899.00" arrivalLane="E8_2" arrivalPos="236.52" arrivalSpeed="12.88" duration="332.00" routeLength="1363.93" waitingTime="199.00" waitingCount="2" stopTime="0.00" timeLoss="217.88" rerouteNo="0" devices="tripinfo_756" vType="DEFAULT_VEHTYPE" speedFactor="0.93" vaporized=""/>
    <tripinfo id="1069" depart="802.00" departLane="-E15_0" departPos="5.10" departSpeed="0.00" departDelay="0.25" arrival="900.00" arrivalLane="47693393#5_2" arrivalPos="315.08" arrivalSpeed="20.67" duration="98.00" routeLength="717.16" waitingTime="40.00" waitingCount="1" stopTime="0.00" timeLoss="50.47" rerouteNo="0" devices="tripinfo_1069" vType="DEFAULT_VEHTYPE" speedFactor="0.94" vaporized=""/>
    <tripinfo id="802" depart="602.00" departLane="-E25_0" departPos="5.10" departSpeed="0.00" departDelay="0.50" arrival="901.00" arrivalLane="E25_1" arrivalPos="330.97" arrivalSpeed="12.46" duration="299.00" routeLength="1973.95" waitingTime="112.00" waitingCount="1" stopTime="0.00" timeLoss="146.40" rerouteNo="0" devices="tripinfo_802" vType="DEFAULT_VEHTYPE" speedFactor="0.95" vaporized=""/>
    <tripinfo id="1071" depart="804.00" departLane="E5_0" departPos="5.10" departSpeed="0.00" departDelay="0.75" arrival="901.00" arrivalLane="47621504#4_0" arrivalPos="286.75" arrivalSpeed="16.37" duration="97.00" routeLength="1465.06" waitingTime="0.00" waitingCount="0" stopTime="0.00" timeLoss="14.43" rerouteNo="0" devices="tripinfo_1071" vType="DEFAULT_VEHTYPE" speedFactor="1.19" vaporized=""/>
    <tripinfo id="793" depart="595.00" departLane="-E13_0" departPos="5.10" departSpeed="0.00" departDelay="0.25" arrival="902.00" arrivalLane="E2_2" arrivalPos="256.37" arrivalSpeed="13.13" duration="307.00" routeLength="1646.09" waitingTime="160.00" waitingCount="3" stopTime="0.00" timeLoss="191.56" rerouteNo="0" devices="tripinfo_793" vType="DEFAULT_VEHTYPE" speedFactor="0.97" vaporized=""/>
    <tripinfo id="1005" depart="754.00" departLane="-E2_0" departPos="5.10" departSpeed="0.00" departDelay="0.25" arrival="902.00" arrivalLane="E8_2" arrivalPos="236.52" arrivalSpeed="11.45" duration="148.00" routeLength="887.78" waitingTime="50.00" waitingCount="2" stopTime="0.00" timeLoss="68.71" rerouteNo="0" devices="tripinfo_1005" vType="DEFAULT_VEHTYPE" speedFactor="0.90" vaporized=""/>
    <tripinfo id="815" depart="612.00" departLane="-E13_0" departPos="5.10" departSpeed="0.00" departDelay="0.75" arrival="903.00" arrivalLane="E2_1" arrivalPos="256.37" arrivalSpeed="15.00" duration="291.00" routeLength="1646.09" waitingTime="148.00" waitingCount="2" stopTime="0.00" timeLoss="192.62" rerouteNo="0" devices="tripinfo_815" vType="DEFAULT_VEHTYPE" speedFactor="1.14" vaporized=""/>
    <tripinfo id="964" depart="723.00" departLane="-E15_0" departPos="5.10" departSpeed="0.00" departDelay="0.00" arrival="903.00" arrivalLane="E25_2" arrivalPos="330.97" arrivalSpeed="15.24" duration="180.00" routeLength="1111.76" waitingTime="87.00" waitingCount="2" stopTime="0.00" timeLoss="110.14" rerouteNo="0" devices="tripinfo_964" vType="DEFAULT_VEHTYPE" speedFactor="1.15" vaporized=""/>
    <tripinfo id="513" depart="385.00" departLane="-47621504#4_0" departPos="5.10" departSpeed="0.00" departDelay="0.25" arrival="904.00" arrivalLane="E3_1" arrivalPos="306.82" arrivalSpeed="14.73" duration="519.00" routeLength="2080.75" waitingTime="300.00" waitingCount="6" stopTime="0.00" timeLoss="385.56" rerouteNo="0" devices="tripinfo_513" vType="DEFAULT_VEHTYPE" speedFactor="1.07" vaporized=""/>
    <tripinfo id="967" depart="728.00" departLane="-47621504#5_0" departPos="5.10" departSpeed="0.00" departDelay="2.75" arrival="904.00" arrivalLane="E8_1" arrivalPos="236.52" arrivalSpeed="14.38" duration="176.00" routeLength="1313.65" waitingTime="58.00" waitingCount="3" stopTime="0.00" timeLoss="90.39" rerouteNo="0" devices="tripinfo_967" vType="DEFAULT_VEHTYPE" speedFactor="1.11" vaporized=""/>
    <tripinfo id="957" depart="720.00" departLane="-E2_0" departPos="5.10" departSpeed="0.00" departDelay="2.25" arrival="905.00" arrivalLane="-E19_2" arrivalPos="273.06" arrivalSpeed="14.31" duration="185.00" routeLength="1549.85" waitingTime="50.00" waitingCount="2" stopTime="0.00" timeLoss="75.35" rerouteNo="0" devices="tripinfo_957" vType="DEFAULT_VEHTYPE" speedFactor="1.03" vaporized=""/>
    <tripinfo id="1002" depart="752.00" departLane="-47621504#5_0" departPos="5.10" departSpeed="0.00" departDelay="0.50" arrival="905.00" arrivalLane="E8_2" arrivalPos="236.52" arrivalSpeed="13.90" duration="153.00" routeLength="1313.65" waitingTime="30.00" waitingCount="2" stopTime="0.00" timeLoss="61.63" rerouteNo="0" devices="tripinfo_1002" vType="DEFAULT_VEHTYPE" speedFactor="1.04" vaporized=""/>
    <tripinfo id="1042" depart="782.00" departLane="-E15_0" departPos="5.10" departSpeed="0.00" departDelay="0.50" arrival="905.00" arrivalLane="E25_2" arrivalPos="330.97" arrivalSpeed="16.57" duration="123.00" routeLength="1111.76" waitingTime="23.00" waitingCount="1" stopTime="0.00" timeLoss="56.46" rerouteNo="0" devices="tripinfo_1042" vType="DEFAULT_VEHTYPE" speedFactor="1.22" vaporized=""/>
    <tripinfo id="803" depart="605.00" departLane="-E25_0" departPos="5.10" departSpeed="0.00" departDelay="2.75" arrival="906.00" arrivalLane="E25_0" arrivalPos="330.97" arrivalSpeed="11.29" duration="301.00" routeLength="1973.95" waitingTime="109.00" waitingCount="1" stopTime="0.00" timeLoss="133.76" rerouteNo="0" devices="tripinfo_803" vType="DEFAULT_VEHTYPE" speedFactor="0.87" vaporized=""/>
    <tripinfo id="1038" depart="779.00" departLane="-E1_0" departPos="5.10" departSpeed="0.00" departDelay="0.50" arrival="906.00" arrivalLane="-E3_1" arrivalPos="306.82" arrivalSpeed="10.59" duration="127.00" routeLength="1093.15" waitingTime="29.00" waitingCount="1" stopTime="0.00" timeLoss="54.09" rerouteNo="0" devices="tripinfo_1038" vType="DEFAULT_VEHTYPE" speedFactor="1.10" vaporized=""/>
    <tripinfo id="1054" depart="791.00" departLane="-E15_0" departPos="5.10" departSpeed="0.00" departDelay="0.50" arrival="907.00" arrivalLane="E25_2" arrivalPos="330.97" arrivalSpeed="15.78" duration="116.00" routeLength="1111.76" waitingTime="18.00" waitingCount="1" stopTime="0.00" timeLoss="44.57" rerouteNo="0" devices="tripinfo_1054" vType="DEFAULT_VEHTYPE" speedFactor="1.14" vaporized=""/>
    <tripinfo id="1025" depart="769.00" departLane="-47621504#5_0" departPos="5.10" departSpeed="0.00" departDelay="0.25" arrival="908.00" arrivalLane="E8_2" arrivalPos="236.52" arrivalSpeed="13.86" duration="139.00" routeLength="1313.65" waitingTime="11.00" waitingCount="1" stopTime="0.00" timeLoss="44.87" rerouteNo="0" devices="tripinfo_1025" vType="DEFAULT_VEHTYPE" speedFactor="1.02" vaporized=""/>
    <tripinfo id="866" depart="651.00" departLane="47621504#1_0" departPos="5.10" departSpeed="0.00" departDelay="1.50" arrival="909.00" arrivalLane="-E3_1" arrivalPos="306.82" arrivalSpeed="6.43" duration="258.00" routeLength="1333.29" waitingTime="134.00" waitingCount="3" stopTime="0.00" timeLoss="167.69" rerouteNo="0" devices="tripinfo_866" vType="DEFAULT_VEHTYPE" speedFactor="0.98" vaporized=""/>
    <tripinfo id="992" depart="745.00" departLane="-47621504#5_0" departPos="5.10" departSpeed="0.00" departDelay="1.00" arrival="909.00" arrivalLane="E2_1" arrivalPos="256.37" arrivalSpeed="11.62" duration="164.00" routeLength="955.35" waitingTime="69.00" waitingCount="2" stopTime="0.00" timeLoss="94.40" rerouteNo="0" devices="tripinfo_992" vType="DEFAULT_VEHTYPE" speedFactor="0.90" vaporized=""/>
    <tripinfo id="730" depart="548.00" departLane="-E13_0" departPos="5.10" departSpeed="0.00" departDelay="0.50" arrival="910.00" arrivalLane="E23_1" arrivalPos="266.37" arrivalSpeed="13.23" duration="362.00" routeLength="1752.85" waitingTime="190.00" waitingCount="4" stopTime="0.00" timeLoss="235.40" rerouteNo="0" devices="tripinfo_730" vType="DEFAULT_VEHTYPE" speedFactor="1.01" vaporized=""/>
    <tripinfo id="855" depart="642.00" departLane="-E2_0" departPos="5.10" departSpeed="0.00" departDelay="0.75" arrival="914.00" arrivalLane="E2_2" arrivalPos="256.37" arrivalSpeed="13.90" duration="272.00" routeLength="1923.83" waitingTime="106.00" waitingCount="2" stopTime="0.00" timeLoss="142.92" rerouteNo="0" devices="tripinfo_855" vType="DEFAULT_VEHTYPE" speedFactor="1.03" vaporized=""/>
    <tripinfo id="970" depart="728.00" departLane="-E15_0" departPos="5.10" departSpeed="0.00" departDelay="0.50" arrival="914.00" arrivalLane="E21_1" arrivalPos="263.57" arrivalSpeed="14.65" duration="186.00" routeLength="1323.11" waitingTime="60.00" waitingCount="2" stopTime="0.00" timeLoss="95.99" rerouteNo="0" devices="tripinfo_970" vType="DEFAULT_VEHTYPE" speedFactor="1.08" vaporized=""/>
    <tripinfo id="859" depart="645.00" departLane="47621504#1_0" departPos="5.10" departSpeed="0.00" departDelay="0.75" arrival="915.00" arrivalLane="E2_1" arrivalPos="256.37" arrivalSpeed="9.81" duration="270.00" routeLength="1599.18" waitingTime="115.00" waitingCount="2" stopTime="0.00" timeLoss="143.92" rerouteNo="0" devices="tripinfo_859" vType="DEFAULT_VEHTYPE" speedFactor="0.79" vaporized=""/>
    <tripinfo id="979" depart="735.00" departLane="-E2_0" departPos="5.10" departSpeed="0.00" departDelay="0.75" arrival="916.00" arrivalLane="E2_2" arrivalPos="256.37" arrivalSpeed="12.29" duration="181.00" routeLength="1923.83" waitingTime="5.00" waitingCount="2" stopTime="0.00" timeLoss="43.20" rerouteNo="0" devices="tripinfo_979" vType="DEFAULT_VEHTYPE" speedFactor="0.97" vaporized=""/>
    <tripinfo id="848" depart="636.00" departLane="-47693393#5_0" departPos="5.10" departSpeed="0.00" departDelay="0.00" arrival="917.00" arrivalLane="47693393#5_1" arrivalPos="315.08" arrivalSpeed="21.14" duration="281.00" routeLength="1943.39" waitingTime="106.00" waitingCount="2" stopTime="0.00" timeLoss="150.71" rerouteNo="0" devices="tripinfo_848" vType="DEFAULT_VEHTYPE" speedFactor="0.97" vaporized=""/>
    <tripinfo id="911" depart="684.00" departLane="-E8_0" departPos="5.10" departSpeed="0.00" departDelay="0.75" arrival="918.00" arrivalLane="E8_2" arrivalPos="236.52" arrivalSpeed="12.34" duration="234.00" routeLength="1849.84" waitingTime="62.00" waitingCount="1" stopTime="0.00" timeLoss="88.77" rerouteNo="0" devices="tripinfo_911" vType="DEFAULT_VEHTYPE" speedFactor="0.93" vaporized=""/>
    <tripinfo id="839" depart="631.00" departLane="-E22_0" departPos="5.10" departSpeed="0.00" departDelay="1.75" arrival="919.00" arrivalLane="-47621504#4_1" arrivalPos="286.75" arrivalSpeed="8.92" duration="288.00" routeLength="1405.57" waitingTime="172.00" waitingCount="4" stopTime="0.00" timeLoss="205.39" rerouteNo="0" devices="tripinfo_839" vType="DEFAULT_VEHTYPE" speedFactor="1.15" vaporized=""/>
    <tripinfo id="893" depart="670.00" departLane="-E8_0" departPos="5.10" departSpeed="0.00" departDelay="0.25" arrival="919.00" arrivalLane="47693393#5_1" arrivalPos="315.08" arrivalSpeed="21.02" duration="249.00" routeLength="1197.13" waitingTime="154.00" waitingCount="2" stopTime="0.00" timeLoss="177.97" rerouteNo="0" devices="tripinfo_893" vType="DEFAULT_VEHTYPE" speedFactor="0.97" vaporized=""/>
    <tripinfo id="933" depart="700.00" departLane="-E13_0" departPos="5.10" departSpeed="0.00" departDelay="0.25" arrival="920.00" arrivalLane="47621504#5_1" arrivalPos="282.84" arrivalSpeed="19.76" duration="220.00" routeLength="1294.06" waitingTime="105.00" waitingCount="2" stopTime="0.00" timeLoss="134.21" rerouteNo="0" devices="tripinfo_933" vType="DEFAULT_VEHTYPE" speedFactor="0.90" vaporized=""/>
    <tripinfo id="939" depart="705.00" departLane="-47693393#5_0" departPos="5.10" departSpeed="0.00" departDelay="0.75" arrival="920.00" arrivalLane="47693393#5_1" arrivalPos="315.08" arrivalSpeed="22.34" duration="215.00" routeLength="1943.39" waitingTime="66.00" waitingCount="1" stopTime="0.00" timeLoss="98.42" rerouteNo="0" devices="tripinfo_939" vType="DEFAULT_VEHTYPE" speedFactor="1.07" vaporized=""/>
    <tripinfo id="980" depart="737.00" departLane="-E1_0" departPos="5.10" departSpeed="0.00" departDelay="2.00" arrival="920.00" arrivalLane="-47621504#1_2" arrivalPos="333.17" arrivalSpeed="20.14" duration="183.00" routeLength="1000.21" waitingTime="92.00" waitingCount="1" stopTime="0.00" timeLoss="114.25" rerouteNo="0" devices="tripinfo_980" vType="DEFAULT_VEHTYPE" speedFactor="0.92" vaporized=""/>
    <tripinfo id="699" depart="525.00" departLane="-47693393#5_0" departPos="5.10" departSpeed="0.00" departDelay="0.75" arrival="921.00" arrivalLane="47621504#5_1" arrivalPos="282.84" arrivalSpeed="21.51" duration="396.00" routeLength="1961.10" waitingTime="237.00" waitingCount="3" stopTime="0.00" timeLoss="287.40" rerouteNo="0" devices="tripinfo_699" vType="DEFAULT_VEHTYPE" speedFactor="1.10" vaporized=""/>
    <tripinfo id="867" depart="651.00" departLane="-E6_0" departPos="5.10" departSpeed="0.00" departDelay="0.75" arrival="921.00" arrivalLane="-47621504#1_1" arrivalPos="333.17" arrivalSpeed="16.02" duration="270.00" routeLength="1275.34" waitingTime="147.00" waitingCount="2" stopTime="0.00" timeLoss="170.04" rerouteNo="0" devices="tripinfo_867" vType="DEFAULT_VEHTYPE" speedFactor="0.75" vaporized=""/>
    <tripinfo id="961" depart="723.00" departLane="-E2_0" departPos="5.10" departSpeed="0.00" departDelay="2.25" arrival="921.00" arrivalLane="E1_0" arrivalPos="369.00" arrivalSpeed="13.60" duration="198.00" routeLength="1322.94" waitingTime="85.00" waitingCount="1" stopTime="0.00" timeLoss="114.41" rerouteNo="0" devices="tripinfo_961" vType="DEFAULT_VEHTYPE" speedFactor="1.07" vaporized=""/>
    <tripinfo id="775" depart="582.00" departLane="47621504#1_0" departPos="5.10" departSpeed="0.00" departDelay="0.75" arrival="922.00" arrivalLane="E10_1" arrivalPos="414.33" arrivalSpeed="14.71" duration="340.00" routeLength="2122.05" waitingTime="151.00" waitingCount="4" stopTime="0.00" timeLoss="219.66" rerouteNo="0" devices="tripinfo_775" vType="DEFAULT_VEHTYPE" speedFactor="1.14" vaporized=""/>
    <tripinfo id="938" depart="704.00" departLane="-E6_0" departPos="5.10" departSpeed="0.00" departDelay="0.50" arrival="922.00" arrivalLane="-47621504#1_2" arrivalPos="333.17" arrivalSpeed="21.94" duration="218.00" routeLength="1275.34" waitingTime="105.00" waitingCount="2" stopTime="0.00" timeLoss="143.28" rerouteNo="0" devices="tripinfo_938" vType="DEFAULT_VEHTYPE" speedFactor="1.00" vaporized=""/>
    <tripinfo id="941" depart="706.00" departLane="E19_0" departPos="5.10" departSpeed="0.00" departDelay="0.25" arrival="922.00" arrivalLane="E2_1" arrivalPos="256.37" arrivalSpeed="13.44" duration="216.00" routeLength="1518.75" waitingTime="87.00" waitingCount="1" stopTime="0.00" timeLoss="104.53" rerouteNo="0" devices="tripinfo_941" vType="DEFAULT_VEHTYPE" speedFactor="1.00" vaporized=""/>
    <tripinfo id="1130" depart="848.00" departLane="E5_0" departPos="5.10" departSpeed="0.00" departDelay="0.50" arrival="922.00" arrivalLane="47693393#5_1" arrivalPos="315.08" arrivalSpeed="21.40" duration="74.00" routeLength="1034.60" waitingTime="0.00" waitingCount="0" stopTime="0.00" timeLoss="8.09" rerouteNo="0" devices="tripinfo_1130" vType="DEFAULT_VEHTYPE" speedFactor="1.01" vaporized=""/>
    <tripinfo id="821" depart="616.00" departLane="-47693393#5_0" departPos="5.10" departSpeed="0.00" departDelay="0.25" arrival="923.00" arrivalLane="47621504#5_1" arrivalPos="282.84" arrivalSpeed="19.80" duration="307.00" routeLength="1961.10" waitingTime="132.00" waitingCount="3" stopTime="0.00" timeLoss="177.16" rerouteNo="0" devices="tripinfo_821" vType="DEFAULT_VEHTYPE" speedFactor="0.92" vaporized=""/>
    <tripinfo id="856" depart="642.00" departLane="-E10_0" departPos="5.10" departSpeed="0.00" departDelay="0.00" arrival="923.00" arrivalLane="E25_1" arrivalPos="330.97" arrivalSpeed="14.28" duration="281.00" routeLength="1734.73" waitingTime="136.00" waitingCount="2" stopTime="0.00" timeLoss="170.05" rerouteNo="0" devices="tripinfo_856" vType="DEFAULT_VEHTYPE" speedFactor="1.07" vaporized=""/>
    <tripinfo id="919" depart="690.00" departLane="-47693393#5_0" departPos="5.10" departSpeed="0.00" departDelay="0.75" arrival="923.00" arrivalLane="E8_1" arrivalPos="236.52" arrivalSpeed="12.90" duration="233.00" routeLength="1197.10" waitingTime="137.00" waitingCount="2" stopTime="0.00" timeLoss="161.86" rerouteNo="0" devices="tripinfo_919" vType="DEFAULT_VEHTYPE" speedFactor="0.97" vaporized=""/>
    <tripinfo id="847" depart="636.00" departLane="-E2_0" departPos="5.10" departSpeed="0.00" departDelay="0.75" arrival="924.00" arrivalLane="-47621504#1_1" arrivalPos="333.17" arrivalSpeed="19.84" duration="288.00" routeLength="1599.29" waitingTime="136.00" waitingCount="3" stopTime="0.00" timeLoss="177.14" rerouteNo="0" devices="tripinfo_847" vType="DEFAULT_VEHTYPE" speedFactor="0.90" vaporized=""/>
    <tripinfo id="863" depart="648.00" departLane="-E25_0" departPos="5.10" departSpeed="0.00" departDelay="0.75" arrival="924.00" arrivalLane="E2_1" arrivalPos="256.37" arrivalSpeed="13.14" duration="276.00" routeLength="1234.54" waitingTime="163.00" waitingCount="2" stopTime="0.00" timeLoss="186.15" rerouteNo="0" devices="tripinfo_863" vType="DEFAULT_VEHTYPE" speedFactor="0.99" vaporized=""/>
    <tripinfo id="1066" depart="800.00" departLane="-47693393#5_0" departPos="5.10" departSpeed="0.00" departDelay="0.50" arrival="924.00" arrivalLane="-E3_0" arrivalPos="306.82" arrivalSpeed="12.61" duration="124.00" routeLength="1293.23" waitingTime="15.00" waitingCount="1" stopTime="0.00" timeLoss="33.76" rerouteNo="0" devices="tripinfo_1066" vType="DEFAULT_VEHTYPE" speedFactor="0.96" vaporized=""/>
    <tripinfo id="894" depart="671.00" departLane="-E15_0" departPos="5.10" departSpeed="0.00" departDelay="0.50" arrival="925.00" arrivalLane="47621504#5_1" arrivalPos="282.84" arrivalSpeed="23.31" duration="254.00" routeLength="2031.05" waitingTime="78.00" waitingCount="3" stopTime="0.00" timeLoss="131.79" rerouteNo="0" devices="tripinfo_894" vType="DEFAULT_VEHTYPE" speedFactor="1.08" vaporized=""/>
    <tripinfo id="1008" depart="756.00" departLane="-E15_0" departPos="5.10" departSpeed="0.00" departDelay="0.00" arrival="925.00" arrivalLane="-E3_1" arrivalPos="306.82" arrivalSpeed="14.01" duration="169.00" routeLength="1363.18" waitingTime="51.00" waitingCount="2" stopTime="0.00" timeLoss="78.51" rerouteNo="0" devices="tripinfo_1008" vType="DEFAULT_VEHTYPE" speedFactor="1.09" vaporized=""/>
    <tripinfo id="925" depart="694.00" departLane="-E19_0" departPos="5.10" departSpeed="0.00" departDelay="0.25" arrival="926.00" arrivalLane="47621504#5_1" arrivalPos="282.84" arrivalSpeed="21.20" duration="232.00" routeLength="1647.19" waitingTime="92.00" waitingCount="3" stopTime="0.00" timeLoss="125.94" rerouteNo="0" devices="tripinfo_925" vType="DEFAULT_VEHTYPE" speedFactor="0.97" vaporized=""/>
    <tripinfo id="991" depart="744.00" departLane="-E25_0" departPos="5.10" departSpeed="0.00" departDelay="0.75" arrival="926.00" arrivalLane="E2_1" arrivalPos="256.37" arrivalSpeed="13.17" duration="182.00" routeLength="1234.54" waitingTime="81.00" waitingCount="1" stopTime="0.00" timeLoss="95.07" rerouteNo="0" devices="tripinfo_991" vType="DEFAULT_VEHTYPE" speedFactor="1.03" vaporized=""/>
    <tripinfo id="629" depart="472.00" departLane="-E13_0" departPos="5.10" departSpeed="0.00" departDelay="0.25" arrival="927.00" arrivalLane="E10_0" arrivalPos="414.33" arrivalSpeed="11.45" duration="455.00" routeLength="2168.96" waitingTime="238.00" waitingCount="4" stopTime="0.00" timeLoss="286.99" rerouteNo="0" devices="tripinfo_629" vType="DEFAULT_VEHTYPE" speedFactor="0.90" vaporized=""/>
    <tripinfo id="1006" depart="755.00" departLane="E5_0" departPos="5.10" departSpeed="0.00" departDelay="0.50" arrival="927.00" arrivalLane="E16_0" arrivalPos="350.84" arrivalSpeed="12.42" duration="172.00" routeLength="1051.61" waitingTime="69.00" waitingCount="1" stopTime="0.00" timeLoss="86.12" rerouteNo="0" devices="tripinfo_1006" vType="DEFAULT_VEHTYPE" speedFactor="0.90" vaporized=""/>
    <tripinfo id="956" depart="717.00" departLane="-47693393#5_0" departPos="5.10" departSpeed="0.00" departDelay="0.00" arrival="928.00" arrivalLane="47693393#5_1" arrivalPos="315.08" arrivalSpeed="21.02" duration="211.00" routeLength="1943.39" waitingTime="58.00" waitingCount="1" stopTime="0.00" timeLoss="82.77" rerouteNo="0" devices="tripinfo_956" vType="DEFAULT_VEHTYPE" speedFactor="0.98" vaporized=""/>
    <tripinfo id="789" depart="592.00" departLane="-E1_0" departPos="5.10" departSpeed="0.00" departDelay="0.25" arrival="929.00" arrivalLane="E8_1" arrivalPos="236.52" arrivalSpeed="12.71" duration="337.00" routeLength="1722.79" waitingTime="179.00" waitingCount="4" stopTime="0.00" timeLoss="220.29" rerouteNo="0" devices="tripinfo_789" vType="DEFAULT_VEHTYPE" speedFactor="1.00" vaporized=""/>
    <tripinfo id="688" depart="517.00" departLane="-E1_0" departPos="5.10" departSpeed="0.00" departDelay="1.00" arrival="930.00" arrivalLane="E8_0" arrivalPos="236.52" arrivalSpeed="10.68" duration="413.00" routeLength="1722.79" waitingTime="224.00" waitingCount="5" stopTime="0.00" timeLoss="264.76" rerouteNo="0" devices="tripinfo_688" vType="DEFAULT_VEHTYPE" speedFactor="0.79" vaporized=""/>
    <tripinfo id="714" depart="536.00" departLane="-E10_0" departPos="5.10" departSpeed="0.00" departDelay="0.50" arrival="930.00" arrivalLane="-47621504#1_1" arrivalPos="333.17" arrivalSpeed="21.09" duration="394.00" routeLength="2137.94" waitingTime="209.00" waitingCount="4" stopTime="0.00" timeLoss="253.99" rerouteNo="0" devices="tripinfo_714" vType="DEFAULT_VEHTYPE" speedFactor="0.99" vaporized=""/>
    <tripinfo id="1137" depart="854.00" departLane="E5_0" departPos="5.10" departSpeed="0.00" departDelay="1.25" arrival="930.00" arrivalLane="E8_1" arrivalPos="236.52" arrivalSpeed="14.93" duration="76.00" routeLength="961.86" waitingTime="0.00" waitingCount="0" stopTime="0.00" timeLoss="19.30" rerouteNo="0" devices="tripinfo_1137" vType="DEFAULT_VEHTYPE" speedFactor="1.09" vaporized=""/>
    <tripinfo id="873" depart="655.00" departLane="-E8_0" departPos="5.10" departSpeed="0.00" departDelay="0.25" arrival="932.00" arrivalLane="-47621504#1_1" arrivalPos="333.17" arrivalSpeed="22.22" duration="277.00" routeLength="1963.00" waitingTime="119.00" waitingCount="3" stopTime="0.00" timeLoss="158.30" rerouteNo="0" devices="tripinfo_873" vType="DEFAULT_VEHTYPE" speedFactor="1.05" vaporized=""/>
    <tripinfo id="906" depart="680.00" departLane="E16_0" departPos="5.10" departSpeed="0.00" departDelay="0.50" arrival="932.00" arrivalLane="E10_1" arrivalPos="414.33" arrivalSpeed="13.92" duration="252.00" routeLength="1720.90" waitingTime="102.00" waitingCount="1" stopTime="0.00" timeLoss="137.11" rerouteNo="0" devices="tripinfo_906" vType="DEFAULT_VEHTYPE" speedFactor="1.04" vaporized=""/>
    <tripinfo id="998" depart="749.00" departLane="-E25_0" departPos="5.10" departSpeed="0.00" departDelay="0.50" arrival="932.00" arrivalLane="E16_0" arrivalPos="350.84" arrivalSpeed="9.35" duration="183.00" routeLength="1618.08" waitingTime="0.00" waitingCount="0" stopTime="0.00" timeLoss="19.88" rerouteNo="0" devices="tripinfo_998" vType="DEFAULT_VEHTYPE" speedFactor="0.73" vaporized=""/>
    <tripinfo id="850" depart="638.00" departLane="-E25_0" departPos="5.10" departSpeed="0.00" departDelay="0.50" arrival="933.00" arrivalLane="E10_2" arrivalPos="414.33" arrivalSpeed="14.53" duration="295.00" routeLength="1718.78" waitingTime="148.00" waitingCount="2" stopTime="0.00" timeLoss="187.31" rerouteNo="0" devices="tripinfo_850" vType="DEFAULT_VEHTYPE" speedFactor="1.10" vaporized=""/>
    <tripinfo id="921" depart="691.00" departLane="-E21_0" departPos="5.10" departSpeed="0.00" departDelay="0.25" arrival="934.00" arrivalLane="E10_0" arrivalPos="414.33" arrivalSpeed="11.62" duration="243.00" routeLength="1360.37" waitingTime="106.00" waitingCount="2" stopTime="0.00" timeLoss="141.36" rerouteNo="0" devices="tripinfo_921" vType="DEFAULT_VEHTYPE" speedFactor="0.91" vaporized=""/>
    <tripinfo id="981" depart="736.00" departLane="-47621504#5_0" departPos="5.10" departSpeed="0.00" departDelay="0.25" arrival="934.00" arrivalLane="47621504#5_1" arrivalPos="282.84" arrivalSpeed="19.36" duration="198.00" routeLength="1976.52" waitingTime="39.00" waitingCount="1" stopTime="0.00" timeLoss="66.36" rerouteNo="0" devices="tripinfo_981" vType="DEFAULT_VEHTYPE" speedFactor="0.93" vaporized=""/>
    <tripinfo id="1041" depart="781.00" departLane="-47693393#5_0" departPos="5.10" departSpeed="0.00" departDelay="0.25" arrival="934.00" arrivalLane="47693393#5_1" arrivalPos="315.08" arrivalSpeed="21.15" duration="153.00" routeLength="1943.39" waitingTime="0.00" waitingCount="0" stopTime="0.00" timeLoss="22.33" rerouteNo="0" devices="tripinfo_1041" vType="DEFAULT_VEHTYPE" speedFactor="0.96" vaporized=""/>
    <tripinfo id="784" depart="588.00" departLane="47621504#1_0" departPos="5.10" departSpeed="0.00" departDelay="0.00" arrival="936.00" arrivalLane="-47621504#4_0" arrivalPos="286.75" arrivalSpeed="4.58" duration="348.00" routeLength="2042.00" waitingTime="155.00" waitingCount="6" stopTime="0.00" timeLoss="220.66" rerouteNo="0" devices="tripinfo_784" vType="DEFAULT_VEHTYPE" speedFactor="1.04" vaporized=""/>
    <tripinfo id="997" depart="748.00" departLane="-E8_0" departPos="5.10" departSpeed="0.00" departDelay="0.25" arrival="936.00" arrivalLane="47693393#5_1" arrivalPos="315.08" arrivalSpeed="23.67" duration="188.00" routeLength="1197.13" waitingTime="96.00" waitingCount="2" stopTime="0.00" timeLoss="129.00" rerouteNo="0" devices="tripinfo_997" vType="DEFAULT_VEHTYPE" speedFactor="1.17" vaporized=""/>
    <tripinfo id="984" depart="738.00" departLane="-E10_0" departPos="5.10" departSpeed="0.00" departDelay="0.00" arrival="937.00" arrivalLane="47693393#5_1" arrivalPos="315.08" arrivalSpeed="23.47" duration="199.00" routeLength="1372.07" waitingTime="104.00" waitingCount="1" stopTime="0.00" timeLoss="130.77" rerouteNo="0" devices="tripinfo_984" vType="DEFAULT_VEHTYPE" speedFactor="1.20" vaporized=""/>
    <tripinfo id="786" depart="590.00" departLane="-E16_0" departPos="5.10" departSpeed="0.00" departDelay="0.50" arrival="938.00" arrivalLane="E17_0" arrivalPos="373.55" arrivalSpeed="14.04" duration="348.00" routeLength="1689.09" waitingTime="194.00" waitingCount="3" stopTime="0.00" timeLoss="227.25" rerouteNo="0" devices="tripinfo_786" vType="DEFAULT_VEHTYPE" speedFactor="1.03" vaporized=""/>
    <tripinfo id="1047" depart="786.00" departLane="-E1_0" departPos="5.10" departSpeed="0.00" departDelay="0.75" arrival="938.00" arrivalLane="E25_0" arrivalPos="330.97" arrivalSpeed="11.54" duration="152.00" routeLength="1392.92" waitingTime="17.00" waitingCount="1" stopTime="0.00" timeLoss="33.49" rerouteNo="0" devices="tripinfo_1047" vType="DEFAULT_VEHTYPE" speedFactor="0.86" vaporized=""/>
    <tripinfo id="1153" depart="865.00" departLane="E5_0" departPos="5.10" departSpeed="0.00" departDelay="0.25" arrival="945.00" arrivalLane="E10_1" arrivalPos="414.33" arrivalSpeed="16.21" duration="80.00" routeLength="1120.98" waitingTime="0.00" waitingCount="0" stopTime="0.00" timeLoss="19.34" rerouteNo="0" devices="tripinfo_1153" vType="DEFAULT_VEHTYPE" speedFactor="1.22" vaporized=""/>
    <tripinfo id="1148" depart="861.00" departLane="47621504#1_0" departPos="5.10" departSpeed="0.00" departDelay="0.00" arrival="946.00" arrivalLane="E25_0" arrivalPos="330.97" arrivalSpeed="13.37" duration="85.00" routeLength="1051.37" waitingTime="0.00" waitingCount="0" stopTime="0.00" timeLoss="16.52" rerouteNo="0" devices="tripinfo_1148" vType="DEFAULT_VEHTYPE" speedFactor="1.00" vaporized=""/>
    <tripinfo id="975" depart="732.00" departLane="-E15_0" departPos="5.10" departSpeed="0.00" departDelay="0.75" arrival="947.00" arrivalLane="E19_0" arrivalPos="273.06" arrivalSpeed="12.93" duration="215.00" routeLength="1670.48" waitingTime="66.00" waitingCount="1" stopTime="0.00" timeLoss="86.66" rerouteNo="0" devices="tripinfo_975" vType="DEFAULT_VEHTYPE" speedFactor="0.96" vaporized=""/>
    <tripinfo id="1145" depart="859.00" departLane="E5_0" departPos="5.10" departSpeed="0.00" departDelay="0.25" arrival="950.00" arrivalLane="E10_1" arrivalPos="414.33" arrivalSpeed="13.41" duration="91.00" routeLength="1120.98" waitingTime="0.00" waitingCount="0" stopTime="0.00" timeLoss="14.45" rerouteNo="0" devices="tripinfo_1145" vType="DEFAULT_VEHTYPE" speedFactor="0.98" vaporized=""/>
    <tripinfo id="1017" depart="763.00" departLane="47621504#1_0" departPos="5.10" departSpeed="0.00" departDelay="0.25" arrival="951.00" arrivalLane="-E0_0" arrivalPos="371.34" arrivalSpeed="14.14" duration="188.00" routeLength="1318.04" waitingTime="92.00" waitingCount="1" stopTime="0.00" timeLoss="117.10" rerouteNo="0" devices="tripinfo_1017" vType="DEFAULT_VEHTYPE" speedFactor="1.10" vaporized=""/>
    <tripinfo id="983" depart="738.00" departLane="-E2_0" departPos="5.10" departSpeed="0.00" departDelay="0.75" arrival="952.00" arrivalLane="E25_0" arrivalPos="330.97" arrivalSpeed="11.34" duration="214.00" routeLength="1234.67" waitingTime="95.00" waitingCount="2" stopTime="0.00" timeLoss="114.54" rerouteNo="0" devices="tripinfo_983" vType="DEFAULT_VEHTYPE" speedFactor="0.90" vaporized=""/>
    <tripinfo id="1010" depart="758.00" departLane="-E2_0" departPos="5.10" departSpeed="0.00" departDelay="0.50" arrival="952.00" arrivalLane="E25_1" arrivalPos="330.97" arrivalSpeed="13.95" duration="194.00" routeLength="1234.67" waitingTime="89.00" waitingCount="1" stopTime="0.00" timeLoss="107.33" rerouteNo="0" devices="tripinfo_1010" vType="DEFAULT_VEHTYPE" speedFactor="1.03" vaporized=""/>
    <tripinfo id="846" depart="635.00" departLane="-E1_0" departPos="5.10" departSpeed="0.00" departDelay="0.50" arrival="954.00" arrivalLane="E10_0" arrivalPos="414.33" arrivalSpeed="10.45" duration="319.00" routeLength="1881.91" waitingTime="113.00" waitingCount="3" stopTime="0.00" timeLoss="147.77" rerouteNo="0" devices="tripinfo_846" vType="DEFAULT_VEHTYPE" speedFactor="0.76" vaporized=""/>
    <tripinfo id="954" depart="716.00" departLane="-47621504#5_0" departPos="5.10" departSpeed="0.00" departDelay="0.50" arrival="955.00" arrivalLane="E13_0" arrivalPos="382.60" arrivalSpeed="13.42" duration="239.00" routeLength="1279.02" waitingTime="129.00" waitingCount="2" stopTime="0.00" timeLoss="159.98" rerouteNo="0" devices="tripinfo_954" vType="DEFAULT_VEHTYPE" speedFactor="0.98" vaporized=""/>
    <tripinfo id="1141" depart="856.00" departLane="47621504#1_0" departPos="5.10" departSpeed="0.00" departDelay="0.25" arrival="957.00" arrivalLane="E1_2" arrivalPos="369.00" arrivalSpeed="14.71" duration="101.00" routeLength="1015.76" waitingTime="20.00" waitingCount="1" stopTime="0.00" timeLoss="42.81" rerouteNo="0" devices="tripinfo_1141" vType="DEFAULT_VEHTYPE" speedFactor="1.12" vaporized=""/>
    <tripinfo id="790" depart="593.00" departLane="-E15_0" departPos="5.10" departSpeed="0.00" departDelay="0.50" arrival="958.00" arrivalLane="E6_1" arrivalPos="330.11" arrivalSpeed="13.09" duration="365.00" routeLength="2075.23" waitingTime="178.00" waitingCount="3" stopTime="0.00" timeLoss="216.00" rerouteNo="0" devices="tripinfo_790" vType="DEFAULT_VEHTYPE" speedFactor="0.97" vaporized=""/>
    <tripinfo id="1060" depart="795.00" departLane="-47621504#4_0" departPos="5.10" departSpeed="0.00" departDelay="0.00" arrival="958.00" arrivalLane="E13_0" arrivalPos="382.60" arrivalSpeed="12.25" duration="163.00" routeLength="967.99" waitingTime="80.00" waitingCount="1" stopTime="0.00" timeLoss="98.05" rerouteNo="0" devices="tripinfo_1060" vType="DEFAULT_VEHTYPE" speedFactor="0.96" vaporized=""/>
    <tripinfo id="895" depart="672.00" departLane="-E2_0" departPos="5.10" departSpeed="0.00" departDelay="0.75" arrival="961.00" arrivalLane="-E5_1" arrivalPos="399.05" arrivalSpeed="13.51" duration="289.00" routeLength="1354.72" waitingTime="169.00" waitingCount="2" stopTime="0.00" timeLoss="192.53" rerouteNo="0" devices="tripinfo_895" vType="DEFAULT_VEHTYPE" speedFactor="1.02" vaporized=""/>
    <tripinfo id="923" depart="693.00" departLane="-E2_0" departPos="5.10" departSpeed="0.00" departDelay="0.75" arrival="961.00" arrivalLane="-E5_2" arrivalPos="399.05" arrivalSpeed="14.83" duration="268.00" routeLength="1354.72" waitingTime="152.00" waitingCount="2" stopTime="0.00" timeLoss="180.97" rerouteNo="0" devices="tripinfo_923" vType="DEFAULT_VEHTYPE" speedFactor="1.12" vaporized=""/>
    <tripinfo id="946" depart="710.00" departLane="-E8_0" departPos="5.10" departSpeed="0.00" departDelay="0.50" arrival="961.00" arrivalLane="E15_2" arrivalPos="382.33" arrivalSpeed="14.12" duration="251.00" routeLength="1261.75" waitingTime="144.00" waitingCount="3" stopTime="0.00" timeLoss="174.48" rerouteNo="0" devices="tripinfo_946" vType="DEFAULT_VEHTYPE" speedFactor="1.08" vaporized=""/>
    <tripinfo id="1098" depart="824.00" departLane="-E13_0" departPos="5.10" departSpeed="0.00" departDelay="0.50" arrival="961.00" arrivalLane="E21_0" arrivalPos="263.57" arrivalSpeed="12.88" duration="137.00" routeLength="1321.51" waitingTime="13.00" waitingCount="1" stopTime="0.00" timeLoss="38.66" rerouteNo="0" devices="tripinfo_1098" vType="DEFAULT_VEHTYPE" speedFactor="0.99" vaporized=""/>
    <tripinfo id="1050" depart="790.00" departLane="-E21_0" departPos="5.10" departSpeed="0.00" departDelay="2.50" arrival="963.00" arrivalLane="E15_0" arrivalPos="382.33" arrivalSpeed="11.85" duration="173.00" routeLength="1307.28" waitingTime="35.00" waitingCount="1" stopTime="0.00" timeLoss="67.09" rerouteNo="0" devices="tripinfo_1050" vType="DEFAULT_VEHTYPE" speedFactor="0.91" vaporized=""/>
    <tripinfo id="1095" depart="822.00" departLane="-E8_0" departPos="5.10" departSpeed="0.00" departDelay="0.75" arrival="963.00" arrivalLane="E10_1" arrivalPos="414.33" arrivalSpeed="13.20" duration="141.00" routeLength="670.89" waitingTime="83.00" waitingCount="1" stopTime="0.00" timeLoss="92.51" rerouteNo="0" devices="tripinfo_1095" vType="DEFAULT_VEHTYPE" speedFactor="1.01" vaporized=""/>
    <tripinfo id="872" depart="654.00" departLane="E23_0" departPos="5.10" departSpeed="0.00" departDelay="0.00" arrival="964.00" arrivalLane="E6_0" arrivalPos="330.11" arrivalSpeed="11.54" duration="310.00" routeLength="1993.68" waitingTime="108.00" waitingCount="3" stopTime="0.00" timeLoss="147.71" rerouteNo="0" devices="tripinfo_872" vType="DEFAULT_VEHTYPE" speedFactor="0.86" vaporized=""/>
    <tripinfo id="900" depart="675.00" departLane="-E2_0" departPos="5.10" departSpeed="0.00" departDelay="0.00" arrival="964.00" arrivalLane="E15_2" arrivalPos="382.33" arrivalSpeed="13.49" duration="289.00" routeLength="1639.06" waitingTime="140.00" waitingCount="3" stopTime="0.00" timeLoss="173.27" rerouteNo="0" devices="tripinfo_900" vType="DEFAULT_VEHTYPE" speedFactor="1.02" vaporized=""/>
[truncated: 1,456,916 more chars]
