# Supplementary material for: Resilient distributed model-free adaptive traffic signal control via controller dynamic linearization under DoS attacks
Source: PLoS One. 2026 Feb 12;21(2):e0342069. doi: 10.1371/journal.pone.0342069 (PMC12900337; doi:10.1371/journal.pone.0342069)
Supplement: S3 RAR — (ZIP) [file pone.0342069.s003.zip › Dos5/Low/qlfb_low_dos5_queue.csv]

周期	全局平均排队长度	J1	J2	J3	J4	J5	J6	J7	J8	J9
0	0.0	0	0	0	0	0	0	0	0	0
1	6.333333333333333	6	5	8	7	7	3	6	9	6
2	10.0	6	7	14	9	14	9	9	16	6
3	11.555555555555555	12	8	6	12	19	10	13	15	9
4	9.555555555555555	11	7	8	9	13	12	7	8	11
5	8.333333333333334	11	5	11	5	15	11	10	4	3
6	11.444444444444445	16	20	11	8	12	6	11	10	9
7	10.88888888888889	12	12	10	5	15	11	8	21	4
8	12.0	10	15	7	10	11	16	8	6	25
9	12.777777777777779	12	16	4	6	21	18	13	13	12
10	11.88888888888889	19	12	5	5	13	6	12	21	14
11	11.11111111111111	7	10	12	5	18	23	6	9	10
12	12.333333333333334	13	18	6	6	21	15	11	14	7
13	11.222222222222221	9	13	3	12	12	15	6	23	8
14	9.777777777777779	8	10	5	7	15	9	6	23	5
15	11.777777777777779	9	18	7	8	12	18	6	24	4
16	10.88888888888889	12	9	6	11	22	5	6	17	10
17	10.333333333333334	4	11	5	6	21	8	8	12	18
18	11.555555555555555	11	14	10	8	20	10	9	13	9
19	13.11111111111111	11	30	11	8	9	11	8	16	14
20	13.555555555555555	9	27	6	7	18	4	16	23	12
21	13.333333333333334	9	14	7	8	16	18	14	29	5
22	12.666666666666666	9	19	12	9	14	23	7	14	7
23	11.555555555555555	9	17	8	14	10	13	12	7	14
24	8.777777777777779	6	13	16	10	10	4	8	4	8
25	8.666666666666666	13	7	8	6	15	9	7	6	7
26	9.666666666666666	11	8	6	5	21	6	6	10	14
27	11.777777777777779	11	14	6	8	16	6	11	21	13
