# Supplementary material for: Resilient distributed model-free adaptive traffic signal control via controller dynamic linearization under DoS attacks
Source: PLoS One. 2026 Feb 12;21(2):e0342069. doi: 10.1371/journal.pone.0342069 (PMC12900337; doi:10.1371/journal.pone.0342069)
Supplement: S3 RAR — (ZIP) [file pone.0342069.s003.zip › Dos5/Middle/cdl_middle_dos5_queue.csv]

周期	全局平均排队长度	J1	J2	J3	J4	J5	J6	J7	J8	J9
0	0.0	0	0	0	0	0	0	0	0	0
1	16.444444444444443	22	12	22	9	17	15	14	16	21
2	23.0	31	13	27	16	17	16	31	29	27
3	26.666666666666668	36	22	31	15	27	19	24	31	35
4	33.666666666666664	41	28	32	23	36	28	30	43	42
5	41.666666666666664	49	36	31	14	55	34	44	58	54
6	46.111111111111114	40	42	32	19	57	36	51	67	71
7	50.111111111111114	42	47	31	21	56	45	45	74	90
8	53.666666666666664	49	61	54	13	56	41	47	80	82
9	53.22222222222222	40	59	38	16	52	45	54	84	91
10	55.77777777777778	48	62	51	12	55	27	67	78	102
11	57.22222222222222	45	50	48	13	67	38	65	88	101
12	54.77777777777778	41	48	46	10	67	28	76	79	98
13	53.44444444444444	48	53	42	10	49	35	63	84	97
14	57.333333333333336	57	52	41	17	46	44	72	86	101
15	58.111111111111114	60	67	39	6	52	37	70	90	102
16	58.22222222222222	62	72	39	14	46	34	73	82	102
17	62.44444444444444	77	82	41	13	50	43	71	88	97
18	62.55555555555556	67	87	40	11	51	41	77	85	104
19	61.333333333333336	51	83	51	12	56	42	74	88	95
20	61.44444444444444	60	72	69	14	49	36	71	85	97
21	64.55555555555556	56	85	70	14	39	53	78	86	100
22	68.77777777777777	55	107	69	14	41	73	78	83	99
23	69.55555555555556	68	98	68	12	42	75	84	82	97
24	72.0	71	77	72	12	56	79	98	87	96
25	71.33333333333333	72	74	73	11	56	72	95	90	99
26	71.55555555555556	69	86	59	11	45	89	102	86	97
27	74.55555555555556	60	90	69	18	36	105	98	97	98
