# Supplementary material for: Resilient distributed model-free adaptive traffic signal control via controller dynamic linearization under DoS attacks
Source: PLoS One. 2026 Feb 12;21(2):e0342069. doi: 10.1371/journal.pone.0342069 (PMC12900337; doi:10.1371/journal.pone.0342069)
Supplement: S3 RAR — (ZIP) [file pone.0342069.s003.zip › Dos5/Middle/cdl_middle_dos5_tripinfo.xml]

<?xml version="1.0" encoding="UTF-8"?>

<!-- generated on 2025-12-11 17:39:10 by Eclipse SUMO GUI Version 1.22.0
<sumoConfiguration xmlns:xsi="http://www.w3.org/2001/XMLSchema-instance" xsi:noNamespaceSchemaLocation="http://sumo.dlr.de/xsd/sumoConfiguration.xsd">

    <input>
        <net-file value="C:/Users/Philip/Desktop/sumo_project/LuWang/Configuration/luwang7.net.xml"/>
        <route-files value="C:/Users/Philip/Desktop/sumo_project/LuWang/Configuration/luwang9600_e1.rou.xml"/>
        <additional-files value="C:/Users/Philip/Desktop/sumo_project/LuWang/Configuration/e2_detectors2.add.xml"/>
    </input>

    <output>
        <tripinfo-output value="C:\Users\Philip\Desktop\sumo_project\LuWang\Data\Dos5\Middle\cdl_middle_dos5_tripinfo.xml"/>
    </output>

    <time>
        <begin value="0"/>
        <end value="3600"/>
    </time>

    <report>
        <verbose value="true"/>
        <no-warnings value="true"/>
    </report>

    <traci_server>
        <remote-port value="54387"/>
    </traci_server>

    <gui_only>
        <quit-on-end value="true"/>
    </gui_only>

</sumoConfiguration>
-->

<tripinfos xmlns:xsi="http://www.w3.org/2001/XMLSchema-instance" xsi:noNamespaceSchemaLocation="http://sumo.dlr.de/xsd/tripinfo_file.xsd">
    <tripinfo id="45" depart="20.00" departLane="-47693393#5_0" departPos="5.10" departSpeed="0.00" departDelay="3.12" arrival="70.00" arrivalLane="E15_0" arrivalPos="382.33" arrivalSpeed="14.11" duration="50.00" routeLength="701.34" waitingTime="0.00" waitingCount="0" stopTime="0.00" timeLoss="10.47" rerouteNo="0" devices="tripinfo_45" vType="DEFAULT_VEHTYPE" speedFactor="1.09" vaporized=""/>
    <tripinfo id="26" depart="10.00" departLane="-E10_0" departPos="5.10" departSpeed="0.00" departDelay="0.25" arrival="71.00" arrivalLane="E8_0" arrivalPos="236.52" arrivalSpeed="12.18" duration="61.00" routeLength="655.71" waitingTime="0.00" waitingCount="0" stopTime="0.00" timeLoss="8.25" rerouteNo="0" devices="tripinfo_26" vType="DEFAULT_VEHTYPE" speedFactor="0.92" vaporized=""/>
    <tripinfo id="63" depart="24.00" departLane="-47621504#5_0" departPos="5.10" departSpeed="0.00" departDelay="0.38" arrival="72.00" arrivalLane="E6_0" arrivalPos="330.11" arrivalSpeed="13.09" duration="48.00" routeLength="618.40" waitingTime="0.00" waitingCount="0" stopTime="0.00" timeLoss="9.95" rerouteNo="0" devices="tripinfo_63" vType="DEFAULT_VEHTYPE" speedFactor="0.99" vaporized=""/>
    <tripinfo id="61" depart="23.00" departLane="47621504#1_0" departPos="5.10" departSpeed="0.00" departDelay="0.12" arrival="73.00" arrivalLane="E13_1" arrivalPos="382.60" arrivalSpeed="14.68" duration="50.00" routeLength="735.55" waitingTime="0.00" waitingCount="0" stopTime="0.00" timeLoss="9.89" rerouteNo="0" devices="tripinfo_61" vType="DEFAULT_VEHTYPE" speedFactor="1.12" vaporized=""/>
    <tripinfo id="65" depart="25.00" departLane="-E13_0" departPos="5.10" departSpeed="0.00" departDelay="0.62" arrival="83.00" arrivalLane="-47621504#1_0" arrivalPos="333.17" arrivalSpeed="19.25" duration="58.00" routeLength="719.70" waitingTime="0.00" waitingCount="0" stopTime="0.00" timeLoss="8.39" rerouteNo="0" devices="tripinfo_65" vType="DEFAULT_VEHTYPE" speedFactor="0.88" vaporized=""/>
    <tripinfo id="37" depart="14.00" departLane="-E6_0" departPos="5.10" departSpeed="0.00" departDelay="0.12" arrival="90.00" arrivalLane="E1_0" arrivalPos="369.00" arrivalSpeed="16.32" duration="76.00" routeLength="998.99" waitingTime="0.00" waitingCount="0" stopTime="0.00" timeLoss="19.91" rerouteNo="0" devices="tripinfo_37" vType="DEFAULT_VEHTYPE" speedFactor="1.18" vaporized=""/>
    <tripinfo id="8" depart="5.00" departLane="-E1_0" departPos="5.10" departSpeed="0.00" departDelay="2.00" arrival="97.00" arrivalLane="E13_0" arrivalPos="382.60" arrivalSpeed="12.33" duration="92.00" routeLength="1032.01" waitingTime="0.00" waitingCount="0" stopTime="0.00" timeLoss="11.50" rerouteNo="0" devices="tripinfo_8" vType="DEFAULT_VEHTYPE" speedFactor="0.94" vaporized=""/>
    <tripinfo id="42" depart="16.00" departLane="-E15_0" departPos="5.10" departSpeed="0.00" departDelay="0.25" arrival="100.00" arrivalLane="-E5_0" arrivalPos="399.05" arrivalSpeed="14.77" duration="84.00" routeLength="1068.57" waitingTime="0.00" waitingCount="0" stopTime="0.00" timeLoss="11.42" rerouteNo="0" devices="tripinfo_42" vType="DEFAULT_VEHTYPE" speedFactor="1.09" vaporized=""/>
    <tripinfo id="43" depart="17.00" departLane="E5_0" departPos="5.10" departSpeed="0.00" departDelay="0.88" arrival="101.00" arrivalLane="E10_0" arrivalPos="414.33" arrivalSpeed="13.38" duration="84.00" routeLength="1120.98" waitingTime="0.00" waitingCount="0" stopTime="0.00" timeLoss="12.66" rerouteNo="0" devices="tripinfo_43" vType="DEFAULT_VEHTYPE" speedFactor="1.04" vaporized=""/>
    <tripinfo id="149" depart="56.00" departLane="-47621504#5_0" departPos="5.10" departSpeed="0.00" departDelay="0.12" arrival="104.00" arrivalLane="E6_0" arrivalPos="330.11" arrivalSpeed="13.82" duration="48.00" routeLength="618.40" waitingTime="0.00" waitingCount="0" stopTime="0.00" timeLoss="10.55" rerouteNo="0" devices="tripinfo_149" vType="DEFAULT_VEHTYPE" speedFactor="1.04" vaporized=""/>
    <tripinfo id="129" depart="50.00" departLane="-E10_0" departPos="5.10" departSpeed="0.00" departDelay="1.62" arrival="105.00" arrivalLane="E8_0" arrivalPos="236.52" arrivalSpeed="13.76" duration="55.00" routeLength="655.71" waitingTime="0.00" waitingCount="0" stopTime="0.00" timeLoss="7.09" rerouteNo="0" devices="tripinfo_129" vType="DEFAULT_VEHTYPE" speedFactor="1.01" vaporized=""/>
    <tripinfo id="29" depart="11.00" departLane="-E0_0" departPos="5.10" departSpeed="0.00" departDelay="0.12" arrival="107.00" arrivalLane="47693411#4_1" arrivalPos="350.47" arrivalSpeed="9.83" duration="96.00" routeLength="744.45" waitingTime="18.00" waitingCount="1" stopTime="0.00" timeLoss="30.44" rerouteNo="0" devices="tripinfo_29" vType="DEFAULT_VEHTYPE" speedFactor="0.93" vaporized=""/>
    <tripinfo id="84" depart="37.00" departLane="-E1_0" departPos="5.10" departSpeed="0.00" departDelay="5.50" arrival="107.00" arrivalLane="-E22_2" arrivalPos="370.63" arrivalSpeed="15.90" duration="70.00" routeLength="761.82" waitingTime="4.00" waitingCount="1" stopTime="0.00" timeLoss="21.60" rerouteNo="0" devices="tripinfo_84" vType="DEFAULT_VEHTYPE" speedFactor="1.15" vaporized=""/>
    <tripinfo id="92" depart="37.00" departLane="-E15_0" departPos="5.10" departSpeed="0.00" departDelay="2.50" arrival="113.00" arrivalLane="47693393#5_2" arrivalPos="315.08" arrivalSpeed="17.74" duration="76.00" routeLength="717.16" waitingTime="11.00" waitingCount="1" stopTime="0.00" timeLoss="22.88" rerouteNo="0" devices="tripinfo_92" vType="DEFAULT_VEHTYPE" speedFactor="0.83" vaporized=""/>
    <tripinfo id="31" depart="12.00" departLane="-E23_0" departPos="5.10" departSpeed="0.00" departDelay="0.38" arrival="115.00" arrivalLane="E19_0" arrivalPos="273.06" arrivalSpeed="15.29" duration="103.00" routeLength="1300.69" waitingTime="1.00" waitingCount="1" stopTime="0.00" timeLoss="20.35" rerouteNo="0" devices="tripinfo_31" vType="DEFAULT_VEHTYPE" speedFactor="1.15" vaporized=""/>
    <tripinfo id="44" depart="17.00" departLane="-47693393#5_0" departPos="5.10" departSpeed="0.00" departDelay="0.50" arrival="116.00" arrivalLane="-47621504#1_2" arrivalPos="333.17" arrivalSpeed="22.95" duration="99.00" routeLength="1445.28" waitingTime="0.00" waitingCount="0" stopTime="0.00" timeLoss="14.63" rerouteNo="0" devices="tripinfo_44" vType="DEFAULT_VEHTYPE" speedFactor="1.04" vaporized=""/>
    <tripinfo id="47" depart="18.00" departLane="-47621504#5_0" departPos="5.10" departSpeed="0.00" departDelay="0.38" arrival="116.00" arrivalLane="47693411#4_0" arrivalPos="350.47" arrivalSpeed="8.91" duration="98.00" routeLength="1052.42" waitingTime="0.00" waitingCount="0" stopTime="0.00" timeLoss="13.29" rerouteNo="0" devices="tripinfo_47" vType="DEFAULT_VEHTYPE" speedFactor="0.90" vaporized=""/>
    <tripinfo id="50" depart="21.00" departLane="-47621504#5_0" departPos="5.10" departSpeed="0.00" departDelay="2.25" arrival="116.00" arrivalLane="E2_1" arrivalPos="256.37" arrivalSpeed="11.84" duration="95.00" routeLength="955.35" waitingTime="8.00" waitingCount="1" stopTime="0.00" timeLoss="21.58" rerouteNo="0" devices="tripinfo_50" vType="DEFAULT_VEHTYPE" speedFactor="0.85" vaporized=""/>
    <tripinfo id="22" depart="9.00" departLane="-47693393#2_0" departPos="5.10" departSpeed="0.00" departDelay="0.75" arrival="117.00" arrivalLane="47621504#5_0" arrivalPos="282.84" arrivalSpeed="20.90" duration="108.00" routeLength="1356.81" waitingTime="0.00" waitingCount="0" stopTime="0.00" timeLoss="15.68" rerouteNo="0" devices="tripinfo_22" vType="DEFAULT_VEHTYPE" speedFactor="0.97" vaporized=""/>
    <tripinfo id="64" depart="25.00" departLane="E16_0" departPos="5.10" departSpeed="0.00" departDelay="1.00" arrival="121.00" arrivalLane="E25_1" arrivalPos="330.97" arrivalSpeed="11.98" duration="96.00" routeLength="701.61" waitingTime="29.00" waitingCount="1" stopTime="0.00" timeLoss="40.74" rerouteNo="0" devices="tripinfo_64" vType="DEFAULT_VEHTYPE" speedFactor="0.94" vaporized=""/>
    <tripinfo id="72" depart="27.00" departLane="-E15_0" departPos="5.10" departSpeed="0.00" departDelay="0.00" arrival="122.00" arrivalLane="-E5_0" arrivalPos="399.05" arrivalSpeed="12.71" duration="95.00" routeLength="1068.57" waitingTime="0.00" waitingCount="0" stopTime="0.00" timeLoss="10.71" rerouteNo="0" devices="tripinfo_72" vType="DEFAULT_VEHTYPE" speedFactor="0.94" vaporized=""/>
    <tripinfo id="160" depart="60.00" departLane="47693411#4_0" departPos="5.10" departSpeed="0.00" departDelay="0.00" arrival="125.00" arrivalLane="E8_1" arrivalPos="236.52" arrivalSpeed="10.97" duration="65.00" routeLength="606.60" waitingTime="0.00" waitingCount="0" stopTime="0.00" timeLoss="6.89" rerouteNo="0" devices="tripinfo_160" vType="DEFAULT_VEHTYPE" speedFactor="0.88" vaporized=""/>
    <tripinfo id="109" depart="41.00" departLane="-47693411#4_0" departPos="5.10" departSpeed="0.00" departDelay="0.12" arrival="129.00" arrivalLane="47621504#5_0" arrivalPos="282.84" arrivalSpeed="20.22" duration="88.00" routeLength="1037.01" waitingTime="0.00" waitingCount="0" stopTime="0.00" timeLoss="10.23" rerouteNo="0" devices="tripinfo_109" vType="DEFAULT_VEHTYPE" speedFactor="0.96" vaporized=""/>
    <tripinfo id="166" depart="78.00" departLane="47621504#1_0" departPos="5.10" departSpeed="0.00" departDelay="15.75" arrival="134.00" arrivalLane="-E17_0" arrivalPos="373.55" arrivalSpeed="13.52" duration="56.00" routeLength="711.11" waitingTime="0.00" waitingCount="0" stopTime="0.00" timeLoss="12.17" rerouteNo="0" devices="tripinfo_166" vType="DEFAULT_VEHTYPE" speedFactor="1.00" vaporized=""/>
    <tripinfo id="98" depart="38.00" departLane="-E22_0" departPos="5.10" departSpeed="0.00" departDelay="1.25" arrival="136.00" arrivalLane="-47621504#1_2" arrivalPos="333.17" arrivalSpeed="23.86" duration="98.00" routeLength="1378.90" waitingTime="0.00" waitingCount="0" stopTime="0.00" timeLoss="15.78" rerouteNo="0" devices="tripinfo_98" vType="DEFAULT_VEHTYPE" speedFactor="1.12" vaporized=""/>
    <tripinfo id="174" depart="66.00" departLane="-E6_0" departPos="5.10" departSpeed="0.00" departDelay="0.75" arrival="148.00" arrivalLane="E1_0" arrivalPos="369.00" arrivalSpeed="12.13" duration="82.00" routeLength="998.99" waitingTime="0.00" waitingCount="0" stopTime="0.00" timeLoss="13.71" rerouteNo="0" devices="tripinfo_174" vType="DEFAULT_VEHTYPE" speedFactor="0.96" vaporized=""/>
    <tripinfo id="219" depart="83.00" departLane="-E17_0" departPos="5.10" departSpeed="0.00" departDelay="0.88" arrival="148.00" arrivalLane="E25_0" arrivalPos="330.97" arrivalSpeed="11.69" duration="65.00" routeLength="708.71" waitingTime="0.00" waitingCount="0" stopTime="0.00" timeLoss="7.09" rerouteNo="0" devices="tripinfo_219" vType="DEFAULT_VEHTYPE" speedFactor="0.91" vaporized=""/>
    <tripinfo id="212" depart="80.00" departLane="-E2_0" departPos="5.10" departSpeed="0.00" departDelay="0.50" arrival="154.00" arrivalLane="47621504#5_0" arrivalPos="282.84" arrivalSpeed="22.02" duration="74.00" routeLength="924.42" waitingTime="0.00" waitingCount="0" stopTime="0.00" timeLoss="14.27" rerouteNo="0" devices="tripinfo_212" vType="DEFAULT_VEHTYPE" speedFactor="1.00" vaporized=""/>
    <tripinfo id="226" depart="86.00" departLane="-E2_0" departPos="5.10" departSpeed="0.00" departDelay="1.25" arrival="156.00" arrivalLane="47621504#5_0" arrivalPos="282.84" arrivalSpeed="27.29" duration="70.00" routeLength="924.42" waitingTime="0.00" waitingCount="0" stopTime="0.00" timeLoss="21.32" rerouteNo="0" devices="tripinfo_226" vType="DEFAULT_VEHTYPE" speedFactor="1.24" vaporized=""/>
    <tripinfo id="57" depart="22.00" departLane="E22_0" departPos="5.10" departSpeed="0.00" departDelay="0.62" arrival="161.00" arrivalLane="E6_2" arrivalPos="330.11" arrivalSpeed="14.92" duration="139.00" routeLength="1016.44" waitingTime="63.00" waitingCount="1" stopTime="0.00" timeLoss="80.65" rerouteNo="0" devices="tripinfo_57" vType="DEFAULT_VEHTYPE" speedFactor="1.14" vaporized=""/>
    <tripinfo id="116" depart="44.00" departLane="-E25_0" departPos="5.10" departSpeed="0.00" departDelay="0.50" arrival="163.00" arrivalLane="E17_2" arrivalPos="373.55" arrivalSpeed="15.36" duration="119.00" routeLength="724.20" waitingTime="64.00" waitingCount="1" stopTime="0.00" timeLoss="74.10" rerouteNo="0" devices="tripinfo_116" vType="DEFAULT_VEHTYPE" speedFactor="1.18" vaporized=""/>
    <tripinfo id="68" depart="27.00" departLane="-47621504#5_0" departPos="5.10" departSpeed="0.00" departDelay="1.50" arrival="164.00" arrivalLane="E20_0" arrivalPos="350.11" arrivalSpeed="13.31" duration="137.00" routeLength="1716.40" waitingTime="0.00" waitingCount="0" stopTime="0.00" timeLoss="24.45" rerouteNo="0" devices="tripinfo_68" vType="DEFAULT_VEHTYPE" speedFactor="1.04" vaporized=""/>
    <tripinfo id="81" depart="34.00" departLane="-E1_0" departPos="5.10" departSpeed="0.00" departDelay="3.62" arrival="167.00" arrivalLane="E6_1" arrivalPos="330.11" arrivalSpeed="12.74" duration="133.00" routeLength="1030.41" waitingTime="44.00" waitingCount="2" stopTime="0.00" timeLoss="64.90" rerouteNo="0" devices="tripinfo_81" vType="DEFAULT_VEHTYPE" speedFactor="1.00" vaporized=""/>
    <tripinfo id="30" depart="12.00" departLane="E5_0" departPos="5.10" departSpeed="0.00" departDelay="0.75" arrival="168.00" arrivalLane="E15_2" arrivalPos="382.33" arrivalSpeed="15.32" duration="156.00" routeLength="1099.22" waitingTime="64.00" waitingCount="2" stopTime="0.00" timeLoss="87.47" rerouteNo="0" devices="tripinfo_30" vType="DEFAULT_VEHTYPE" speedFactor="1.18" vaporized=""/>
    <tripinfo id="151" depart="59.00" departLane="47621504#1_0" departPos="5.10" departSpeed="0.00" departDelay="2.38" arrival="168.00" arrivalLane="E13_1" arrivalPos="382.60" arrivalSpeed="13.78" duration="109.00" routeLength="735.55" waitingTime="51.00" waitingCount="1" stopTime="0.00" timeLoss="63.99" rerouteNo="0" devices="tripinfo_151" vType="DEFAULT_VEHTYPE" speedFactor="1.00" vaporized=""/>
    <tripinfo id="223" depart="84.00" departLane="-E8_0" departPos="5.10" departSpeed="0.00" departDelay="0.38" arrival="169.00" arrivalLane="E10_1" arrivalPos="414.33" arrivalSpeed="13.91" duration="85.00" routeLength="670.89" waitingTime="29.00" waitingCount="1" stopTime="0.00" timeLoss="38.23" rerouteNo="0" devices="tripinfo_223" vType="DEFAULT_VEHTYPE" speedFactor="1.06" vaporized=""/>
    <tripinfo id="224" depart="90.00" departLane="47621504#1_0" departPos="5.10" departSpeed="0.00" departDelay="6.00" arrival="170.00" arrivalLane="E13_2" arrivalPos="382.60" arrivalSpeed="13.81" duration="80.00" routeLength="735.55" waitingTime="23.00" waitingCount="1" stopTime="0.00" timeLoss="35.11" rerouteNo="0" devices="tripinfo_224" vType="DEFAULT_VEHTYPE" speedFactor="1.02" vaporized=""/>
    <tripinfo id="228" depart="86.00" departLane="-E8_0" departPos="5.10" departSpeed="0.00" departDelay="0.50" arrival="170.00" arrivalLane="E10_2" arrivalPos="414.33" arrivalSpeed="15.16" duration="84.00" routeLength="670.89" waitingTime="29.00" waitingCount="1" stopTime="0.00" timeLoss="38.77" rerouteNo="0" devices="tripinfo_228" vType="DEFAULT_VEHTYPE" speedFactor="1.09" vaporized=""/>
    <tripinfo id="389" depart="146.00" departLane="-E19_0" departPos="5.10" departSpeed="0.00" departDelay="0.12" arrival="171.00" arrivalLane="-E19_0" arrivalPos="273.06" arrivalSpeed="11.85" duration="25.00" routeLength="267.96" waitingTime="0.00" waitingCount="0" stopTime="0.00" timeLoss="3.55" rerouteNo="0" devices="tripinfo_389" vType="DEFAULT_VEHTYPE" speedFactor="0.93" vaporized=""/>
    <tripinfo id="56" depart="21.00" departLane="-E2_0" departPos="5.10" departSpeed="0.00" departDelay="0.00" arrival="173.00" arrivalLane="-E5_1" arrivalPos="399.05" arrivalSpeed="12.41" duration="152.00" routeLength="1354.72" waitingTime="26.00" waitingCount="1" stopTime="0.00" timeLoss="43.15" rerouteNo="0" devices="tripinfo_56" vType="DEFAULT_VEHTYPE" speedFactor="0.90" vaporized=""/>
    <tripinfo id="191" depart="77.00" departLane="-E13_0" departPos="5.10" departSpeed="0.00" departDelay="5.38" arrival="173.00" arrivalLane="E1_0" arrivalPos="369.00" arrivalSpeed="12.63" duration="96.00" routeLength="1062.67" waitingTime="0.00" waitingCount="0" stopTime="0.00" timeLoss="12.13" rerouteNo="0" devices="tripinfo_191" vType="DEFAULT_VEHTYPE" speedFactor="0.93" vaporized=""/>
    <tripinfo id="200" depart="78.00" departLane="-E15_0" departPos="5.10" departSpeed="0.00" departDelay="3.00" arrival="173.00" arrivalLane="-E5_0" arrivalPos="399.05" arrivalSpeed="12.51" duration="95.00" routeLength="1068.57" waitingTime="0.00" waitingCount="0" stopTime="0.00" timeLoss="11.78" rerouteNo="0" devices="tripinfo_200" vType="DEFAULT_VEHTYPE" speedFactor="0.95" vaporized=""/>
    <tripinfo id="75" depart="29.00" departLane="E5_0" departPos="5.10" departSpeed="0.00" departDelay="0.88" arrival="174.00" arrivalLane="E15_1" arrivalPos="382.33" arrivalSpeed="13.46" duration="145.00" routeLength="1099.22" waitingTime="42.00" waitingCount="2" stopTime="0.00" timeLoss="62.71" rerouteNo="0" devices="tripinfo_75" vType="DEFAULT_VEHTYPE" speedFactor="0.98" vaporized=""/>
    <tripinfo id="222" depart="84.00" departLane="E19_0" departPos="5.10" departSpeed="0.00" departDelay="0.75" arrival="175.00" arrivalLane="E15_0" arrivalPos="382.33" arrivalSpeed="11.33" duration="91.00" routeLength="675.44" waitingTime="21.00" waitingCount="1" stopTime="0.00" timeLoss="31.45" rerouteNo="0" devices="tripinfo_222" vType="DEFAULT_VEHTYPE" speedFactor="0.84" vaporized=""/>
    <tripinfo id="265" depart="100.00" departLane="-47693393#5_0" departPos="5.10" departSpeed="0.00" departDelay="0.62" arrival="178.00" arrivalLane="E16_2" arrivalPos="350.84" arrivalSpeed="13.19" duration="78.00" routeLength="685.94" waitingTime="18.00" waitingCount="1" stopTime="0.00" timeLoss="34.50" rerouteNo="0" devices="tripinfo_265" vType="DEFAULT_VEHTYPE" speedFactor="0.96" vaporized=""/>
    <tripinfo id="236" depart="92.00" departLane="-E15_0" departPos="5.10" departSpeed="0.00" departDelay="3.50" arrival="179.00" arrivalLane="-E5_0" arrivalPos="399.05" arrivalSpeed="14.35" duration="87.00" routeLength="1068.57" waitingTime="0.00" waitingCount="0" stopTime="0.00" timeLoss="10.84" rerouteNo="0" devices="tripinfo_236" vType="DEFAULT_VEHTYPE" speedFactor="1.04" vaporized=""/>
    <tripinfo id="141" depart="53.00" departLane="-E3_0" departPos="5.10" departSpeed="0.00" departDelay="0.12" arrival="181.00" arrivalLane="47621504#5_0" arrivalPos="282.84" arrivalSpeed="24.86" duration="128.00" routeLength="990.10" waitingTime="56.00" waitingCount="1" stopTime="0.00" timeLoss="72.50" rerouteNo="0" devices="tripinfo_141" vType="DEFAULT_VEHTYPE" speedFactor="1.16" vaporized=""/>
    <tripinfo id="342" depart="129.00" departLane="-47621504#4_0" departPos="5.10" departSpeed="0.00" departDelay="0.75" arrival="181.00" arrivalLane="E1_0" arrivalPos="369.00" arrivalSpeed="13.57" duration="52.00" routeLength="659.84" waitingTime="0.00" waitingCount="0" stopTime="0.00" timeLoss="11.50" rerouteNo="0" devices="tripinfo_342" vType="DEFAULT_VEHTYPE" speedFactor="1.00" vaporized=""/>
    <tripinfo id="91" depart="35.00" departLane="E5_0" departPos="5.10" departSpeed="0.00" departDelay="0.88" arrival="183.00" arrivalLane="-E16_0" arrivalPos="350.84" arrivalSpeed="12.33" duration="148.00" routeLength="1435.23" waitingTime="8.00" waitingCount="1" stopTime="0.00" timeLoss="30.43" rerouteNo="0" devices="tripinfo_91" vType="DEFAULT_VEHTYPE" speedFactor="0.89" vaporized=""/>
    <tripinfo id="32" depart="16.00" departLane="47621504#1_0" departPos="5.10" departSpeed="0.00" departDelay="4.00" arrival="185.00" arrivalLane="E22_1" arrivalPos="370.63" arrivalSpeed="12.70" duration="169.00" routeLength="1394.35" waitingTime="44.00" waitingCount="2" stopTime="0.00" timeLoss="75.79" rerouteNo="0" devices="tripinfo_32" vType="DEFAULT_VEHTYPE" speedFactor="1.01" vaporized=""/>
    <tripinfo id="62" depart="24.00" departLane="-47621504#4_0" departPos="5.10" departSpeed="0.00" departDelay="0.75" arrival="187.00" arrivalLane="47693393#5_0" arrivalPos="315.08" arrivalSpeed="21.77" duration="163.00" routeLength="1650.11" waitingTime="31.00" waitingCount="1" stopTime="0.00" timeLoss="59.61" rerouteNo="0" devices="tripinfo_62" vType="DEFAULT_VEHTYPE" speedFactor="1.02" vaporized=""/>
    <tripinfo id="152" depart="58.00" departLane="-47693393#5_0" departPos="5.10" departSpeed="0.00" departDelay="1.00" arrival="188.00" arrivalLane="-E21_0" arrivalPos="263.57" arrivalSpeed="13.94" duration="130.00" routeLength="959.20" waitingTime="54.00" waitingCount="1" stopTime="0.00" timeLoss="71.84" rerouteNo="0" devices="tripinfo_152" vType="DEFAULT_VEHTYPE" speedFactor="1.07" vaporized=""/>
    <tripinfo id="248" depart="107.00" departLane="-E15_0" departPos="5.10" departSpeed="0.00" departDelay="14.00" arrival="188.00" arrivalLane="-E5_0" arrivalPos="399.05" arrivalSpeed="14.74" duration="81.00" routeLength="1068.57" waitingTime="0.00" waitingCount="0" stopTime="0.00" timeLoss="12.04" rerouteNo="0" devices="tripinfo_248" vType="DEFAULT_VEHTYPE" speedFactor="1.14" vaporized=""/>
    <tripinfo id="285" depart="110.00" departLane="-E6_0" departPos="5.10" departSpeed="0.00" departDelay="3.12" arrival="192.00" arrivalLane="E1_0" arrivalPos="369.00" arrivalSpeed="13.59" duration="82.00" routeLength="998.99" waitingTime="0.00" waitingCount="0" stopTime="0.00" timeLoss="17.44" rerouteNo="0" devices="tripinfo_285" vType="DEFAULT_VEHTYPE" speedFactor="1.04" vaporized=""/>
    <tripinfo id="361" depart="137.00" departLane="47621504#1_0" departPos="5.10" departSpeed="0.00" departDelay="1.62" arrival="193.00" arrivalLane="E13_1" arrivalPos="382.60" arrivalSpeed="13.13" duration="56.00" routeLength="735.55" waitingTime="0.00" waitingCount="0" stopTime="0.00" timeLoss="8.66" rerouteNo="0" devices="tripinfo_361" vType="DEFAULT_VEHTYPE" speedFactor="0.95" vaporized=""/>
    <tripinfo id="146" depart="55.00" departLane="-E3_0" departPos="5.10" departSpeed="0.00" departDelay="0.25" arrival="194.00" arrivalLane="47621504#5_0" arrivalPos="282.84" arrivalSpeed="19.07" duration="139.00" routeLength="990.10" waitingTime="49.00" waitingCount="1" stopTime="0.00" timeLoss="65.43" rerouteNo="0" devices="tripinfo_146" vType="DEFAULT_VEHTYPE" speedFactor="0.89" vaporized=""/>
    <tripinfo id="372" depart="140.00" departLane="-E10_0" departPos="5.10" departSpeed="0.00" departDelay="0.50" arrival="195.00" arrivalLane="E8_0" arrivalPos="236.52" arrivalSpeed="14.05" duration="55.00" routeLength="655.71" waitingTime="0.00" waitingCount="0" stopTime="0.00" timeLoss="7.36" rerouteNo="0" devices="tripinfo_372" vType="DEFAULT_VEHTYPE" speedFactor="1.01" vaporized=""/>
    <tripinfo id="319" depart="125.00" departLane="-E2_0" departPos="5.10" departSpeed="0.00" departDelay="5.38" arrival="196.00" arrivalLane="47621504#5_0" arrivalPos="282.84" arrivalSpeed="22.97" duration="71.00" routeLength="924.42" waitingTime="0.00" waitingCount="0" stopTime="0.00" timeLoss="17.59" rerouteNo="0" devices="tripinfo_319" vType="DEFAULT_VEHTYPE" speedFactor="1.13" vaporized=""/>
    <tripinfo id="74" depart="28.00" departLane="-E1_0" departPos="5.10" departSpeed="0.00" departDelay="0.25" arrival="197.00" arrivalLane="47693393#5_0" arrivalPos="315.08" arrivalSpeed="20.51" duration="169.00" routeLength="1735.18" waitingTime="17.00" waitingCount="2" stopTime="0.00" timeLoss="44.52" rerouteNo="0" devices="tripinfo_74" vType="DEFAULT_VEHTYPE" speedFactor="0.96" vaporized=""/>
    <tripinfo id="73" depart="28.00" departLane="-E20_0" departPos="5.10" departSpeed="0.00" departDelay="0.62" arrival="199.00" arrivalLane="E2_0" arrivalPos="256.37" arrivalSpeed="13.49" duration="171.00" routeLength="1305.96" waitingTime="55.00" waitingCount="2" stopTime="0.00" timeLoss="81.90" rerouteNo="0" devices="tripinfo_73" vType="DEFAULT_VEHTYPE" speedFactor="1.06" vaporized=""/>
    <tripinfo id="315" depart="119.00" departLane="E5_0" departPos="5.10" departSpeed="0.00" departDelay="0.88" arrival="200.00" arrivalLane="E10_0" arrivalPos="414.33" arrivalSpeed="14.90" duration="81.00" routeLength="1120.98" waitingTime="0.00" waitingCount="0" stopTime="0.00" timeLoss="16.06" rerouteNo="0" devices="tripinfo_315" vType="DEFAULT_VEHTYPE" speedFactor="1.15" vaporized=""/>
    <tripinfo id="373" depart="140.00" departLane="47621504#1_0" departPos="5.10" departSpeed="0.00" departDelay="0.12" arrival="200.00" arrivalLane="E13_0" arrivalPos="382.60" arrivalSpeed="11.77" duration="60.00" routeLength="735.55" waitingTime="0.00" waitingCount="0" stopTime="0.00" timeLoss="10.56" rerouteNo="0" devices="tripinfo_373" vType="DEFAULT_VEHTYPE" speedFactor="0.91" vaporized=""/>
    <tripinfo id="3" depart="2.00" departLane="E19_0" departPos="5.10" departSpeed="0.00" departDelay="0.88" arrival="201.00" arrivalLane="-47693411#4_1" arrivalPos="350.11" arrivalSpeed="8.60" duration="199.00" routeLength="1954.90" waitingTime="22.00" waitingCount="2" stopTime="0.00" timeLoss="66.84" rerouteNo="0" devices="tripinfo_3" vType="DEFAULT_VEHTYPE" speedFactor="1.08" vaporized=""/>
    <tripinfo id="244" depart="92.00" departLane="-E21_0" departPos="5.10" departSpeed="0.00" departDelay="0.50" arrival="201.00" arrivalLane="E15_1" arrivalPos="382.33" arrivalSpeed="14.00" duration="109.00" routeLength="1307.28" waitingTime="0.00" waitingCount="0" stopTime="0.00" timeLoss="15.23" rerouteNo="0" devices="tripinfo_244" vType="DEFAULT_VEHTYPE" speedFactor="1.02" vaporized=""/>
    <tripinfo id="391" depart="147.00" departLane="-E8_0" departPos="5.10" departSpeed="0.00" departDelay="0.38" arrival="201.00" arrivalLane="E10_1" arrivalPos="414.33" arrivalSpeed="14.59" duration="54.00" routeLength="670.89" waitingTime="0.00" waitingCount="0" stopTime="0.00" timeLoss="9.30" rerouteNo="0" devices="tripinfo_391" vType="DEFAULT_VEHTYPE" speedFactor="1.11" vaporized=""/>
    <tripinfo id="77" depart="29.00" departLane="-47693393#5_0" departPos="5.10" departSpeed="0.00" departDelay="0.12" arrival="202.00" arrivalLane="47621504#4_0" arrivalPos="286.75" arrivalSpeed="13.32" duration="173.00" routeLength="1650.15" waitingTime="35.00" waitingCount="1" stopTime="0.00" timeLoss="65.23" rerouteNo="0" devices="tripinfo_77" vType="DEFAULT_VEHTYPE" speedFactor="0.98" vaporized=""/>
    <tripinfo id="53" depart="23.00" departLane="-47693393#5_0" departPos="5.10" departSpeed="0.00" departDelay="3.12" arrival="207.00" arrivalLane="E1_1" arrivalPos="369.00" arrivalSpeed="14.17" duration="184.00" routeLength="1750.73" waitingTime="42.00" waitingCount="1" stopTime="0.00" timeLoss="75.24" rerouteNo="0" devices="tripinfo_53" vType="DEFAULT_VEHTYPE" speedFactor="1.10" vaporized=""/>
    <tripinfo id="142" depart="54.00" departLane="-E2_0" departPos="5.10" departSpeed="0.00" departDelay="0.75" arrival="209.00" arrivalLane="E6_0" arrivalPos="330.11" arrivalSpeed="12.41" duration="155.00" routeLength="990.76" waitingTime="62.00" waitingCount="1" stopTime="0.00" timeLoss="77.13" rerouteNo="0" devices="tripinfo_142" vType="DEFAULT_VEHTYPE" speedFactor="0.94" vaporized=""/>
    <tripinfo id="429" depart="161.00" departLane="-47693393#5_0" departPos="5.10" departSpeed="0.00" departDelay="0.12" arrival="209.00" arrivalLane="E15_0" arrivalPos="382.33" arrivalSpeed="15.81" duration="48.00" routeLength="701.34" waitingTime="0.00" waitingCount="0" stopTime="0.00" timeLoss="12.57" rerouteNo="0" devices="tripinfo_429" vType="DEFAULT_VEHTYPE" speedFactor="1.23" vaporized=""/>
    <tripinfo id="185" depart="73.00" departLane="-E20_0" departPos="5.10" departSpeed="0.00" departDelay="3.62" arrival="211.00" arrivalLane="E2_0" arrivalPos="256.37" arrivalSpeed="12.42" duration="138.00" routeLength="1305.96" waitingTime="11.00" waitingCount="1" stopTime="0.00" timeLoss="34.53" rerouteNo="0" devices="tripinfo_185" vType="DEFAULT_VEHTYPE" speedFactor="0.92" vaporized=""/>
    <tripinfo id="6" depart="3.00" departLane="-47621504#5_0" departPos="5.10" departSpeed="0.00" departDelay="0.75" arrival="212.00" arrivalLane="-E5_0" arrivalPos="399.05" arrivalSpeed="13.36" duration="209.00" routeLength="1791.53" waitingTime="78.00" waitingCount="1" stopTime="0.00" timeLoss="99.74" rerouteNo="0" devices="tripinfo_6" vType="DEFAULT_VEHTYPE" speedFactor="1.05" vaporized=""/>
    <tripinfo id="19" depart="8.00" departLane="47693411#4_0" departPos="5.10" departSpeed="0.00" departDelay="0.88" arrival="212.00" arrivalLane="E13_1" arrivalPos="382.60" arrivalSpeed="15.46" duration="204.00" routeLength="2090.51" waitingTime="36.00" waitingCount="1" stopTime="0.00" timeLoss="73.37" rerouteNo="0" devices="tripinfo_19" vType="DEFAULT_VEHTYPE" speedFactor="1.16" vaporized=""/>
    <tripinfo id="119" depart="47.00" departLane="-E25_0" departPos="5.10" departSpeed="0.00" departDelay="2.38" arrival="212.00" arrivalLane="E15_2" arrivalPos="382.33" arrivalSpeed="14.33" duration="165.00" routeLength="1095.87" waitingTime="73.00" waitingCount="1" stopTime="0.00" timeLoss="90.47" rerouteNo="0" devices="tripinfo_119" vType="DEFAULT_VEHTYPE" speedFactor="1.07" vaporized=""/>
    <tripinfo id="88" depart="33.00" departLane="-47693393#5_0" departPos="5.10" departSpeed="0.00" departDelay="0.00" arrival="213.00" arrivalLane="E1_0" arrivalPos="369.00" arrivalSpeed="13.60" duration="180.00" routeLength="1750.73" waitingTime="32.00" waitingCount="1" stopTime="0.00" timeLoss="60.13" rerouteNo="0" devices="tripinfo_88" vType="DEFAULT_VEHTYPE" speedFactor="1.01" vaporized=""/>
    <tripinfo id="150" depart="57.00" departLane="E21_0" departPos="5.10" departSpeed="0.00" departDelay="0.75" arrival="213.00" arrivalLane="E13_0" arrivalPos="382.60" arrivalSpeed="12.64" duration="156.00" routeLength="1051.52" waitingTime="60.00" waitingCount="1" stopTime="0.00" timeLoss="76.09" rerouteNo="0" devices="tripinfo_150" vType="DEFAULT_VEHTYPE" speedFactor="0.96" vaporized=""/>
    <tripinfo id="201" depart="76.00" departLane="-E2_0" departPos="5.10" departSpeed="0.00" departDelay="0.62" arrival="213.00" arrivalLane="E6_0" arrivalPos="330.11" arrivalSpeed="11.29" duration="137.00" routeLength="990.76" waitingTime="41.00" waitingCount="1" stopTime="0.00" timeLoss="53.95" rerouteNo="0" devices="tripinfo_201" vType="DEFAULT_VEHTYPE" speedFactor="0.87" vaporized=""/>
    <tripinfo id="18" depart="13.00" departLane="47621504#1_0" departPos="5.10" departSpeed="0.00" departDelay="6.25" arrival="214.00" arrivalLane="E15_0" arrivalPos="382.33" arrivalSpeed="12.67" duration="201.00" routeLength="1499.45" waitingTime="75.00" waitingCount="1" stopTime="0.00" timeLoss="93.26" rerouteNo="0" devices="tripinfo_18" vType="DEFAULT_VEHTYPE" speedFactor="0.94" vaporized=""/>
    <tripinfo id="345" depart="131.00" departLane="-E6_0" departPos="5.10" departSpeed="0.00" departDelay="1.62" arrival="216.00" arrivalLane="E1_0" arrivalPos="369.00" arrivalSpeed="12.62" duration="85.00" routeLength="998.99" waitingTime="0.00" waitingCount="0" stopTime="0.00" timeLoss="15.77" rerouteNo="0" devices="tripinfo_345" vType="DEFAULT_VEHTYPE" speedFactor="0.94" vaporized=""/>
    <tripinfo id="106" depart="42.00" departLane="-E17_0" departPos="5.10" departSpeed="0.00" departDelay="2.25" arrival="217.00" arrivalLane="E1_1" arrivalPos="369.00" arrivalSpeed="13.18" duration="175.00" routeLength="1448.05" waitingTime="41.00" waitingCount="2" stopTime="0.00" timeLoss="70.93" rerouteNo="0" devices="tripinfo_106" vType="DEFAULT_VEHTYPE" speedFactor="1.01" vaporized=""/>
    <tripinfo id="267" depart="104.00" departLane="-E6_0" departPos="5.10" departSpeed="0.00" departDelay="3.88" arrival="217.00" arrivalLane="E21_0" arrivalPos="263.57" arrivalSpeed="11.18" duration="113.00" routeLength="1288.54" waitingTime="0.00" waitingCount="0" stopTime="0.00" timeLoss="17.50" rerouteNo="0" devices="tripinfo_267" vType="DEFAULT_VEHTYPE" speedFactor="0.92" vaporized=""/>
    <tripinfo id="85" depart="32.00" departLane="E5_0" departPos="5.10" departSpeed="0.00" departDelay="0.12" arrival="219.00" arrivalLane="E13_1" arrivalPos="382.60" arrivalSpeed="12.79" duration="187.00" routeLength="1852.59" waitingTime="12.00" waitingCount="1" stopTime="0.00" timeLoss="48.79" rerouteNo="0" devices="tripinfo_85" vType="DEFAULT_VEHTYPE" speedFactor="0.98" vaporized=""/>
    <tripinfo id="27" depart="11.00" departLane="-E6_0" departPos="5.10" departSpeed="0.00" departDelay="0.88" arrival="220.00" arrivalLane="E15_1" arrivalPos="382.33" arrivalSpeed="11.88" duration="209.00" routeLength="2074.36" waitingTime="22.00" waitingCount="2" stopTime="0.00" timeLoss="56.58" rerouteNo="0" devices="tripinfo_27" vType="DEFAULT_VEHTYPE" speedFactor="0.95" vaporized=""/>
    <tripinfo id="48" depart="20.00" departLane="E5_0" departPos="5.10" departSpeed="0.00" departDelay="2.00" arrival="220.00" arrivalLane="E13_0" arrivalPos="382.60" arrivalSpeed="11.34" duration="200.00" routeLength="1852.59" waitingTime="19.00" waitingCount="2" stopTime="0.00" timeLoss="45.58" rerouteNo="0" devices="tripinfo_48" vType="DEFAULT_VEHTYPE" speedFactor="0.88" vaporized=""/>
    <tripinfo id="195" depart="75.00" departLane="E21_0" departPos="5.10" departSpeed="0.00" departDelay="1.88" arrival="220.00" arrivalLane="E15_0" arrivalPos="382.33" arrivalSpeed="11.02" duration="145.00" routeLength="1044.29" waitingTime="40.00" waitingCount="2" stopTime="0.00" timeLoss="54.94" rerouteNo="0" devices="tripinfo_195" vType="DEFAULT_VEHTYPE" speedFactor="0.84" vaporized=""/>
    <tripinfo id="326" depart="125.00" departLane="E5_0" departPos="5.10" departSpeed="0.00" departDelay="2.75" arrival="220.00" arrivalLane="E10_0" arrivalPos="414.33" arrivalSpeed="12.10" duration="95.00" routeLength="1120.98" waitingTime="0.00" waitingCount="0" stopTime="0.00" timeLoss="14.65" rerouteNo="0" devices="tripinfo_326" vType="DEFAULT_VEHTYPE" speedFactor="0.93" vaporized=""/>
    <tripinfo id="117" depart="44.00" departLane="-E1_0" departPos="5.10" departSpeed="0.00" departDelay="0.12" arrival="221.00" arrivalLane="-E20_2" arrivalPos="350.11" arrivalSpeed="8.95" duration="177.00" routeLength="1139.15" waitingTime="69.00" waitingCount="1" stopTime="0.00" timeLoss="94.71" rerouteNo="0" devices="tripinfo_117" vType="DEFAULT_VEHTYPE" speedFactor="1.00" vaporized=""/>
    <tripinfo id="280" depart="113.00" departLane="-E15_0" departPos="5.10" departSpeed="0.00" departDelay="8.00" arrival="221.00" arrivalLane="47693393#5_2" arrivalPos="315.08" arrivalSpeed="21.82" duration="108.00" routeLength="717.16" waitingTime="54.00" waitingCount="1" stopTime="0.00" timeLoss="63.89" rerouteNo="0" devices="tripinfo_280" vType="DEFAULT_VEHTYPE" speedFactor="0.99" vaporized=""/>
    <tripinfo id="298" depart="113.00" departLane="-E6_0" departPos="5.10" departSpeed="0.00" departDelay="1.25" arrival="221.00" arrivalLane="47621504#5_2" arrivalPos="282.84" arrivalSpeed="20.77" duration="108.00" routeLength="633.31" waitingTime="58.00" waitingCount="1" stopTime="0.00" timeLoss="68.42" rerouteNo="0" devices="tripinfo_298" vType="DEFAULT_VEHTYPE" speedFactor="0.98" vaporized=""/>
    <tripinfo id="337" depart="127.00" departLane="-E25_0" departPos="5.10" departSpeed="0.00" departDelay="0.62" arrival="221.00" arrivalLane="E15_2" arrivalPos="382.33" arrivalSpeed="13.90" duration="94.00" routeLength="1095.87" waitingTime="0.00" waitingCount="0" stopTime="0.00" timeLoss="15.70" rerouteNo="0" devices="tripinfo_337" vType="DEFAULT_VEHTYPE" speedFactor="1.02" vaporized=""/>
    <tripinfo id="13" depart="5.00" departLane="-47693393#5_0" departPos="5.10" departSpeed="0.00" departDelay="0.12" arrival="222.00" arrivalLane="-E0_0" arrivalPos="371.34" arrivalSpeed="9.46" duration="217.00" routeLength="2031.99" waitingTime="57.00" waitingCount="1" stopTime="0.00" timeLoss="98.34" rerouteNo="0" devices="tripinfo_13" vType="DEFAULT_VEHTYPE" speedFactor="1.12" vaporized=""/>
    <tripinfo id="28" depart="11.00" departLane="-E1_0" departPos="5.10" departSpeed="0.00" departDelay="0.50" arrival="222.00" arrivalLane="E2_2" arrivalPos="256.37" arrivalSpeed="15.43" duration="211.00" routeLength="1338.26" waitingTime="102.00" waitingCount="2" stopTime="0.00" timeLoss="130.99" rerouteNo="0" devices="tripinfo_28" vType="DEFAULT_VEHTYPE" speedFactor="1.13" vaporized=""/>
    <tripinfo id="110" depart="47.00" departLane="E5_0" departPos="5.10" departSpeed="0.00" departDelay="5.75" arrival="222.00" arrivalLane="E13_0" arrivalPos="382.60" arrivalSpeed="12.63" duration="175.00" routeLength="1852.59" waitingTime="9.00" waitingCount="1" stopTime="0.00" timeLoss="29.50" rerouteNo="0" devices="tripinfo_110" vType="DEFAULT_VEHTYPE" speedFactor="0.93" vaporized=""/>
    <tripinfo id="121" depart="46.00" departLane="-E2_0" departPos="5.10" departSpeed="0.00" departDelay="0.62" arrival="222.00" arrivalLane="E8_2" arrivalPos="236.52" arrivalSpeed="15.07" duration="176.00" routeLength="887.78" waitingTime="91.00" waitingCount="2" stopTime="0.00" timeLoss="110.42" rerouteNo="0" devices="tripinfo_121" vType="DEFAULT_VEHTYPE" speedFactor="1.10" vaporized=""/>
    <tripinfo id="309" depart="122.00" departLane="-E6_0" departPos="5.10" departSpeed="0.00" departDelay="6.12" arrival="223.00" arrivalLane="47621504#5_2" arrivalPos="282.84" arrivalSpeed="22.99" duration="101.00" routeLength="633.31" waitingTime="50.00" waitingCount="1" stopTime="0.00" timeLoss="63.27" rerouteNo="0" devices="tripinfo_309" vType="DEFAULT_VEHTYPE" speedFactor="1.05" vaporized=""/>
    <tripinfo id="423" depart="159.00" departLane="-E15_0" departPos="5.10" departSpeed="0.00" departDelay="0.38" arrival="223.00" arrivalLane="47693393#5_2" arrivalPos="315.08" arrivalSpeed="21.50" duration="64.00" routeLength="717.16" waitingTime="9.00" waitingCount="1" stopTime="0.00" timeLoss="20.12" rerouteNo="0" devices="tripinfo_423" vType="DEFAULT_VEHTYPE" speedFactor="1.01" vaporized=""/>
    <tripinfo id="464" depart="174.00" departLane="-E8_0" departPos="5.10" departSpeed="0.00" departDelay="0.00" arrival="223.00" arrivalLane="-47693411#4_0" arrivalPos="350.11" arrivalSpeed="12.54" duration="49.00" routeLength="590.56" waitingTime="0.00" waitingCount="0" stopTime="0.00" timeLoss="7.70" rerouteNo="0" devices="tripinfo_464" vType="DEFAULT_VEHTYPE" speedFactor="1.21" vaporized=""/>
    <tripinfo id="250" depart="94.00" departLane="-E25_0" departPos="5.10" departSpeed="0.00" departDelay="0.25" arrival="224.00" arrivalLane="-47621504#1_2" arrivalPos="333.17" arrivalSpeed="19.49" duration="130.00" routeLength="1082.29" waitingTime="36.00" waitingCount="2" stopTime="0.00" timeLoss="54.27" rerouteNo="0" devices="tripinfo_250" vType="DEFAULT_VEHTYPE" speedFactor="0.93" vaporized=""/>
    <tripinfo id="356" depart="134.00" departLane="E5_0" departPos="5.10" departSpeed="0.00" departDelay="0.50" arrival="225.00" arrivalLane="E10_0" arrivalPos="414.33" arrivalSpeed="13.25" duration="91.00" routeLength="1120.98" waitingTime="0.00" waitingCount="0" stopTime="0.00" timeLoss="13.62" rerouteNo="0" devices="tripinfo_356" vType="DEFAULT_VEHTYPE" speedFactor="0.96" vaporized=""/>
    <tripinfo id="363" depart="146.00" departLane="-E6_0" departPos="5.10" departSpeed="0.00" departDelay="9.88" arrival="226.00" arrivalLane="47621504#5_2" arrivalPos="282.84" arrivalSpeed="19.15" duration="80.00" routeLength="633.31" waitingTime="25.00" waitingCount="1" stopTime="0.00" timeLoss="37.10" rerouteNo="0" devices="tripinfo_363" vType="DEFAULT_VEHTYPE" speedFactor="0.90" vaporized=""/>
    <tripinfo id="122" depart="47.00" departLane="-E1_0" departPos="5.10" departSpeed="0.00" departDelay="1.25" arrival="227.00" arrivalLane="E2_2" arrivalPos="256.37" arrivalSpeed="13.66" duration="180.00" routeLength="1338.26" waitingTime="65.00" waitingCount="2" stopTime="0.00" timeLoss="92.00" rerouteNo="0" devices="tripinfo_122" vType="DEFAULT_VEHTYPE" speedFactor="1.03" vaporized=""/>
    <tripinfo id="239" depart="90.00" departLane="47693393#2_0" departPos="5.10" departSpeed="0.00" departDelay="0.38" arrival="227.00" arrivalLane="E21_0" arrivalPos="263.57" arrivalSpeed="6.72" duration="137.00" routeLength="936.90" waitingTime="57.00" waitingCount="1" stopTime="0.00" timeLoss="83.02" rerouteNo="0" devices="tripinfo_239" vType="DEFAULT_VEHTYPE" speedFactor="1.13" vaporized=""/>
    <tripinfo id="367" depart="138.00" departLane="-E25_0" departPos="5.10" departSpeed="0.00" departDelay="0.38" arrival="227.00" arrivalLane="E15_0" arrivalPos="382.33" arrivalSpeed="13.63" duration="89.00" routeLength="1095.87" waitingTime="0.00" waitingCount="0" stopTime="0.00" timeLoss="9.04" rerouteNo="0" devices="tripinfo_367" vType="DEFAULT_VEHTYPE" speedFactor="1.00" vaporized=""/>
    <tripinfo id="211" depart="81.00" departLane="-E1_0" departPos="5.10" departSpeed="0.00" departDelay="1.88" arrival="229.00" arrivalLane="E2_2" arrivalPos="256.37" arrivalSpeed="13.10" duration="148.00" routeLength="1338.26" waitingTime="37.00" waitingCount="1" stopTime="0.00" timeLoss="60.75" rerouteNo="0" devices="tripinfo_211" vType="DEFAULT_VEHTYPE" speedFactor="1.04" vaporized=""/>
    <tripinfo id="4" depart="2.00" departLane="-E15_0" departPos="5.10" departSpeed="0.00" departDelay="0.50" arrival="230.00" arrivalLane="-47621504#1_2" arrivalPos="333.17" arrivalSpeed="22.02" duration="228.00" routeLength="1515.23" waitingTime="108.00" waitingCount="2" stopTime="0.00" timeLoss="130.23" rerouteNo="0" devices="tripinfo_4" vType="DEFAULT_VEHTYPE" speedFactor="1.03" vaporized=""/>
    <tripinfo id="233" depart="88.00" departLane="-E1_0" departPos="5.10" departSpeed="0.00" departDelay="0.62" arrival="230.00" arrivalLane="E2_2" arrivalPos="256.37" arrivalSpeed="14.91" duration="142.00" routeLength="1338.26" waitingTime="36.00" waitingCount="1" stopTime="0.00" timeLoss="63.92" rerouteNo="0" devices="tripinfo_233" vType="DEFAULT_VEHTYPE" speedFactor="1.15" vaporized=""/>
    <tripinfo id="279" depart="105.00" departLane="47621504#1_0" departPos="5.10" departSpeed="0.00" departDelay="0.38" arrival="230.00" arrivalLane="47693393#5_0" arrivalPos="315.08" arrivalSpeed="21.08" duration="125.00" routeLength="1414.35" waitingTime="15.00" waitingCount="1" stopTime="0.00" timeLoss="35.82" rerouteNo="0" devices="tripinfo_279" vType="DEFAULT_VEHTYPE" speedFactor="0.97" vaporized=""/>
    <tripinfo id="483" depart="182.00" departLane="-47621504#5_0" departPos="5.10" departSpeed="0.00" departDelay="0.88" arrival="232.00" arrivalLane="E6_0" arrivalPos="330.11" arrivalSpeed="13.30" duration="50.00" routeLength="618.40" waitingTime="0.00" waitingCount="0" stopTime="0.00" timeLoss="12.20" rerouteNo="0" devices="tripinfo_483" vType="DEFAULT_VEHTYPE" speedFactor="0.99" vaporized=""/>
    <tripinfo id="301" depart="113.00" departLane="-E2_0" departPos="5.10" departSpeed="0.00" departDelay="0.12" arrival="234.00" arrivalLane="E20_0" arrivalPos="350.11" arrivalSpeed="12.92" duration="121.00" routeLength="1290.53" waitingTime="0.00" waitingCount="0" stopTime="0.00" timeLoss="21.15" rerouteNo="0" devices="tripinfo_301" vType="DEFAULT_VEHTYPE" speedFactor="0.94" vaporized=""/>
    <tripinfo id="374" depart="141.00" departLane="-E17_0" departPos="5.10" departSpeed="0.00" departDelay="0.75" arrival="235.00" arrivalLane="47693393#5_0" arrivalPos="315.08" arrivalSpeed="19.66" duration="94.00" routeLength="1071.69" waitingTime="4.00" waitingCount="1" stopTime="0.00" timeLoss="18.58" rerouteNo="0" devices="tripinfo_374" vType="DEFAULT_VEHTYPE" speedFactor="0.93" vaporized=""/>
    <tripinfo id="409" depart="154.00" departLane="-E8_0" departPos="5.10" departSpeed="0.00" departDelay="0.62" arrival="235.00" arrivalLane="E2_0" arrivalPos="256.37" arrivalSpeed="12.77" duration="81.00" routeLength="856.84" waitingTime="0.00" waitingCount="0" stopTime="0.00" timeLoss="10.97" rerouteNo="0" devices="tripinfo_409" vType="DEFAULT_VEHTYPE" speedFactor="0.99" vaporized=""/>
    <tripinfo id="39" depart="15.00" departLane="-E10_0" departPos="5.10" departSpeed="0.00" departDelay="0.38" arrival="236.00" arrivalLane="47621504#5_0" arrivalPos="282.84" arrivalSpeed="19.35" duration="221.00" routeLength="1479.21" waitingTime="80.00" waitingCount="2" stopTime="0.00" timeLoss="102.29" rerouteNo="0" devices="tripinfo_39" vType="DEFAULT_VEHTYPE" speedFactor="0.90" vaporized=""/>
    <tripinfo id="162" depart="61.00" departLane="-47621504#5_0" departPos="5.10" departSpeed="0.00" departDelay="0.25" arrival="236.00" arrivalLane="E2_2" arrivalPos="256.37" arrivalSpeed="13.11" duration="175.00" routeLength="955.35" waitingTime="87.00" waitingCount="2" stopTime="0.00" timeLoss="111.62" rerouteNo="0" devices="tripinfo_162" vType="DEFAULT_VEHTYPE" speedFactor="0.99" vaporized=""/>
    <tripinfo id="183" depart="69.00" departLane="-E10_0" departPos="5.10" departSpeed="0.00" departDelay="0.38" arrival="236.00" arrivalLane="E2_1" arrivalPos="256.37" arrivalSpeed="14.36" duration="167.00" routeLength="1053.49" waitingTime="74.00" waitingCount="1" stopTime="0.00" timeLoss="89.62" rerouteNo="0" devices="tripinfo_183" vType="DEFAULT_VEHTYPE" speedFactor="1.08" vaporized=""/>
    <tripinfo id="136" depart="54.00" departLane="-E6_0" departPos="5.10" departSpeed="0.00" departDelay="3.00" arrival="237.00" arrivalLane="E8_2" arrivalPos="236.52" arrivalSpeed="14.81" duration="183.00" routeLength="1363.93" waitingTime="73.00" waitingCount="1" stopTime="0.00" timeLoss="88.90" rerouteNo="0" devices="tripinfo_136" vType="DEFAULT_VEHTYPE" speedFactor="1.12" vaporized=""/>
    <tripinfo id="1" depart="1.00" departLane="-E10_0" departPos="5.10" departSpeed="0.00" departDelay="0.62" arrival="238.00" arrivalLane="47621504#4_0" arrivalPos="286.75" arrivalSpeed="17.18" duration="237.00" routeLength="1781.79" waitingTime="85.00" waitingCount="2" stopTime="0.00" timeLoss="114.72" rerouteNo="0" devices="tripinfo_1" vType="DEFAULT_VEHTYPE" speedFactor="0.94" vaporized=""/>
    <tripinfo id="103" depart="46.00" departLane="-E15_0" departPos="5.10" departSpeed="0.00" departDelay="7.38" arrival="238.00" arrivalLane="-47621504#1_2" arrivalPos="333.17" arrivalSpeed="20.93" duration="192.00" routeLength="1515.23" waitingTime="68.00" waitingCount="1" stopTime="0.00" timeLoss="85.76" rerouteNo="0" devices="tripinfo_103" vType="DEFAULT_VEHTYPE" speedFactor="0.95" vaporized=""/>
    <tripinfo id="364" depart="138.00" departLane="-47621504#5_0" departPos="5.10" departSpeed="0.00" departDelay="1.50" arrival="238.00" arrivalLane="E2_2" arrivalPos="256.37" arrivalSpeed="12.56" duration="100.00" routeLength="955.35" waitingTime="15.00" waitingCount="1" stopTime="0.00" timeLoss="37.11" rerouteNo="0" devices="tripinfo_364" vType="DEFAULT_VEHTYPE" speedFactor="0.99" vaporized=""/>
    <tripinfo id="405" depart="152.00" departLane="-E17_0" departPos="5.10" departSpeed="0.00" departDelay="0.12" arrival="238.00" arrivalLane="47693393#5_0" arrivalPos="315.08" arrivalSpeed="20.90" duration="86.00" routeLength="1071.69" waitingTime="0.00" waitingCount="0" stopTime="0.00" timeLoss="12.29" rerouteNo="0" devices="tripinfo_405" vType="DEFAULT_VEHTYPE" speedFactor="0.95" vaporized=""/>
    <tripinfo id="230" depart="87.00" departLane="-47693393#2_0" departPos="5.10" departSpeed="0.00" departDelay="0.75" arrival="239.00" arrivalLane="47621504#5_0" arrivalPos="282.84" arrivalSpeed="22.58" duration="152.00" routeLength="1356.81" waitingTime="36.00" waitingCount="2" stopTime="0.00" timeLoss="65.34" rerouteNo="0" devices="tripinfo_230" vType="DEFAULT_VEHTYPE" speedFactor="1.04" vaporized=""/>
    <tripinfo id="262" depart="101.00" departLane="-E6_0" departPos="5.10" departSpeed="0.00" departDelay="2.75" arrival="240.00" arrivalLane="E2_2" arrivalPos="256.37" arrivalSpeed="14.18" duration="139.00" routeLength="1005.63" waitingTime="52.00" waitingCount="1" stopTime="0.00" timeLoss="68.64" rerouteNo="0" devices="tripinfo_262" vType="DEFAULT_VEHTYPE" speedFactor="1.04" vaporized=""/>
    <tripinfo id="422" depart="159.00" departLane="47621504#4_0" departPos="5.10" departSpeed="0.00" departDelay="0.75" arrival="241.00" arrivalLane="E3_0" arrivalPos="306.82" arrivalSpeed="12.51" duration="82.00" routeLength="979.41" waitingTime="0.00" waitingCount="0" stopTime="0.00" timeLoss="15.00" rerouteNo="0" devices="tripinfo_422" vType="DEFAULT_VEHTYPE" speedFactor="0.97" vaporized=""/>
    <tripinfo id="189" depart="74.00" departLane="-E13_0" departPos="5.10" departSpeed="0.00" departDelay="3.12" arrival="242.00" arrivalLane="E25_0" arrivalPos="330.97" arrivalSpeed="12.28" duration="168.00" routeLength="1118.85" waitingTime="69.00" waitingCount="1" stopTime="0.00" timeLoss="83.40" rerouteNo="0" devices="tripinfo_189" vType="DEFAULT_VEHTYPE" speedFactor="0.97" vaporized=""/>
    <tripinfo id="124" depart="47.00" departLane="-E6_0" departPos="5.10" departSpeed="0.00" departDelay="0.50" arrival="245.00" arrivalLane="47693393#2_0" arrivalPos="294.24" arrivalSpeed="8.17" duration="198.00" routeLength="1407.03" waitingTime="77.00" waitingCount="1" stopTime="0.00" timeLoss="103.31" rerouteNo="0" devices="tripinfo_124" vType="DEFAULT_VEHTYPE" speedFactor="1.06" vaporized=""/>
    <tripinfo id="355" depart="143.00" departLane="-E6_0" departPos="5.10" departSpeed="0.00" departDelay="9.88" arrival="245.00" arrivalLane="E2_2" arrivalPos="256.37" arrivalSpeed="13.83" duration="102.00" routeLength="1005.63" waitingTime="15.00" waitingCount="1" stopTime="0.00" timeLoss="31.36" rerouteNo="0" devices="tripinfo_355" vType="DEFAULT_VEHTYPE" speedFactor="1.03" vaporized=""/>
    <tripinfo id="457" depart="172.00" departLane="-E25_0" departPos="5.10" departSpeed="0.00" departDelay="0.62" arrival="245.00" arrivalLane="47693393#5_0" arrivalPos="315.08" arrivalSpeed="24.58" duration="73.00" routeLength="1010.77" waitingTime="0.00" waitingCount="0" stopTime="0.00" timeLoss="14.12" rerouteNo="0" devices="tripinfo_457" vType="DEFAULT_VEHTYPE" speedFactor="1.11" vaporized=""/>
    <tripinfo id="247" depart="94.00" departLane="-E13_0" departPos="5.10" departSpeed="0.00" departDelay="1.38" arrival="247.00" arrivalLane="E17_2" arrivalPos="373.55" arrivalSpeed="10.15" duration="153.00" routeLength="1704.15" waitingTime="0.00" waitingCount="0" stopTime="0.00" timeLoss="32.94" rerouteNo="0" devices="tripinfo_247" vType="DEFAULT_VEHTYPE" speedFactor="1.04" vaporized=""/>
    <tripinfo id="412" depart="155.00" departLane="E5_0" departPos="5.10" departSpeed="0.00" departDelay="0.50" arrival="247.00" arrivalLane="E10_0" arrivalPos="414.33" arrivalSpeed="12.61" duration="92.00" routeLength="1120.98" waitingTime="0.00" waitingCount="0" stopTime="0.00" timeLoss="14.65" rerouteNo="0" devices="tripinfo_412" vType="DEFAULT_VEHTYPE" speedFactor="0.97" vaporized=""/>
    <tripinfo id="271" depart="103.00" departLane="-47693393#5_0" departPos="5.10" departSpeed="0.00" departDelay="1.38" arrival="248.00" arrivalLane="-47621504#1_2" arrivalPos="333.17" arrivalSpeed="18.98" duration="145.00" routeLength="1445.28" waitingTime="14.00" waitingCount="1" stopTime="0.00" timeLoss="43.42" rerouteNo="0" devices="tripinfo_271" vType="DEFAULT_VEHTYPE" speedFactor="0.87" vaporized=""/>
    <tripinfo id="242" depart="91.00" departLane="47621504#4_0" departPos="5.10" departSpeed="0.00" departDelay="0.25" arrival="249.00" arrivalLane="E8_2" arrivalPos="236.52" arrivalSpeed="12.80" duration="158.00" routeLength="1302.93" waitingTime="40.00" waitingCount="1" stopTime="0.00" timeLoss="60.54" rerouteNo="0" devices="tripinfo_242" vType="DEFAULT_VEHTYPE" speedFactor="0.97" vaporized=""/>
    <tripinfo id="370" depart="150.00" departLane="-E6_0" departPos="5.10" departSpeed="0.00" departDelay="11.25" arrival="250.00" arrivalLane="E3_1" arrivalPos="306.82" arrivalSpeed="14.88" duration="100.00" routeLength="1040.41" waitingTime="10.00" waitingCount="1" stopTime="0.00" timeLoss="31.92" rerouteNo="0" devices="tripinfo_370" vType="DEFAULT_VEHTYPE" speedFactor="1.11" vaporized=""/>
    <tripinfo id="445" depart="167.00" departLane="-E6_0" departPos="5.10" departSpeed="0.00" departDelay="0.12" arrival="250.00" arrivalLane="E1_0" arrivalPos="369.00" arrivalSpeed="13.46" duration="83.00" routeLength="998.99" waitingTime="0.00" waitingCount="0" stopTime="0.00" timeLoss="15.58" rerouteNo="0" devices="tripinfo_445" vType="DEFAULT_VEHTYPE" speedFactor="0.97" vaporized=""/>
    <tripinfo id="448" depart="168.00" departLane="-E2_0" departPos="5.10" departSpeed="0.00" departDelay="0.00" arrival="250.00" arrivalLane="47621504#5_0" arrivalPos="282.84" arrivalSpeed="18.85" duration="82.00" routeLength="924.42" waitingTime="0.00" waitingCount="0" stopTime="0.00" timeLoss="11.96" rerouteNo="0" devices="tripinfo_448" vType="DEFAULT_VEHTYPE" speedFactor="0.88" vaporized=""/>
    <tripinfo id="49" depart="23.00" departLane="E5_0" departPos="5.10" departSpeed="0.00" departDelay="4.62" arrival="253.00" arrivalLane="E3_1" arrivalPos="306.82" arrivalSpeed="5.54" duration="230.00" routeLength="1404.89" waitingTime="83.00" waitingCount="3" stopTime="0.00" timeLoss="110.61" rerouteNo="0" devices="tripinfo_49" vType="DEFAULT_VEHTYPE" speedFactor="0.85" vaporized=""/>
    <tripinfo id="155" depart="59.00" departLane="E20_0" departPos="5.10" departSpeed="0.00" departDelay="0.88" arrival="254.00" arrivalLane="-E5_0" arrivalPos="399.05" arrivalSpeed="15.33" duration="195.00" routeLength="1714.98" waitingTime="53.00" waitingCount="3" stopTime="0.00" timeLoss="82.46" rerouteNo="0" devices="tripinfo_155" vType="DEFAULT_VEHTYPE" speedFactor="1.12" vaporized=""/>
    <tripinfo id="288" depart="108.00" departLane="-E20_0" departPos="5.10" departSpeed="0.00" departDelay="0.00" arrival="254.00" arrivalLane="E10_0" arrivalPos="414.33" arrivalSpeed="14.55" duration="146.00" routeLength="1087.77" waitingTime="62.00" waitingCount="1" stopTime="0.00" timeLoss="81.03" rerouteNo="0" devices="tripinfo_288" vType="DEFAULT_VEHTYPE" speedFactor="1.10" vaporized=""/>
    <tripinfo id="105" depart="40.00" departLane="-E10_0" departPos="5.10" departSpeed="0.00" departDelay="0.62" arrival="261.00" arrivalLane="E23_1" arrivalPos="266.37" arrivalSpeed="5.28" duration="221.00" routeLength="1777.03" waitingTime="70.00" waitingCount="3" stopTime="0.00" timeLoss="106.68" rerouteNo="0" devices="tripinfo_105" vType="DEFAULT_VEHTYPE" speedFactor="1.07" vaporized=""/>
    <tripinfo id="169" depart="70.00" departLane="-E19_0" departPos="5.10" departSpeed="0.00" departDelay="6.62" arrival="261.00" arrivalLane="47693393#2_0" arrivalPos="294.24" arrivalSpeed="14.82" duration="191.00" routeLength="1622.33" waitingTime="38.00" waitingCount="1" stopTime="0.00" timeLoss="66.09" rerouteNo="0" devices="tripinfo_169" vType="DEFAULT_VEHTYPE" speedFactor="0.94" vaporized=""/>
    <tripinfo id="317" depart="123.00" departLane="-E1_0" departPos="5.10" departSpeed="0.00" departDelay="4.12" arrival="262.00" arrivalLane="47621504#4_1" arrivalPos="286.75" arrivalSpeed="8.19" duration="139.00" routeLength="675.28" waitingTime="80.00" waitingCount="2" stopTime="0.00" timeLoss="96.58" rerouteNo="0" devices="tripinfo_317" vType="DEFAULT_VEHTYPE" speedFactor="0.98" vaporized=""/>
    <tripinfo id="536" depart="201.00" departLane="-E25_0" departPos="5.10" departSpeed="0.00" departDelay="0.00" arrival="262.00" arrivalLane="-E16_0" arrivalPos="350.84" arrivalSpeed="12.83" duration="61.00" routeLength="685.74" waitingTime="0.00" waitingCount="0" stopTime="0.00" timeLoss="7.52" rerouteNo="0" devices="tripinfo_536" vType="DEFAULT_VEHTYPE" speedFactor="0.95" vaporized=""/>
    <tripinfo id="12" depart="5.00" departLane="E5_0" departPos="5.10" departSpeed="0.00" departDelay="0.50" arrival="263.00" arrivalLane="47693393#5_1" arrivalPos="315.08" arrivalSpeed="23.01" duration="258.00" routeLength="1034.60" waitingTime="175.00" waitingCount="2" stopTime="0.00" timeLoss="194.98" rerouteNo="0" devices="tripinfo_12" vType="DEFAULT_VEHTYPE" speedFactor="1.05" vaporized=""/>
    <tripinfo id="21" depart="8.00" departLane="-E1_0" departPos="5.10" departSpeed="0.00" departDelay="0.12" arrival="263.00" arrivalLane="47621504#5_1" arrivalPos="282.84" arrivalSpeed="21.35" duration="255.00" routeLength="986.23" waitingTime="178.00" waitingCount="2" stopTime="0.00" timeLoss="200.07" rerouteNo="0" devices="tripinfo_21" vType="DEFAULT_VEHTYPE" speedFactor="1.01" vaporized=""/>
    <tripinfo id="33" depart="14.00" departLane="-E1_0" departPos="5.10" departSpeed="0.00" departDelay="1.62" arrival="264.00" arrivalLane="-47621504#1_1" arrivalPos="333.17" arrivalSpeed="25.96" duration="250.00" routeLength="1000.21" waitingTime="177.00" waitingCount="1" stopTime="0.00" timeLoss="195.50" rerouteNo="0" devices="tripinfo_33" vType="DEFAULT_VEHTYPE" speedFactor="1.17" vaporized=""/>
    <tripinfo id="55" depart="21.00" departLane="E16_0" departPos="5.10" departSpeed="0.00" departDelay="0.38" arrival="265.00" arrivalLane="47621504#5_1" arrivalPos="282.84" arrivalSpeed="21.03" duration="244.00" routeLength="1620.90" waitingTime="112.00" waitingCount="2" stopTime="0.00" timeLoss="141.14" rerouteNo="0" devices="tripinfo_55" vType="DEFAULT_VEHTYPE" speedFactor="1.00" vaporized=""/>
    <tripinfo id="442" depart="166.00" departLane="E20_0" departPos="5.10" departSpeed="0.00" departDelay="0.25" arrival="265.00" arrivalLane="E17_0" arrivalPos="373.55" arrivalSpeed="14.15" duration="99.00" routeLength="1015.76" waitingTime="12.00" waitingCount="1" stopTime="0.00" timeLoss="31.06" rerouteNo="0" devices="tripinfo_442" vType="DEFAULT_VEHTYPE" speedFactor="1.11" vaporized=""/>
    <tripinfo id="36" depart="14.00" departLane="E16_0" departPos="5.10" departSpeed="0.00" departDelay="0.50" arrival="266.00" arrivalLane="47693393#5_1" arrivalPos="315.08" arrivalSpeed="20.96" duration="252.00" routeLength="1603.19" waitingTime="120.00" waitingCount="1" stopTime="0.00" timeLoss="139.70" rerouteNo="0" devices="tripinfo_36" vType="DEFAULT_VEHTYPE" speedFactor="0.97" vaporized=""/>
    <tripinfo id="107" depart="44.00" departLane="E5_0" departPos="5.10" departSpeed="0.00" departDelay="3.88" arrival="266.00" arrivalLane="E8_1" arrivalPos="236.52" arrivalSpeed="13.57" duration="222.00" routeLength="961.86" waitingTime="143.00" waitingCount="1" stopTime="0.00" timeLoss="162.11" rerouteNo="0" devices="tripinfo_107" vType="DEFAULT_VEHTYPE" speedFactor="1.03" vaporized=""/>
    <tripinfo id="23" depart="9.00" departLane="-47693393#5_0" departPos="5.10" departSpeed="0.00" departDelay="0.38" arrival="268.00" arrivalLane="47621504#5_1" arrivalPos="282.84" arrivalSpeed="19.26" duration="259.00" routeLength="1961.10" waitingTime="91.00" waitingCount="2" stopTime="0.00" timeLoss="123.76" rerouteNo="0" devices="tripinfo_23" vType="DEFAULT_VEHTYPE" speedFactor="0.89" vaporized=""/>
    <tripinfo id="207" depart="78.00" departLane="-E1_0" departPos="5.10" departSpeed="0.00" departDelay="0.38" arrival="268.00" arrivalLane="-47621504#1_1" arrivalPos="333.17" arrivalSpeed="21.18" duration="190.00" routeLength="1000.21" waitingTime="108.00" waitingCount="1" stopTime="0.00" timeLoss="124.51" rerouteNo="0" devices="tripinfo_207" vType="DEFAULT_VEHTYPE" speedFactor="0.97" vaporized=""/>
    <tripinfo id="225" depart="85.00" departLane="E20_0" departPos="5.10" departSpeed="0.00" departDelay="0.62" arrival="268.00" arrivalLane="E2_1" arrivalPos="256.37" arrivalSpeed="12.79" duration="183.00" routeLength="944.52" waitingTime="98.00" waitingCount="1" stopTime="0.00" timeLoss="112.28" rerouteNo="0" devices="tripinfo_225" vType="DEFAULT_VEHTYPE" speedFactor="0.97" vaporized=""/>
    <tripinfo id="307" depart="119.00" departLane="-E2_0" departPos="5.10" departSpeed="0.00" departDelay="3.88" arrival="268.00" arrivalLane="E1_0" arrivalPos="369.00" arrivalSpeed="12.50" duration="149.00" routeLength="1322.94" waitingTime="31.00" waitingCount="1" stopTime="0.00" timeLoss="58.12" rerouteNo="0" devices="tripinfo_307" vType="DEFAULT_VEHTYPE" speedFactor="0.99" vaporized=""/>
    <tripinfo id="403" depart="152.00" departLane="-E20_0" departPos="5.10" departSpeed="0.00" departDelay="0.88" arrival="268.00" arrivalLane="47693393#5_1" arrivalPos="315.08" arrivalSpeed="22.95" duration="116.00" routeLength="970.06" waitingTime="42.00" waitingCount="1" stopTime="0.00" timeLoss="59.08" rerouteNo="0" devices="tripinfo_403" vType="DEFAULT_VEHTYPE" speedFactor="1.09" vaporized=""/>
    <tripinfo id="118" depart="45.00" departLane="E19_0" departPos="5.10" departSpeed="0.00" departDelay="0.75" arrival="269.00" arrivalLane="47621504#5_1" arrivalPos="282.84" arrivalSpeed="21.60" duration="224.00" routeLength="1902.99" waitingTime="59.00" waitingCount="2" stopTime="0.00" timeLoss="98.67" rerouteNo="0" devices="tripinfo_118" vType="DEFAULT_VEHTYPE" speedFactor="0.99" vaporized=""/>
    <tripinfo id="318" depart="126.00" departLane="-E1_0" departPos="5.10" departSpeed="0.00" departDelay="6.75" arrival="269.00" arrivalLane="-47621504#1_1" arrivalPos="333.17" arrivalSpeed="23.85" duration="143.00" routeLength="1000.21" waitingTime="70.00" waitingCount="1" stopTime="0.00" timeLoss="89.42" rerouteNo="0" devices="tripinfo_318" vType="DEFAULT_VEHTYPE" speedFactor="1.18" vaporized=""/>
    <tripinfo id="95" depart="40.00" departLane="-E15_0" departPos="5.10" departSpeed="0.00" departDelay="4.38" arrival="270.00" arrivalLane="47621504#5_1" arrivalPos="282.84" arrivalSpeed="22.56" duration="230.00" routeLength="2031.05" waitingTime="55.00" waitingCount="2" stopTime="0.00" timeLoss="105.17" rerouteNo="0" devices="tripinfo_95" vType="DEFAULT_VEHTYPE" speedFactor="1.06" vaporized=""/>
    <tripinfo id="16" depart="6.00" departLane="-E20_0" departPos="5.10" departSpeed="0.00" departDelay="0.00" arrival="271.00" arrivalLane="E8_0" arrivalPos="236.52" arrivalSpeed="12.07" duration="265.00" routeLength="928.65" waitingTime="177.00" waitingCount="2" stopTime="0.00" timeLoss="196.98" rerouteNo="0" devices="tripinfo_16" vType="DEFAULT_VEHTYPE" speedFactor="0.88" vaporized=""/>
    <tripinfo id="99" depart="38.00" departLane="E5_0" departPos="5.10" departSpeed="0.00" departDelay="0.88" arrival="271.00" arrivalLane="E25_1" arrivalPos="330.97" arrivalSpeed="15.03" duration="233.00" routeLength="1418.00" waitingTime="111.00" waitingCount="1" stopTime="0.00" timeLoss="139.23" rerouteNo="0" devices="tripinfo_99" vType="DEFAULT_VEHTYPE" speedFactor="1.10" vaporized=""/>
    <tripinfo id="325" depart="129.00" departLane="-E1_0" departPos="5.10" departSpeed="0.00" departDelay="7.12" arrival="271.00" arrivalLane="-47621504#1_1" arrivalPos="333.17" arrivalSpeed="21.21" duration="142.00" routeLength="1000.21" waitingTime="63.00" waitingCount="1" stopTime="0.00" timeLoss="79.03" rerouteNo="0" devices="tripinfo_325" vType="DEFAULT_VEHTYPE" speedFactor="1.01" vaporized=""/>
    <tripinfo id="292" depart="110.00" departLane="E16_0" departPos="5.10" departSpeed="0.00" departDelay="0.50" arrival="272.00" arrivalLane="47621504#5_1" arrivalPos="282.84" arrivalSpeed="23.99" duration="162.00" routeLength="1620.90" waitingTime="31.00" waitingCount="1" stopTime="0.00" timeLoss="67.82" rerouteNo="0" devices="tripinfo_292" vType="DEFAULT_VEHTYPE" speedFactor="1.09" vaporized=""/>
    <tripinfo id="334" depart="131.00" departLane="-E2_0" departPos="5.10" departSpeed="0.00" departDelay="5.75" arrival="272.00" arrivalLane="E1_1" arrivalPos="369.00" arrivalSpeed="16.25" duration="141.00" routeLength="1322.94" waitingTime="21.00" waitingCount="1" stopTime="0.00" timeLoss="65.41" rerouteNo="0" devices="tripinfo_334" vType="DEFAULT_VEHTYPE" speedFactor="1.18" vaporized=""/>
    <tripinfo id="545" depart="205.00" departLane="E23_0" departPos="5.10" departSpeed="0.00" departDelay="0.62" arrival="272.00" arrivalLane="-47621504#1_1" arrivalPos="333.17" arrivalSpeed="22.52" duration="67.00" routeLength="622.18" waitingTime="19.00" waitingCount="1" stopTime="0.00" timeLoss="33.08" rerouteNo="0" devices="tripinfo_545" vType="DEFAULT_VEHTYPE" speedFactor="1.04" vaporized=""/>
    <tripinfo id="93" depart="35.00" departLane="47693411#4_0" departPos="5.10" departSpeed="0.00" departDelay="0.12" arrival="274.00" arrivalLane="47621504#5_1" arrivalPos="282.84" arrivalSpeed="19.56" duration="239.00" routeLength="2013.93" waitingTime="63.00" waitingCount="2" stopTime="0.00" timeLoss="98.94" rerouteNo="0" devices="tripinfo_93" vType="DEFAULT_VEHTYPE" speedFactor="0.92" vaporized=""/>
    <tripinfo id="127" depart="50.00" departLane="E5_0" departPos="5.10" departSpeed="0.00" departDelay="2.38" arrival="274.00" arrivalLane="E8_0" arrivalPos="236.52" arrivalSpeed="10.30" duration="224.00" routeLength="961.86" waitingTime="128.00" waitingCount="1" stopTime="0.00" timeLoss="148.74" rerouteNo="0" devices="tripinfo_127" vType="DEFAULT_VEHTYPE" speedFactor="0.82" vaporized=""/>
    <tripinfo id="260" depart="98.00" departLane="E5_0" departPos="5.10" departSpeed="0.00" departDelay="0.50" arrival="274.00" arrivalLane="47693393#5_1" arrivalPos="315.08" arrivalSpeed="16.28" duration="176.00" routeLength="1034.60" waitingTime="71.00" waitingCount="2" stopTime="0.00" timeLoss="88.05" rerouteNo="0" devices="tripinfo_260" vType="DEFAULT_VEHTYPE" speedFactor="0.75" vaporized=""/>
    <tripinfo id="485" depart="182.00" departLane="-E1_0" departPos="5.10" departSpeed="0.00" departDelay="0.12" arrival="274.00" arrivalLane="-47621504#1_1" arrivalPos="333.17" arrivalSpeed="23.84" duration="92.00" routeLength="1000.21" waitingTime="15.00" waitingCount="1" stopTime="0.00" timeLoss="33.38" rerouteNo="0" devices="tripinfo_485" vType="DEFAULT_VEHTYPE" speedFactor="1.08" vaporized=""/>
    <tripinfo id="591" depart="225.00" departLane="-47621504#5_0" departPos="5.10" departSpeed="0.00" departDelay="3.38" arrival="274.00" arrivalLane="E6_0" arrivalPos="330.11" arrivalSpeed="14.13" duration="49.00" routeLength="618.40" waitingTime="0.00" waitingCount="0" stopTime="0.00" timeLoss="12.66" rerouteNo="0" devices="tripinfo_591" vType="DEFAULT_VEHTYPE" speedFactor="1.06" vaporized=""/>
    <tripinfo id="66" depart="31.00" departLane="E16_0" departPos="5.10" departSpeed="0.00" departDelay="6.25" arrival="275.00" arrivalLane="E8_1" arrivalPos="236.52" arrivalSpeed="12.28" duration="244.00" routeLength="1561.78" waitingTime="101.00" waitingCount="1" stopTime="0.00" timeLoss="126.86" rerouteNo="0" devices="tripinfo_66" vType="DEFAULT_VEHTYPE" speedFactor="0.91" vaporized=""/>
    <tripinfo id="137" depart="52.00" departLane="-47693393#5_0" departPos="5.10" departSpeed="0.00" departDelay="0.62" arrival="275.00" arrivalLane="-E19_0" arrivalPos="273.06" arrivalSpeed="6.87" duration="223.00" routeLength="610.87" waitingTime="170.00" waitingCount="1" stopTime="0.00" timeLoss="187.98" rerouteNo="0" devices="tripinfo_137" vType="DEFAULT_VEHTYPE" speedFactor="1.02" vaporized=""/>
    <tripinfo id="519" depart="195.00" departLane="-E1_0" departPos="5.10" departSpeed="0.00" departDelay="0.38" arrival="275.00" arrivalLane="-47621504#1_1" arrivalPos="333.17" arrivalSpeed="22.98" duration="80.00" routeLength="1000.21" waitingTime="1.00" waitingCount="1" stopTime="0.00" timeLoss="19.96" rerouteNo="0" devices="tripinfo_519" vType="DEFAULT_VEHTYPE" speedFactor="1.05" vaporized=""/>
    <tripinfo id="168" depart="63.00" departLane="-E1_0" departPos="5.10" departSpeed="0.00" departDelay="0.00" arrival="276.00" arrivalLane="E25_0" arrivalPos="330.97" arrivalSpeed="12.62" duration="213.00" routeLength="1392.92" waitingTime="87.00" waitingCount="2" stopTime="0.00" timeLoss="110.39" rerouteNo="0" devices="tripinfo_168" vType="DEFAULT_VEHTYPE" speedFactor="0.98" vaporized=""/>
    <tripinfo id="324" depart="128.00" departLane="-E2_0" departPos="5.10" departSpeed="0.00" departDelay="6.50" arrival="276.00" arrivalLane="E1_0" arrivalPos="369.00" arrivalSpeed="12.65" duration="148.00" routeLength="1322.94" waitingTime="22.00" waitingCount="1" stopTime="0.00" timeLoss="51.60" rerouteNo="0" devices="tripinfo_324" vType="DEFAULT_VEHTYPE" speedFactor="0.94" vaporized=""/>
    <tripinfo id="566" depart="219.00" departLane="-E13_0" departPos="5.10" departSpeed="0.00" departDelay="6.75" arrival="276.00" arrivalLane="-47621504#1_0" arrivalPos="333.17" arrivalSpeed="20.19" duration="57.00" routeLength="719.70" waitingTime="0.00" waitingCount="0" stopTime="0.00" timeLoss="8.96" rerouteNo="0" devices="tripinfo_566" vType="DEFAULT_VEHTYPE" speedFactor="0.93" vaporized=""/>
    <tripinfo id="218" depart="82.00" departLane="-E10_0" departPos="5.10" departSpeed="0.00" departDelay="0.25" arrival="277.00" arrivalLane="E25_1" arrivalPos="330.97" arrivalSpeed="14.27" duration="195.00" routeLength="1734.73" waitingTime="42.00" waitingCount="2" stopTime="0.00" timeLoss="83.61" rerouteNo="0" devices="tripinfo_218" vType="DEFAULT_VEHTYPE" speedFactor="1.07" vaporized=""/>
    <tripinfo id="362" depart="137.00" departLane="E5_0" departPos="5.10" departSpeed="0.00" departDelay="1.25" arrival="277.00" arrivalLane="E8_2" arrivalPos="236.52" arrivalSpeed="15.48" duration="140.00" routeLength="961.86" waitingTime="58.00" waitingCount="1" stopTime="0.00" timeLoss="88.18" rerouteNo="0" devices="tripinfo_362" vType="DEFAULT_VEHTYPE" speedFactor="1.20" vaporized=""/>
    <tripinfo id="443" depart="167.00" departLane="-47693411#4_0" departPos="5.10" departSpeed="0.00" departDelay="0.88" arrival="277.00" arrivalLane="E1_1" arrivalPos="369.00" arrivalSpeed="15.96" duration="110.00" routeLength="1435.53" waitingTime="1.00" waitingCount="1" stopTime="0.00" timeLoss="26.05" rerouteNo="0" devices="tripinfo_443" vType="DEFAULT_VEHTYPE" speedFactor="1.24" vaporized=""/>
    <tripinfo id="40" depart="15.00" departLane="-E23_0" departPos="5.10" departSpeed="0.00" departDelay="0.00" arrival="278.00" arrivalLane="47621504#5_1" arrivalPos="282.84" arrivalSpeed="22.03" duration="263.00" routeLength="886.36" waitingTime="204.00" waitingCount="1" stopTime="0.00" timeLoss="217.04" rerouteNo="0" devices="tripinfo_40" vType="DEFAULT_VEHTYPE" speedFactor="1.03" vaporized=""/>
    <tripinfo id="54" depart="21.00" departLane="-E17_0" departPos="5.10" departSpeed="0.00" departDelay="0.75" arrival="278.00" arrivalLane="E8_1" arrivalPos="236.52" arrivalSpeed="13.58" duration="257.00" routeLength="1599.30" waitingTime="115.00" waitingCount="3" stopTime="0.00" timeLoss="148.89" rerouteNo="0" devices="tripinfo_54" vType="DEFAULT_VEHTYPE" speedFactor="1.00" vaporized=""/>
    <tripinfo id="194" depart="80.00" departLane="E5_0" departPos="5.10" departSpeed="0.00" departDelay="7.25" arrival="278.00" arrivalLane="E17_0" arrivalPos="373.55" arrivalSpeed="13.48" duration="198.00" routeLength="1442.18" waitingTime="68.00" waitingCount="1" stopTime="0.00" timeLoss="92.18" rerouteNo="0" devices="tripinfo_194" vType="DEFAULT_VEHTYPE" speedFactor="1.00" vaporized=""/>
    <tripinfo id="415" depart="157.00" departLane="E0_0" departPos="5.10" departSpeed="0.00" departDelay="1.38" arrival="278.00" arrivalLane="E1_0" arrivalPos="369.00" arrivalSpeed="14.86" duration="121.00" routeLength="1056.64" waitingTime="21.00" waitingCount="1" stopTime="0.00" timeLoss="55.44" rerouteNo="0" devices="tripinfo_415" vType="DEFAULT_VEHTYPE" speedFactor="1.07" vaporized=""/>
    <tripinfo id="430" depart="163.00" departLane="E0_0" departPos="5.10" departSpeed="0.00" departDelay="1.75" arrival="278.00" arrivalLane="E1_1" arrivalPos="369.00" arrivalSpeed="17.73" duration="115.00" routeLength="1056.64" waitingTime="20.00" waitingCount="1" stopTime="0.00" timeLoss="62.24" rerouteNo="0" devices="tripinfo_430" vType="DEFAULT_VEHTYPE" speedFactor="1.32" vaporized=""/>
    <tripinfo id="296" depart="111.00" departLane="-E1_0" departPos="5.10" departSpeed="0.00" departDelay="0.00" arrival="279.00" arrivalLane="E25_1" arrivalPos="330.97" arrivalSpeed="14.91" duration="168.00" routeLength="1392.92" waitingTime="41.00" waitingCount="1" stopTime="0.00" timeLoss="76.03" rerouteNo="0" devices="tripinfo_296" vType="DEFAULT_VEHTYPE" speedFactor="1.10" vaporized=""/>
    <tripinfo id="5" depart="2.00" departLane="-E1_0" departPos="5.10" departSpeed="0.00" departDelay="0.12" arrival="280.00" arrivalLane="E10_0" arrivalPos="414.33" arrivalSpeed="11.11" duration="278.00" routeLength="1881.91" waitingTime="96.00" waitingCount="2" stopTime="0.00" timeLoss="122.82" rerouteNo="0" devices="tripinfo_5" vType="DEFAULT_VEHTYPE" speedFactor="0.83" vaporized=""/>
    <tripinfo id="114" depart="44.00" departLane="-47693411#4_0" departPos="5.10" departSpeed="0.00" departDelay="1.25" arrival="280.00" arrivalLane="E8_1" arrivalPos="236.52" arrivalSpeed="15.17" duration="236.00" routeLength="1635.29" waitingTime="87.00" waitingCount="4" stopTime="0.00" timeLoss="128.65" rerouteNo="0" devices="tripinfo_114" vType="DEFAULT_VEHTYPE" speedFactor="1.10" vaporized=""/>
    <tripinfo id="82" depart="31.00" departLane="47693393#2_0" departPos="5.10" departSpeed="0.00" departDelay="0.25" arrival="281.00" arrivalLane="-47621504#4_2" arrivalPos="286.75" arrivalSpeed="7.33" duration="250.00" routeLength="1673.38" waitingTime="99.00" waitingCount="3" stopTime="0.00" timeLoss="144.84" rerouteNo="0" devices="tripinfo_82" vType="DEFAULT_VEHTYPE" speedFactor="1.02" vaporized=""/>
    <tripinfo id="467" depart="176.00" departLane="-E20_0" departPos="5.10" departSpeed="0.00" departDelay="0.88" arrival="282.00" arrivalLane="E8_1" arrivalPos="236.52" arrivalSpeed="13.46" duration="106.00" routeLength="928.65" waitingTime="21.00" waitingCount="1" stopTime="0.00" timeLoss="46.13" rerouteNo="0" devices="tripinfo_467" vType="DEFAULT_VEHTYPE" speedFactor="1.00" vaporized=""/>
    <tripinfo id="163" depart="62.00" departLane="-E13_0" departPos="5.10" departSpeed="0.00" departDelay="0.88" arrival="283.00" arrivalLane="E8_2" arrivalPos="236.52" arrivalSpeed="15.38" duration="221.00" routeLength="2009.84" waitingTime="41.00" waitingCount="3" stopTime="0.00" timeLoss="98.39" rerouteNo="0" devices="tripinfo_163" vType="DEFAULT_VEHTYPE" speedFactor="1.13" vaporized=""/>
    <tripinfo id="35" depart="17.00" departLane="-E1_0" departPos="5.10" departSpeed="0.00" departDelay="3.88" arrival="284.00" arrivalLane="E8_1" arrivalPos="236.52" arrivalSpeed="13.14" duration="267.00" routeLength="1722.79" waitingTime="101.00" waitingCount="3" stopTime="0.00" timeLoss="152.27" rerouteNo="0" devices="tripinfo_35" vType="DEFAULT_VEHTYPE" speedFactor="1.02" vaporized=""/>
    <tripinfo id="86" depart="33.00" departLane="-E2_0" departPos="5.10" departSpeed="0.00" departDelay="0.75" arrival="289.00" arrivalLane="E23_0" arrivalPos="266.37" arrivalSpeed="9.79" duration="256.00" routeLength="1238.38" waitingTime="139.00" waitingCount="3" stopTime="0.00" timeLoss="173.87" rerouteNo="0" devices="tripinfo_86" vType="DEFAULT_VEHTYPE" speedFactor="1.00" vaporized=""/>
    <tripinfo id="206" depart="78.00" departLane="-E6_0" departPos="5.10" departSpeed="0.00" departDelay="0.75" arrival="294.00" arrivalLane="47621504#4_0" arrivalPos="286.75" arrivalSpeed="14.32" duration="216.00" routeLength="1715.85" waitingTime="65.00" waitingCount="1" stopTime="0.00" timeLoss="98.58" rerouteNo="0" devices="tripinfo_206" vType="DEFAULT_VEHTYPE" speedFactor="1.00" vaporized=""/>
    <tripinfo id="336" depart="131.00" departLane="E5_0" departPos="5.10" departSpeed="0.00" departDelay="5.00" arrival="294.00" arrivalLane="47693393#2_0" arrivalPos="294.24" arrivalSpeed="14.17" duration="163.00" routeLength="1751.15" waitingTime="25.00" waitingCount="1" stopTime="0.00" timeLoss="54.26" rerouteNo="0" devices="tripinfo_336" vType="DEFAULT_VEHTYPE" speedFactor="1.16" vaporized=""/>
    <tripinfo id="130" depart="49.00" departLane="E16_0" departPos="5.10" departSpeed="0.00" departDelay="0.25" arrival="295.00" arrivalLane="E6_1" arrivalPos="330.11" arrivalSpeed="13.93" duration="246.00" routeLength="1665.08" waitingTime="101.00" waitingCount="2" stopTime="0.00" timeLoss="134.97" rerouteNo="0" devices="tripinfo_130" vType="DEFAULT_VEHTYPE" speedFactor="1.03" vaporized=""/>
    <tripinfo id="498" depart="187.00" departLane="-E13_0" departPos="5.10" departSpeed="0.00" departDelay="0.25" arrival="295.00" arrivalLane="E1_2" arrivalPos="369.00" arrivalSpeed="15.96" duration="108.00" routeLength="1062.67" waitingTime="26.00" waitingCount="1" stopTime="0.00" timeLoss="41.73" rerouteNo="0" devices="tripinfo_498" vType="DEFAULT_VEHTYPE" speedFactor="1.17" vaporized=""/>
    <tripinfo id="554" depart="209.00" departLane="-E25_0" departPos="5.10" departSpeed="0.00" departDelay="1.25" arrival="295.00" arrivalLane="47693393#5_0" arrivalPos="315.08" arrivalSpeed="19.82" duration="86.00" routeLength="1010.77" waitingTime="0.00" waitingCount="0" stopTime="0.00" timeLoss="11.93" rerouteNo="0" devices="tripinfo_554" vType="DEFAULT_VEHTYPE" speedFactor="0.90" vaporized=""/>
    <tripinfo id="548" depart="206.00" departLane="47621504#1_0" departPos="5.10" departSpeed="0.00" departDelay="0.50" arrival="296.00" arrivalLane="E13_2" arrivalPos="382.60" arrivalSpeed="15.71" duration="90.00" routeLength="735.55" waitingTime="36.00" waitingCount="1" stopTime="0.00" timeLoss="51.40" rerouteNo="0" devices="tripinfo_548" vType="DEFAULT_VEHTYPE" speedFactor="1.17" vaporized=""/>
    <tripinfo id="76" depart="30.00" departLane="-E15_0" departPos="5.10" departSpeed="0.00" departDelay="1.50" arrival="298.00" arrivalLane="E10_0" arrivalPos="414.33" arrivalSpeed="13.75" duration="268.00" routeLength="1405.70" waitingTime="154.00" waitingCount="1" stopTime="0.00" timeLoss="177.04" rerouteNo="0" devices="tripinfo_76" vType="DEFAULT_VEHTYPE" speedFactor="1.03" vaporized=""/>
    <tripinfo id="377" depart="142.00" departLane="E5_0" departPos="5.10" departSpeed="0.00" departDelay="0.62" arrival="298.00" arrivalLane="E15_1" arrivalPos="382.33" arrivalSpeed="14.11" duration="156.00" routeLength="1099.22" waitingTime="62.00" waitingCount="2" stopTime="0.00" timeLoss="81.41" rerouteNo="0" devices="tripinfo_377" vType="DEFAULT_VEHTYPE" speedFactor="1.08" vaporized=""/>
    <tripinfo id="100" depart="41.00" departLane="E5_0" departPos="5.10" departSpeed="0.00" departDelay="3.50" arrival="301.00" arrivalLane="E6_2" arrivalPos="330.11" arrivalSpeed="13.94" duration="260.00" routeLength="1820.19" waitingTime="106.00" waitingCount="3" stopTime="0.00" timeLoss="142.67" rerouteNo="0" devices="tripinfo_100" vType="DEFAULT_VEHTYPE" speedFactor="1.06" vaporized=""/>
    <tripinfo id="97" depart="43.00" departLane="-E15_0" departPos="5.10" departSpeed="0.00" departDelay="6.62" arrival="302.00" arrivalLane="E6_1" arrivalPos="330.11" arrivalSpeed="11.95" duration="259.00" routeLength="2075.23" waitingTime="61.00" waitingCount="2" stopTime="0.00" timeLoss="98.53" rerouteNo="0" devices="tripinfo_97" vType="DEFAULT_VEHTYPE" speedFactor="0.91" vaporized=""/>
    <tripinfo id="126" depart="48.00" departLane="-47621504#5_0" departPos="5.10" departSpeed="0.00" departDelay="0.75" arrival="302.00" arrivalLane="E1_0" arrivalPos="369.00" arrivalSpeed="14.27" duration="254.00" routeLength="970.87" waitingTime="176.00" waitingCount="1" stopTime="0.00" timeLoss="200.32" rerouteNo="0" devices="tripinfo_126" vType="DEFAULT_VEHTYPE" speedFactor="1.03" vaporized=""/>
    <tripinfo id="520" depart="195.00" departLane="-E8_0" departPos="5.10" departSpeed="0.00" departDelay="0.00" arrival="302.00" arrivalLane="E10_1" arrivalPos="414.33" arrivalSpeed="14.12" duration="107.00" routeLength="670.89" waitingTime="49.00" waitingCount="1" stopTime="0.00" timeLoss="58.96" rerouteNo="0" devices="tripinfo_520" vType="DEFAULT_VEHTYPE" speedFactor="1.03" vaporized=""/>
    <tripinfo id="521" depart="198.00" departLane="-E8_0" departPos="5.10" departSpeed="0.00" departDelay="2.62" arrival="302.00" arrivalLane="E10_2" arrivalPos="414.33" arrivalSpeed="14.70" duration="104.00" routeLength="670.89" waitingTime="48.00" waitingCount="1" stopTime="0.00" timeLoss="60.11" rerouteNo="0" devices="tripinfo_521" vType="DEFAULT_VEHTYPE" speedFactor="1.11" vaporized=""/>
    <tripinfo id="541" depart="204.00" departLane="-E13_0" departPos="5.10" departSpeed="0.00" departDelay="1.12" arrival="302.00" arrivalLane="E1_2" arrivalPos="369.00" arrivalSpeed="14.28" duration="98.00" routeLength="1062.67" waitingTime="12.00" waitingCount="1" stopTime="0.00" timeLoss="28.84" rerouteNo="0" devices="tripinfo_541" vType="DEFAULT_VEHTYPE" speedFactor="1.12" vaporized=""/>
    <tripinfo id="89" depart="34.00" departLane="-E15_0" departPos="5.10" departSpeed="0.00" departDelay="0.62" arrival="303.00" arrivalLane="E10_0" arrivalPos="414.33" arrivalSpeed="13.68" duration="269.00" routeLength="1405.70" waitingTime="153.00" waitingCount="1" stopTime="0.00" timeLoss="176.35" rerouteNo="0" devices="tripinfo_89" vType="DEFAULT_VEHTYPE" speedFactor="1.02" vaporized=""/>
    <tripinfo id="102" depart="39.00" departLane="-E2_0" departPos="5.10" departSpeed="0.00" departDelay="0.75" arrival="303.00" arrivalLane="-E5_0" arrivalPos="399.05" arrivalSpeed="13.00" duration="264.00" routeLength="1354.72" waitingTime="140.00" waitingCount="2" stopTime="0.00" timeLoss="162.28" rerouteNo="0" devices="tripinfo_102" vType="DEFAULT_VEHTYPE" speedFactor="0.97" vaporized=""/>
    <tripinfo id="702" depart="269.00" departLane="-E17_0" departPos="5.10" departSpeed="0.00" departDelay="5.75" arrival="303.00" arrivalLane="-E17_0" arrivalPos="373.55" arrivalSpeed="12.09" duration="34.00" routeLength="368.45" waitingTime="0.00" waitingCount="0" stopTime="0.00" timeLoss="4.75" rerouteNo="0" devices="tripinfo_702" vType="DEFAULT_VEHTYPE" speedFactor="0.94" vaporized=""/>
    <tripinfo id="41" depart="16.00" departLane="-E25_0" departPos="5.10" departSpeed="0.00" departDelay="0.62" arrival="304.00" arrivalLane="E6_1" arrivalPos="330.11" arrivalSpeed="12.16" duration="288.00" routeLength="1668.87" waitingTime="141.00" waitingCount="1" stopTime="0.00" timeLoss="168.63" rerouteNo="0" devices="tripinfo_41" vType="DEFAULT_VEHTYPE" speedFactor="0.96" vaporized=""/>
    <tripinfo id="502" depart="190.00" departLane="-E13_0" departPos="5.10" departSpeed="0.00" departDelay="1.75" arrival="304.00" arrivalLane="E1_1" arrivalPos="369.00" arrivalSpeed="12.61" duration="114.00" routeLength="1062.67" waitingTime="15.00" waitingCount="1" stopTime="0.00" timeLoss="29.83" rerouteNo="0" devices="tripinfo_502" vType="DEFAULT_VEHTYPE" speedFactor="0.93" vaporized=""/>
    <tripinfo id="51" depart="20.00" departLane="-E6_0" departPos="5.10" departSpeed="0.00" departDelay="0.88" arrival="305.00" arrivalLane="E13_1" arrivalPos="382.60" arrivalSpeed="16.00" duration="285.00" routeLength="1307.14" waitingTime="181.00" waitingCount="1" stopTime="0.00" timeLoss="209.82" rerouteNo="0" devices="tripinfo_51" vType="DEFAULT_VEHTYPE" speedFactor="1.17" vaporized=""/>
    <tripinfo id="52" depart="20.00" departLane="-E10_0" departPos="5.10" departSpeed="0.00" departDelay="0.50" arrival="305.00" arrivalLane="E15_2" arrivalPos="382.33" arrivalSpeed="13.40" duration="285.00" routeLength="1436.69" waitingTime="164.00" waitingCount="2" stopTime="0.00" timeLoss="190.17" rerouteNo="0" devices="tripinfo_52" vType="DEFAULT_VEHTYPE" speedFactor="1.02" vaporized=""/>
    <tripinfo id="101" depart="38.00" departLane="47621504#4_0" departPos="5.10" departSpeed="0.00" departDelay="0.12" arrival="305.00" arrivalLane="-E5_1" arrivalPos="399.05" arrivalSpeed="12.86" duration="267.00" routeLength="1769.87" waitingTime="112.00" waitingCount="2" stopTime="0.00" timeLoss="140.66" rerouteNo="0" devices="tripinfo_101" vType="DEFAULT_VEHTYPE" speedFactor="0.96" vaporized=""/>
    <tripinfo id="451" depart="172.00" departLane="E5_0" departPos="5.10" departSpeed="0.00" departDelay="2.88" arrival="306.00" arrivalLane="E15_0" arrivalPos="382.33" arrivalSpeed="12.04" duration="134.00" routeLength="1099.22" waitingTime="28.00" waitingCount="1" stopTime="0.00" timeLoss="43.52" rerouteNo="0" devices="tripinfo_451" vType="DEFAULT_VEHTYPE" speedFactor="0.89" vaporized=""/>
    <tripinfo id="590" depart="222.00" departLane="47621504#1_0" departPos="5.10" departSpeed="0.00" departDelay="0.75" arrival="306.00" arrivalLane="E25_0" arrivalPos="330.97" arrivalSpeed="14.59" duration="84.00" routeLength="1051.37" waitingTime="0.00" waitingCount="0" stopTime="0.00" timeLoss="19.20" rerouteNo="0" devices="tripinfo_590" vType="DEFAULT_VEHTYPE" speedFactor="1.06" vaporized=""/>
    <tripinfo id="58" depart="23.00" departLane="-E10_0" departPos="5.10" departSpeed="0.00" departDelay="1.25" arrival="307.00" arrivalLane="E15_2" arrivalPos="382.33" arrivalSpeed="13.48" duration="284.00" routeLength="1436.69" waitingTime="160.00" waitingCount="2" stopTime="0.00" timeLoss="189.61" rerouteNo="0" devices="tripinfo_58" vType="DEFAULT_VEHTYPE" speedFactor="1.02" vaporized=""/>
    <tripinfo id="295" depart="111.00" departLane="47621504#4_0" departPos="5.10" departSpeed="0.00" departDelay="0.38" arrival="307.00" arrivalLane="-E5_1" arrivalPos="399.05" arrivalSpeed="13.23" duration="196.00" routeLength="1769.87" waitingTime="35.00" waitingCount="2" stopTime="0.00" timeLoss="70.21" rerouteNo="0" devices="tripinfo_295" vType="DEFAULT_VEHTYPE" speedFactor="0.96" vaporized=""/>
    <tripinfo id="612" depart="231.00" departLane="-E8_0" departPos="5.10" departSpeed="0.00" departDelay="1.50" arrival="307.00" arrivalLane="E10_1" arrivalPos="414.33" arrivalSpeed="13.43" duration="76.00" routeLength="670.89" waitingTime="12.00" waitingCount="2" stopTime="0.00" timeLoss="27.56" rerouteNo="0" devices="tripinfo_612" vType="DEFAULT_VEHTYPE" speedFactor="1.02" vaporized=""/>
    <tripinfo id="46" depart="19.00" departLane="47621504#1_0" departPos="5.10" departSpeed="0.00" departDelay="1.75" arrival="308.00" arrivalLane="E1_1" arrivalPos="369.00" arrivalSpeed="12.89" duration="289.00" routeLength="1015.76" waitingTime="204.00" waitingCount="1" stopTime="0.00" timeLoss="223.99" rerouteNo="0" devices="tripinfo_46" vType="DEFAULT_VEHTYPE" speedFactor="1.00" vaporized=""/>
    <tripinfo id="83" depart="32.00" departLane="-E10_0" departPos="5.10" departSpeed="0.00" departDelay="0.88" arrival="308.00" arrivalLane="E16_0" arrivalPos="350.84" arrivalSpeed="10.22" duration="276.00" routeLength="1389.08" waitingTime="151.00" waitingCount="2" stopTime="0.00" timeLoss="179.94" rerouteNo="0" devices="tripinfo_83" vType="DEFAULT_VEHTYPE" speedFactor="0.97" vaporized=""/>
    <tripinfo id="153" depart="58.00" departLane="-E13_0" departPos="5.10" departSpeed="0.00" departDelay="0.62" arrival="308.00" arrivalLane="E6_1" arrivalPos="330.11" arrivalSpeed="12.45" duration="250.00" routeLength="1338.24" waitingTime="124.00" waitingCount="2" stopTime="0.00" timeLoss="153.73" rerouteNo="0" devices="tripinfo_153" vType="DEFAULT_VEHTYPE" speedFactor="0.93" vaporized=""/>
    <tripinfo id="272" depart="102.00" departLane="-E13_0" departPos="5.10" departSpeed="0.00" departDelay="0.00" arrival="308.00" arrivalLane="E17_0" arrivalPos="373.55" arrivalSpeed="10.49" duration="206.00" routeLength="1704.15" waitingTime="65.00" waitingCount="1" stopTime="0.00" timeLoss="87.37" rerouteNo="0" devices="tripinfo_272" vType="DEFAULT_VEHTYPE" speedFactor="1.05" vaporized=""/>
    <tripinfo id="376" depart="141.00" departLane="-E15_0" departPos="5.10" departSpeed="0.00" departDelay="0.00" arrival="308.00" arrivalLane="E10_0" arrivalPos="414.33" arrivalSpeed="14.42" duration="167.00" routeLength="1405.70" waitingTime="56.00" waitingCount="1" stopTime="0.00" timeLoss="80.73" rerouteNo="0" devices="tripinfo_376" vType="DEFAULT_VEHTYPE" speedFactor="1.10" vaporized=""/>
    <tripinfo id="7" depart="3.00" departLane="-E6_0" departPos="5.10" departSpeed="0.00" departDelay="0.38" arrival="310.00" arrivalLane="E13_0" arrivalPos="382.60" arrivalSpeed="11.86" duration="307.00" routeLength="1307.14" waitingTime="185.00" waitingCount="1" stopTime="0.00" timeLoss="207.83" rerouteNo="0" devices="tripinfo_7" vType="DEFAULT_VEHTYPE" speedFactor="0.89" vaporized=""/>
    <tripinfo id="140" depart="53.00" departLane="-E8_0" departPos="5.10" departSpeed="0.00" departDelay="0.50" arrival="310.00" arrivalLane="-E5_2" arrivalPos="399.05" arrivalSpeed="14.86" duration="257.00" routeLength="977.41" waitingTime="176.00" waitingCount="2" stopTime="0.00" timeLoss="200.86" rerouteNo="0" devices="tripinfo_140" vType="DEFAULT_VEHTYPE" speedFactor="1.11" vaporized=""/>
    <tripinfo id="310" depart="117.00" departLane="-E10_0" departPos="5.10" departSpeed="0.00" departDelay="0.75" arrival="310.00" arrivalLane="-E20_0" arrivalPos="350.11" arrivalSpeed="11.67" duration="193.00" routeLength="1493.85" waitingTime="36.00" waitingCount="2" stopTime="0.00" timeLoss="64.84" rerouteNo="0" devices="tripinfo_310" vType="DEFAULT_VEHTYPE" speedFactor="0.90" vaporized=""/>
    <tripinfo id="14" depart="6.00" departLane="47621504#4_0" departPos="5.10" departSpeed="0.00" departDelay="0.75" arrival="311.00" arrivalLane="E15_1" arrivalPos="382.33" arrivalSpeed="12.64" duration="305.00" routeLength="2054.21" waitingTime="127.00" waitingCount="2" stopTime="0.00" timeLoss="163.18" rerouteNo="0" devices="tripinfo_14" vType="DEFAULT_VEHTYPE" speedFactor="0.99" vaporized=""/>
    <tripinfo id="172" depart="65.00" departLane="-E13_0" departPos="5.10" departSpeed="0.00" departDelay="0.50" arrival="311.00" arrivalLane="E6_1" arrivalPos="330.11" arrivalSpeed="12.11" duration="246.00" routeLength="1338.24" waitingTime="116.00" waitingCount="1" stopTime="0.00" timeLoss="146.00" rerouteNo="0" devices="tripinfo_172" vType="DEFAULT_VEHTYPE" speedFactor="0.89" vaporized=""/>
    <tripinfo id="70" depart="27.00" departLane="-E2_0" departPos="5.10" departSpeed="0.00" departDelay="0.75" arrival="312.00" arrivalLane="E13_0" arrivalPos="382.60" arrivalSpeed="13.69" duration="285.00" routeLength="1631.09" waitingTime="144.00" waitingCount="2" stopTime="0.00" timeLoss="175.65" rerouteNo="0" devices="tripinfo_70" vType="DEFAULT_VEHTYPE" speedFactor="1.02" vaporized=""/>
    <tripinfo id="484" depart="182.00" departLane="-E23_0" departPos="5.10" departSpeed="0.00" departDelay="0.50" arrival="312.00" arrivalLane="E6_2" arrivalPos="330.11" arrivalSpeed="13.54" duration="130.00" routeLength="930.54" waitingTime="49.00" waitingCount="1" stopTime="0.00" timeLoss="68.78" rerouteNo="0" devices="tripinfo_484" vType="DEFAULT_VEHTYPE" speedFactor="0.98" vaporized=""/>
    <tripinfo id="515" depart="194.00" departLane="-E10_0" departPos="5.10" departSpeed="0.00" departDelay="0.88" arrival="312.00" arrivalLane="-E5_0" arrivalPos="399.05" arrivalSpeed="11.95" duration="118.00" routeLength="1152.35" waitingTime="13.00" waitingCount="1" stopTime="0.00" timeLoss="34.41" rerouteNo="0" devices="tripinfo_515" vType="DEFAULT_VEHTYPE" speedFactor="0.91" vaporized=""/>
    <tripinfo id="139" depart="53.00" departLane="-E10_0" departPos="5.10" departSpeed="0.00" departDelay="0.88" arrival="315.00" arrivalLane="E15_1" arrivalPos="382.33" arrivalSpeed="12.30" duration="262.00" routeLength="1436.69" waitingTime="126.00" waitingCount="2" stopTime="0.00" timeLoss="160.77" rerouteNo="0" devices="tripinfo_139" vType="DEFAULT_VEHTYPE" speedFactor="0.95" vaporized=""/>
    <tripinfo id="227" depart="86.00" departLane="-E10_0" departPos="5.10" departSpeed="0.00" departDelay="0.88" arrival="315.00" arrivalLane="E15_2" arrivalPos="382.33" arrivalSpeed="15.35" duration="229.00" routeLength="1436.69" waitingTime="112.00" waitingCount="1" stopTime="0.00" timeLoss="141.29" rerouteNo="0" devices="tripinfo_227" vType="DEFAULT_VEHTYPE" speedFactor="1.11" vaporized=""/>
    <tripinfo id="276" depart="106.00" departLane="-47693393#5_0" departPos="5.10" departSpeed="0.00" departDelay="2.50" arrival="317.00" arrivalLane="E22_0" arrivalPos="370.63" arrivalSpeed="12.03" duration="211.00" routeLength="1354.37" waitingTime="71.00" waitingCount="2" stopTime="0.00" timeLoss="106.29" rerouteNo="0" devices="tripinfo_276" vType="DEFAULT_VEHTYPE" speedFactor="0.87" vaporized=""/>
    <tripinfo id="394" depart="154.00" departLane="-E22_0" departPos="5.10" departSpeed="0.00" departDelay="6.25" arrival="317.00" arrivalLane="E0_0" arrivalPos="371.34" arrivalSpeed="15.11" duration="163.00" routeLength="1093.36" waitingTime="51.00" waitingCount="2" stopTime="0.00" timeLoss="95.74" rerouteNo="0" devices="tripinfo_394" vType="DEFAULT_VEHTYPE" speedFactor="1.19" vaporized=""/>
    <tripinfo id="686" depart="258.00" departLane="-E13_0" departPos="5.10" departSpeed="0.00" departDelay="0.75" arrival="317.00" arrivalLane="-47621504#1_0" arrivalPos="333.17" arrivalSpeed="18.61" duration="59.00" routeLength="719.70" waitingTime="0.00" waitingCount="0" stopTime="0.00" timeLoss="9.24" rerouteNo="0" devices="tripinfo_686" vType="DEFAULT_VEHTYPE" speedFactor="0.89" vaporized=""/>
    <tripinfo id="689" depart="261.00" departLane="-E13_0" departPos="5.10" departSpeed="0.00" departDelay="2.62" arrival="318.00" arrivalLane="-47621504#1_0" arrivalPos="333.17" arrivalSpeed="22.26" duration="57.00" routeLength="719.70" waitingTime="0.00" waitingCount="0" stopTime="0.00" timeLoss="20.81" rerouteNo="0" devices="tripinfo_689" vType="DEFAULT_VEHTYPE" speedFactor="1.22" vaporized=""/>
    <tripinfo id="304" depart="118.00" departLane="-47693393#5_0" departPos="5.10" departSpeed="0.00" departDelay="4.00" arrival="319.00" arrivalLane="-E5_0" arrivalPos="399.05" arrivalSpeed="12.93" duration="201.00" routeLength="1019.09" waitingTime="112.00" waitingCount="1" stopTime="0.00" timeLoss="133.38" rerouteNo="0" devices="tripinfo_304" vType="DEFAULT_VEHTYPE" speedFactor="0.98" vaporized=""/>
    <tripinfo id="188" depart="71.00" departLane="-E6_0" departPos="5.10" departSpeed="0.00" departDelay="0.50" arrival="320.00" arrivalLane="47693393#5_0" arrivalPos="315.08" arrivalSpeed="21.07" duration="249.00" routeLength="1989.26" waitingTime="82.00" waitingCount="2" stopTime="0.00" timeLoss="113.63" rerouteNo="0" devices="tripinfo_188" vType="DEFAULT_VEHTYPE" speedFactor="0.97" vaporized=""/>
    <tripinfo id="718" depart="270.00" departLane="-E13_0" departPos="5.10" departSpeed="0.00" departDelay="0.75" arrival="320.00" arrivalLane="-47621504#1_0" arrivalPos="333.17" arrivalSpeed="22.43" duration="50.00" routeLength="719.70" waitingTime="0.00" waitingCount="0" stopTime="0.00" timeLoss="11.41" rerouteNo="0" devices="tripinfo_718" vType="DEFAULT_VEHTYPE" speedFactor="1.14" vaporized=""/>
    <tripinfo id="331" depart="128.00" departLane="E5_0" departPos="5.10" departSpeed="0.00" departDelay="3.88" arrival="322.00" arrivalLane="-E20_0" arrivalPos="350.11" arrivalSpeed="13.19" duration="194.00" routeLength="1684.01" waitingTime="40.00" waitingCount="1" stopTime="0.00" timeLoss="71.93" rerouteNo="0" devices="tripinfo_331" vType="DEFAULT_VEHTYPE" speedFactor="1.02" vaporized=""/>
    <tripinfo id="346" depart="134.00" departLane="-E6_0" departPos="5.10" departSpeed="0.00" departDelay="4.25" arrival="322.00" arrivalLane="E6_2" arrivalPos="330.11" arrivalSpeed="14.79" duration="188.00" routeLength="2070.98" waitingTime="21.00" waitingCount="1" stopTime="0.00" timeLoss="57.73" rerouteNo="0" devices="tripinfo_346" vType="DEFAULT_VEHTYPE" speedFactor="1.11" vaporized=""/>
    <tripinfo id="720" depart="270.00" departLane="-E1_0" departPos="5.10" departSpeed="0.00" departDelay="0.00" arrival="325.00" arrivalLane="E23_0" arrivalPos="266.37" arrivalSpeed="13.85" duration="55.00" routeLength="639.30" waitingTime="0.00" waitingCount="0" stopTime="0.00" timeLoss="7.84" rerouteNo="0" devices="tripinfo_720" vType="DEFAULT_VEHTYPE" speedFactor="1.01" vaporized=""/>
    <tripinfo id="305" depart="119.00" departLane="-E6_0" departPos="5.10" departSpeed="0.00" departDelay="4.62" arrival="326.00" arrivalLane="47693393#5_0" arrivalPos="315.08" arrivalSpeed="20.53" duration="207.00" routeLength="1989.26" waitingTime="42.00" waitingCount="1" stopTime="0.00" timeLoss="70.65" rerouteNo="0" devices="tripinfo_305" vType="DEFAULT_VEHTYPE" speedFactor="0.96" vaporized=""/>
    <tripinfo id="663" depart="249.00" departLane="-E15_0" departPos="5.10" departSpeed="0.00" departDelay="0.38" arrival="326.00" arrivalLane="-E5_0" arrivalPos="399.05" arrivalSpeed="16.21" duration="77.00" routeLength="1068.57" waitingTime="0.00" waitingCount="0" stopTime="0.00" timeLoss="10.84" rerouteNo="0" devices="tripinfo_663" vType="DEFAULT_VEHTYPE" speedFactor="1.19" vaporized=""/>
    <tripinfo id="156" depart="59.00" departLane="-E10_0" departPos="5.10" departSpeed="0.00" departDelay="0.50" arrival="327.00" arrivalLane="-E16_1" arrivalPos="350.84" arrivalSpeed="10.95" duration="268.00" routeLength="1751.96" waitingTime="111.00" waitingCount="4" stopTime="0.00" timeLoss="165.22" rerouteNo="0" devices="tripinfo_156" vType="DEFAULT_VEHTYPE" speedFactor="1.18" vaporized=""/>
    <tripinfo id="350" depart="140.00" departLane="-E6_0" departPos="5.10" departSpeed="0.00" departDelay="8.75" arrival="329.00" arrivalLane="E6_1" arrivalPos="330.11" arrivalSpeed="13.74" duration="189.00" routeLength="2070.98" waitingTime="16.00" waitingCount="1" stopTime="0.00" timeLoss="47.30" rerouteNo="0" devices="tripinfo_350" vType="DEFAULT_VEHTYPE" speedFactor="1.02" vaporized=""/>
    <tripinfo id="197" depart="75.00" departLane="-47621504#4_0" departPos="5.10" departSpeed="0.00" departDelay="1.12" arrival="330.00" arrivalLane="47621504#5_0" arrivalPos="282.84" arrivalSpeed="18.86" duration="255.00" routeLength="1696.46" waitingTime="95.00" waitingCount="3" stopTime="0.00" timeLoss="130.01" rerouteNo="0" devices="tripinfo_197" vType="DEFAULT_VEHTYPE" speedFactor="0.87" vaporized=""/>
    <tripinfo id="479" depart="180.00" departLane="-E17_0" departPos="5.10" departSpeed="0.00" departDelay="0.38" arrival="331.00" arrivalLane="E16_1" arrivalPos="350.84" arrivalSpeed="11.70" duration="151.00" routeLength="1657.72" waitingTime="0.00" waitingCount="0" stopTime="0.00" timeLoss="20.90" rerouteNo="0" devices="tripinfo_479" vType="DEFAULT_VEHTYPE" speedFactor="0.94" vaporized=""/>
    <tripinfo id="656" depart="249.00" departLane="E5_0" departPos="5.10" departSpeed="0.00" departDelay="3.00" arrival="331.00" arrivalLane="E10_0" arrivalPos="414.33" arrivalSpeed="14.81" duration="82.00" routeLength="1120.98" waitingTime="0.00" waitingCount="0" stopTime="0.00" timeLoss="15.02" rerouteNo="0" devices="tripinfo_656" vType="DEFAULT_VEHTYPE" speedFactor="1.10" vaporized=""/>
    <tripinfo id="354" depart="133.00" departLane="-E10_0" departPos="5.10" departSpeed="0.00" departDelay="0.25" arrival="332.00" arrivalLane="-E20_1" arrivalPos="350.11" arrivalSpeed="11.20" duration="199.00" routeLength="1493.85" waitingTime="42.00" waitingCount="3" stopTime="0.00" timeLoss="80.79" rerouteNo="0" devices="tripinfo_354" vType="DEFAULT_VEHTYPE" speedFactor="0.98" vaporized=""/>
    <tripinfo id="751" depart="282.00" departLane="-47693393#5_0" departPos="5.10" departSpeed="0.00" departDelay="0.38" arrival="335.00" arrivalLane="E15_0" arrivalPos="382.33" arrivalSpeed="14.32" duration="53.00" routeLength="701.34" waitingTime="0.00" waitingCount="0" stopTime="0.00" timeLoss="12.37" rerouteNo="0" devices="tripinfo_751" vType="DEFAULT_VEHTYPE" speedFactor="1.06" vaporized=""/>
    <tripinfo id="210" depart="81.00" departLane="-E15_0" departPos="5.10" departSpeed="0.00" departDelay="2.25" arrival="336.00" arrivalLane="E15_2" arrivalPos="382.33" arrivalSpeed="14.14" duration="255.00" routeLength="2077.96" waitingTime="72.00" waitingCount="1" stopTime="0.00" timeLoss="117.33" rerouteNo="0" devices="tripinfo_210" vType="DEFAULT_VEHTYPE" speedFactor="1.10" vaporized=""/>
    <tripinfo id="289" depart="116.00" departLane="-E15_0" departPos="5.10" departSpeed="0.00" departDelay="7.62" arrival="336.00" arrivalLane="E2_0" arrivalPos="256.37" arrivalSpeed="16.44" duration="220.00" routeLength="1623.89" waitingTime="85.00" waitingCount="2" stopTime="0.00" timeLoss="122.61" rerouteNo="0" devices="tripinfo_289" vType="DEFAULT_VEHTYPE" speedFactor="1.19" vaporized=""/>
    <tripinfo id="159" depart="60.00" departLane="-47693411#4_0" departPos="5.10" departSpeed="0.00" departDelay="0.38" arrival="337.00" arrivalLane="E6_1" arrivalPos="330.11" arrivalSpeed="15.15" duration="277.00" routeLength="1103.35" waitingTime="184.00" waitingCount="2" stopTime="0.00" timeLoss="201.00" rerouteNo="0" devices="tripinfo_159" vType="DEFAULT_VEHTYPE" speedFactor="1.14" vaporized=""/>
    <tripinfo id="514" depart="202.00" departLane="-47693393#5_0" departPos="5.10" departSpeed="0.00" departDelay="9.25" arrival="337.00" arrivalLane="-E21_0" arrivalPos="263.57" arrivalSpeed="14.85" duration="135.00" routeLength="959.20" waitingTime="49.00" waitingCount="1" stopTime="0.00" timeLoss="77.16" rerouteNo="0" devices="tripinfo_514" vType="DEFAULT_VEHTYPE" speedFactor="1.08" vaporized=""/>
    <tripinfo id="653" depart="248.00" departLane="-E6_0" departPos="5.10" departSpeed="0.00" departDelay="3.12" arrival="337.00" arrivalLane="E1_0" arrivalPos="369.00" arrivalSpeed="11.69" duration="89.00" routeLength="998.99" waitingTime="0.00" waitingCount="0" stopTime="0.00" timeLoss="13.87" rerouteNo="0" devices="tripinfo_653" vType="DEFAULT_VEHTYPE" speedFactor="0.87" vaporized=""/>
    <tripinfo id="158" depart="61.00" departLane="-E15_0" departPos="5.10" departSpeed="0.00" departDelay="1.75" arrival="338.00" arrivalLane="E15_0" arrivalPos="382.33" arrivalSpeed="11.78" duration="277.00" routeLength="2077.96" waitingTime="79.00" waitingCount="1" stopTime="0.00" timeLoss="108.98" rerouteNo="0" devices="tripinfo_158" vType="DEFAULT_VEHTYPE" speedFactor="0.91" vaporized=""/>
    <tripinfo id="744" depart="282.00" departLane="-E13_0" departPos="5.10" departSpeed="0.00" departDelay="3.00" arrival="339.00" arrivalLane="-47621504#1_0" arrivalPos="333.17" arrivalSpeed="19.12" duration="57.00" routeLength="719.70" waitingTime="0.00" waitingCount="0" stopTime="0.00" timeLoss="8.87" rerouteNo="0" devices="tripinfo_744" vType="DEFAULT_VEHTYPE" speedFactor="0.92" vaporized=""/>
    <tripinfo id="94" depart="40.00" departLane="-E1_0" departPos="5.10" departSpeed="0.00" departDelay="4.75" arrival="341.00" arrivalLane="E1_1" arrivalPos="369.00" arrivalSpeed="15.15" duration="301.00" routeLength="2149.06" waitingTime="128.00" waitingCount="2" stopTime="0.00" timeLoss="163.51" rerouteNo="0" devices="tripinfo_94" vType="DEFAULT_VEHTYPE" speedFactor="1.09" vaporized=""/>
    <tripinfo id="540" depart="203.00" departLane="-E17_0" departPos="5.10" departSpeed="0.00" departDelay="0.50" arrival="341.00" arrivalLane="47621504#4_0" arrivalPos="286.75" arrivalSpeed="17.48" duration="138.00" routeLength="1347.47" waitingTime="18.00" waitingCount="1" stopTime="0.00" timeLoss="59.81" rerouteNo="0" devices="tripinfo_540" vType="DEFAULT_VEHTYPE" speedFactor="1.17" vaporized=""/>
    <tripinfo id="640" depart="240.00" departLane="-47621504#5_0" departPos="5.10" departSpeed="0.00" departDelay="0.00" arrival="341.00" arrivalLane="-E0_0" arrivalPos="371.34" arrivalSpeed="7.96" duration="101.00" routeLength="674.21" waitingTime="28.00" waitingCount="2" stopTime="0.00" timeLoss="55.59" rerouteNo="0" devices="tripinfo_640" vType="DEFAULT_VEHTYPE" speedFactor="0.93" vaporized=""/>
    <tripinfo id="71" depart="27.00" departLane="-E10_0" departPos="5.10" departSpeed="0.00" departDelay="0.38" arrival="342.00" arrivalLane="E6_0" arrivalPos="330.11" arrivalSpeed="13.43" duration="315.00" routeLength="1545.55" waitingTime="164.00" waitingCount="3" stopTime="0.00" timeLoss="193.30" rerouteNo="0" devices="tripinfo_71" vType="DEFAULT_VEHTYPE" speedFactor="0.97" vaporized=""/>
    <tripinfo id="79" depart="31.00" departLane="-E1_0" departPos="5.10" departSpeed="0.00" departDelay="1.38" arrival="342.00" arrivalLane="-E5_0" arrivalPos="399.05" arrivalSpeed="14.98" duration="311.00" routeLength="1565.57" waitingTime="169.00" waitingCount="3" stopTime="0.00" timeLoss="207.02" rerouteNo="0" devices="tripinfo_79" vType="DEFAULT_VEHTYPE" speedFactor="1.09" vaporized=""/>
    <tripinfo id="606" depart="228.00" departLane="E21_0" departPos="5.10" departSpeed="0.00" departDelay="0.75" arrival="342.00" arrivalLane="47693393#5_0" arrivalPos="315.08" arrivalSpeed="20.85" duration="114.00" routeLength="959.19" waitingTime="27.00" waitingCount="1" stopTime="0.00" timeLoss="48.06" rerouteNo="0" devices="tripinfo_606" vType="DEFAULT_VEHTYPE" speedFactor="0.95" vaporized=""/>
    <tripinfo id="38" depart="15.00" departLane="E22_0" departPos="5.10" departSpeed="0.00" departDelay="0.75" arrival="343.00" arrivalLane="E10_0" arrivalPos="414.33" arrivalSpeed="15.15" duration="328.00" routeLength="1863.47" waitingTime="176.00" waitingCount="2" stopTime="0.00" timeLoss="205.12" rerouteNo="0" devices="tripinfo_38" vType="DEFAULT_VEHTYPE" speedFactor="1.10" vaporized=""/>
    <tripinfo id="96" depart="36.00" departLane="-E10_0" departPos="5.10" departSpeed="0.00" departDelay="0.00" arrival="343.00" arrivalLane="E6_1" arrivalPos="330.11" arrivalSpeed="13.98" duration="307.00" routeLength="1545.55" waitingTime="162.00" waitingCount="2" stopTime="0.00" timeLoss="190.04" rerouteNo="0" devices="tripinfo_96" vType="DEFAULT_VEHTYPE" speedFactor="1.01" vaporized=""/>
    <tripinfo id="243" depart="101.00" departLane="-E15_0" departPos="5.10" departSpeed="0.00" departDelay="9.88" arrival="343.00" arrivalLane="E2_0" arrivalPos="256.37" arrivalSpeed="13.66" duration="242.00" routeLength="1623.89" waitingTime="90.00" waitingCount="2" stopTime="0.00" timeLoss="123.12" rerouteNo="0" devices="tripinfo_243" vType="DEFAULT_VEHTYPE" speedFactor="0.99" vaporized=""/>
    <tripinfo id="78" depart="30.00" departLane="-E13_0" departPos="5.10" departSpeed="0.00" departDelay="0.75" arrival="344.00" arrivalLane="E13_0" arrivalPos="382.60" arrivalSpeed="13.19" duration="314.00" routeLength="2114.56" waitingTime="127.00" waitingCount="2" stopTime="0.00" timeLoss="159.65" rerouteNo="0" devices="tripinfo_78" vType="DEFAULT_VEHTYPE" speedFactor="1.01" vaporized=""/>
    <tripinfo id="383" depart="144.00" departLane="-E15_0" departPos="5.10" departSpeed="0.00" departDelay="0.38" arrival="344.00" arrivalLane="E2_1" arrivalPos="256.37" arrivalSpeed="15.72" duration="200.00" routeLength="1623.89" waitingTime="55.00" waitingCount="1" stopTime="0.00" timeLoss="97.38" rerouteNo="0" devices="tripinfo_383" vType="DEFAULT_VEHTYPE" speedFactor="1.14" vaporized=""/>
    <tripinfo id="177" depart="74.00" departLane="E5_0" departPos="5.10" departSpeed="0.00" departDelay="7.62" arrival="346.00" arrivalLane="-E5_0" arrivalPos="399.05" arrivalSpeed="13.31" duration="272.00" routeLength="2110.43" waitingTime="92.00" waitingCount="1" stopTime="0.00" timeLoss="121.63" rerouteNo="0" devices="tripinfo_177" vType="DEFAULT_VEHTYPE" speedFactor="1.03" vaporized=""/>
    <tripinfo id="771" depart="294.00" departLane="-E13_0" departPos="5.10" departSpeed="0.00" departDelay="4.88" arrival="346.00" arrivalLane="-47621504#1_0" arrivalPos="333.17" arrivalSpeed="20.66" duration="52.00" routeLength="719.70" waitingTime="0.00" waitingCount="0" stopTime="0.00" timeLoss="7.24" rerouteNo="0" devices="tripinfo_771" vType="DEFAULT_VEHTYPE" speedFactor="0.97" vaporized=""/>
    <tripinfo id="123" depart="47.00" departLane="-E10_0" departPos="5.10" departSpeed="0.00" departDelay="0.88" arrival="347.00" arrivalLane="E1_1" arrivalPos="369.00" arrivalSpeed="13.75" duration="300.00" routeLength="1882.37" waitingTime="135.00" waitingCount="3" stopTime="0.00" timeLoss="173.77" rerouteNo="0" devices="tripinfo_123" vType="DEFAULT_VEHTYPE" speedFactor="1.02" vaporized=""/>
    <tripinfo id="378" depart="142.00" departLane="-E21_0" departPos="5.10" departSpeed="0.00" departDelay="0.25" arrival="347.00" arrivalLane="E1_0" arrivalPos="369.00" arrivalSpeed="12.04" duration="205.00" routeLength="1050.00" waitingTime="104.00" waitingCount="1" stopTime="0.00" timeLoss="122.25" rerouteNo="0" devices="tripinfo_378" vType="DEFAULT_VEHTYPE" speedFactor="0.92" vaporized=""/>
    <tripinfo id="538" depart="205.00" departLane="-E6_0" departPos="5.10" departSpeed="0.00" departDelay="3.25" arrival="347.00" arrivalLane="E21_0" arrivalPos="263.57" arrivalSpeed="12.06" duration="142.00" routeLength="1288.54" waitingTime="17.00" waitingCount="1" stopTime="0.00" timeLoss="47.97" rerouteNo="0" devices="tripinfo_538" vType="DEFAULT_VEHTYPE" speedFactor="0.93" vaporized=""/>
    <tripinfo id="615" depart="235.00" departLane="-E25_0" departPos="5.10" departSpeed="0.00" departDelay="4.38" arrival="347.00" arrivalLane="E15_0" arrivalPos="382.33" arrivalSpeed="13.39" duration="112.00" routeLength="1095.87" waitingTime="15.00" waitingCount="1" stopTime="0.00" timeLoss="32.17" rerouteNo="0" devices="tripinfo_615" vType="DEFAULT_VEHTYPE" speedFactor="1.00" vaporized=""/>
    <tripinfo id="11" depart="5.00" departLane="-E13_0" departPos="5.10" departSpeed="0.00" departDelay="0.88" arrival="348.00" arrivalLane="-E5_0" arrivalPos="399.05" arrivalSpeed="14.19" duration="343.00" routeLength="1852.62" waitingTime="180.00" waitingCount="3" stopTime="0.00" timeLoss="211.04" rerouteNo="0" devices="tripinfo_11" vType="DEFAULT_VEHTYPE" speedFactor="1.03" vaporized=""/>
    <tripinfo id="17" depart="7.00" departLane="-E15_0" departPos="5.10" departSpeed="0.00" departDelay="0.62" arrival="348.00" arrivalLane="E13_0" arrivalPos="382.60" arrivalSpeed="12.99" duration="341.00" routeLength="1567.55" waitingTime="194.00" waitingCount="3" stopTime="0.00" timeLoss="220.26" rerouteNo="0" devices="tripinfo_17" vType="DEFAULT_VEHTYPE" speedFactor="0.94" vaporized=""/>
    <tripinfo id="455" depart="171.00" departLane="-E2_0" departPos="5.10" departSpeed="0.00" departDelay="0.38" arrival="348.00" arrivalLane="E6_0" arrivalPos="330.11" arrivalSpeed="11.75" duration="177.00" routeLength="990.76" waitingTime="81.00" waitingCount="1" stopTime="0.00" timeLoss="95.69" rerouteNo="0" devices="tripinfo_455" vType="DEFAULT_VEHTYPE" speedFactor="0.89" vaporized=""/>
    <tripinfo id="468" depart="176.00" departLane="-E2_0" departPos="5.10" departSpeed="0.00" departDelay="0.50" arrival="348.00" arrivalLane="E6_1" arrivalPos="330.11" arrivalSpeed="14.30" duration="172.00" routeLength="990.76" waitingTime="80.00" waitingCount="1" stopTime="0.00" timeLoss="103.40" rerouteNo="0" devices="tripinfo_468" vType="DEFAULT_VEHTYPE" speedFactor="1.06" vaporized=""/>
    <tripinfo id="625" depart="235.00" departLane="-E2_0" departPos="5.10" departSpeed="0.00" departDelay="0.62" arrival="348.00" arrivalLane="E10_1" arrivalPos="414.33" arrivalSpeed="14.45" duration="113.00" routeLength="1068.66" waitingTime="15.00" waitingCount="2" stopTime="0.00" timeLoss="35.33" rerouteNo="0" devices="tripinfo_625" vType="DEFAULT_VEHTYPE" speedFactor="1.08" vaporized=""/>
    <tripinfo id="120" depart="52.00" departLane="-E15_0" departPos="5.10" departSpeed="0.00" departDelay="7.00" arrival="349.00" arrivalLane="E13_1" arrivalPos="382.60" arrivalSpeed="12.77" duration="297.00" routeLength="1567.55" waitingTime="153.00" waitingCount="2" stopTime="0.00" timeLoss="177.14" rerouteNo="0" devices="tripinfo_120" vType="DEFAULT_VEHTYPE" speedFactor="0.94" vaporized=""/>
    <tripinfo id="208" depart="78.00" departLane="-E10_0" departPos="5.10" departSpeed="0.00" departDelay="0.00" arrival="349.00" arrivalLane="E10_0" arrivalPos="414.33" arrivalSpeed="12.24" duration="271.00" routeLength="2205.66" waitingTime="71.00" waitingCount="1" stopTime="0.00" timeLoss="104.00" rerouteNo="0" devices="tripinfo_208" vType="DEFAULT_VEHTYPE" speedFactor="0.96" vaporized=""/>
    <tripinfo id="275" depart="107.00" departLane="-E6_0" departPos="5.10" departSpeed="0.00" departDelay="3.88" arrival="349.00" arrivalLane="E15_1" arrivalPos="382.33" arrivalSpeed="13.03" duration="242.00" routeLength="2074.36" waitingTime="57.00" waitingCount="2" stopTime="0.00" timeLoss="94.09" rerouteNo="0" devices="tripinfo_275" vType="DEFAULT_VEHTYPE" speedFactor="0.97" vaporized=""/>
    <tripinfo id="504" depart="190.00" departLane="47621504#4_0" departPos="5.10" departSpeed="0.00" departDelay="1.00" arrival="349.00" arrivalLane="E1_1" arrivalPos="369.00" arrivalSpeed="15.41" duration="159.00" routeLength="1755.43" waitingTime="18.00" waitingCount="1" stopTime="0.00" timeLoss="49.43" rerouteNo="0" devices="tripinfo_504" vType="DEFAULT_VEHTYPE" speedFactor="1.11" vaporized=""/>
    <tripinfo id="347" depart="131.00" departLane="47621504#1_0" departPos="5.10" departSpeed="0.00" departDelay="0.88" arrival="350.00" arrivalLane="E15_0" arrivalPos="382.33" arrivalSpeed="10.44" duration="219.00" routeLength="1499.45" waitingTime="79.00" waitingCount="1" stopTime="0.00" timeLoss="97.37" rerouteNo="0" devices="tripinfo_347" vType="DEFAULT_VEHTYPE" speedFactor="0.82" vaporized=""/>
    <tripinfo id="138" depart="55.00" departLane="-47693393#5_0" departPos="5.10" departSpeed="0.00" departDelay="3.25" arrival="351.00" arrivalLane="E13_0" arrivalPos="382.60" arrivalSpeed="13.27" duration="296.00" routeLength="1497.60" waitingTime="161.00" waitingCount="3" stopTime="0.00" timeLoss="195.69" rerouteNo="0" devices="tripinfo_138" vType="DEFAULT_VEHTYPE" speedFactor="1.00" vaporized=""/>
    <tripinfo id="179" depart="68.00" departLane="-47693393#5_0" departPos="5.10" departSpeed="0.00" departDelay="0.88" arrival="351.00" arrivalLane="E1_0" arrivalPos="369.00" arrivalSpeed="13.70" duration="283.00" routeLength="1750.73" waitingTime="134.00" waitingCount="3" stopTime="0.00" timeLoss="170.41" rerouteNo="0" devices="tripinfo_179" vType="DEFAULT_VEHTYPE" speedFactor="1.06" vaporized=""/>
    <tripinfo id="184" depart="69.00" departLane="-47621504#4_0" departPos="5.10" departSpeed="0.00" departDelay="0.00" arrival="351.00" arrivalLane="E6_0" arrivalPos="330.11" arrivalSpeed="12.81" duration="282.00" routeLength="1762.80" waitingTime="120.00" waitingCount="4" stopTime="0.00" timeLoss="153.30" rerouteNo="0" devices="tripinfo_184" vType="DEFAULT_VEHTYPE" speedFactor="0.94" vaporized=""/>
    <tripinfo id="302" depart="116.00" departLane="-E6_0" departPos="5.10" departSpeed="0.00" departDelay="2.75" arrival="351.00" arrivalLane="E15_1" arrivalPos="382.33" arrivalSpeed="12.37" duration="235.00" routeLength="2074.36" waitingTime="54.00" waitingCount="2" stopTime="0.00" timeLoss="88.16" rerouteNo="0" devices="tripinfo_302" vType="DEFAULT_VEHTYPE" speedFactor="0.98" vaporized=""/>
    <tripinfo id="404" depart="157.00" departLane="-E22_0" departPos="5.10" departSpeed="0.00" departDelay="5.50" arrival="351.00" arrivalLane="E13_1" arrivalPos="382.60" arrivalSpeed="14.49" duration="194.00" routeLength="1431.22" waitingTime="67.00" waitingCount="1" stopTime="0.00" timeLoss="98.98" rerouteNo="0" devices="tripinfo_404" vType="DEFAULT_VEHTYPE" speedFactor="1.10" vaporized=""/>
    <tripinfo id="576" depart="218.00" departLane="-E6_0" departPos="5.10" departSpeed="0.00" departDelay="2.00" arrival="351.00" arrivalLane="47621504#5_2" arrivalPos="282.84" arrivalSpeed="22.00" duration="133.00" routeLength="633.31" waitingTime="86.00" waitingCount="1" stopTime="0.00" timeLoss="95.01" rerouteNo="0" devices="tripinfo_576" vType="DEFAULT_VEHTYPE" speedFactor="1.02" vaporized=""/>
    <tripinfo id="131" depart="50.00" departLane="-E13_0" departPos="5.10" departSpeed="0.00" departDelay="0.88" arrival="352.00" arrivalLane="-E5_0" arrivalPos="399.05" arrivalSpeed="13.74" duration="302.00" routeLength="1852.62" waitingTime="127.00" waitingCount="3" stopTime="0.00" timeLoss="175.72" rerouteNo="0" devices="tripinfo_131" vType="DEFAULT_VEHTYPE" speedFactor="1.07" vaporized=""/>
    <tripinfo id="193" depart="73.00" departLane="-47693393#5_0" departPos="5.10" departSpeed="0.00" departDelay="0.62" arrival="352.00" arrivalLane="E1_0" arrivalPos="369.00" arrivalSpeed="14.29" duration="279.00" routeLength="1750.73" waitingTime="129.00" waitingCount="3" stopTime="0.00" timeLoss="167.31" rerouteNo="0" devices="tripinfo_193" vType="DEFAULT_VEHTYPE" speedFactor="1.07" vaporized=""/>
    <tripinfo id="293" depart="110.00" departLane="-E19_0" departPos="5.10" departSpeed="0.00" departDelay="0.12" arrival="352.00" arrivalLane="E15_2" arrivalPos="382.33" arrivalSpeed="14.94" duration="242.00" routeLength="1716.54" waitingTime="84.00" waitingCount="4" stopTime="0.00" timeLoss="131.80" rerouteNo="0" devices="tripinfo_293" vType="DEFAULT_VEHTYPE" speedFactor="1.14" vaporized=""/>
    <tripinfo id="312" depart="120.00" departLane="-E20_0" departPos="5.10" departSpeed="0.00" departDelay="3.00" arrival="352.00" arrivalLane="E20_0" arrivalPos="350.11" arrivalSpeed="15.23" duration="232.00" routeLength="2617.85" waitingTime="24.00" waitingCount="1" stopTime="0.00" timeLoss="60.73" rerouteNo="0" devices="tripinfo_312" vType="DEFAULT_VEHTYPE" speedFactor="1.11" vaporized=""/>
    <tripinfo id="646" depart="243.00" departLane="E5_0" departPos="5.10" departSpeed="0.00" departDelay="0.75" arrival="352.00" arrivalLane="E2_0" arrivalPos="256.37" arrivalSpeed="14.01" duration="109.00" routeLength="1339.17" waitingTime="0.00" waitingCount="0" stopTime="0.00" timeLoss="16.15" rerouteNo="0" devices="tripinfo_646" vType="DEFAULT_VEHTYPE" speedFactor="1.04" vaporized=""/>
    <tripinfo id="254" depart="98.00" departLane="-47621504#5_0" departPos="5.10" departSpeed="0.00" departDelay="2.75" arrival="353.00" arrivalLane="47693411#4_0" arrivalPos="350.47" arrivalSpeed="9.64" duration="255.00" routeLength="1052.42" waitingTime="140.00" waitingCount="3" stopTime="0.00" timeLoss="168.63" rerouteNo="0" devices="tripinfo_254" vType="DEFAULT_VEHTYPE" speedFactor="0.88" vaporized=""/>
    <tripinfo id="571" depart="216.00" departLane="-E15_0" departPos="5.10" departSpeed="0.00" departDelay="1.88" arrival="353.00" arrivalLane="47693393#5_2" arrivalPos="315.08" arrivalSpeed="21.97" duration="137.00" routeLength="717.16" waitingTime="83.00" waitingCount="1" stopTime="0.00" timeLoss="94.37" rerouteNo="0" devices="tripinfo_571" vType="DEFAULT_VEHTYPE" speedFactor="1.03" vaporized=""/>
    <tripinfo id="196" depart="74.00" departLane="-E10_0" departPos="5.10" departSpeed="0.00" departDelay="0.50" arrival="354.00" arrivalLane="E13_0" arrivalPos="382.60" arrivalSpeed="13.78" duration="280.00" routeLength="2169.32" waitingTime="95.00" waitingCount="2" stopTime="0.00" timeLoss="133.00" rerouteNo="0" devices="tripinfo_196" vType="DEFAULT_VEHTYPE" speedFactor="1.03" vaporized=""/>
    <tripinfo id="215" depart="81.00" departLane="-47693393#5_0" departPos="5.10" departSpeed="0.00" departDelay="0.38" arrival="354.00" arrivalLane="E1_0" arrivalPos="369.00" arrivalSpeed="14.44" duration="273.00" routeLength="1750.73" waitingTime="120.00" waitingCount="3" stopTime="0.00" timeLoss="163.06" rerouteNo="0" devices="tripinfo_215" vType="DEFAULT_VEHTYPE" speedFactor="1.09" vaporized=""/>
    <tripinfo id="311" depart="117.00" departLane="-E1_0" departPos="5.10" departSpeed="0.00" departDelay="0.38" arrival="354.00" arrivalLane="-E20_0" arrivalPos="350.11" arrivalSpeed="11.26" duration="237.00" routeLength="1139.15" waitingTime="126.00" waitingCount="2" stopTime="0.00" timeLoss="161.48" rerouteNo="0" devices="tripinfo_311" vType="DEFAULT_VEHTYPE" speedFactor="1.09" vaporized=""/>
    <tripinfo id="506" depart="190.00" departLane="-E25_0" departPos="5.10" departSpeed="0.00" departDelay="0.25" arrival="354.00" arrivalLane="-47621504#1_2" arrivalPos="333.17" arrivalSpeed="22.43" duration="164.00" routeLength="1082.29" waitingTime="74.00" waitingCount="2" stopTime="0.00" timeLoss="94.33" rerouteNo="0" devices="tripinfo_506" vType="DEFAULT_VEHTYPE" speedFactor="1.01" vaporized=""/>
    <tripinfo id="641" depart="241.00" departLane="-E6_0" departPos="5.10" departSpeed="0.00" departDelay="0.62" arrival="354.00" arrivalLane="47621504#5_2" arrivalPos="282.84" arrivalSpeed="22.75" duration="113.00" routeLength="633.31" waitingTime="64.00" waitingCount="1" stopTime="0.00" timeLoss="76.05" rerouteNo="0" devices="tripinfo_641" vType="DEFAULT_VEHTYPE" speedFactor="1.06" vaporized=""/>
    <tripinfo id="25" depart="10.00" departLane="-E13_0" departPos="5.10" departSpeed="0.00" departDelay="0.62" arrival="355.00" arrivalLane="-E5_0" arrivalPos="399.05" arrivalSpeed="11.82" duration="345.00" routeLength="1852.62" waitingTime="160.00" waitingCount="3" stopTime="0.00" timeLoss="190.48" rerouteNo="0" devices="tripinfo_25" vType="DEFAULT_VEHTYPE" speedFactor="0.87" vaporized=""/>
    <tripinfo id="268" depart="101.00" departLane="-E1_0" departPos="5.10" departSpeed="0.00" departDelay="0.50" arrival="355.00" arrivalLane="E15_0" arrivalPos="382.33" arrivalSpeed="12.50" duration="254.00" routeLength="1820.28" waitingTime="75.00" waitingCount="2" stopTime="0.00" timeLoss="116.21" rerouteNo="0" devices="tripinfo_268" vType="DEFAULT_VEHTYPE" speedFactor="0.96" vaporized=""/>
    <tripinfo id="320" depart="122.00" departLane="E5_0" departPos="5.10" departSpeed="0.00" departDelay="2.00" arrival="355.00" arrivalLane="E13_1" arrivalPos="382.60" arrivalSpeed="15.31" duration="233.00" routeLength="1852.59" waitingTime="72.00" waitingCount="2" stopTime="0.00" timeLoss="116.52" rerouteNo="0" devices="tripinfo_320" vType="DEFAULT_VEHTYPE" speedFactor="1.16" vaporized=""/>
    <tripinfo id="419" depart="159.00" departLane="-E2_0" departPos="5.10" departSpeed="0.00" departDelay="1.88" arrival="355.00" arrivalLane="E8_2" arrivalPos="236.52" arrivalSpeed="13.42" duration="196.00" routeLength="887.78" waitingTime="111.00" waitingCount="2" stopTime="0.00" timeLoss="126.83" rerouteNo="0" devices="tripinfo_419" vType="DEFAULT_VEHTYPE" speedFactor="1.03" vaporized=""/>
    <tripinfo id="585" depart="220.00" departLane="-E1_0" departPos="5.10" departSpeed="0.00" departDelay="0.62" arrival="355.00" arrivalLane="-E22_0" arrivalPos="370.63" arrivalSpeed="13.06" duration="135.00" routeLength="761.82" waitingTime="65.00" waitingCount="1" stopTime="0.00" timeLoss="79.79" rerouteNo="0" devices="tripinfo_585" vType="DEFAULT_VEHTYPE" speedFactor="1.00" vaporized=""/>
    <tripinfo id="602" depart="228.00" departLane="-E15_0" departPos="5.10" departSpeed="0.00" departDelay="2.25" arrival="355.00" arrivalLane="47693393#5_2" arrivalPos="315.08" arrivalSpeed="22.85" duration="127.00" routeLength="717.16" waitingTime="72.00" waitingCount="1" stopTime="0.00" timeLoss="84.70" rerouteNo="0" devices="tripinfo_602" vType="DEFAULT_VEHTYPE" speedFactor="1.05" vaporized=""/>
    <tripinfo id="667" depart="251.00" departLane="-E6_0" departPos="5.10" departSpeed="0.00" departDelay="0.88" arrival="355.00" arrivalLane="47621504#5_2" arrivalPos="282.84" arrivalSpeed="23.77" duration="104.00" routeLength="633.31" waitingTime="55.00" waitingCount="1" stopTime="0.00" timeLoss="68.09" rerouteNo="0" devices="tripinfo_667" vType="DEFAULT_VEHTYPE" speedFactor="1.07" vaporized=""/>
    <tripinfo id="809" depart="305.00" departLane="-E10_0" departPos="5.10" departSpeed="0.00" departDelay="1.62" arrival="355.00" arrivalLane="E8_0" arrivalPos="236.52" arrivalSpeed="14.72" duration="50.00" routeLength="655.71" waitingTime="0.00" waitingCount="0" stopTime="0.00" timeLoss="7.70" rerouteNo="0" devices="tripinfo_809" vType="DEFAULT_VEHTYPE" speedFactor="1.14" vaporized=""/>
    <tripinfo id="59" depart="23.00" departLane="-E25_0" departPos="5.10" departSpeed="0.00" departDelay="0.88" arrival="356.00" arrivalLane="-E5_1" arrivalPos="399.05" arrivalSpeed="12.88" duration="333.00" routeLength="1402.44" waitingTime="205.00" waitingCount="2" stopTime="0.00" timeLoss="227.51" rerouteNo="0" devices="tripinfo_59" vType="DEFAULT_VEHTYPE" speedFactor="0.97" vaporized=""/>
    <tripinfo id="382" depart="144.00" departLane="-E22_0" departPos="5.10" departSpeed="0.00" departDelay="0.75" arrival="356.00" arrivalLane="E6_0" arrivalPos="330.11" arrivalSpeed="11.42" duration="212.00" routeLength="1451.58" waitingTime="58.00" waitingCount="3" stopTime="0.00" timeLoss="87.17" rerouteNo="0" devices="tripinfo_382" vType="DEFAULT_VEHTYPE" speedFactor="0.85" vaporized=""/>
    <tripinfo id="175" depart="68.00" departLane="E5_0" departPos="5.10" departSpeed="0.00" departDelay="2.38" arrival="357.00" arrivalLane="E13_0" arrivalPos="382.60" arrivalSpeed="11.98" duration="289.00" routeLength="1852.59" waitingTime="116.00" waitingCount="2" stopTime="0.00" timeLoss="142.72" rerouteNo="0" devices="tripinfo_175" vType="DEFAULT_VEHTYPE" speedFactor="0.92" vaporized=""/>
    <tripinfo id="344" depart="138.00" departLane="-E1_0" departPos="5.10" departSpeed="0.00" departDelay="9.00" arrival="357.00" arrivalLane="E2_2" arrivalPos="256.37" arrivalSpeed="12.52" duration="219.00" routeLength="1338.26" waitingTime="103.00" waitingCount="2" stopTime="0.00" timeLoss="126.81" rerouteNo="0" devices="tripinfo_344" vType="DEFAULT_VEHTYPE" speedFactor="0.98" vaporized=""/>
    <tripinfo id="449" depart="169.00" departLane="-E25_0" departPos="5.10" departSpeed="0.00" departDelay="0.62" arrival="357.00" arrivalLane="E13_1" arrivalPos="382.60" arrivalSpeed="15.45" duration="188.00" routeLength="1134.61" waitingTime="87.00" waitingCount="2" stopTime="0.00" timeLoss="114.29" rerouteNo="0" devices="tripinfo_449" vType="DEFAULT_VEHTYPE" speedFactor="1.12" vaporized=""/>
    <tripinfo id="710" depart="267.00" departLane="-E2_0" departPos="5.10" departSpeed="0.00" departDelay="0.75" arrival="357.00" arrivalLane="E10_0" arrivalPos="414.33" arrivalSpeed="14.01" duration="90.00" routeLength="1068.66" waitingTime="0.00" waitingCount="0" stopTime="0.00" timeLoss="9.05" rerouteNo="0" devices="tripinfo_710" vType="DEFAULT_VEHTYPE" speedFactor="1.05" vaporized=""/>
    <tripinfo id="713" depart="268.00" departLane="-E3_0" departPos="5.10" departSpeed="0.00" departDelay="0.62" arrival="357.00" arrivalLane="E8_2" arrivalPos="236.52" arrivalSpeed="14.90" duration="89.00" routeLength="922.46" waitingTime="5.00" waitingCount="1" stopTime="0.00" timeLoss="20.17" rerouteNo="0" devices="tripinfo_713" vType="DEFAULT_VEHTYPE" speedFactor="1.08" vaporized=""/>
    <tripinfo id="115" depart="44.00" departLane="-47693393#2_0" departPos="5.10" departSpeed="0.00" departDelay="0.88" arrival="359.00" arrivalLane="-E5_0" arrivalPos="399.05" arrivalSpeed="12.72" duration="315.00" routeLength="1797.87" waitingTime="138.00" waitingCount="4" stopTime="0.00" timeLoss="173.97" rerouteNo="0" devices="tripinfo_115" vType="DEFAULT_VEHTYPE" speedFactor="0.92" vaporized=""/>
    <tripinfo id="266" depart="100.00" departLane="-E25_0" departPos="5.10" departSpeed="0.00" departDelay="0.25" arrival="359.00" arrivalLane="-E5_1" arrivalPos="399.05" arrivalSpeed="12.56" duration="259.00" routeLength="1402.44" waitingTime="129.00" waitingCount="2" stopTime="0.00" timeLoss="155.31" rerouteNo="0" devices="tripinfo_266" vType="DEFAULT_VEHTYPE" speedFactor="0.98" vaporized=""/>
    <tripinfo id="466" depart="175.00" departLane="-E1_0" departPos="5.10" departSpeed="0.00" departDelay="0.25" arrival="359.00" arrivalLane="-E22_0" arrivalPos="370.63" arrivalSpeed="13.23" duration="184.00" routeLength="761.82" waitingTime="108.00" waitingCount="2" stopTime="0.00" timeLoss="127.78" rerouteNo="0" devices="tripinfo_466" vType="DEFAULT_VEHTYPE" speedFactor="0.99" vaporized=""/>
    <tripinfo id="255" depart="96.00" departLane="-E1_0" departPos="5.10" departSpeed="0.00" departDelay="0.38" arrival="360.00" arrivalLane="47693393#5_0" arrivalPos="315.08" arrivalSpeed="15.48" duration="264.00" routeLength="1735.18" waitingTime="65.00" waitingCount="2" stopTime="0.00" timeLoss="95.82" rerouteNo="0" devices="tripinfo_255" vType="DEFAULT_VEHTYPE" speedFactor="0.71" vaporized=""/>
    <tripinfo id="368" depart="140.00" departLane="-E2_0" departPos="5.10" departSpeed="0.00" departDelay="2.00" arrival="360.00" arrivalLane="-E0_0" arrivalPos="371.34" arrivalSpeed="7.96" duration="220.00" routeLength="1642.69" waitingTime="86.00" waitingCount="1" stopTime="0.00" timeLoss="121.01" rerouteNo="0" devices="tripinfo_368" vType="DEFAULT_VEHTYPE" speedFactor="1.14" vaporized=""/>
    <tripinfo id="406" depart="153.00" departLane="-E1_0" departPos="5.10" departSpeed="0.00" departDelay="0.75" arrival="360.00" arrivalLane="E2_2" arrivalPos="256.37" arrivalSpeed="12.17" duration="207.00" routeLength="1338.26" waitingTime="89.00" waitingCount="2" stopTime="0.00" timeLoss="112.12" rerouteNo="0" devices="tripinfo_406" vType="DEFAULT_VEHTYPE" speedFactor="0.96" vaporized=""/>
    <tripinfo id="369" depart="139.00" departLane="-E13_0" departPos="5.10" departSpeed="0.00" departDelay="0.62" arrival="361.00" arrivalLane="47693393#5_0" arrivalPos="315.08" arrivalSpeed="19.54" duration="222.00" routeLength="1481.83" waitingTime="101.00" waitingCount="2" stopTime="0.00" timeLoss="124.91" rerouteNo="0" devices="tripinfo_369" vType="DEFAULT_VEHTYPE" speedFactor="1.02" vaporized=""/>
    <tripinfo id="657" depart="249.00" departLane="-E1_0" departPos="5.10" departSpeed="0.00" departDelay="2.62" arrival="361.00" arrivalLane="-E22_0" arrivalPos="370.63" arrivalSpeed="13.23" duration="112.00" routeLength="761.82" waitingTime="43.00" waitingCount="1" stopTime="0.00" timeLoss="58.67" rerouteNo="0" devices="tripinfo_657" vType="DEFAULT_VEHTYPE" speedFactor="1.03" vaporized=""/>
    <tripinfo id="108" depart="41.00" departLane="-E23_0" departPos="5.10" departSpeed="0.00" departDelay="0.50" arrival="362.00" arrivalLane="E2_2" arrivalPos="256.37" arrivalSpeed="14.58" duration="321.00" routeLength="1238.39" waitingTime="218.00" waitingCount="2" stopTime="0.00" timeLoss="243.16" rerouteNo="0" devices="tripinfo_108" vType="DEFAULT_VEHTYPE" speedFactor="1.06" vaporized=""/>
    <tripinfo id="263" depart="101.00" departLane="E5_0" departPos="5.10" departSpeed="0.00" departDelay="2.38" arrival="362.00" arrivalLane="-E5_0" arrivalPos="399.05" arrivalSpeed="13.21" duration="261.00" routeLength="2110.43" waitingTime="56.00" waitingCount="1" stopTime="0.00" timeLoss="98.27" rerouteNo="0" devices="tripinfo_263" vType="DEFAULT_VEHTYPE" speedFactor="0.96" vaporized=""/>
    <tripinfo id="549" depart="206.00" departLane="-E25_0" departPos="5.10" departSpeed="0.00" departDelay="0.12" arrival="362.00" arrivalLane="E13_0" arrivalPos="382.60" arrivalSpeed="12.62" duration="156.00" routeLength="1134.61" waitingTime="45.00" waitingCount="2" stopTime="0.00" timeLoss="69.63" rerouteNo="0" devices="tripinfo_549" vType="DEFAULT_VEHTYPE" speedFactor="0.96" vaporized=""/>
    <tripinfo id="125" depart="47.00" departLane="-E13_0" departPos="5.10" departSpeed="0.00" departDelay="0.12" arrival="363.00" arrivalLane="E2_2" arrivalPos="256.37" arrivalSpeed="14.77" duration="316.00" routeLength="1646.09" waitingTime="174.00" waitingCount="3" stopTime="0.00" timeLoss="218.68" rerouteNo="0" devices="tripinfo_125" vType="DEFAULT_VEHTYPE" speedFactor="1.15" vaporized=""/>
    <tripinfo id="400" depart="153.00" departLane="-E10_0" departPos="5.10" departSpeed="0.00" departDelay="3.00" arrival="363.00" arrivalLane="47621504#5_0" arrivalPos="282.84" arrivalSpeed="20.54" duration="210.00" routeLength="1479.21" waitingTime="83.00" waitingCount="1" stopTime="0.00" timeLoss="100.43" rerouteNo="0" devices="tripinfo_400" vType="DEFAULT_VEHTYPE" speedFactor="0.98" vaporized=""/>
    <tripinfo id="557" depart="210.00" departLane="-47693393#5_0" departPos="5.10" departSpeed="0.00" departDelay="1.12" arrival="363.00" arrivalLane="E25_1" arrivalPos="330.97" arrivalSpeed="12.35" duration="153.00" routeLength="1041.81" waitingTime="55.00" waitingCount="2" stopTime="0.00" timeLoss="82.41" rerouteNo="0" devices="tripinfo_557" vType="DEFAULT_VEHTYPE" speedFactor="0.96" vaporized=""/>
    <tripinfo id="811" depart="310.00" departLane="-E6_0" departPos="5.10" departSpeed="0.00" departDelay="5.88" arrival="363.00" arrivalLane="47621504#5_2" arrivalPos="282.84" arrivalSpeed="17.68" duration="53.00" routeLength="633.31" waitingTime="0.00" waitingCount="0" stopTime="0.00" timeLoss="6.60" rerouteNo="0" devices="tripinfo_811" vType="DEFAULT_VEHTYPE" speedFactor="0.84" vaporized=""/>
    <tripinfo id="148" depart="58.00" departLane="-E15_0" departPos="5.10" departSpeed="0.00" departDelay="2.50" arrival="365.00" arrivalLane="-47621504#1_2" arrivalPos="333.17" arrivalSpeed="21.29" duration="307.00" routeLength="1515.23" waitingTime="181.00" waitingCount="2" stopTime="0.00" timeLoss="202.82" rerouteNo="0" devices="tripinfo_148" vType="DEFAULT_VEHTYPE" speedFactor="0.97" vaporized=""/>
    <tripinfo id="680" depart="255.00" departLane="-47693393#5_0" departPos="5.10" departSpeed="0.00" departDelay="0.00" arrival="365.00" arrivalLane="E25_2" arrivalPos="330.97" arrivalSpeed="13.60" duration="110.00" routeLength="1041.81" waitingTime="8.00" waitingCount="1" stopTime="0.00" timeLoss="42.76" rerouteNo="0" devices="tripinfo_680" vType="DEFAULT_VEHTYPE" speedFactor="1.02" vaporized=""/>
    <tripinfo id="587" depart="222.00" departLane="-47621504#5_0" departPos="5.10" departSpeed="0.00" departDelay="1.88" arrival="366.00" arrivalLane="E2_2" arrivalPos="256.37" arrivalSpeed="13.66" duration="144.00" routeLength="955.35" waitingTime="58.00" waitingCount="2" stopTime="0.00" timeLoss="81.75" rerouteNo="0" devices="tripinfo_587" vType="DEFAULT_VEHTYPE" speedFactor="1.01" vaporized=""/>
    <tripinfo id="735" depart="276.00" departLane="E5_0" departPos="5.10" departSpeed="0.00" departDelay="0.38" arrival="366.00" arrivalLane="E10_0" arrivalPos="414.33" arrivalSpeed="13.55" duration="90.00" routeLength="1120.98" waitingTime="0.00" waitingCount="0" stopTime="0.00" timeLoss="14.30" rerouteNo="0" devices="tripinfo_735" vType="DEFAULT_VEHTYPE" speedFactor="0.99" vaporized=""/>
    <tripinfo id="264" depart="104.00" departLane="-47621504#5_0" departPos="5.10" departSpeed="0.00" departDelay="5.00" arrival="367.00" arrivalLane="-E3_0" arrivalPos="306.82" arrivalSpeed="7.38" duration="263.00" routeLength="1319.11" waitingTime="134.00" waitingCount="2" stopTime="0.00" timeLoss="191.49" rerouteNo="0" devices="tripinfo_264" vType="DEFAULT_VEHTYPE" speedFactor="1.13" vaporized=""/>
    <tripinfo id="474" depart="181.00" departLane="E5_0" departPos="5.10" departSpeed="0.00" departDelay="3.25" arrival="367.00" arrivalLane="E3_2" arrivalPos="306.82" arrivalSpeed="13.84" duration="186.00" routeLength="1404.89" waitingTime="60.00" waitingCount="2" stopTime="0.00" timeLoss="88.75" rerouteNo="0" devices="tripinfo_474" vType="DEFAULT_VEHTYPE" speedFactor="1.04" vaporized=""/>
    <tripinfo id="241" depart="91.00" departLane="-E13_0" departPos="5.10" departSpeed="0.00" departDelay="0.62" arrival="369.00" arrivalLane="E2_2" arrivalPos="256.37" arrivalSpeed="13.37" duration="278.00" routeLength="1646.09" waitingTime="136.00" waitingCount="2" stopTime="0.00" timeLoss="167.50" rerouteNo="0" devices="tripinfo_241" vType="DEFAULT_VEHTYPE" speedFactor="1.01" vaporized=""/>
    <tripinfo id="299" depart="113.00" departLane="-47621504#5_0" departPos="5.10" departSpeed="0.00" departDelay="0.88" arrival="369.00" arrivalLane="E8_1" arrivalPos="236.52" arrivalSpeed="15.52" duration="256.00" routeLength="1313.65" waitingTime="128.00" waitingCount="3" stopTime="0.00" timeLoss="173.91" rerouteNo="0" devices="tripinfo_299" vType="DEFAULT_VEHTYPE" speedFactor="1.16" vaporized=""/>
    <tripinfo id="499" depart="193.00" departLane="E5_0" departPos="5.10" departSpeed="0.00" departDelay="5.88" arrival="369.00" arrivalLane="E3_2" arrivalPos="306.82" arrivalSpeed="16.75" duration="176.00" routeLength="1404.89" waitingTime="53.00" waitingCount="2" stopTime="0.00" timeLoss="93.45" rerouteNo="0" devices="tripinfo_499" vType="DEFAULT_VEHTYPE" speedFactor="1.24" vaporized=""/>
    <tripinfo id="465" depart="181.00" departLane="-E10_0" departPos="5.10" departSpeed="0.00" departDelay="6.62" arrival="370.00" arrivalLane="E2_0" arrivalPos="256.37" arrivalSpeed="13.70" duration="189.00" routeLength="1053.49" waitingTime="94.00" waitingCount="1" stopTime="0.00" timeLoss="109.54" rerouteNo="0" devices="tripinfo_465" vType="DEFAULT_VEHTYPE" speedFactor="1.06" vaporized=""/>
    <tripinfo id="727" depart="273.00" departLane="-E2_0" departPos="5.10" departSpeed="0.00" departDelay="0.38" arrival="370.00" arrivalLane="E8_1" arrivalPos="236.52" arrivalSpeed="10.25" duration="97.00" routeLength="887.78" waitingTime="0.00" waitingCount="0" stopTime="0.00" timeLoss="9.85" rerouteNo="0" devices="tripinfo_727" vType="DEFAULT_VEHTYPE" speedFactor="0.82" vaporized=""/>
    <tripinfo id="773" depart="291.00" departLane="47621504#4_0" departPos="5.10" departSpeed="0.00" departDelay="1.12" arrival="371.00" arrivalLane="E2_2" arrivalPos="256.37" arrivalSpeed="15.76" duration="80.00" routeLength="944.63" waitingTime="1.00" waitingCount="1" stopTime="0.00" timeLoss="25.15" rerouteNo="0" devices="tripinfo_773" vType="DEFAULT_VEHTYPE" speedFactor="1.14" vaporized=""/>
    <tripinfo id="841" depart="316.00" departLane="-E10_0" departPos="5.10" departSpeed="0.00" departDelay="0.62" arrival="371.00" arrivalLane="E8_0" arrivalPos="236.52" arrivalSpeed="13.36" duration="55.00" routeLength="655.71" waitingTime="0.00" waitingCount="0" stopTime="0.00" timeLoss="7.05" rerouteNo="0" devices="tripinfo_841" vType="DEFAULT_VEHTYPE" speedFactor="1.01" vaporized=""/>
    <tripinfo id="167" depart="63.00" departLane="E0_0" departPos="5.10" departSpeed="0.00" departDelay="0.38" arrival="372.00" arrivalLane="E3_2" arrivalPos="306.82" arrivalSpeed="13.84" duration="309.00" routeLength="2477.55" waitingTime="86.00" waitingCount="5" stopTime="0.00" timeLoss="141.82" rerouteNo="0" devices="tripinfo_167" vType="DEFAULT_VEHTYPE" speedFactor="1.03" vaporized=""/>
    <tripinfo id="402" depart="153.00" departLane="-E2_0" departPos="5.10" departSpeed="0.00" departDelay="2.25" arrival="372.00" arrivalLane="-E3_0" arrivalPos="306.82" arrivalSpeed="6.19" duration="219.00" routeLength="1671.18" waitingTime="40.00" waitingCount="5" stopTime="0.00" timeLoss="106.06" rerouteNo="0" devices="tripinfo_402" vType="DEFAULT_VEHTYPE" speedFactor="1.02" vaporized=""/>
    <tripinfo id="696" depart="261.00" departLane="-47693393#2_0" departPos="5.10" departSpeed="0.00" departDelay="0.00" arrival="372.00" arrivalLane="47621504#5_0" arrivalPos="282.84" arrivalSpeed="23.43" duration="111.00" routeLength="1356.81" waitingTime="0.00" waitingCount="0" stopTime="0.00" timeLoss="29.21" rerouteNo="0" devices="tripinfo_696" vType="DEFAULT_VEHTYPE" speedFactor="1.10" vaporized=""/>
    <tripinfo id="453" depart="170.00" departLane="-E6_0" departPos="5.10" departSpeed="0.00" departDelay="0.12" arrival="373.00" arrivalLane="E2_2" arrivalPos="256.37" arrivalSpeed="13.10" duration="203.00" routeLength="1005.63" waitingTime="108.00" waitingCount="1" stopTime="0.00" timeLoss="128.69" rerouteNo="0" devices="tripinfo_453" vType="DEFAULT_VEHTYPE" speedFactor="0.99" vaporized=""/>
    <tripinfo id="240" depart="98.00" departLane="-E15_0" departPos="5.10" departSpeed="0.00" departDelay="8.00" arrival="374.00" arrivalLane="-47621504#1_2" arrivalPos="333.17" arrivalSpeed="19.93" duration="276.00" routeLength="1515.23" waitingTime="143.00" waitingCount="2" stopTime="0.00" timeLoss="169.43" rerouteNo="0" devices="tripinfo_240" vType="DEFAULT_VEHTYPE" speedFactor="0.95" vaporized=""/>
    <tripinfo id="314" depart="122.00" departLane="-E2_0" departPos="5.10" departSpeed="0.00" departDelay="4.25" arrival="374.00" arrivalLane="E2_1" arrivalPos="256.37" arrivalSpeed="16.38" duration="252.00" routeLength="1923.83" waitingTime="101.00" waitingCount="1" stopTime="0.00" timeLoss="142.23" rerouteNo="0" devices="tripinfo_314" vType="DEFAULT_VEHTYPE" speedFactor="1.21" vaporized=""/>
    <tripinfo id="672" depart="257.00" departLane="47621504#1_0" departPos="5.10" departSpeed="0.00" departDelay="5.00" arrival="374.00" arrivalLane="47693393#5_0" arrivalPos="315.08" arrivalSpeed="18.60" duration="117.00" routeLength="1414.35" waitingTime="0.00" waitingCount="0" stopTime="0.00" timeLoss="19.56" rerouteNo="0" devices="tripinfo_672" vType="DEFAULT_VEHTYPE" speedFactor="0.88" vaporized=""/>
    <tripinfo id="477" depart="180.00" departLane="-E13_0" departPos="5.10" departSpeed="0.00" departDelay="1.12" arrival="375.00" arrivalLane="E25_0" arrivalPos="330.97" arrivalSpeed="12.81" duration="195.00" routeLength="1118.85" waitingTime="97.00" waitingCount="1" stopTime="0.00" timeLoss="112.44" rerouteNo="0" devices="tripinfo_477" vType="DEFAULT_VEHTYPE" speedFactor="0.99" vaporized=""/>
    <tripinfo id="220" depart="84.00" departLane="-E6_0" departPos="5.10" departSpeed="0.00" departDelay="1.50" arrival="376.00" arrivalLane="E8_2" arrivalPos="236.52" arrivalSpeed="12.96" duration="292.00" routeLength="1363.93" waitingTime="156.00" waitingCount="2" stopTime="0.00" timeLoss="185.48" rerouteNo="0" devices="tripinfo_220" vType="DEFAULT_VEHTYPE" speedFactor="1.00" vaporized=""/>
    <tripinfo id="682" depart="256.00" departLane="-E8_0" departPos="5.10" departSpeed="0.00" departDelay="0.25" arrival="376.00" arrivalLane="47621504#5_0" arrivalPos="282.84" arrivalSpeed="20.75" duration="120.00" routeLength="1282.56" waitingTime="3.00" waitingCount="1" stopTime="0.00" timeLoss="24.03" rerouteNo="0" devices="tripinfo_682" vType="DEFAULT_VEHTYPE" speedFactor="0.97" vaporized=""/>
    <tripinfo id="723" depart="272.00" departLane="-47621504#5_0" departPos="5.10" departSpeed="0.00" departDelay="0.88" arrival="376.00" arrivalLane="E22_0" arrivalPos="370.63" arrivalSpeed="12.56" duration="104.00" routeLength="1369.79" waitingTime="0.00" waitingCount="0" stopTime="0.00" timeLoss="16.73" rerouteNo="0" devices="tripinfo_723" vType="DEFAULT_VEHTYPE" speedFactor="1.07" vaporized=""/>
    <tripinfo id="348" depart="137.00" departLane="-E6_0" departPos="5.10" departSpeed="0.00" departDelay="6.50" arrival="377.00" arrivalLane="E8_2" arrivalPos="236.52" arrivalSpeed="15.01" duration="240.00" routeLength="1363.93" waitingTime="110.00" waitingCount="2" stopTime="0.00" timeLoss="146.92" rerouteNo="0" devices="tripinfo_348" vType="DEFAULT_VEHTYPE" speedFactor="1.13" vaporized=""/>
    <tripinfo id="825" depart="310.00" departLane="-E25_0" departPos="5.10" departSpeed="0.00" departDelay="0.62" arrival="380.00" arrivalLane="47693393#5_0" arrivalPos="315.08" arrivalSpeed="23.66" duration="70.00" routeLength="1010.77" waitingTime="0.00" waitingCount="0" stopTime="0.00" timeLoss="10.99" rerouteNo="0" devices="tripinfo_825" vType="DEFAULT_VEHTYPE" speedFactor="1.11" vaporized=""/>
    <tripinfo id="544" depart="207.00" departLane="-E13_0" departPos="5.10" departSpeed="0.00" departDelay="3.00" arrival="381.00" arrivalLane="-E3_1" arrivalPos="306.82" arrivalSpeed="6.99" duration="174.00" routeLength="1380.20" waitingTime="52.00" waitingCount="2" stopTime="0.00" timeLoss="73.88" rerouteNo="0" devices="tripinfo_544" vType="DEFAULT_VEHTYPE" speedFactor="1.01" vaporized=""/>
    <tripinfo id="828" depart="318.00" departLane="-E13_0" departPos="5.10" departSpeed="0.00" departDelay="7.50" arrival="381.00" arrivalLane="-47621504#1_0" arrivalPos="333.17" arrivalSpeed="17.13" duration="63.00" routeLength="719.70" waitingTime="0.00" waitingCount="0" stopTime="0.00" timeLoss="8.60" rerouteNo="0" devices="tripinfo_828" vType="DEFAULT_VEHTYPE" speedFactor="0.81" vaporized=""/>
    <tripinfo id="335" depart="126.00" departLane="-E15_0" departPos="5.10" departSpeed="0.00" departDelay="0.38" arrival="382.00" arrivalLane="E3_2" arrivalPos="306.82" arrivalSpeed="12.29" duration="256.00" routeLength="1689.61" waitingTime="75.00" waitingCount="2" stopTime="0.00" timeLoss="118.65" rerouteNo="0" devices="tripinfo_335" vType="DEFAULT_VEHTYPE" speedFactor="0.89" vaporized=""/>
    <tripinfo id="492" depart="185.00" departLane="-E6_0" departPos="5.10" departSpeed="0.00" departDelay="0.50" arrival="382.00" arrivalLane="E2_1" arrivalPos="256.37" arrivalSpeed="15.30" duration="197.00" routeLength="1005.63" waitingTime="101.00" waitingCount="1" stopTime="0.00" timeLoss="133.92" rerouteNo="0" devices="tripinfo_492" vType="DEFAULT_VEHTYPE" speedFactor="1.16" vaporized=""/>
    <tripinfo id="831" depart="321.00" departLane="-E13_0" departPos="5.10" departSpeed="0.00" departDelay="9.38" arrival="382.00" arrivalLane="-47621504#1_0" arrivalPos="333.17" arrivalSpeed="19.39" duration="61.00" routeLength="719.70" waitingTime="0.00" waitingCount="0" stopTime="0.00" timeLoss="17.50" rerouteNo="0" devices="tripinfo_831" vType="DEFAULT_VEHTYPE" speedFactor="1.00" vaporized=""/>
    <tripinfo id="500" depart="193.00" departLane="-47693393#5_0" departPos="5.10" departSpeed="0.00" departDelay="5.50" arrival="383.00" arrivalLane="E19_0" arrivalPos="273.06" arrivalSpeed="14.58" duration="190.00" routeLength="1600.53" waitingTime="56.00" waitingCount="1" stopTime="0.00" timeLoss="86.92" rerouteNo="0" devices="tripinfo_500" vType="DEFAULT_VEHTYPE" speedFactor="1.07" vaporized=""/>
    <tripinfo id="574" depart="216.00" departLane="-47693393#5_0" departPos="5.10" departSpeed="0.00" departDelay="0.75" arrival="383.00" arrivalLane="-47621504#1_2" arrivalPos="333.17" arrivalSpeed="19.87" duration="167.00" routeLength="1445.28" waitingTime="37.00" waitingCount="1" stopTime="0.00" timeLoss="68.16" rerouteNo="0" devices="tripinfo_574" vType="DEFAULT_VEHTYPE" speedFactor="0.90" vaporized=""/>
    <tripinfo id="416" depart="156.00" departLane="-E2_0" departPos="5.10" departSpeed="0.00" departDelay="0.00" arrival="384.00" arrivalLane="E1_0" arrivalPos="369.00" arrivalSpeed="15.47" duration="228.00" routeLength="1322.94" waitingTime="102.00" waitingCount="2" stopTime="0.00" timeLoss="148.35" rerouteNo="0" devices="tripinfo_416" vType="DEFAULT_VEHTYPE" speedFactor="1.13" vaporized=""/>
    <tripinfo id="584" depart="219.00" departLane="-47621504#5_0" departPos="5.10" departSpeed="0.00" departDelay="0.00" arrival="384.00" arrivalLane="47693393#2_0" arrivalPos="294.24" arrivalSpeed="8.13" duration="165.00" routeLength="1356.75" waitingTime="37.00" waitingCount="2" stopTime="0.00" timeLoss="84.81" rerouteNo="0" devices="tripinfo_584" vType="DEFAULT_VEHTYPE" speedFactor="1.12" vaporized=""/>
    <tripinfo id="597" depart="225.00" departLane="-E13_0" departPos="5.10" departSpeed="0.00" departDelay="1.12" arrival="384.00" arrivalLane="E25_0" arrivalPos="330.97" arrivalSpeed="11.91" duration="159.00" routeLength="1118.85" waitingTime="55.00" waitingCount="1" stopTime="0.00" timeLoss="71.39" rerouteNo="0" devices="tripinfo_597" vType="DEFAULT_VEHTYPE" speedFactor="0.93" vaporized=""/>
    <tripinfo id="630" depart="237.00" departLane="-47693393#5_0" departPos="5.10" departSpeed="0.00" departDelay="0.75" arrival="384.00" arrivalLane="-47621504#1_2" arrivalPos="333.17" arrivalSpeed="21.74" duration="147.00" routeLength="1445.28" waitingTime="22.00" waitingCount="1" stopTime="0.00" timeLoss="61.01" rerouteNo="0" devices="tripinfo_630" vType="DEFAULT_VEHTYPE" speedFactor="1.03" vaporized=""/>
    <tripinfo id="459" depart="173.00" departLane="-E6_0" departPos="5.10" departSpeed="0.00" departDelay="0.88" arrival="386.00" arrivalLane="E2_1" arrivalPos="256.37" arrivalSpeed="10.06" duration="213.00" routeLength="1005.63" waitingTime="102.00" waitingCount="1" stopTime="0.00" timeLoss="117.83" rerouteNo="0" devices="tripinfo_459" vType="DEFAULT_VEHTYPE" speedFactor="0.77" vaporized=""/>
    <tripinfo id="596" depart="224.00" departLane="-47693393#5_0" departPos="5.10" departSpeed="0.00" departDelay="0.50" arrival="386.00" arrivalLane="-47621504#1_2" arrivalPos="333.17" arrivalSpeed="21.45" duration="162.00" routeLength="1445.28" waitingTime="32.00" waitingCount="1" stopTime="0.00" timeLoss="71.30" rerouteNo="0" devices="tripinfo_596" vType="DEFAULT_VEHTYPE" speedFactor="0.97" vaporized=""/>
    <tripinfo id="795" depart="299.00" departLane="E19_0" departPos="5.10" departSpeed="0.00" departDelay="0.88" arrival="386.00" arrivalLane="E25_1" arrivalPos="330.97" arrivalSpeed="12.00" duration="87.00" routeLength="983.70" waitingTime="0.00" waitingCount="0" stopTime="0.00" timeLoss="11.42" rerouteNo="0" devices="tripinfo_795" vType="DEFAULT_VEHTYPE" speedFactor="0.95" vaporized=""/>
    <tripinfo id="395" depart="149.00" departLane="E23_0" departPos="5.10" departSpeed="0.00" departDelay="0.88" arrival="387.00" arrivalLane="E10_0" arrivalPos="414.33" arrivalSpeed="15.57" duration="238.00" routeLength="2049.50" waitingTime="82.00" waitingCount="1" stopTime="0.00" timeLoss="112.39" rerouteNo="0" devices="tripinfo_395" vType="DEFAULT_VEHTYPE" speedFactor="1.14" vaporized=""/>
    <tripinfo id="435" depart="164.00" departLane="-E25_0" departPos="5.10" departSpeed="0.00" departDelay="0.88" arrival="394.00" arrivalLane="E25_2" arrivalPos="330.97" arrivalSpeed="13.63" duration="230.00" routeLength="1973.95" waitingTime="66.00" waitingCount="1" stopTime="0.00" timeLoss="94.31" rerouteNo="0" devices="tripinfo_435" vType="DEFAULT_VEHTYPE" speedFactor="1.06" vaporized=""/>
    <tripinfo id="34" depart="13.00" departLane="-E13_0" departPos="5.10" departSpeed="0.00" departDelay="0.25" arrival="395.00" arrivalLane="47621504#5_1" arrivalPos="282.84" arrivalSpeed="21.08" duration="382.00" routeLength="1294.06" waitingTime="272.00" waitingCount="3" stopTime="0.00" timeLoss="304.29" rerouteNo="0" devices="tripinfo_34" vType="DEFAULT_VEHTYPE" speedFactor="0.99" vaporized=""/>
    <tripinfo id="496" depart="186.00" departLane="-E2_0" departPos="5.10" departSpeed="0.00" departDelay="0.00" arrival="395.00" arrivalLane="E1_0" arrivalPos="369.00" arrivalSpeed="14.29" duration="209.00" routeLength="1322.94" waitingTime="88.00" waitingCount="1" stopTime="0.00" timeLoss="127.65" rerouteNo="0" devices="tripinfo_496" vType="DEFAULT_VEHTYPE" speedFactor="1.11" vaporized=""/>
    <tripinfo id="0" depart="0.00" departLane="-E6_0" departPos="5.10" departSpeed="0.00" departDelay="0.00" arrival="397.00" arrivalLane="-47621504#1_1" arrivalPos="333.17" arrivalSpeed="22.57" duration="397.00" routeLength="1275.34" waitingTime="298.00" waitingCount="2" stopTime="0.00" timeLoss="325.27" rerouteNo="0" devices="tripinfo_0" vType="DEFAULT_VEHTYPE" speedFactor="1.06" vaporized=""/>
    <tripinfo id="681" depart="256.00" departLane="47621504#4_0" departPos="5.10" departSpeed="0.00" departDelay="0.62" arrival="397.00" arrivalLane="47621504#5_1" arrivalPos="282.84" arrivalSpeed="25.05" duration="141.00" routeLength="592.60" waitingTime="97.00" waitingCount="1" stopTime="0.00" timeLoss="116.46" rerouteNo="0" devices="tripinfo_681" vType="DEFAULT_VEHTYPE" speedFactor="1.13" vaporized=""/>
    <tripinfo id="181" depart="68.00" departLane="-E25_0" departPos="5.10" departSpeed="0.00" departDelay="0.12" arrival="398.00" arrivalLane="E10_0" arrivalPos="414.33" arrivalSpeed="13.08" duration="330.00" routeLength="1718.78" waitingTime="179.00" waitingCount="2" stopTime="0.00" timeLoss="214.74" rerouteNo="0" devices="tripinfo_181" vType="DEFAULT_VEHTYPE" speedFactor="1.03" vaporized=""/>
    <tripinfo id="20" depart="8.00" departLane="-E6_0" departPos="5.10" departSpeed="0.00" departDelay="0.50" arrival="399.00" arrivalLane="-47621504#1_1" arrivalPos="333.17" arrivalSpeed="21.96" duration="391.00" routeLength="1275.34" waitingTime="285.00" waitingCount="2" stopTime="0.00" timeLoss="316.94" rerouteNo="0" devices="tripinfo_20" vType="DEFAULT_VEHTYPE" speedFactor="1.02" vaporized=""/>
    <tripinfo id="24" depart="9.00" departLane="-E3_0" departPos="5.10" departSpeed="0.00" departDelay="0.00" arrival="399.00" arrivalLane="47693393#5_1" arrivalPos="315.08" arrivalSpeed="17.37" duration="390.00" routeLength="1609.12" waitingTime="234.00" waitingCount="2" stopTime="0.00" timeLoss="260.60" rerouteNo="0" devices="tripinfo_24" vType="DEFAULT_VEHTYPE" speedFactor="0.83" vaporized=""/>
    <tripinfo id="229" depart="86.00" departLane="-E25_0" departPos="5.10" departSpeed="0.00" departDelay="0.12" arrival="399.00" arrivalLane="47621504#5_1" arrivalPos="282.84" arrivalSpeed="20.98" duration="313.00" routeLength="1624.69" waitingTime="173.00" waitingCount="3" stopTime="0.00" timeLoss="210.14" rerouteNo="0" devices="tripinfo_229" vType="DEFAULT_VEHTYPE" speedFactor="0.99" vaporized=""/>
    <tripinfo id="261" depart="98.00" departLane="-E6_0" departPos="5.10" departSpeed="0.00" departDelay="0.12" arrival="399.00" arrivalLane="E23_1" arrivalPos="266.37" arrivalSpeed="15.61" duration="301.00" routeLength="914.43" waitingTime="218.00" waitingCount="2" stopTime="0.00" timeLoss="248.91" rerouteNo="0" devices="tripinfo_261" vType="DEFAULT_VEHTYPE" speedFactor="1.13" vaporized=""/>
    <tripinfo id="134" depart="51.00" departLane="-E6_0" departPos="5.10" departSpeed="0.00" departDelay="0.75" arrival="400.00" arrivalLane="-47621504#1_1" arrivalPos="333.17" arrivalSpeed="25.23" duration="349.00" routeLength="1275.34" waitingTime="251.00" waitingCount="2" stopTime="0.00" timeLoss="288.08" rerouteNo="0" devices="tripinfo_134" vType="DEFAULT_VEHTYPE" speedFactor="1.23" vaporized=""/>
    <tripinfo id="231" depart="89.00" departLane="-E10_0" departPos="5.10" departSpeed="0.00" departDelay="2.38" arrival="400.00" arrivalLane="47693393#5_1" arrivalPos="315.08" arrivalSpeed="19.76" duration="311.00" routeLength="1372.07" waitingTime="206.00" waitingCount="2" stopTime="0.00" timeLoss="239.40" rerouteNo="0" devices="tripinfo_231" vType="DEFAULT_VEHTYPE" speedFactor="1.14" vaporized=""/>
    <tripinfo id="104" depart="49.00" departLane="-E15_0" departPos="5.10" departSpeed="0.00" departDelay="10.00" arrival="401.00" arrivalLane="E8_1" arrivalPos="236.52" arrivalSpeed="11.69" duration="352.00" routeLength="1246.58" waitingTime="234.00" waitingCount="2" stopTime="0.00" timeLoss="260.18" rerouteNo="0" devices="tripinfo_104" vType="DEFAULT_VEHTYPE" speedFactor="0.89" vaporized=""/>
    <tripinfo id="343" depart="130.00" departLane="-E25_0" departPos="5.10" departSpeed="0.00" departDelay="1.38" arrival="401.00" arrivalLane="47621504#5_1" arrivalPos="282.84" arrivalSpeed="21.03" duration="271.00" routeLength="1624.69" waitingTime="133.00" waitingCount="2" stopTime="0.00" timeLoss="164.00" rerouteNo="0" devices="tripinfo_343" vType="DEFAULT_VEHTYPE" speedFactor="0.95" vaporized=""/>
    <tripinfo id="204" depart="77.00" departLane="-E3_0" departPos="5.10" departSpeed="0.00" departDelay="0.50" arrival="402.00" arrivalLane="47693393#5_1" arrivalPos="315.08" arrivalSpeed="22.33" duration="325.00" routeLength="1609.12" waitingTime="189.00" waitingCount="2" stopTime="0.00" timeLoss="224.38" rerouteNo="0" devices="tripinfo_204" vType="DEFAULT_VEHTYPE" speedFactor="1.07" vaporized=""/>
    <tripinfo id="213" depart="81.00" departLane="-E6_0" departPos="5.10" departSpeed="0.00" departDelay="1.12" arrival="402.00" arrivalLane="-47621504#1_1" arrivalPos="333.17" arrivalSpeed="23.40" duration="321.00" routeLength="1275.34" waitingTime="219.00" waitingCount="2" stopTime="0.00" timeLoss="252.83" rerouteNo="0" devices="tripinfo_213" vType="DEFAULT_VEHTYPE" speedFactor="1.10" vaporized=""/>
    <tripinfo id="258" depart="97.00" departLane="-E10_0" departPos="5.10" departSpeed="0.00" departDelay="0.25" arrival="402.00" arrivalLane="-47693393#2_2" arrivalPos="294.63" arrivalSpeed="4.86" duration="305.00" routeLength="1813.24" waitingTime="133.00" waitingCount="5" stopTime="0.00" timeLoss="176.02" rerouteNo="0" devices="tripinfo_258" vType="DEFAULT_VEHTYPE" speedFactor="1.01" vaporized=""/>
    <tripinfo id="111" depart="42.00" departLane="-E21_0" departPos="5.10" departSpeed="0.00" departDelay="0.38" arrival="403.00" arrivalLane="E2_0" arrivalPos="256.37" arrivalSpeed="11.36" duration="361.00" routeLength="876.13" waitingTime="271.00" waitingCount="2" stopTime="0.00" timeLoss="287.22" rerouteNo="0" devices="tripinfo_111" vType="DEFAULT_VEHTYPE" speedFactor="0.87" vaporized=""/>
    <tripinfo id="192" depart="72.00" departLane="-E15_0" departPos="5.10" departSpeed="0.00" departDelay="0.00" arrival="403.00" arrivalLane="47621504#5_1" arrivalPos="282.84" arrivalSpeed="23.87" duration="331.00" routeLength="2031.05" waitingTime="156.00" waitingCount="3" stopTime="0.00" timeLoss="210.20" rerouteNo="0" devices="tripinfo_192" vType="DEFAULT_VEHTYPE" speedFactor="1.10" vaporized=""/>
    <tripinfo id="281" depart="106.00" departLane="-E2_0" departPos="5.10" departSpeed="0.00" departDelay="0.62" arrival="403.00" arrivalLane="47693393#5_1" arrivalPos="315.08" arrivalSpeed="22.10" duration="297.00" routeLength="1574.44" waitingTime="157.00" waitingCount="3" stopTime="0.00" timeLoss="201.31" rerouteNo="0" devices="tripinfo_281" vType="DEFAULT_VEHTYPE" speedFactor="1.08" vaporized=""/>
    <tripinfo id="306" depart="115.00" departLane="-E25_0" departPos="5.10" departSpeed="0.00" departDelay="0.25" arrival="403.00" arrivalLane="E10_1" arrivalPos="414.33" arrivalSpeed="13.70" duration="288.00" routeLength="1718.78" waitingTime="130.00" waitingCount="3" stopTime="0.00" timeLoss="175.89" rerouteNo="0" devices="tripinfo_306" vType="DEFAULT_VEHTYPE" speedFactor="1.06" vaporized=""/>
    <tripinfo id="398" depart="150.00" departLane="-E15_0" departPos="5.10" departSpeed="0.00" departDelay="0.75" arrival="403.00" arrivalLane="E8_1" arrivalPos="236.52" arrivalSpeed="15.40" duration="253.00" routeLength="1246.58" waitingTime="147.00" waitingCount="2" stopTime="0.00" timeLoss="187.67" rerouteNo="0" devices="tripinfo_398" vType="DEFAULT_VEHTYPE" speedFactor="1.26" vaporized=""/>
    <tripinfo id="829" depart="311.00" departLane="E5_0" departPos="5.10" departSpeed="0.00" departDelay="0.12" arrival="403.00" arrivalLane="E10_0" arrivalPos="414.33" arrivalSpeed="13.41" duration="92.00" routeLength="1120.98" waitingTime="0.00" waitingCount="0" stopTime="0.00" timeLoss="15.48" rerouteNo="0" devices="tripinfo_829" vType="DEFAULT_VEHTYPE" speedFactor="0.99" vaporized=""/>
    <tripinfo id="920" depart="346.00" departLane="-E10_0" departPos="5.10" departSpeed="0.00" departDelay="1.00" arrival="403.00" arrivalLane="E8_0" arrivalPos="236.52" arrivalSpeed="13.56" duration="57.00" routeLength="655.71" waitingTime="0.00" waitingCount="0" stopTime="0.00" timeLoss="7.86" rerouteNo="0" devices="tripinfo_920" vType="DEFAULT_VEHTYPE" speedFactor="0.99" vaporized=""/>
    <tripinfo id="357" depart="134.00" departLane="-E2_0" departPos="5.10" departSpeed="0.00" departDelay="0.12" arrival="404.00" arrivalLane="-47693393#2_2" arrivalPos="294.63" arrivalSpeed="6.89" duration="270.00" routeLength="1279.44" waitingTime="136.00" waitingCount="4" stopTime="0.00" timeLoss="180.29" rerouteNo="0" devices="tripinfo_357" vType="DEFAULT_VEHTYPE" speedFactor="0.95" vaporized=""/>
    <tripinfo id="673" depart="253.00" departLane="E5_0" departPos="5.10" departSpeed="0.00" departDelay="0.62" arrival="404.00" arrivalLane="E8_1" arrivalPos="236.52" arrivalSpeed="13.51" duration="151.00" routeLength="961.86" waitingTime="70.00" waitingCount="1" stopTime="0.00" timeLoss="90.12" rerouteNo="0" devices="tripinfo_673" vType="DEFAULT_VEHTYPE" speedFactor="1.02" vaporized=""/>
    <tripinfo id="747" depart="283.00" departLane="E5_0" departPos="5.10" departSpeed="0.00" departDelay="2.88" arrival="404.00" arrivalLane="E8_2" arrivalPos="236.52" arrivalSpeed="13.24" duration="121.00" routeLength="961.86" waitingTime="39.00" waitingCount="1" stopTime="0.00" timeLoss="57.69" rerouteNo="0" devices="tripinfo_747" vType="DEFAULT_VEHTYPE" speedFactor="0.98" vaporized=""/>
    <tripinfo id="526" depart="198.00" departLane="-E2_0" departPos="5.10" departSpeed="0.00" departDelay="0.75" arrival="405.00" arrivalLane="E1_0" arrivalPos="369.00" arrivalSpeed="12.55" duration="207.00" routeLength="1322.94" waitingTime="87.00" waitingCount="1" stopTime="0.00" timeLoss="116.51" rerouteNo="0" devices="tripinfo_526" vType="DEFAULT_VEHTYPE" speedFactor="0.99" vaporized=""/>
    <tripinfo id="740" depart="278.00" departLane="-E21_0" departPos="5.10" departSpeed="0.00" departDelay="0.50" arrival="405.00" arrivalLane="47693393#5_1" arrivalPos="315.08" arrivalSpeed="21.35" duration="127.00" routeLength="1242.66" waitingTime="22.00" waitingCount="1" stopTime="0.00" timeLoss="43.66" rerouteNo="0" devices="tripinfo_740" vType="DEFAULT_VEHTYPE" speedFactor="0.99" vaporized=""/>
    <tripinfo id="234" depart="88.00" departLane="-E6_0" departPos="5.10" departSpeed="0.00" departDelay="0.25" arrival="406.00" arrivalLane="-47621504#1_1" arrivalPos="333.17" arrivalSpeed="20.19" duration="318.00" routeLength="1275.34" waitingTime="205.00" waitingCount="2" stopTime="0.00" timeLoss="234.94" rerouteNo="0" devices="tripinfo_234" vType="DEFAULT_VEHTYPE" speedFactor="0.91" vaporized=""/>
    <tripinfo id="176" depart="71.00" departLane="E5_0" departPos="5.10" departSpeed="0.00" departDelay="5.00" arrival="407.00" arrivalLane="-E19_2" arrivalPos="273.06" arrivalSpeed="8.66" duration="336.00" routeLength="1733.18" waitingTime="162.00" waitingCount="5" stopTime="0.00" timeLoss="219.70" rerouteNo="0" devices="tripinfo_176" vType="DEFAULT_VEHTYPE" speedFactor="1.09" vaporized=""/>
    <tripinfo id="190" depart="74.00" departLane="-E8_0" departPos="5.10" departSpeed="0.00" departDelay="2.75" arrival="407.00" arrivalLane="47693393#2_2" arrivalPos="294.24" arrivalSpeed="9.83" duration="333.00" routeLength="553.57" waitingTime="267.00" waitingCount="4" stopTime="0.00" timeLoss="297.99" rerouteNo="0" devices="tripinfo_190" vType="DEFAULT_VEHTYPE" speedFactor="0.90" vaporized=""/>
    <tripinfo id="282" depart="107.00" departLane="47621504#4_0" departPos="5.10" departSpeed="0.00" departDelay="1.25" arrival="407.00" arrivalLane="E25_0" arrivalPos="330.97" arrivalSpeed="12.56" duration="300.00" routeLength="1628.67" waitingTime="156.00" waitingCount="2" stopTime="0.00" timeLoss="181.91" rerouteNo="0" devices="tripinfo_282" vType="DEFAULT_VEHTYPE" speedFactor="0.95" vaporized=""/>
    <tripinfo id="648" depart="246.00" departLane="E5_0" departPos="5.10" departSpeed="0.00" departDelay="3.00" arrival="407.00" arrivalLane="47693393#5_1" arrivalPos="315.08" arrivalSpeed="20.38" duration="161.00" routeLength="1034.60" waitingTime="71.00" waitingCount="2" stopTime="0.00" timeLoss="91.26" rerouteNo="0" devices="tripinfo_648" vType="DEFAULT_VEHTYPE" speedFactor="0.96" vaporized=""/>
    <tripinfo id="2" depart="1.00" departLane="-E8_0" departPos="5.10" departSpeed="0.00" departDelay="0.25" arrival="408.00" arrivalLane="E17_0" arrivalPos="373.55" arrivalSpeed="13.73" duration="407.00" routeLength="1583.97" waitingTime="267.00" waitingCount="2" stopTime="0.00" timeLoss="300.00" rerouteNo="0" devices="tripinfo_2" vType="DEFAULT_VEHTYPE" speedFactor="1.01" vaporized=""/>
    <tripinfo id="144" depart="55.00" departLane="-E15_0" departPos="5.10" departSpeed="0.00" departDelay="1.00" arrival="408.00" arrivalLane="47621504#5_1" arrivalPos="282.84" arrivalSpeed="15.30" duration="353.00" routeLength="2031.05" waitingTime="131.00" waitingCount="3" stopTime="0.00" timeLoss="173.11" rerouteNo="0" devices="tripinfo_144" vType="DEFAULT_VEHTYPE" speedFactor="0.73" vaporized=""/>
    <tripinfo id="501" depart="190.00" departLane="-E21_0" departPos="5.10" departSpeed="0.00" departDelay="2.12" arrival="408.00" arrivalLane="E8_1" arrivalPos="236.52" arrivalSpeed="11.79" duration="218.00" routeLength="1201.25" waitingTime="107.00" waitingCount="2" stopTime="0.00" timeLoss="130.75" rerouteNo="0" devices="tripinfo_501" vType="DEFAULT_VEHTYPE" speedFactor="0.92" vaporized=""/>
    <tripinfo id="563" depart="212.00" departLane="E3_0" departPos="5.10" departSpeed="0.00" departDelay="0.88" arrival="408.00" arrivalLane="E25_1" arrivalPos="330.97" arrivalSpeed="13.12" duration="196.00" routeLength="950.98" waitingTime="105.00" waitingCount="2" stopTime="0.00" timeLoss="127.10" rerouteNo="0" devices="tripinfo_563" vType="DEFAULT_VEHTYPE" speedFactor="1.00" vaporized=""/>
    <tripinfo id="133" depart="50.00" departLane="-E25_0" departPos="5.10" departSpeed="0.00" departDelay="0.12" arrival="409.00" arrivalLane="E8_1" arrivalPos="236.52" arrivalSpeed="13.62" duration="359.00" routeLength="1559.66" waitingTime="215.00" waitingCount="3" stopTime="0.00" timeLoss="257.39" rerouteNo="0" devices="tripinfo_133" vType="DEFAULT_VEHTYPE" speedFactor="1.04" vaporized=""/>
    <tripinfo id="626" depart="235.00" departLane="-E22_0" departPos="5.10" departSpeed="0.00" departDelay="0.25" arrival="410.00" arrivalLane="E25_1" arrivalPos="330.97" arrivalSpeed="13.77" duration="175.00" routeLength="996.63" waitingTime="88.00" waitingCount="1" stopTime="0.00" timeLoss="105.68" rerouteNo="0" devices="tripinfo_626" vType="DEFAULT_VEHTYPE" speedFactor="1.05" vaporized=""/>
    <tripinfo id="728" depart="273.00" departLane="-E21_0" departPos="5.10" departSpeed="0.00" departDelay="0.00" arrival="410.00" arrivalLane="47621504#5_1" arrivalPos="282.84" arrivalSpeed="19.55" duration="137.00" routeLength="1260.37" waitingTime="29.00" waitingCount="1" stopTime="0.00" timeLoss="61.52" rerouteNo="0" devices="tripinfo_728" vType="DEFAULT_VEHTYPE" speedFactor="1.01" vaporized=""/>
    <tripinfo id="173" depart="65.00" departLane="E5_0" departPos="5.10" departSpeed="0.00" departDelay="0.12" arrival="411.00" arrivalLane="47621504#5_1" arrivalPos="282.84" arrivalSpeed="20.10" duration="346.00" routeLength="1776.01" waitingTime="205.00" waitingCount="3" stopTime="0.00" timeLoss="247.74" rerouteNo="0" devices="tripinfo_173" vType="DEFAULT_VEHTYPE" speedFactor="1.14" vaporized=""/>
    <tripinfo id="187" depart="71.00" departLane="-E13_0" departPos="5.10" departSpeed="0.00" departDelay="0.88" arrival="411.00" arrivalLane="-47621504#4_0" arrivalPos="286.75" arrivalSpeed="16.52" duration="340.00" routeLength="2088.91" waitingTime="125.00" waitingCount="4" stopTime="0.00" timeLoss="176.19" rerouteNo="0" devices="tripinfo_187" vType="DEFAULT_VEHTYPE" speedFactor="0.89" vaporized=""/>
    <tripinfo id="221" depart="83.00" departLane="-E25_0" departPos="5.10" departSpeed="0.00" departDelay="0.12" arrival="411.00" arrivalLane="E8_1" arrivalPos="236.52" arrivalSpeed="14.81" duration="328.00" routeLength="1559.66" waitingTime="174.00" waitingCount="4" stopTime="0.00" timeLoss="236.00" rerouteNo="0" devices="tripinfo_221" vType="DEFAULT_VEHTYPE" speedFactor="1.15" vaporized=""/>
    <tripinfo id="274" depart="105.00" departLane="-E8_0" departPos="5.10" departSpeed="0.00" departDelay="2.25" arrival="412.00" arrivalLane="-47621504#4_2" arrivalPos="286.75" arrivalSpeed="11.12" duration="307.00" routeLength="1302.89" waitingTime="145.00" waitingCount="3" stopTime="0.00" timeLoss="197.17" rerouteNo="0" devices="tripinfo_274" vType="DEFAULT_VEHTYPE" speedFactor="0.85" vaporized=""/>
    <tripinfo id="178" depart="77.00" departLane="E5_0" departPos="5.10" departSpeed="0.00" departDelay="10.25" arrival="413.00" arrivalLane="47621504#5_1" arrivalPos="282.84" arrivalSpeed="20.83" duration="336.00" routeLength="1776.01" waitingTime="187.00" waitingCount="3" stopTime="0.00" timeLoss="232.01" rerouteNo="0" devices="tripinfo_178" vType="DEFAULT_VEHTYPE" speedFactor="1.08" vaporized=""/>
    <tripinfo id="401" depart="151.00" departLane="-E25_0" departPos="5.10" departSpeed="0.00" departDelay="0.62" arrival="413.00" arrivalLane="E8_1" arrivalPos="236.52" arrivalSpeed="14.05" duration="262.00" routeLength="1559.66" waitingTime="102.00" waitingCount="4" stopTime="0.00" timeLoss="159.69" rerouteNo="0" devices="tripinfo_401" vType="DEFAULT_VEHTYPE" speedFactor="1.03" vaporized=""/>
    <tripinfo id="528" depart="201.00" departLane="-E2_0" departPos="5.10" departSpeed="0.00" departDelay="3.00" arrival="413.00" arrivalLane="E1_1" arrivalPos="369.00" arrivalSpeed="13.38" duration="212.00" routeLength="1322.94" waitingTime="87.00" waitingCount="1" stopTime="0.00" timeLoss="124.14" rerouteNo="0" devices="tripinfo_528" vType="DEFAULT_VEHTYPE" speedFactor="1.02" vaporized=""/>
    <tripinfo id="393" depart="149.00" departLane="E5_0" departPos="5.10" departSpeed="0.00" departDelay="1.62" arrival="414.00" arrivalLane="47621504#5_1" arrivalPos="282.84" arrivalSpeed="20.45" duration="265.00" routeLength="1776.01" waitingTime="116.00" waitingCount="3" stopTime="0.00" timeLoss="164.58" rerouteNo="0" devices="tripinfo_393" vType="DEFAULT_VEHTYPE" speedFactor="1.12" vaporized=""/>
    <tripinfo id="216" depart="84.00" departLane="-E1_0" departPos="5.10" departSpeed="0.00" departDelay="3.00" arrival="415.00" arrivalLane="E8_1" arrivalPos="236.52" arrivalSpeed="12.84" duration="331.00" routeLength="1722.79" waitingTime="167.00" waitingCount="4" stopTime="0.00" timeLoss="210.73" rerouteNo="0" devices="tripinfo_216" vType="DEFAULT_VEHTYPE" speedFactor="0.97" vaporized=""/>
    <tripinfo id="287" depart="108.00" departLane="-E10_0" departPos="5.10" departSpeed="0.00" departDelay="0.38" arrival="415.00" arrivalLane="E25_0" arrivalPos="330.97" arrivalSpeed="11.85" duration="307.00" routeLength="1734.73" waitingTime="143.00" waitingCount="3" stopTime="0.00" timeLoss="172.72" rerouteNo="0" devices="tripinfo_287" vType="DEFAULT_VEHTYPE" speedFactor="0.89" vaporized=""/>
    <tripinfo id="290" depart="111.00" departLane="-E10_0" departPos="5.10" departSpeed="0.00" departDelay="2.25" arrival="415.00" arrivalLane="E25_1" arrivalPos="330.97" arrivalSpeed="12.35" duration="304.00" routeLength="1734.73" waitingTime="142.00" waitingCount="3" stopTime="0.00" timeLoss="181.17" rerouteNo="0" devices="tripinfo_290" vType="DEFAULT_VEHTYPE" speedFactor="0.97" vaporized=""/>
    <tripinfo id="535" depart="204.00" departLane="-E2_0" departPos="5.10" departSpeed="0.00" departDelay="3.38" arrival="416.00" arrivalLane="E1_0" arrivalPos="369.00" arrivalSpeed="10.85" duration="212.00" routeLength="1322.94" waitingTime="81.00" waitingCount="1" stopTime="0.00" timeLoss="107.06" rerouteNo="0" devices="tripinfo_535" vType="DEFAULT_VEHTYPE" speedFactor="0.86" vaporized=""/>
    <tripinfo id="392" depart="147.00" departLane="-E10_0" departPos="5.10" departSpeed="0.00" departDelay="0.00" arrival="417.00" arrivalLane="E25_1" arrivalPos="330.97" arrivalSpeed="12.60" duration="270.00" routeLength="1734.73" waitingTime="107.00" waitingCount="3" stopTime="0.00" timeLoss="149.64" rerouteNo="0" devices="tripinfo_392" vType="DEFAULT_VEHTYPE" speedFactor="1.00" vaporized=""/>
    <tripinfo id="397" depart="150.00" departLane="-E10_0" departPos="5.10" departSpeed="0.00" departDelay="1.12" arrival="418.00" arrivalLane="E25_1" arrivalPos="330.97" arrivalSpeed="14.27" duration="268.00" routeLength="1734.73" waitingTime="107.00" waitingCount="3" stopTime="0.00" timeLoss="161.74" rerouteNo="0" devices="tripinfo_397" vType="DEFAULT_VEHTYPE" speedFactor="1.12" vaporized=""/>
    <tripinfo id="375" depart="145.00" departLane="-E13_0" departPos="5.10" departSpeed="0.00" departDelay="4.38" arrival="420.00" arrivalLane="E8_0" arrivalPos="236.52" arrivalSpeed="10.19" duration="275.00" routeLength="2009.84" waitingTime="63.00" waitingCount="3" stopTime="0.00" timeLoss="104.52" rerouteNo="0" devices="tripinfo_375" vType="DEFAULT_VEHTYPE" speedFactor="0.81" vaporized=""/>
    <tripinfo id="446" depart="172.00" departLane="-E10_0" departPos="5.10" departSpeed="0.00" departDelay="4.75" arrival="420.00" arrivalLane="E25_0" arrivalPos="330.97" arrivalSpeed="13.33" duration="248.00" routeLength="1734.73" waitingTime="85.00" waitingCount="4" stopTime="0.00" timeLoss="131.25" rerouteNo="0" devices="tripinfo_446" vType="DEFAULT_VEHTYPE" speedFactor="1.02" vaporized=""/>
    <tripinfo id="456" depart="178.00" departLane="-E10_0" departPos="5.10" departSpeed="0.00" departDelay="7.00" arrival="421.00" arrivalLane="E25_1" arrivalPos="330.97" arrivalSpeed="13.68" duration="243.00" routeLength="1734.73" waitingTime="75.00" waitingCount="2" stopTime="0.00" timeLoss="132.63" rerouteNo="0" devices="tripinfo_456" vType="DEFAULT_VEHTYPE" speedFactor="1.08" vaporized=""/>
    <tripinfo id="607" depart="228.00" departLane="-E8_0" departPos="5.10" departSpeed="0.00" departDelay="0.38" arrival="425.00" arrivalLane="E25_0" arrivalPos="330.97" arrivalSpeed="12.65" duration="197.00" routeLength="1559.79" waitingTime="43.00" waitingCount="3" stopTime="0.00" timeLoss="83.75" rerouteNo="0" devices="tripinfo_607" vType="DEFAULT_VEHTYPE" speedFactor="0.94" vaporized=""/>
    <tripinfo id="341" depart="135.00" departLane="-E1_0" departPos="5.10" departSpeed="0.00" departDelay="7.12" arrival="426.00" arrivalLane="-47621504#4_2" arrivalPos="286.75" arrivalSpeed="8.85" duration="291.00" routeLength="1801.86" waitingTime="83.00" waitingCount="4" stopTime="0.00" timeLoss="147.79" rerouteNo="0" devices="tripinfo_341" vType="DEFAULT_VEHTYPE" speedFactor="0.86" vaporized=""/>
    <tripinfo id="985" depart="372.00" departLane="-E10_0" departPos="5.10" departSpeed="0.00" departDelay="2.62" arrival="426.00" arrivalLane="E8_0" arrivalPos="236.52" arrivalSpeed="13.72" duration="54.00" routeLength="655.71" waitingTime="0.00" waitingCount="0" stopTime="0.00" timeLoss="7.02" rerouteNo="0" devices="tripinfo_985" vType="DEFAULT_VEHTYPE" speedFactor="1.03" vaporized=""/>
    <tripinfo id="358" depart="135.00" departLane="-47621504#5_0" departPos="5.10" departSpeed="0.00" departDelay="0.75" arrival="429.00" arrivalLane="E1_0" arrivalPos="369.00" arrivalSpeed="13.95" duration="294.00" routeLength="970.87" waitingTime="209.00" waitingCount="2" stopTime="0.00" timeLoss="243.42" rerouteNo="0" devices="tripinfo_358" vType="DEFAULT_VEHTYPE" speedFactor="1.08" vaporized=""/>
    <tripinfo id="396" depart="149.00" departLane="E16_0" departPos="5.10" departSpeed="0.00" departDelay="0.50" arrival="429.00" arrivalLane="E6_1" arrivalPos="330.11" arrivalSpeed="13.50" duration="280.00" routeLength="1665.08" waitingTime="136.00" waitingCount="2" stopTime="0.00" timeLoss="163.61" rerouteNo="0" devices="tripinfo_396" vType="DEFAULT_VEHTYPE" speedFactor="0.98" vaporized=""/>
    <tripinfo id="698" depart="262.00" departLane="-E8_0" departPos="5.10" departSpeed="0.00" departDelay="0.25" arrival="429.00" arrivalLane="E10_2" arrivalPos="414.33" arrivalSpeed="16.52" duration="167.00" routeLength="670.89" waitingTime="92.00" waitingCount="10" stopTime="0.00" timeLoss="125.79" rerouteNo="0" devices="tripinfo_698" vType="DEFAULT_VEHTYPE" speedFactor="1.19" vaporized=""/>
    <tripinfo id="1000" depart="375.00" departLane="-47693393#5_0" departPos="5.10" departSpeed="0.00" departDelay="0.00" arrival="430.00" arrivalLane="E15_0" arrivalPos="382.33" arrivalSpeed="13.06" duration="55.00" routeLength="701.34" waitingTime="0.00" waitingCount="0" stopTime="0.00" timeLoss="12.82" rerouteNo="0" devices="tripinfo_1000" vType="DEFAULT_VEHTYPE" speedFactor="1.03" vaporized=""/>
    <tripinfo id="621" depart="233.00" departLane="-E13_0" departPos="5.10" departSpeed="0.00" departDelay="0.12" arrival="431.00" arrivalLane="E1_1" arrivalPos="369.00" arrivalSpeed="13.51" duration="198.00" routeLength="1062.67" waitingTime="103.00" waitingCount="2" stopTime="0.00" timeLoss="121.68" rerouteNo="0" devices="tripinfo_621" vType="DEFAULT_VEHTYPE" speedFactor="1.02" vaporized=""/>
    <tripinfo id="837" depart="324.00" departLane="-E13_0" departPos="5.10" departSpeed="0.00" departDelay="10.12" arrival="431.00" arrivalLane="E1_2" arrivalPos="369.00" arrivalSpeed="15.87" duration="107.00" routeLength="1062.67" waitingTime="9.00" waitingCount="1" stopTime="0.00" timeLoss="41.16" rerouteNo="0" devices="tripinfo_837" vType="DEFAULT_VEHTYPE" speedFactor="1.18" vaporized=""/>
    <tripinfo id="388" depart="146.00" departLane="E5_0" departPos="5.10" departSpeed="0.00" departDelay="0.50" arrival="432.00" arrivalLane="E6_2" arrivalPos="330.11" arrivalSpeed="15.61" duration="286.00" routeLength="1820.19" waitingTime="138.00" waitingCount="3" stopTime="0.00" timeLoss="181.59" rerouteNo="0" devices="tripinfo_388" vType="DEFAULT_VEHTYPE" speedFactor="1.19" vaporized=""/>
    <tripinfo id="203" depart="77.00" departLane="-47693393#5_0" departPos="5.10" departSpeed="0.00" departDelay="0.88" arrival="433.00" arrivalLane="E10_1" arrivalPos="414.33" arrivalSpeed="15.17" duration="356.00" routeLength="1356.22" waitingTime="242.00" waitingCount="2" stopTime="0.00" timeLoss="282.25" rerouteNo="0" devices="tripinfo_203" vType="DEFAULT_VEHTYPE" speedFactor="1.11" vaporized=""/>
    <tripinfo id="365" depart="137.00" departLane="-E2_0" departPos="5.10" departSpeed="0.00" departDelay="0.12" arrival="433.00" arrivalLane="E15_2" arrivalPos="382.33" arrivalSpeed="14.87" duration="296.00" routeLength="1639.06" waitingTime="151.00" waitingCount="2" stopTime="0.00" timeLoss="190.34" rerouteNo="0" devices="tripinfo_365" vType="DEFAULT_VEHTYPE" speedFactor="1.12" vaporized=""/>
    <tripinfo id="613" depart="234.00" departLane="-E8_0" departPos="5.10" departSpeed="0.00" departDelay="4.12" arrival="433.00" arrivalLane="E20_0" arrivalPos="350.11" arrivalSpeed="12.87" duration="199.00" routeLength="913.22" waitingTime="115.00" waitingCount="3" stopTime="0.00" timeLoss="138.03" rerouteNo="0" devices="tripinfo_613" vType="DEFAULT_VEHTYPE" speedFactor="0.96" vaporized=""/>
    <tripinfo id="633" depart="238.00" departLane="-E2_0" departPos="5.10" departSpeed="0.00" departDelay="0.62" arrival="433.00" arrivalLane="-E5_1" arrivalPos="399.05" arrivalSpeed="13.44" duration="195.00" routeLength="1354.72" waitingTime="72.00" waitingCount="2" stopTime="0.00" timeLoss="98.34" rerouteNo="0" devices="tripinfo_633" vType="DEFAULT_VEHTYPE" speedFactor="1.01" vaporized=""/>
    <tripinfo id="277" depart="104.00" departLane="47621504#4_0" departPos="5.10" departSpeed="0.00" departDelay="0.12" arrival="434.00" arrivalLane="E15_2" arrivalPos="382.33" arrivalSpeed="15.73" duration="330.00" routeLength="2054.21" waitingTime="153.00" waitingCount="3" stopTime="0.00" timeLoss="213.95" rerouteNo="0" devices="tripinfo_277" vType="DEFAULT_VEHTYPE" speedFactor="1.21" vaporized=""/>
    <tripinfo id="237" depart="95.00" departLane="-E15_0" departPos="5.10" departSpeed="0.00" departDelay="6.12" arrival="435.00" arrivalLane="E6_0" arrivalPos="330.11" arrivalSpeed="11.22" duration="340.00" routeLength="2075.23" waitingTime="134.00" waitingCount="3" stopTime="0.00" timeLoss="176.51" rerouteNo="0" devices="tripinfo_237" vType="DEFAULT_VEHTYPE" speedFactor="0.88" vaporized=""/>
    <tripinfo id="697" depart="263.00" departLane="47621504#1_0" departPos="5.10" departSpeed="0.00" departDelay="1.62" arrival="435.00" arrivalLane="E13_2" arrivalPos="382.60" arrivalSpeed="12.52" duration="172.00" routeLength="735.55" waitingTime="105.00" waitingCount="4" stopTime="0.00" timeLoss="126.41" rerouteNo="0" devices="tripinfo_697" vType="DEFAULT_VEHTYPE" speedFactor="0.98" vaporized=""/>
    <tripinfo id="761" depart="286.00" departLane="-E8_0" departPos="5.10" departSpeed="0.00" departDelay="0.62" arrival="435.00" arrivalLane="E10_2" arrivalPos="414.33" arrivalSpeed="14.52" duration="149.00" routeLength="670.89" waitingTime="72.00" waitingCount="9" stopTime="0.00" timeLoss="105.63" rerouteNo="0" devices="tripinfo_761" vType="DEFAULT_VEHTYPE" speedFactor="1.13" vaporized=""/>
    <tripinfo id="958" depart="360.00" departLane="-E1_0" departPos="5.10" departSpeed="0.00" departDelay="0.75" arrival="435.00" arrivalLane="E13_0" arrivalPos="382.60" arrivalSpeed="15.51" duration="75.00" routeLength="1032.01" waitingTime="0.00" waitingCount="0" stopTime="0.00" timeLoss="10.52" rerouteNo="0" devices="tripinfo_958" vType="DEFAULT_VEHTYPE" speedFactor="1.17" vaporized=""/>
    <tripinfo id="67" depart="26.00" departLane="-47693393#5_0" departPos="5.10" departSpeed="0.00" departDelay="0.88" arrival="436.00" arrivalLane="E10_0" arrivalPos="414.33" arrivalSpeed="12.64" duration="410.00" routeLength="1356.22" waitingTime="297.00" waitingCount="2" stopTime="0.00" timeLoss="320.54" rerouteNo="0" devices="tripinfo_67" vType="DEFAULT_VEHTYPE" speedFactor="0.91" vaporized=""/>
    <tripinfo id="447" depart="168.00" departLane="-E1_0" departPos="5.10" departSpeed="0.00" departDelay="0.38" arrival="436.00" arrivalLane="E0_0" arrivalPos="371.34" arrivalSpeed="13.87" duration="268.00" routeLength="1489.65" waitingTime="132.00" waitingCount="3" stopTime="0.00" timeLoss="177.19" rerouteNo="0" devices="tripinfo_447" vType="DEFAULT_VEHTYPE" speedFactor="1.20" vaporized=""/>
    <tripinfo id="927" depart="348.00" departLane="47621504#1_0" departPos="5.10" departSpeed="0.00" departDelay="0.38" arrival="436.00" arrivalLane="E13_0" arrivalPos="382.60" arrivalSpeed="12.44" duration="88.00" routeLength="735.55" waitingTime="26.00" waitingCount="1" stopTime="0.00" timeLoss="37.61" rerouteNo="0" devices="tripinfo_927" vType="DEFAULT_VEHTYPE" speedFactor="0.90" vaporized=""/>
    <tripinfo id="366" depart="138.00" departLane="E22_0" departPos="5.10" departSpeed="0.00" departDelay="0.75" arrival="437.00" arrivalLane="-E5_2" arrivalPos="399.05" arrivalSpeed="15.05" duration="299.00" routeLength="2149.53" waitingTime="114.00" waitingCount="2" stopTime="0.00" timeLoss="165.75" rerouteNo="0" devices="tripinfo_366" vType="DEFAULT_VEHTYPE" speedFactor="1.11" vaporized=""/>
    <tripinfo id="826" depart="310.00" departLane="-E8_0" departPos="5.10" departSpeed="0.00" departDelay="0.25" arrival="438.00" arrivalLane="E10_1" arrivalPos="414.33" arrivalSpeed="14.05" duration="128.00" routeLength="670.89" waitingTime="52.00" waitingCount="9" stopTime="0.00" timeLoss="83.34" rerouteNo="0" devices="tripinfo_826" vType="DEFAULT_VEHTYPE" speedFactor="1.10" vaporized=""/>
    <tripinfo id="877" depart="329.00" departLane="-E1_0" departPos="5.10" departSpeed="0.00" departDelay="0.12" arrival="438.00" arrivalLane="E6_1" arrivalPos="330.11" arrivalSpeed="12.38" duration="109.00" routeLength="1030.41" waitingTime="17.00" waitingCount="1" stopTime="0.00" timeLoss="34.34" rerouteNo="0" devices="tripinfo_877" vType="DEFAULT_VEHTYPE" speedFactor="0.91" vaporized=""/>
    <tripinfo id="1014" depart="383.00" departLane="-E23_0" departPos="5.10" departSpeed="0.00" departDelay="2.75" arrival="438.00" arrivalLane="-E22_0" arrivalPos="370.63" arrivalSpeed="14.81" duration="55.00" routeLength="641.17" waitingTime="0.00" waitingCount="0" stopTime="0.00" timeLoss="11.63" rerouteNo="0" devices="tripinfo_1014" vType="DEFAULT_VEHTYPE" speedFactor="1.09" vaporized=""/>
    <tripinfo id="253" depart="95.00" departLane="-47693393#5_0" departPos="5.10" departSpeed="0.00" departDelay="0.12" arrival="439.00" arrivalLane="E10_0" arrivalPos="414.33" arrivalSpeed="13.47" duration="344.00" routeLength="1356.22" waitingTime="224.00" waitingCount="2" stopTime="0.00" timeLoss="260.75" rerouteNo="0" devices="tripinfo_253" vType="DEFAULT_VEHTYPE" speedFactor="0.98" vaporized=""/>
    <tripinfo id="297" depart="112.00" departLane="-E13_0" departPos="5.10" departSpeed="0.00" departDelay="0.62" arrival="439.00" arrivalLane="E6_2" arrivalPos="330.11" arrivalSpeed="12.97" duration="327.00" routeLength="1338.24" waitingTime="197.00" waitingCount="4" stopTime="0.00" timeLoss="236.01" rerouteNo="0" devices="tripinfo_297" vType="DEFAULT_VEHTYPE" speedFactor="0.98" vaporized=""/>
    <tripinfo id="624" depart="237.00" departLane="47693393#2_0" departPos="5.10" departSpeed="0.00" departDelay="3.00" arrival="439.00" arrivalLane="E15_2" arrivalPos="382.33" arrivalSpeed="15.20" duration="202.00" routeLength="997.32" waitingTime="108.00" waitingCount="2" stopTime="0.00" timeLoss="142.86" rerouteNo="0" devices="tripinfo_624" vType="DEFAULT_VEHTYPE" speedFactor="1.10" vaporized=""/>
    <tripinfo id="817" depart="307.00" departLane="E5_0" departPos="5.10" departSpeed="0.00" departDelay="0.62" arrival="439.00" arrivalLane="-E21_0" arrivalPos="263.57" arrivalSpeed="5.54" duration="132.00" routeLength="1324.87" waitingTime="13.00" waitingCount="1" stopTime="0.00" timeLoss="39.04" rerouteNo="0" devices="tripinfo_817" vType="DEFAULT_VEHTYPE" speedFactor="1.05" vaporized=""/>
    <tripinfo id="635" depart="239.00" departLane="-E15_0" departPos="5.10" departSpeed="0.00" departDelay="0.88" arrival="441.00" arrivalLane="E10_0" arrivalPos="414.33" arrivalSpeed="14.98" duration="202.00" routeLength="1405.70" waitingTime="94.00" waitingCount="1" stopTime="0.00" timeLoss="119.31" rerouteNo="0" devices="tripinfo_635" vType="DEFAULT_VEHTYPE" speedFactor="1.13" vaporized=""/>
    <tripinfo id="556" depart="209.00" departLane="-E6_0" departPos="5.10" departSpeed="0.00" departDelay="0.50" arrival="442.00" arrivalLane="47621504#4_0" arrivalPos="286.75" arrivalSpeed="15.11" duration="233.00" routeLength="1715.85" waitingTime="79.00" waitingCount="1" stopTime="0.00" timeLoss="115.61" rerouteNo="0" devices="tripinfo_556" vType="DEFAULT_VEHTYPE" speedFactor="1.00" vaporized=""/>
    <tripinfo id="473" depart="178.00" departLane="E5_0" departPos="5.10" departSpeed="0.00" departDelay="0.62" arrival="443.00" arrivalLane="-E23_0" arrivalPos="266.37" arrivalSpeed="13.30" duration="265.00" routeLength="1717.58" waitingTime="107.00" waitingCount="2" stopTime="0.00" timeLoss="142.06" rerouteNo="0" devices="tripinfo_473" vType="DEFAULT_VEHTYPE" speedFactor="1.02" vaporized=""/>
    <tripinfo id="564" depart="212.00" departLane="-E10_0" departPos="5.10" departSpeed="0.00" departDelay="0.50" arrival="443.00" arrivalLane="-E5_0" arrivalPos="399.05" arrivalSpeed="10.76" duration="231.00" routeLength="1152.35" waitingTime="121.00" waitingCount="2" stopTime="0.00" timeLoss="139.20" rerouteNo="0" devices="tripinfo_564" vType="DEFAULT_VEHTYPE" speedFactor="0.83" vaporized=""/>
    <tripinfo id="675" depart="258.00" departLane="-E15_0" departPos="5.10" departSpeed="0.00" departDelay="4.88" arrival="443.00" arrivalLane="E10_0" arrivalPos="414.33" arrivalSpeed="15.31" duration="185.00" routeLength="1405.70" waitingTime="80.00" waitingCount="1" stopTime="0.00" timeLoss="105.09" rerouteNo="0" devices="tripinfo_675" vType="DEFAULT_VEHTYPE" speedFactor="1.18" vaporized=""/>
    <tripinfo id="717" depart="272.00" departLane="-E8_0" departPos="5.10" departSpeed="0.00" departDelay="3.12" arrival="443.00" arrivalLane="E2_0" arrivalPos="256.37" arrivalSpeed="15.20" duration="171.00" routeLength="856.84" waitingTime="73.00" waitingCount="7" stopTime="0.00" timeLoss="112.49" rerouteNo="0" devices="tripinfo_717" vType="DEFAULT_VEHTYPE" speedFactor="1.18" vaporized=""/>
    <tripinfo id="785" depart="297.00" departLane="E5_0" departPos="5.10" departSpeed="0.00" departDelay="2.62" arrival="443.00" arrivalLane="E15_0" arrivalPos="382.33" arrivalSpeed="9.37" duration="146.00" routeLength="1099.22" waitingTime="23.00" waitingCount="1" stopTime="0.00" timeLoss="38.02" rerouteNo="0" devices="tripinfo_785" vType="DEFAULT_VEHTYPE" speedFactor="0.75" vaporized=""/>
    <tripinfo id="387" depart="149.00" departLane="-E22_0" departPos="5.10" departSpeed="0.00" departDelay="3.88" arrival="445.00" arrivalLane="-E0_0" arrivalPos="371.34" arrivalSpeed="11.71" duration="296.00" routeLength="1992.19" waitingTime="104.00" waitingCount="1" stopTime="0.00" timeLoss="140.80" rerouteNo="0" devices="tripinfo_387" vType="DEFAULT_VEHTYPE" speedFactor="0.90" vaporized=""/>
    <tripinfo id="480" depart="182.00" departLane="-E6_0" departPos="5.10" departSpeed="0.00" departDelay="2.00" arrival="447.00" arrivalLane="E13_0" arrivalPos="382.60" arrivalSpeed="14.01" duration="265.00" routeLength="1307.14" waitingTime="136.00" waitingCount="2" stopTime="0.00" timeLoss="179.81" rerouteNo="0" devices="tripinfo_480" vType="DEFAULT_VEHTYPE" speedFactor="1.03" vaporized=""/>
    <tripinfo id="609" depart="229.00" departLane="-47693393#5_0" departPos="5.10" departSpeed="0.00" departDelay="0.62" arrival="448.00" arrivalLane="-E5_0" arrivalPos="399.05" arrivalSpeed="14.46" duration="219.00" routeLength="1019.09" waitingTime="117.00" waitingCount="2" stopTime="0.00" timeLoss="157.56" rerouteNo="0" devices="tripinfo_609" vType="DEFAULT_VEHTYPE" speedFactor="1.06" vaporized=""/>
    <tripinfo id="462" depart="179.00" departLane="-E6_0" departPos="5.10" departSpeed="0.00" departDelay="5.75" arrival="449.00" arrivalLane="47693393#5_0" arrivalPos="315.08" arrivalSpeed="21.31" duration="270.00" routeLength="1989.26" waitingTime="109.00" waitingCount="2" stopTime="0.00" timeLoss="141.48" rerouteNo="0" devices="tripinfo_462" vType="DEFAULT_VEHTYPE" speedFactor="1.01" vaporized=""/>
    <tripinfo id="972" depart="365.00" departLane="-E6_0" departPos="5.10" departSpeed="0.00" departDelay="0.50" arrival="449.00" arrivalLane="E1_0" arrivalPos="369.00" arrivalSpeed="12.67" duration="84.00" routeLength="998.99" waitingTime="0.00" waitingCount="0" stopTime="0.00" timeLoss="16.28" rerouteNo="0" devices="tripinfo_972" vType="DEFAULT_VEHTYPE" speedFactor="0.98" vaporized=""/>
    <tripinfo id="1062" depart="399.00" departLane="-E10_0" departPos="5.10" departSpeed="0.00" departDelay="0.75" arrival="450.00" arrivalLane="E8_1" arrivalPos="236.52" arrivalSpeed="15.70" duration="51.00" routeLength="655.71" waitingTime="0.00" waitingCount="0" stopTime="0.00" timeLoss="11.12" rerouteNo="0" devices="tripinfo_1062" vType="DEFAULT_VEHTYPE" speedFactor="1.21" vaporized=""/>
    <tripinfo id="1039" depart="392.00" departLane="-E10_0" departPos="5.10" departSpeed="0.00" departDelay="2.38" arrival="451.00" arrivalLane="E8_0" arrivalPos="236.52" arrivalSpeed="12.19" duration="59.00" routeLength="655.71" waitingTime="0.00" waitingCount="0" stopTime="0.00" timeLoss="7.04" rerouteNo="0" devices="tripinfo_1039" vType="DEFAULT_VEHTYPE" speedFactor="0.93" vaporized=""/>
    <tripinfo id="776" depart="292.00" departLane="-47693393#5_0" departPos="5.10" departSpeed="0.00" departDelay="1.00" arrival="455.00" arrivalLane="-E5_0" arrivalPos="399.05" arrivalSpeed="13.13" duration="163.00" routeLength="1019.09" waitingTime="70.00" waitingCount="1" stopTime="0.00" timeLoss="100.02" rerouteNo="0" devices="tripinfo_776" vType="DEFAULT_VEHTYPE" speedFactor="1.03" vaporized=""/>
    <tripinfo id="917" depart="344.00" departLane="E3_0" departPos="5.10" departSpeed="0.00" departDelay="0.12" arrival="455.00" arrivalLane="E6_1" arrivalPos="330.11" arrivalSpeed="11.93" duration="111.00" routeLength="1332.29" waitingTime="0.00" waitingCount="0" stopTime="0.00" timeLoss="15.53" rerouteNo="0" devices="tripinfo_917" vType="DEFAULT_VEHTYPE" speedFactor="0.95" vaporized=""/>
    <tripinfo id="978" depart="367.00" departLane="-E1_0" departPos="5.10" departSpeed="0.00" departDelay="0.25" arrival="455.00" arrivalLane="E13_1" arrivalPos="382.60" arrivalSpeed="13.24" duration="88.00" routeLength="1032.01" waitingTime="0.00" waitingCount="0" stopTime="0.00" timeLoss="11.25" rerouteNo="0" devices="tripinfo_978" vType="DEFAULT_VEHTYPE" speedFactor="1.00" vaporized=""/>
    <tripinfo id="1084" depart="407.00" departLane="-47621504#5_0" departPos="5.10" departSpeed="0.00" departDelay="0.50" arrival="457.00" arrivalLane="E6_0" arrivalPos="330.11" arrivalSpeed="13.19" duration="50.00" routeLength="618.40" waitingTime="0.00" waitingCount="0" stopTime="0.00" timeLoss="12.11" rerouteNo="0" devices="tripinfo_1084" vType="DEFAULT_VEHTYPE" speedFactor="1.03" vaporized=""/>
    <tripinfo id="323" depart="124.00" departLane="E0_0" departPos="5.10" departSpeed="0.00" departDelay="2.88" arrival="458.00" arrivalLane="E13_0" arrivalPos="382.60" arrivalSpeed="10.96" duration="334.00" routeLength="1364.79" waitingTime="179.00" waitingCount="3" stopTime="0.00" timeLoss="222.69" rerouteNo="0" devices="tripinfo_323" vType="DEFAULT_VEHTYPE" speedFactor="0.82" vaporized=""/>
    <tripinfo id="458" depart="175.00" departLane="-E3_0" departPos="5.10" departSpeed="0.00" departDelay="3.25" arrival="459.00" arrivalLane="E15_0" arrivalPos="382.33" arrivalSpeed="10.64" duration="284.00" routeLength="1673.74" waitingTime="102.00" waitingCount="1" stopTime="0.00" timeLoss="132.00" rerouteNo="0" devices="tripinfo_458" vType="DEFAULT_VEHTYPE" speedFactor="0.80" vaporized=""/>
    <tripinfo id="659" depart="248.00" departLane="-47693393#5_0" departPos="5.10" departSpeed="0.00" departDelay="0.88" arrival="459.00" arrivalLane="E22_0" arrivalPos="370.63" arrivalSpeed="8.23" duration="211.00" routeLength="1354.37" waitingTime="58.00" waitingCount="2" stopTime="0.00" timeLoss="100.61" rerouteNo="0" devices="tripinfo_659" vType="DEFAULT_VEHTYPE" speedFactor="0.83" vaporized=""/>
    <tripinfo id="565" depart="215.00" departLane="-E6_0" departPos="5.10" departSpeed="0.00" departDelay="3.12" arrival="460.00" arrivalLane="47693393#5_0" arrivalPos="315.08" arrivalSpeed="21.48" duration="245.00" routeLength="1989.26" waitingTime="65.00" waitingCount="2" stopTime="0.00" timeLoss="112.37" rerouteNo="0" devices="tripinfo_565" vType="DEFAULT_VEHTYPE" speedFactor="0.98" vaporized=""/>
    <tripinfo id="845" depart="320.00" departLane="E5_0" departPos="5.10" departSpeed="0.00" departDelay="3.12" arrival="461.00" arrivalLane="E2_0" arrivalPos="256.37" arrivalSpeed="13.86" duration="141.00" routeLength="1339.17" waitingTime="26.00" waitingCount="1" stopTime="0.00" timeLoss="51.89" rerouteNo="0" devices="tripinfo_845" vType="DEFAULT_VEHTYPE" speedFactor="1.09" vaporized=""/>
    <tripinfo id="734" depart="284.00" departLane="E19_0" departPos="5.10" departSpeed="0.00" departDelay="8.75" arrival="463.00" arrivalLane="E0_1" arrivalPos="371.34" arrivalSpeed="13.72" duration="179.00" routeLength="1631.62" waitingTime="23.00" waitingCount="2" stopTime="0.00" timeLoss="59.92" rerouteNo="0" devices="tripinfo_734" vType="DEFAULT_VEHTYPE" speedFactor="1.01" vaporized=""/>
    <tripinfo id="766" depart="288.00" departLane="-E2_0" departPos="5.10" departSpeed="0.00" departDelay="0.75" arrival="463.00" arrivalLane="-E20_1" arrivalPos="350.11" arrivalSpeed="11.07" duration="175.00" routeLength="960.05" waitingTime="88.00" waitingCount="2" stopTime="0.00" timeLoss="106.35" rerouteNo="0" devices="tripinfo_766" vType="DEFAULT_VEHTYPE" speedFactor="1.02" vaporized=""/>
    <tripinfo id="460" depart="176.00" departLane="-E6_0" departPos="5.10" departSpeed="0.00" departDelay="3.50" arrival="464.00" arrivalLane="E25_0" arrivalPos="330.97" arrivalSpeed="15.01" duration="288.00" routeLength="1652.95" waitingTime="143.00" waitingCount="2" stopTime="0.00" timeLoss="188.05" rerouteNo="0" devices="tripinfo_460" vType="DEFAULT_VEHTYPE" speedFactor="1.12" vaporized=""/>
    <tripinfo id="806" depart="307.00" departLane="-E6_0" departPos="5.10" departSpeed="0.00" departDelay="4.75" arrival="464.00" arrivalLane="E21_0" arrivalPos="263.57" arrivalSpeed="13.41" duration="157.00" routeLength="1288.54" waitingTime="47.00" waitingCount="1" stopTime="0.00" timeLoss="70.78" rerouteNo="0" devices="tripinfo_806" vType="DEFAULT_VEHTYPE" speedFactor="1.01" vaporized=""/>
    <tripinfo id="330" depart="124.00" departLane="-E25_0" departPos="5.10" departSpeed="0.00" departDelay="0.25" arrival="466.00" arrivalLane="47693393#2_0" arrivalPos="294.24" arrivalSpeed="12.60" duration="342.00" routeLength="1614.75" waitingTime="190.00" waitingCount="2" stopTime="0.00" timeLoss="220.54" rerouteNo="0" devices="tripinfo_330" vType="DEFAULT_VEHTYPE" speedFactor="0.96" vaporized=""/>
    <tripinfo id="664" depart="250.00" departLane="47621504#1_0" departPos="5.10" departSpeed="0.00" departDelay="1.00" arrival="466.00" arrivalLane="E22_1" arrivalPos="370.63" arrivalSpeed="8.16" duration="216.00" routeLength="1394.35" waitingTime="77.00" waitingCount="3" stopTime="0.00" timeLoss="126.12" rerouteNo="0" devices="tripinfo_664" vType="DEFAULT_VEHTYPE" speedFactor="1.05" vaporized=""/>
    <tripinfo id="90" depart="34.00" departLane="-E8_0" departPos="5.10" departSpeed="0.00" departDelay="0.25" arrival="467.00" arrivalLane="E16_1" arrivalPos="350.84" arrivalSpeed="10.08" duration="433.00" routeLength="1214.14" waitingTime="308.00" waitingCount="3" stopTime="0.00" timeLoss="354.60" rerouteNo="0" devices="tripinfo_90" vType="DEFAULT_VEHTYPE" speedFactor="1.02" vaporized=""/>
    <tripinfo id="1101" depart="413.00" departLane="-E10_0" departPos="5.10" departSpeed="0.00" departDelay="0.12" arrival="468.00" arrivalLane="E8_0" arrivalPos="236.52" arrivalSpeed="14.00" duration="55.00" routeLength="655.71" waitingTime="0.00" waitingCount="0" stopTime="0.00" timeLoss="7.46" rerouteNo="0" devices="tripinfo_1101" vType="DEFAULT_VEHTYPE" speedFactor="1.01" vaporized=""/>
    <tripinfo id="594" depart="223.00" departLane="-E25_0" departPos="5.10" departSpeed="0.00" departDelay="0.25" arrival="469.00" arrivalLane="E13_0" arrivalPos="382.60" arrivalSpeed="14.06" duration="246.00" routeLength="1134.61" waitingTime="135.00" waitingCount="3" stopTime="0.00" timeLoss="166.68" rerouteNo="0" devices="tripinfo_594" vType="DEFAULT_VEHTYPE" speedFactor="1.05" vaporized=""/>
    <tripinfo id="857" depart="333.00" departLane="-E13_0" departPos="5.10" departSpeed="0.00" departDelay="11.62" arrival="469.00" arrivalLane="E17_0" arrivalPos="373.55" arrivalSpeed="9.67" duration="136.00" routeLength="1704.15" waitingTime="0.00" waitingCount="0" stopTime="0.00" timeLoss="29.51" rerouteNo="0" devices="tripinfo_857" vType="DEFAULT_VEHTYPE" speedFactor="1.17" vaporized=""/>
    <tripinfo id="69" depart="26.00" departLane="-E8_0" departPos="5.10" departSpeed="0.00" departDelay="0.12" arrival="470.00" arrivalLane="-E21_0" arrivalPos="263.57" arrivalSpeed="8.99" duration="444.00" routeLength="1487.40" waitingTime="300.00" waitingCount="3" stopTime="0.00" timeLoss="346.75" rerouteNo="0" devices="tripinfo_69" vType="DEFAULT_VEHTYPE" speedFactor="1.02" vaporized=""/>
    <tripinfo id="438" depart="166.00" departLane="-E10_0" departPos="5.10" departSpeed="0.00" departDelay="1.75" arrival="470.00" arrivalLane="E6_2" arrivalPos="330.11" arrivalSpeed="15.21" duration="304.00" routeLength="1545.55" waitingTime="176.00" waitingCount="2" stopTime="0.00" timeLoss="202.30" rerouteNo="0" devices="tripinfo_438" vType="DEFAULT_VEHTYPE" speedFactor="1.17" vaporized=""/>
    <tripinfo id="145" depart="55.00" departLane="-47621504#4_0" departPos="5.10" departSpeed="0.00" departDelay="0.62" arrival="471.00" arrivalLane="E22_1" arrivalPos="370.63" arrivalSpeed="6.80" duration="416.00" routeLength="1656.78" waitingTime="244.00" waitingCount="5" stopTime="0.00" timeLoss="316.81" rerouteNo="0" devices="tripinfo_145" vType="DEFAULT_VEHTYPE" speedFactor="1.14" vaporized=""/>
    <tripinfo id="316" depart="120.00" departLane="-E10_0" departPos="5.10" departSpeed="0.00" departDelay="1.50" arrival="471.00" arrivalLane="-E16_1" arrivalPos="350.84" arrivalSpeed="6.68" duration="351.00" routeLength="1751.96" waitingTime="188.00" waitingCount="4" stopTime="0.00" timeLoss="244.66" rerouteNo="0" devices="tripinfo_316" vType="DEFAULT_VEHTYPE" speedFactor="1.13" vaporized=""/>
    <tripinfo id="736" depart="276.00" departLane="-E2_0" departPos="5.10" departSpeed="0.00" departDelay="0.00" arrival="471.00" arrivalLane="E6_1" arrivalPos="330.11" arrivalSpeed="12.12" duration="195.00" routeLength="990.76" waitingTime="103.00" waitingCount="1" stopTime="0.00" timeLoss="117.62" rerouteNo="0" devices="tripinfo_736" vType="DEFAULT_VEHTYPE" speedFactor="0.94" vaporized=""/>
    <tripinfo id="300" depart="115.00" departLane="-47693393#5_0" departPos="5.10" departSpeed="0.00" departDelay="2.50" arrival="472.00" arrivalLane="E2_1" arrivalPos="256.37" arrivalSpeed="14.54" duration="357.00" routeLength="1574.41" waitingTime="209.00" waitingCount="2" stopTime="0.00" timeLoss="259.33" rerouteNo="0" devices="tripinfo_300" vType="DEFAULT_VEHTYPE" speedFactor="1.07" vaporized=""/>
    <tripinfo id="411" depart="155.00" departLane="-E6_0" departPos="5.10" departSpeed="0.00" departDelay="0.88" arrival="472.00" arrivalLane="E25_0" arrivalPos="330.97" arrivalSpeed="12.70" duration="317.00" routeLength="1652.95" waitingTime="160.00" waitingCount="2" stopTime="0.00" timeLoss="201.44" rerouteNo="0" devices="tripinfo_411" vType="DEFAULT_VEHTYPE" speedFactor="0.98" vaporized=""/>
    <tripinfo id="703" depart="265.00" departLane="E21_0" departPos="5.10" departSpeed="0.00" departDelay="1.38" arrival="472.00" arrivalLane="E13_0" arrivalPos="382.60" arrivalSpeed="13.64" duration="207.00" routeLength="1051.52" waitingTime="107.00" waitingCount="2" stopTime="0.00" timeLoss="129.32" rerouteNo="0" devices="tripinfo_703" vType="DEFAULT_VEHTYPE" speedFactor="0.98" vaporized=""/>
    <tripinfo id="421" depart="161.00" departLane="-E6_0" departPos="5.10" departSpeed="0.00" departDelay="3.12" arrival="473.00" arrivalLane="E25_1" arrivalPos="330.97" arrivalSpeed="14.03" duration="312.00" routeLength="1652.95" waitingTime="152.00" waitingCount="2" stopTime="0.00" timeLoss="205.25" rerouteNo="0" devices="tripinfo_421" vType="DEFAULT_VEHTYPE" speedFactor="1.05" vaporized=""/>
    <tripinfo id="495" depart="186.00" departLane="-E15_0" departPos="5.10" departSpeed="0.00" departDelay="0.38" arrival="473.00" arrivalLane="-E16_1" arrivalPos="350.84" arrivalSpeed="7.59" duration="287.00" routeLength="1698.80" waitingTime="95.00" waitingCount="4" stopTime="0.00" timeLoss="140.78" rerouteNo="0" devices="tripinfo_495" vType="DEFAULT_VEHTYPE" speedFactor="0.85" vaporized=""/>
    <tripinfo id="552" depart="207.00" departLane="-E8_0" departPos="5.10" departSpeed="0.00" departDelay="0.00" arrival="473.00" arrivalLane="E6_1" arrivalPos="330.11" arrivalSpeed="14.15" duration="266.00" routeLength="1348.90" waitingTime="139.00" waitingCount="2" stopTime="0.00" timeLoss="163.78" rerouteNo="0" devices="tripinfo_552" vType="DEFAULT_VEHTYPE" speedFactor="1.02" vaporized=""/>
    <tripinfo id="623" depart="234.00" departLane="-47693393#2_0" departPos="5.10" departSpeed="0.00" departDelay="0.38" arrival="474.00" arrivalLane="E6_2" arrivalPos="330.11" arrivalSpeed="15.08" duration="240.00" routeLength="1423.15" waitingTime="109.00" waitingCount="3" stopTime="0.00" timeLoss="149.50" rerouteNo="0" devices="tripinfo_623" vType="DEFAULT_VEHTYPE" speedFactor="1.13" vaporized=""/>
    <tripinfo id="182" depart="69.00" departLane="-E15_0" departPos="5.10" departSpeed="0.00" departDelay="0.75" arrival="475.00" arrivalLane="E13_1" arrivalPos="382.60" arrivalSpeed="13.14" duration="406.00" routeLength="1567.55" waitingTime="261.00" waitingCount="3" stopTime="0.00" timeLoss="296.18" rerouteNo="0" devices="tripinfo_182" vType="DEFAULT_VEHTYPE" speedFactor="1.03" vaporized=""/>
    <tripinfo id="245" depart="92.00" departLane="-E1_0" departPos="5.10" departSpeed="0.00" departDelay="0.12" arrival="475.00" arrivalLane="-E5_0" arrivalPos="399.05" arrivalSpeed="13.94" duration="383.00" routeLength="1565.57" waitingTime="246.00" waitingCount="3" stopTime="0.00" timeLoss="271.16" rerouteNo="0" devices="tripinfo_245" vType="DEFAULT_VEHTYPE" speedFactor="1.01" vaporized=""/>
    <tripinfo id="444" depart="167.00" departLane="-E13_0" departPos="5.10" departSpeed="0.00" departDelay="0.50" arrival="475.00" arrivalLane="E13_0" arrivalPos="382.60" arrivalSpeed="13.05" duration="308.00" routeLength="2114.56" waitingTime="107.00" waitingCount="2" stopTime="0.00" timeLoss="145.49" rerouteNo="0" devices="tripinfo_444" vType="DEFAULT_VEHTYPE" speedFactor="0.96" vaporized=""/>
    <tripinfo id="489" depart="187.00" departLane="-E10_0" departPos="5.10" departSpeed="0.00" departDelay="3.62" arrival="475.00" arrivalLane="E10_0" arrivalPos="414.33" arrivalSpeed="12.28" duration="288.00" routeLength="2205.66" waitingTime="82.00" waitingCount="1" stopTime="0.00" timeLoss="117.65" rerouteNo="0" devices="tripinfo_489" vType="DEFAULT_VEHTYPE" speedFactor="0.94" vaporized=""/>
    <tripinfo id="683" depart="259.00" departLane="E21_0" departPos="5.10" departSpeed="0.00" departDelay="2.88" arrival="475.00" arrivalLane="-E3_0" arrivalPos="306.82" arrivalSpeed="12.56" duration="216.00" routeLength="1622.64" waitingTime="37.00" waitingCount="2" stopTime="0.00" timeLoss="92.16" rerouteNo="0" devices="tripinfo_683" vType="DEFAULT_VEHTYPE" speedFactor="0.97" vaporized=""/>
    <tripinfo id="1086" depart="410.00" departLane="-47621504#5_0" departPos="5.10" departSpeed="0.00" departDelay="2.75" arrival="475.00" arrivalLane="E6_0" arrivalPos="330.11" arrivalSpeed="9.42" duration="65.00" routeLength="618.40" waitingTime="0.00" waitingCount="0" stopTime="0.00" timeLoss="9.56" rerouteNo="0" devices="tripinfo_1086" vType="DEFAULT_VEHTYPE" speedFactor="0.68" vaporized=""/>
    <tripinfo id="313" depart="120.00" departLane="-E1_0" departPos="5.10" departSpeed="0.00" departDelay="2.62" arrival="476.00" arrivalLane="-E5_1" arrivalPos="399.05" arrivalSpeed="13.87" duration="356.00" routeLength="1565.57" waitingTime="215.00" waitingCount="3" stopTime="0.00" timeLoss="250.54" rerouteNo="0" devices="tripinfo_313" vType="DEFAULT_VEHTYPE" speedFactor="1.07" vaporized=""/>
    <tripinfo id="561" depart="211.00" departLane="47621504#1_0" departPos="5.10" departSpeed="0.00" departDelay="0.62" arrival="476.00" arrivalLane="E15_1" arrivalPos="382.33" arrivalSpeed="12.58" duration="265.00" routeLength="1499.45" waitingTime="134.00" waitingCount="2" stopTime="0.00" timeLoss="159.28" rerouteNo="0" devices="tripinfo_561" vType="DEFAULT_VEHTYPE" speedFactor="0.95" vaporized=""/>
    <tripinfo id="620" depart="233.00" departLane="-47621504#5_0" departPos="5.10" departSpeed="0.00" departDelay="0.50" arrival="476.00" arrivalLane="E10_2" arrivalPos="414.33" arrivalSpeed="16.11" duration="243.00" routeLength="1494.53" waitingTime="95.00" waitingCount="3" stopTime="0.00" timeLoss="151.85" rerouteNo="0" devices="tripinfo_620" vType="DEFAULT_VEHTYPE" speedFactor="1.18" vaporized=""/>
    <tripinfo id="782" depart="294.00" departLane="E5_0" departPos="5.10" departSpeed="0.00" departDelay="0.75" arrival="476.00" arrivalLane="E2_0" arrivalPos="256.37" arrivalSpeed="9.91" duration="182.00" routeLength="1339.17" waitingTime="36.00" waitingCount="1" stopTime="0.00" timeLoss="56.90" rerouteNo="0" devices="tripinfo_782" vType="DEFAULT_VEHTYPE" speedFactor="0.77" vaporized=""/>
    <tripinfo id="198" depart="75.00" departLane="-E15_0" departPos="5.10" departSpeed="0.00" departDelay="0.75" arrival="477.00" arrivalLane="E13_1" arrivalPos="382.60" arrivalSpeed="14.04" duration="402.00" routeLength="1567.55" waitingTime="257.00" waitingCount="3" stopTime="0.00" timeLoss="295.43" rerouteNo="0" devices="tripinfo_198" vType="DEFAULT_VEHTYPE" speedFactor="1.06" vaporized=""/>
    <tripinfo id="832" depart="314.00" departLane="-E2_0" departPos="5.10" departSpeed="0.00" departDelay="2.00" arrival="477.00" arrivalLane="E6_1" arrivalPos="330.11" arrivalSpeed="12.63" duration="163.00" routeLength="990.76" waitingTime="73.00" waitingCount="1" stopTime="0.00" timeLoss="90.03" rerouteNo="0" devices="tripinfo_832" vType="DEFAULT_VEHTYPE" speedFactor="0.99" vaporized=""/>
    <tripinfo id="339" depart="132.00" departLane="-E1_0" departPos="5.10" departSpeed="0.00" departDelay="4.88" arrival="478.00" arrivalLane="-E5_1" arrivalPos="399.05" arrivalSpeed="15.89" duration="346.00" routeLength="1565.57" waitingTime="204.00" waitingCount="3" stopTime="0.00" timeLoss="248.66" rerouteNo="0" devices="tripinfo_339" vType="DEFAULT_VEHTYPE" speedFactor="1.17" vaporized=""/>
    <tripinfo id="1105" depart="415.00" departLane="-47693393#5_0" departPos="5.10" departSpeed="0.00" departDelay="0.62" arrival="478.00" arrivalLane="E15_0" arrivalPos="382.33" arrivalSpeed="10.96" duration="63.00" routeLength="701.34" waitingTime="0.00" waitingCount="0" stopTime="0.00" timeLoss="9.52" rerouteNo="0" devices="tripinfo_1105" vType="DEFAULT_VEHTYPE" speedFactor="0.81" vaporized=""/>
    <tripinfo id="9" depart="4.00" departLane="47621504#1_0" departPos="5.10" departSpeed="0.00" departDelay="0.62" arrival="479.00" arrivalLane="-47621504#1_2" arrivalPos="333.17" arrivalSpeed="18.91" duration="475.00" routeLength="2015.33" waitingTime="291.00" waitingCount="2" stopTime="0.00" timeLoss="322.96" rerouteNo="0" devices="tripinfo_9" vType="DEFAULT_VEHTYPE" speedFactor="0.86" vaporized=""/>
    <tripinfo id="273" depart="104.00" departLane="E5_0" departPos="5.10" departSpeed="0.00" departDelay="1.62" arrival="479.00" arrivalLane="E1_0" arrivalPos="369.00" arrivalSpeed="13.20" duration="375.00" routeLength="1565.64" waitingTime="232.00" waitingCount="3" stopTime="0.00" timeLoss="259.23" rerouteNo="0" devices="tripinfo_273" vType="DEFAULT_VEHTYPE" speedFactor="0.98" vaporized=""/>
    <tripinfo id="340" depart="128.00" departLane="-E6_0" departPos="5.10" departSpeed="0.00" departDelay="0.50" arrival="479.00" arrivalLane="-E5_0" arrivalPos="399.05" arrivalSpeed="15.25" duration="351.00" routeLength="1819.65" waitingTime="196.00" waitingCount="3" stopTime="0.00" timeLoss="238.82" rerouteNo="0" devices="tripinfo_340" vType="DEFAULT_VEHTYPE" speedFactor="1.11" vaporized=""/>
    <tripinfo id="687" depart="258.00" departLane="-47621504#5_0" departPos="5.10" departSpeed="0.00" departDelay="0.38" arrival="479.00" arrivalLane="E10_1" arrivalPos="414.33" arrivalSpeed="14.35" duration="221.00" routeLength="1494.53" waitingTime="77.00" waitingCount="2" stopTime="0.00" timeLoss="123.91" rerouteNo="0" devices="tripinfo_687" vType="DEFAULT_VEHTYPE" speedFactor="1.11" vaporized=""/>
    <tripinfo id="861" depart="329.00" departLane="-E2_0" departPos="5.10" departSpeed="0.00" departDelay="6.12" arrival="479.00" arrivalLane="E8_2" arrivalPos="236.52" arrivalSpeed="13.05" duration="150.00" routeLength="887.78" waitingTime="57.00" waitingCount="2" stopTime="0.00" timeLoss="75.56" rerouteNo="0" devices="tripinfo_861" vType="DEFAULT_VEHTYPE" speedFactor="0.96" vaporized=""/>
    <tripinfo id="974" depart="366.00" departLane="E0_0" departPos="5.10" departSpeed="0.00" departDelay="0.75" arrival="479.00" arrivalLane="E6_1" arrivalPos="330.11" arrivalSpeed="16.40" duration="113.00" routeLength="724.46" waitingTime="50.00" waitingCount="1" stopTime="0.00" timeLoss="68.19" rerouteNo="0" devices="tripinfo_974" vType="DEFAULT_VEHTYPE" speedFactor="1.18" vaporized=""/>
    <tripinfo id="235" depart="89.00" departLane="-E15_0" departPos="5.10" departSpeed="0.00" departDelay="0.88" arrival="480.00" arrivalLane="E13_0" arrivalPos="382.60" arrivalSpeed="12.06" duration="391.00" routeLength="1567.55" waitingTime="244.00" waitingCount="3" stopTime="0.00" timeLoss="272.68" rerouteNo="0" devices="tripinfo_235" vType="DEFAULT_VEHTYPE" speedFactor="0.96" vaporized=""/>
    <tripinfo id="755" depart="284.00" departLane="-E25_0" departPos="5.10" departSpeed="0.00" departDelay="0.88" arrival="480.00" arrivalLane="E15_1" arrivalPos="382.33" arrivalSpeed="11.52" duration="196.00" routeLength="1095.87" waitingTime="92.00" waitingCount="1" stopTime="0.00" timeLoss="106.60" rerouteNo="0" devices="tripinfo_755" vType="DEFAULT_VEHTYPE" speedFactor="0.90" vaporized=""/>
    <tripinfo id="1116" depart="421.00" departLane="-47693393#5_0" departPos="5.10" departSpeed="0.00" departDelay="2.50" arrival="480.00" arrivalLane="E15_0" arrivalPos="382.33" arrivalSpeed="11.74" duration="59.00" routeLength="701.34" waitingTime="0.00" waitingCount="0" stopTime="0.00" timeLoss="10.54" rerouteNo="0" devices="tripinfo_1116" vType="DEFAULT_VEHTYPE" speedFactor="0.90" vaporized=""/>
    <tripinfo id="232" depart="87.00" departLane="-E20_0" departPos="5.10" departSpeed="0.00" departDelay="0.00" arrival="481.00" arrivalLane="-E22_2" arrivalPos="370.63" arrivalSpeed="8.13" duration="394.00" routeLength="2147.11" waitingTime="158.00" waitingCount="4" stopTime="0.00" timeLoss="241.97" rerouteNo="0" devices="tripinfo_232" vType="DEFAULT_VEHTYPE" speedFactor="0.97" vaporized=""/>
    <tripinfo id="379" depart="143.00" departLane="-E1_0" departPos="5.10" departSpeed="0.00" departDelay="0.88" arrival="481.00" arrivalLane="47693393#5_0" arrivalPos="315.08" arrivalSpeed="17.65" duration="338.00" routeLength="1735.18" waitingTime="157.00" waitingCount="3" stopTime="0.00" timeLoss="196.92" rerouteNo="0" devices="tripinfo_379" vType="DEFAULT_VEHTYPE" speedFactor="0.84" vaporized=""/>
    <tripinfo id="721" depart="271.00" departLane="-E19_0" departPos="5.10" departSpeed="0.00" departDelay="0.62" arrival="481.00" arrivalLane="E2_0" arrivalPos="256.37" arrivalSpeed="12.58" duration="210.00" routeLength="1231.50" waitingTime="90.00" waitingCount="1" stopTime="0.00" timeLoss="114.69" rerouteNo="0" devices="tripinfo_721" vType="DEFAULT_VEHTYPE" speedFactor="0.93" vaporized=""/>
    <tripinfo id="879" depart="331.00" departLane="-E8_0" departPos="5.10" departSpeed="0.00" departDelay="1.38" arrival="481.00" arrivalLane="E2_1" arrivalPos="256.37" arrivalSpeed="13.85" duration="150.00" routeLength="856.84" waitingTime="45.00" waitingCount="6" stopTime="0.00" timeLoss="84.01" rerouteNo="0" devices="tripinfo_879" vType="DEFAULT_VEHTYPE" speedFactor="1.06" vaporized=""/>
    <tripinfo id="199" depart="75.00" departLane="-E6_0" departPos="5.10" departSpeed="0.00" departDelay="0.38" arrival="482.00" arrivalLane="E10_0" arrivalPos="414.33" arrivalSpeed="11.26" duration="407.00" routeLength="1544.81" waitingTime="237.00" waitingCount="3" stopTime="0.00" timeLoss="263.68" rerouteNo="0" devices="tripinfo_199" vType="DEFAULT_VEHTYPE" speedFactor="0.83" vaporized=""/>
    <tripinfo id="487" depart="184.00" departLane="-E10_0" departPos="5.10" departSpeed="0.00" departDelay="1.38" arrival="482.00" arrivalLane="E1_1" arrivalPos="369.00" arrivalSpeed="13.64" duration="298.00" routeLength="1882.37" waitingTime="127.00" waitingCount="2" stopTime="0.00" timeLoss="175.51" rerouteNo="0" devices="tripinfo_487" vType="DEFAULT_VEHTYPE" speedFactor="1.06" vaporized=""/>
    <tripinfo id="628" depart="236.00" departLane="47621504#1_0" departPos="5.10" departSpeed="0.00" departDelay="0.50" arrival="482.00" arrivalLane="E15_1" arrivalPos="382.33" arrivalSpeed="12.40" duration="246.00" routeLength="1499.45" waitingTime="104.00" waitingCount="2" stopTime="0.00" timeLoss="137.21" rerouteNo="0" devices="tripinfo_628" vType="DEFAULT_VEHTYPE" speedFactor="0.93" vaporized=""/>
    <tripinfo id="636" depart="239.00" departLane="-47693411#4_0" departPos="5.10" departSpeed="0.00" departDelay="0.50" arrival="482.00" arrivalLane="47693393#5_0" arrivalPos="315.08" arrivalSpeed="20.23" duration="243.00" routeLength="1668.53" waitingTime="79.00" waitingCount="3" stopTime="0.00" timeLoss="126.05" rerouteNo="0" devices="tripinfo_636" vType="DEFAULT_VEHTYPE" speedFactor="1.02" vaporized=""/>
    <tripinfo id="865" depart="330.00" departLane="-E25_0" departPos="5.10" departSpeed="0.00" departDelay="5.62" arrival="482.00" arrivalLane="E15_2" arrivalPos="382.33" arrivalSpeed="15.41" duration="152.00" routeLength="1095.87" waitingTime="63.00" waitingCount="1" stopTime="0.00" timeLoss="84.08" rerouteNo="0" devices="tripinfo_865" vType="DEFAULT_VEHTYPE" speedFactor="1.17" vaporized=""/>
    <tripinfo id="897" depart="337.00" departLane="-E6_0" departPos="5.10" departSpeed="0.00" departDelay="0.62" arrival="482.00" arrivalLane="-E22_0" arrivalPos="370.63" arrivalSpeed="10.43" duration="145.00" routeLength="1015.90" waitingTime="30.00" waitingCount="2" stopTime="0.00" timeLoss="68.23" rerouteNo="0" devices="tripinfo_897" vType="DEFAULT_VEHTYPE" speedFactor="0.88" vaporized=""/>
    <tripinfo id="595" depart="224.00" departLane="-E8_0" departPos="5.10" departSpeed="0.00" departDelay="0.88" arrival="483.00" arrivalLane="E1_2" arrivalPos="369.00" arrivalSpeed="14.42" duration="259.00" routeLength="1707.43" waitingTime="107.00" waitingCount="3" stopTime="0.00" timeLoss="155.40" rerouteNo="0" devices="tripinfo_595" vType="DEFAULT_VEHTYPE" speedFactor="1.12" vaporized=""/>
    <tripinfo id="627" depart="238.00" departLane="E20_0" departPos="5.10" departSpeed="0.00" departDelay="2.88" arrival="483.00" arrivalLane="E1_0" arrivalPos="369.00" arrivalSpeed="11.86" duration="245.00" routeLength="1139.22" waitingTime="134.00" waitingCount="2" stopTime="0.00" timeLoss="153.39" rerouteNo="0" devices="tripinfo_627" vType="DEFAULT_VEHTYPE" speedFactor="0.90" vaporized=""/>
    <tripinfo id="639" depart="240.00" departLane="47621504#1_0" departPos="5.10" departSpeed="0.00" departDelay="0.38" arrival="483.00" arrivalLane="E15_0" arrivalPos="382.33" arrivalSpeed="13.13" duration="243.00" routeLength="1499.45" waitingTime="103.00" waitingCount="2" stopTime="0.00" timeLoss="140.99" rerouteNo="0" devices="tripinfo_639" vType="DEFAULT_VEHTYPE" speedFactor="0.98" vaporized=""/>
    <tripinfo id="1005" depart="377.00" departLane="-E2_0" departPos="5.10" departSpeed="0.00" departDelay="0.12" arrival="483.00" arrivalLane="E8_2" arrivalPos="236.52" arrivalSpeed="11.27" duration="106.00" routeLength="887.78" waitingTime="7.00" waitingCount="1" stopTime="0.00" timeLoss="26.60" rerouteNo="0" devices="tripinfo_1005" vType="DEFAULT_VEHTYPE" speedFactor="0.90" vaporized=""/>
    <tripinfo id="1044" depart="392.00" departLane="-E6_0" departPos="5.10" departSpeed="0.00" departDelay="0.50" arrival="483.00" arrivalLane="47621504#5_2" arrivalPos="282.84" arrivalSpeed="21.09" duration="91.00" routeLength="633.31" waitingTime="41.00" waitingCount="1" stopTime="0.00" timeLoss="51.98" rerouteNo="0" devices="tripinfo_1044" vType="DEFAULT_VEHTYPE" speedFactor="0.99" vaporized=""/>
    <tripinfo id="1082" depart="408.00" departLane="E0_0" departPos="5.10" departSpeed="0.00" departDelay="2.25" arrival="483.00" arrivalLane="E6_0" arrivalPos="330.11" arrivalSpeed="11.49" duration="75.00" routeLength="724.46" waitingTime="5.00" waitingCount="1" stopTime="0.00" timeLoss="17.51" rerouteNo="0" devices="tripinfo_1082" vType="DEFAULT_VEHTYPE" speedFactor="0.92" vaporized=""/>
    <tripinfo id="508" depart="196.00" departLane="-47693393#5_0" departPos="5.10" departSpeed="0.00" departDelay="5.50" arrival="484.00" arrivalLane="E13_0" arrivalPos="382.60" arrivalSpeed="13.71" duration="288.00" routeLength="1497.60" waitingTime="143.00" waitingCount="3" stopTime="0.00" timeLoss="191.51" rerouteNo="0" devices="tripinfo_508" vType="DEFAULT_VEHTYPE" speedFactor="1.05" vaporized=""/>
    <tripinfo id="555" depart="212.00" departLane="-E25_0" departPos="5.10" departSpeed="0.00" departDelay="3.88" arrival="484.00" arrivalLane="-E5_1" arrivalPos="399.05" arrivalSpeed="14.52" duration="272.00" routeLength="1402.44" waitingTime="149.00" waitingCount="3" stopTime="0.00" timeLoss="181.79" rerouteNo="0" devices="tripinfo_555" vType="DEFAULT_VEHTYPE" speedFactor="1.13" vaporized=""/>
    <tripinfo id="413" depart="155.00" departLane="-47621504#5_0" departPos="5.10" departSpeed="0.00" departDelay="0.12" arrival="485.00" arrivalLane="E10_0" arrivalPos="414.33" arrivalSpeed="11.01" duration="330.00" routeLength="1494.53" waitingTime="170.00" waitingCount="3" stopTime="0.00" timeLoss="196.14" rerouteNo="0" devices="tripinfo_413" vType="DEFAULT_VEHTYPE" speedFactor="0.80" vaporized=""/>
    <tripinfo id="505" depart="190.00" departLane="-E6_0" departPos="5.10" departSpeed="0.00" departDelay="0.62" arrival="485.00" arrivalLane="E15_0" arrivalPos="382.33" arrivalSpeed="13.37" duration="295.00" routeLength="2074.36" waitingTime="105.00" waitingCount="3" stopTime="0.00" timeLoss="152.56" rerouteNo="0" devices="tripinfo_505" vType="DEFAULT_VEHTYPE" speedFactor="1.02" vaporized=""/>
    <tripinfo id="509" depart="191.00" departLane="-47621504#5_0" departPos="5.10" departSpeed="0.00" departDelay="0.12" arrival="485.00" arrivalLane="E21_0" arrivalPos="263.57" arrivalSpeed="15.39" duration="294.00" routeLength="1260.42" waitingTime="158.00" waitingCount="2" stopTime="0.00" timeLoss="226.04" rerouteNo="0" devices="tripinfo_509" vType="DEFAULT_VEHTYPE" speedFactor="1.12" vaporized=""/>
    <tripinfo id="1023" depart="384.00" departLane="-E2_0" departPos="5.10" departSpeed="0.00" departDelay="0.38" arrival="485.00" arrivalLane="E6_0" arrivalPos="330.11" arrivalSpeed="11.77" duration="101.00" routeLength="990.76" waitingTime="5.00" waitingCount="1" stopTime="0.00" timeLoss="23.05" rerouteNo="0" devices="tripinfo_1023" vType="DEFAULT_VEHTYPE" speedFactor="0.92" vaporized=""/>
    <tripinfo id="418" depart="158.00" departLane="-E6_0" departPos="5.10" departSpeed="0.00" departDelay="1.25" arrival="486.00" arrivalLane="-E5_0" arrivalPos="399.05" arrivalSpeed="12.34" duration="328.00" routeLength="1819.65" waitingTime="158.00" waitingCount="3" stopTime="0.00" timeLoss="192.73" rerouteNo="0" devices="tripinfo_418" vType="DEFAULT_VEHTYPE" speedFactor="0.92" vaporized=""/>
    <tripinfo id="768" depart="288.00" departLane="E20_0" departPos="5.10" departSpeed="0.00" departDelay="0.00" arrival="486.00" arrivalLane="E1_0" arrivalPos="369.00" arrivalSpeed="12.91" duration="198.00" routeLength="1139.22" waitingTime="90.00" waitingCount="2" stopTime="0.00" timeLoss="116.16" rerouteNo="0" devices="tripinfo_768" vType="DEFAULT_VEHTYPE" speedFactor="1.01" vaporized=""/>
    <tripinfo id="437" depart="166.00" departLane="E0_0" departPos="5.10" departSpeed="0.00" departDelay="2.12" arrival="487.00" arrivalLane="E15_1" arrivalPos="382.33" arrivalSpeed="13.19" duration="321.00" routeLength="2132.01" waitingTime="108.00" waitingCount="5" stopTime="0.00" timeLoss="178.08" rerouteNo="0" devices="tripinfo_437" vType="DEFAULT_VEHTYPE" speedFactor="1.04" vaporized=""/>
    <tripinfo id="767" depart="288.00" departLane="47621504#4_0" departPos="5.10" departSpeed="0.00" departDelay="0.38" arrival="487.00" arrivalLane="E1_1" arrivalPos="369.00" arrivalSpeed="14.84" duration="199.00" routeLength="1755.43" waitingTime="64.00" waitingCount="1" stopTime="0.00" timeLoss="92.86" rerouteNo="0" devices="tripinfo_767" vType="DEFAULT_VEHTYPE" speedFactor="1.14" vaporized=""/>
    <tripinfo id="1027" depart="388.00" departLane="E5_0" departPos="5.10" departSpeed="0.00" departDelay="2.88" arrival="487.00" arrivalLane="E10_0" arrivalPos="414.33" arrivalSpeed="11.94" duration="99.00" routeLength="1120.98" waitingTime="0.00" waitingCount="0" stopTime="0.00" timeLoss="16.38" rerouteNo="0" devices="tripinfo_1027" vType="DEFAULT_VEHTYPE" speedFactor="0.90" vaporized=""/>
    <tripinfo id="1049" depart="395.00" departLane="-E2_0" departPos="5.10" departSpeed="0.00" departDelay="1.62" arrival="487.00" arrivalLane="E6_1" arrivalPos="330.11" arrivalSpeed="11.85" duration="92.00" routeLength="990.76" waitingTime="0.00" waitingCount="0" stopTime="0.00" timeLoss="14.94" rerouteNo="0" devices="tripinfo_1049" vType="DEFAULT_VEHTYPE" speedFactor="0.95" vaporized=""/>
    <tripinfo id="610" depart="232.00" departLane="-E25_0" departPos="5.10" departSpeed="0.00" departDelay="3.25" arrival="488.00" arrivalLane="E20_2" arrivalPos="350.11" arrivalSpeed="9.09" duration="256.00" routeLength="1358.34" waitingTime="130.00" waitingCount="3" stopTime="0.00" timeLoss="161.66" rerouteNo="0" devices="tripinfo_610" vType="DEFAULT_VEHTYPE" speedFactor="1.05" vaporized=""/>
    <tripinfo id="780" depart="293.00" departLane="-E22_0" departPos="5.10" departSpeed="0.00" departDelay="0.50" arrival="488.00" arrivalLane="E15_0" arrivalPos="382.33" arrivalSpeed="14.66" duration="195.00" routeLength="1423.99" waitingTime="67.00" waitingCount="2" stopTime="0.00" timeLoss="98.10" rerouteNo="0" devices="tripinfo_780" vType="DEFAULT_VEHTYPE" speedFactor="1.07" vaporized=""/>
    <tripinfo id="792" depart="297.00" departLane="-47693411#4_0" departPos="5.10" departSpeed="0.00" departDelay="0.00" arrival="488.00" arrivalLane="-E5_1" arrivalPos="399.05" arrivalSpeed="12.49" duration="191.00" routeLength="1478.07" waitingTime="40.00" waitingCount="3" stopTime="0.00" timeLoss="75.73" rerouteNo="0" devices="tripinfo_792" vType="DEFAULT_VEHTYPE" speedFactor="0.99" vaporized=""/>
    <tripinfo id="827" depart="311.00" departLane="-E2_0" departPos="5.10" departSpeed="0.00" departDelay="0.88" arrival="488.00" arrivalLane="E10_1" arrivalPos="414.33" arrivalSpeed="11.44" duration="177.00" routeLength="1068.66" waitingTime="63.00" waitingCount="1" stopTime="0.00" timeLoss="80.58" rerouteNo="0" devices="tripinfo_827" vType="DEFAULT_VEHTYPE" speedFactor="0.88" vaporized=""/>
    <tripinfo id="491" depart="190.00" departLane="-47693393#5_0" departPos="5.10" departSpeed="0.00" departDelay="5.88" arrival="489.00" arrivalLane="E1_0" arrivalPos="369.00" arrivalSpeed="13.79" duration="299.00" routeLength="1750.73" waitingTime="146.00" waitingCount="3" stopTime="0.00" timeLoss="184.46" rerouteNo="0" devices="tripinfo_491" vType="DEFAULT_VEHTYPE" speedFactor="1.04" vaporized=""/>
    <tripinfo id="824" depart="309.00" departLane="-47693411#4_0" departPos="5.10" departSpeed="0.00" departDelay="0.00" arrival="489.00" arrivalLane="47693393#5_0" arrivalPos="315.08" arrivalSpeed="23.56" duration="180.00" routeLength="1668.53" waitingTime="12.00" waitingCount="3" stopTime="0.00" timeLoss="66.10" rerouteNo="0" devices="tripinfo_824" vType="DEFAULT_VEHTYPE" speedFactor="1.06" vaporized=""/>
    <tripinfo id="80" depart="30.00" departLane="-47621504#5_0" departPos="5.10" departSpeed="0.00" departDelay="0.00" arrival="490.00" arrivalLane="E15_0" arrivalPos="382.33" arrivalSpeed="13.59" duration="460.00" routeLength="2046.24" waitingTime="265.00" waitingCount="4" stopTime="0.00" timeLoss="331.08" rerouteNo="0" devices="tripinfo_80" vType="DEFAULT_VEHTYPE" speedFactor="1.03" vaporized=""/>
    <tripinfo id="838" depart="315.00" departLane="-E25_0" departPos="5.10" departSpeed="0.00" departDelay="0.75" arrival="490.00" arrivalLane="-E5_0" arrivalPos="399.05" arrivalSpeed="12.83" duration="175.00" routeLength="1402.44" waitingTime="45.00" waitingCount="1" stopTime="0.00" timeLoss="72.42" rerouteNo="0" devices="tripinfo_838" vType="DEFAULT_VEHTYPE" speedFactor="1.00" vaporized=""/>
    <tripinfo id="434" depart="164.00" departLane="-47693393#5_0" departPos="5.10" departSpeed="0.00" departDelay="1.25" arrival="491.00" arrivalLane="E13_0" arrivalPos="382.60" arrivalSpeed="9.35" duration="327.00" routeLength="1497.60" waitingTime="168.00" waitingCount="3" stopTime="0.00" timeLoss="195.38" rerouteNo="0" devices="tripinfo_434" vType="DEFAULT_VEHTYPE" speedFactor="0.76" vaporized=""/>
    <tripinfo id="685" depart="257.00" departLane="-E1_0" departPos="5.10" departSpeed="0.00" departDelay="0.12" arrival="491.00" arrivalLane="E1_1" arrivalPos="369.00" arrivalSpeed="14.54" duration="234.00" routeLength="2149.06" waitingTime="57.00" waitingCount="2" stopTime="0.00" timeLoss="97.50" rerouteNo="0" devices="tripinfo_685" vType="DEFAULT_VEHTYPE" speedFactor="1.10" vaporized=""/>
    <tripinfo id="885" depart="335.00" departLane="-E1_0" departPos="5.10" departSpeed="0.00" departDelay="3.12" arrival="491.00" arrivalLane="E2_2" arrivalPos="256.37" arrivalSpeed="15.28" duration="156.00" routeLength="1338.26" waitingTime="53.00" waitingCount="1" stopTime="0.00" timeLoss="76.84" rerouteNo="0" devices="tripinfo_885" vType="DEFAULT_VEHTYPE" speedFactor="1.14" vaporized=""/>
    <tripinfo id="973" depart="369.00" departLane="E5_0" departPos="5.10" departSpeed="0.00" departDelay="4.12" arrival="491.00" arrivalLane="E0_0" arrivalPos="371.34" arrivalSpeed="15.86" duration="122.00" routeLength="1473.01" waitingTime="0.00" waitingCount="0" stopTime="0.00" timeLoss="29.22" rerouteNo="0" devices="tripinfo_973" vType="DEFAULT_VEHTYPE" speedFactor="1.15" vaporized=""/>
    <tripinfo id="800" depart="300.00" departLane="E5_0" departPos="5.10" departSpeed="0.00" departDelay="0.00" arrival="492.00" arrivalLane="-E5_0" arrivalPos="399.05" arrivalSpeed="12.62" duration="192.00" routeLength="2110.43" waitingTime="0.00" waitingCount="0" stopTime="0.00" timeLoss="32.52" rerouteNo="0" devices="tripinfo_800" vType="DEFAULT_VEHTYPE" speedFactor="0.97" vaporized=""/>
    <tripinfo id="252" depart="95.00" departLane="-47621504#5_0" departPos="5.10" departSpeed="0.00" departDelay="0.50" arrival="493.00" arrivalLane="E15_0" arrivalPos="382.33" arrivalSpeed="13.47" duration="398.00" routeLength="2046.24" waitingTime="194.00" waitingCount="4" stopTime="0.00" timeLoss="261.71" rerouteNo="0" devices="tripinfo_252" vType="DEFAULT_VEHTYPE" speedFactor="0.99" vaporized=""/>
    <tripinfo id="931" depart="350.00" departLane="-47693393#5_0" departPos="5.10" departSpeed="0.00" departDelay="0.88" arrival="493.00" arrivalLane="E16_2" arrivalPos="350.84" arrivalSpeed="4.87" duration="143.00" routeLength="685.94" waitingTime="68.00" waitingCount="4" stopTime="0.00" timeLoss="101.27" rerouteNo="0" devices="tripinfo_931" vType="DEFAULT_VEHTYPE" speedFactor="1.00" vaporized=""/>
    <tripinfo id="1069" depart="401.00" departLane="-E15_0" departPos="5.10" departSpeed="0.00" departDelay="0.12" arrival="495.00" arrivalLane="47693393#5_2" arrivalPos="315.08" arrivalSpeed="20.38" duration="94.00" routeLength="717.16" waitingTime="37.00" waitingCount="1" stopTime="0.00" timeLoss="46.94" rerouteNo="0" devices="tripinfo_1069" vType="DEFAULT_VEHTYPE" speedFactor="0.94" vaporized=""/>
    <tripinfo id="830" depart="314.00" departLane="E5_0" departPos="5.10" departSpeed="0.00" departDelay="2.75" arrival="497.00" arrivalLane="-E5_0" arrivalPos="399.05" arrivalSpeed="13.31" duration="183.00" routeLength="2110.43" waitingTime="0.00" waitingCount="0" stopTime="0.00" timeLoss="26.91" rerouteNo="0" devices="tripinfo_830" vType="DEFAULT_VEHTYPE" speedFactor="0.99" vaporized=""/>
    <tripinfo id="371" depart="142.00" departLane="-E13_0" departPos="5.10" departSpeed="0.00" departDelay="2.88" arrival="498.00" arrivalLane="E2_2" arrivalPos="256.37" arrivalSpeed="12.92" duration="356.00" routeLength="1646.09" waitingTime="190.00" waitingCount="4" stopTime="0.00" timeLoss="235.12" rerouteNo="0" devices="tripinfo_371" vType="DEFAULT_VEHTYPE" speedFactor="0.94" vaporized=""/>
    <tripinfo id="575" depart="216.00" departLane="-47693411#4_0" departPos="5.10" departSpeed="0.00" departDelay="0.38" arrival="498.00" arrivalLane="E15_1" arrivalPos="382.33" arrivalSpeed="12.58" duration="282.00" routeLength="1753.63" waitingTime="101.00" waitingCount="3" stopTime="0.00" timeLoss="144.01" rerouteNo="0" devices="tripinfo_575" vType="DEFAULT_VEHTYPE" speedFactor="0.97" vaporized=""/>
    <tripinfo id="531" depart="200.00" departLane="-47693393#2_0" departPos="5.10" departSpeed="0.00" departDelay="0.88" arrival="499.00" arrivalLane="E15_2" arrivalPos="382.33" arrivalSpeed="13.31" duration="299.00" routeLength="2073.43" waitingTime="94.00" waitingCount="4" stopTime="0.00" timeLoss="151.68" rerouteNo="0" devices="tripinfo_531" vType="DEFAULT_VEHTYPE" speedFactor="1.02" vaporized=""/>
    <tripinfo id="588" depart="223.00" departLane="-E1_0" departPos="5.10" departSpeed="0.00" departDelay="2.50" arrival="499.00" arrivalLane="47693411#4_0" arrivalPos="350.47" arrivalSpeed="10.03" duration="276.00" routeLength="1435.33" waitingTime="140.00" waitingCount="2" stopTime="0.00" timeLoss="167.54" rerouteNo="0" devices="tripinfo_588" vType="DEFAULT_VEHTYPE" speedFactor="0.95" vaporized=""/>
    <tripinfo id="730" depart="274.00" departLane="-E13_0" departPos="5.10" departSpeed="0.00" departDelay="0.25" arrival="499.00" arrivalLane="E23_1" arrivalPos="266.37" arrivalSpeed="13.08" duration="225.00" routeLength="1752.85" waitingTime="50.00" waitingCount="3" stopTime="0.00" timeLoss="98.14" rerouteNo="0" devices="tripinfo_730" vType="DEFAULT_VEHTYPE" speedFactor="1.01" vaporized=""/>
    <tripinfo id="774" depart="291.00" departLane="E3_0" departPos="5.10" departSpeed="0.00" departDelay="0.75" arrival="499.00" arrivalLane="E15_0" arrivalPos="382.33" arrivalSpeed="10.65" duration="208.00" routeLength="1378.34" waitingTime="64.00" waitingCount="2" stopTime="0.00" timeLoss="91.04" rerouteNo="0" devices="tripinfo_774" vType="DEFAULT_VEHTYPE" speedFactor="0.85" vaporized=""/>
    <tripinfo id="420" depart="158.00" departLane="-E13_0" departPos="5.10" departSpeed="0.00" departDelay="0.50" arrival="500.00" arrivalLane="E2_2" arrivalPos="256.37" arrivalSpeed="12.00" duration="342.00" routeLength="1646.09" waitingTime="170.00" waitingCount="4" stopTime="0.00" timeLoss="222.45" rerouteNo="0" devices="tripinfo_420" vType="DEFAULT_VEHTYPE" speedFactor="0.94" vaporized=""/>
    <tripinfo id="741" depart="279.00" departLane="-47693393#2_0" departPos="5.10" departSpeed="0.00" departDelay="1.12" arrival="500.00" arrivalLane="E15_1" arrivalPos="382.33" arrivalSpeed="15.11" duration="221.00" routeLength="2073.43" waitingTime="16.00" waitingCount="3" stopTime="0.00" timeLoss="84.12" rerouteNo="0" devices="tripinfo_741" vType="DEFAULT_VEHTYPE" speedFactor="1.10" vaporized=""/>
    <tripinfo id="749" depart="285.00" departLane="-E13_0" departPos="5.10" departSpeed="0.00" departDelay="4.12" arrival="500.00" arrivalLane="E25_1" arrivalPos="330.97" arrivalSpeed="12.04" duration="215.00" routeLength="1118.85" waitingTime="106.00" waitingCount="2" stopTime="0.00" timeLoss="129.75" rerouteNo="0" devices="tripinfo_749" vType="DEFAULT_VEHTYPE" speedFactor="0.95" vaporized=""/>
    <tripinfo id="10" depart="6.00" departLane="47621504#1_0" departPos="5.10" departSpeed="0.00" departDelay="2.25" arrival="501.00" arrivalLane="E2_2" arrivalPos="256.37" arrivalSpeed="13.88" duration="495.00" routeLength="1599.18" waitingTime="345.00" waitingCount="3" stopTime="0.00" timeLoss="404.15" rerouteNo="0" devices="tripinfo_10" vType="DEFAULT_VEHTYPE" speedFactor="1.09" vaporized=""/>
    <tripinfo id="550" depart="210.00" departLane="-E13_0" departPos="5.10" departSpeed="0.00" departDelay="3.75" arrival="501.00" arrivalLane="-E20_0" arrivalPos="350.11" arrivalSpeed="8.66" duration="291.00" routeLength="1426.20" waitingTime="161.00" waitingCount="2" stopTime="0.00" timeLoss="183.72" rerouteNo="0" devices="tripinfo_550" vType="DEFAULT_VEHTYPE" speedFactor="0.97" vaporized=""/>
    <tripinfo id="246" depart="104.00" departLane="-E15_0" departPos="5.10" departSpeed="0.00" departDelay="11.75" arrival="502.00" arrivalLane="-47621504#1_2" arrivalPos="333.17" arrivalSpeed="20.35" duration="398.00" routeLength="1515.23" waitingTime="268.00" waitingCount="3" stopTime="0.00" timeLoss="294.28" rerouteNo="0" devices="tripinfo_246" vType="DEFAULT_VEHTYPE" speedFactor="0.97" vaporized=""/>
    <tripinfo id="440" depart="169.00" departLane="-E10_0" departPos="5.10" departSpeed="0.00" departDelay="4.00" arrival="502.00" arrivalLane="47621504#5_0" arrivalPos="282.84" arrivalSpeed="18.89" duration="333.00" routeLength="1479.21" waitingTime="192.00" waitingCount="2" stopTime="0.00" timeLoss="213.15" rerouteNo="0" devices="tripinfo_440" vType="DEFAULT_VEHTYPE" speedFactor="0.89" vaporized=""/>
    <tripinfo id="503" depart="189.00" departLane="-E1_0" departPos="5.10" departSpeed="0.00" departDelay="0.38" arrival="502.00" arrivalLane="-E20_2" arrivalPos="350.11" arrivalSpeed="9.87" duration="313.00" routeLength="1139.15" waitingTime="192.00" waitingCount="4" stopTime="0.00" timeLoss="226.89" rerouteNo="0" devices="tripinfo_503" vType="DEFAULT_VEHTYPE" speedFactor="0.96" vaporized=""/>
    <tripinfo id="719" depart="270.00" departLane="-E21_0" departPos="5.10" departSpeed="0.00" departDelay="0.38" arrival="503.00" arrivalLane="E25_2" arrivalPos="330.97" arrivalSpeed="12.26" duration="233.00" routeLength="1615.54" waitingTime="79.00" waitingCount="1" stopTime="0.00" timeLoss="101.81" rerouteNo="0" devices="tripinfo_719" vType="DEFAULT_VEHTYPE" speedFactor="0.91" vaporized=""/>
    <tripinfo id="619" depart="233.00" departLane="-E10_0" departPos="5.10" departSpeed="0.00" departDelay="0.88" arrival="504.00" arrivalLane="47621504#5_0" arrivalPos="282.84" arrivalSpeed="19.18" duration="271.00" routeLength="1479.21" waitingTime="130.00" waitingCount="2" stopTime="0.00" timeLoss="152.68" rerouteNo="0" devices="tripinfo_619" vType="DEFAULT_VEHTYPE" speedFactor="0.90" vaporized=""/>
    <tripinfo id="779" depart="297.00" departLane="-E13_0" departPos="5.10" departSpeed="0.00" departDelay="4.88" arrival="504.00" arrivalLane="E25_1" arrivalPos="330.97" arrivalSpeed="12.59" duration="207.00" routeLength="1118.85" waitingTime="99.00" waitingCount="1" stopTime="0.00" timeLoss="123.68" rerouteNo="0" devices="tripinfo_779" vType="DEFAULT_VEHTYPE" speedFactor="0.98" vaporized=""/>
    <tripinfo id="284" depart="107.00" departLane="-E3_0" departPos="5.10" departSpeed="0.00" departDelay="0.50" arrival="505.00" arrivalLane="E25_0" arrivalPos="330.97" arrivalSpeed="9.61" duration="398.00" routeLength="2042.58" waitingTime="153.00" waitingCount="3" stopTime="0.00" timeLoss="211.14" rerouteNo="0" devices="tripinfo_284" vType="DEFAULT_VEHTYPE" speedFactor="0.76" vaporized=""/>
    <tripinfo id="294" depart="119.00" departLane="-E15_0" departPos="5.10" departSpeed="0.00" departDelay="8.75" arrival="505.00" arrivalLane="-47621504#1_2" arrivalPos="333.17" arrivalSpeed="22.16" duration="386.00" routeLength="1515.23" waitingTime="250.00" waitingCount="3" stopTime="0.00" timeLoss="289.51" rerouteNo="0" devices="tripinfo_294" vType="DEFAULT_VEHTYPE" speedFactor="1.05" vaporized=""/>
    <tripinfo id="603" depart="228.00" departLane="-E13_0" departPos="5.10" departSpeed="0.00" departDelay="1.88" arrival="505.00" arrivalLane="47693393#5_0" arrivalPos="315.08" arrivalSpeed="21.01" duration="277.00" routeLength="1481.83" waitingTime="150.00" waitingCount="2" stopTime="0.00" timeLoss="177.55" rerouteNo="0" devices="tripinfo_603" vType="DEFAULT_VEHTYPE" speedFactor="1.00" vaporized=""/>
    <tripinfo id="834" depart="313.00" departLane="-E20_0" departPos="5.10" departSpeed="0.00" departDelay="0.25" arrival="505.00" arrivalLane="E25_2" arrivalPos="330.97" arrivalSpeed="13.41" duration="192.00" routeLength="1342.94" waitingTime="73.00" waitingCount="1" stopTime="0.00" timeLoss="94.87" rerouteNo="0" devices="tripinfo_834" vType="DEFAULT_VEHTYPE" speedFactor="1.02" vaporized=""/>
    <tripinfo id="936" depart="354.00" departLane="-E10_0" departPos="5.10" departSpeed="0.00" departDelay="3.00" arrival="505.00" arrivalLane="E2_0" arrivalPos="256.37" arrivalSpeed="14.95" duration="151.00" routeLength="1053.49" waitingTime="57.00" waitingCount="1" stopTime="0.00" timeLoss="76.25" rerouteNo="0" devices="tripinfo_936" vType="DEFAULT_VEHTYPE" speedFactor="1.11" vaporized=""/>
    <tripinfo id="726" depart="276.00" departLane="-47621504#5_0" departPos="5.10" departSpeed="0.00" departDelay="3.75" arrival="506.00" arrivalLane="E8_2" arrivalPos="236.52" arrivalSpeed="12.98" duration="230.00" routeLength="1313.65" waitingTime="109.00" waitingCount="1" stopTime="0.00" timeLoss="134.51" rerouteNo="0" devices="tripinfo_726" vType="DEFAULT_VEHTYPE" speedFactor="1.00" vaporized=""/>
    <tripinfo id="763" depart="288.00" departLane="-E10_0" departPos="5.10" departSpeed="0.00" departDelay="1.88" arrival="506.00" arrivalLane="47621504#5_0" arrivalPos="282.84" arrivalSpeed="22.70" duration="218.00" routeLength="1479.21" waitingTime="87.00" waitingCount="1" stopTime="0.00" timeLoss="116.31" rerouteNo="0" devices="tripinfo_763" vType="DEFAULT_VEHTYPE" speedFactor="1.05" vaporized=""/>
    <tripinfo id="777" depart="295.00" departLane="-47693393#5_0" departPos="5.10" departSpeed="0.00" departDelay="3.62" arrival="506.00" arrivalLane="E25_1" arrivalPos="330.97" arrivalSpeed="14.19" duration="211.00" routeLength="1041.81" waitingTime="119.00" waitingCount="2" stopTime="0.00" timeLoss="144.87" rerouteNo="0" devices="tripinfo_777" vType="DEFAULT_VEHTYPE" speedFactor="1.03" vaporized=""/>
    <tripinfo id="854" depart="330.00" departLane="-E13_0" departPos="5.10" departSpeed="0.00" departDelay="9.75" arrival="507.00" arrivalLane="E25_0" arrivalPos="330.97" arrivalSpeed="13.31" duration="177.00" routeLength="1118.85" waitingTime="77.00" waitingCount="1" stopTime="0.00" timeLoss="94.05" rerouteNo="0" devices="tripinfo_854" vType="DEFAULT_VEHTYPE" speedFactor="0.99" vaporized=""/>
    <tripinfo id="992" depart="372.00" departLane="-47621504#5_0" departPos="5.10" departSpeed="0.00" departDelay="0.00" arrival="507.00" arrivalLane="E2_1" arrivalPos="256.37" arrivalSpeed="11.74" duration="135.00" routeLength="955.35" waitingTime="36.00" waitingCount="2" stopTime="0.00" timeLoss="65.32" rerouteNo="0" devices="tripinfo_992" vType="DEFAULT_VEHTYPE" speedFactor="0.90" vaporized=""/>
    <tripinfo id="15" depart="10.00" departLane="47621504#1_0" departPos="5.10" departSpeed="0.00" departDelay="4.38" arrival="509.00" arrivalLane="E2_2" arrivalPos="256.37" arrivalSpeed="12.29" duration="499.00" routeLength="1599.18" waitingTime="341.00" waitingCount="3" stopTime="0.00" timeLoss="391.92" rerouteNo="0" devices="tripinfo_15" vType="DEFAULT_VEHTYPE" speedFactor="0.93" vaporized=""/>
    <tripinfo id="654" depart="248.00" departLane="-E13_0" departPos="5.10" departSpeed="0.00" departDelay="2.75" arrival="509.00" arrivalLane="47693393#5_0" arrivalPos="315.08" arrivalSpeed="21.53" duration="261.00" routeLength="1481.83" waitingTime="131.00" waitingCount="2" stopTime="0.00" timeLoss="161.44" rerouteNo="0" devices="tripinfo_654" vType="DEFAULT_VEHTYPE" speedFactor="1.00" vaporized=""/>
    <tripinfo id="132" depart="50.00" departLane="47621504#1_0" departPos="5.10" departSpeed="0.00" departDelay="0.50" arrival="510.00" arrivalLane="E2_2" arrivalPos="256.37" arrivalSpeed="12.72" duration="460.00" routeLength="1599.18" waitingTime="306.00" waitingCount="3" stopTime="0.00" timeLoss="356.83" rerouteNo="0" devices="tripinfo_132" vType="DEFAULT_VEHTYPE" speedFactor="0.96" vaporized=""/>
    <tripinfo id="256" depart="96.00" departLane="-E8_0" departPos="5.10" departSpeed="0.00" departDelay="0.00" arrival="510.00" arrivalLane="47693411#4_0" arrivalPos="350.47" arrivalSpeed="10.31" duration="414.00" routeLength="1588.61" waitingTime="251.00" waitingCount="4" stopTime="0.00" timeLoss="295.23" rerouteNo="0" devices="tripinfo_256" vType="DEFAULT_VEHTYPE" speedFactor="0.96" vaporized=""/>
    <tripinfo id="715" depart="269.00" departLane="47621504#1_0" departPos="5.10" departSpeed="0.00" departDelay="0.88" arrival="510.00" arrivalLane="47693393#5_0" arrivalPos="315.08" arrivalSpeed="24.48" duration="241.00" routeLength="1414.35" waitingTime="121.00" waitingCount="4" stopTime="0.00" timeLoss="166.39" rerouteNo="0" devices="tripinfo_715" vType="DEFAULT_VEHTYPE" speedFactor="1.14" vaporized=""/>
    <tripinfo id="217" depart="83.00" departLane="-E2_0" departPos="5.10" departSpeed="0.00" departDelay="1.62" arrival="512.00" arrivalLane="-47621504#1_1" arrivalPos="333.17" arrivalSpeed="23.54" duration="429.00" routeLength="1599.29" waitingTime="285.00" waitingCount="4" stopTime="0.00" timeLoss="335.67" rerouteNo="0" devices="tripinfo_217" vType="DEFAULT_VEHTYPE" speedFactor="1.07" vaporized=""/>
    <tripinfo id="801" depart="301.00" departLane="-E6_0" departPos="5.10" departSpeed="0.00" departDelay="0.62" arrival="512.00" arrivalLane="E2_2" arrivalPos="256.37" arrivalSpeed="13.84" duration="211.00" routeLength="1005.63" waitingTime="104.00" waitingCount="1" stopTime="0.00" timeLoss="140.72" rerouteNo="0" devices="tripinfo_801" vType="DEFAULT_VEHTYPE" speedFactor="1.04" vaporized=""/>
    <tripinfo id="852" depart="321.00" departLane="-E0_0" departPos="5.10" departSpeed="0.00" departDelay="1.50" arrival="512.00" arrivalLane="E8_2" arrivalPos="236.52" arrivalSpeed="12.39" duration="191.00" routeLength="1005.68" waitingTime="92.00" waitingCount="1" stopTime="0.00" timeLoss="107.49" rerouteNo="0" devices="tripinfo_852" vType="DEFAULT_VEHTYPE" speedFactor="0.96" vaporized=""/>
    <tripinfo id="542" depart="204.00" departLane="-E15_0" departPos="5.10" departSpeed="0.00" departDelay="0.75" arrival="513.00" arrivalLane="-E0_0" arrivalPos="371.34" arrivalSpeed="12.37" duration="309.00" routeLength="2101.94" waitingTime="117.00" waitingCount="2" stopTime="0.00" timeLoss="165.32" rerouteNo="0" devices="tripinfo_542" vType="DEFAULT_VEHTYPE" speedFactor="1.02" vaporized=""/>
    <tripinfo id="329" depart="126.00" departLane="-47621504#5_0" departPos="5.10" departSpeed="0.00" departDelay="2.62" arrival="514.00" arrivalLane="-E3_0" arrivalPos="306.82" arrivalSpeed="9.33" duration="388.00" routeLength="1319.11" waitingTime="233.00" waitingCount="5" stopTime="0.00" timeLoss="298.10" rerouteNo="0" devices="tripinfo_329" vType="DEFAULT_VEHTYPE" speedFactor="0.90" vaporized=""/>
    <tripinfo id="880" depart="330.00" departLane="-E6_0" departPos="5.10" departSpeed="0.00" departDelay="0.00" arrival="515.00" arrivalLane="E2_2" arrivalPos="256.37" arrivalSpeed="12.47" duration="185.00" routeLength="1005.63" waitingTime="88.00" waitingCount="1" stopTime="0.00" timeLoss="109.80" rerouteNo="0" devices="tripinfo_880" vType="DEFAULT_VEHTYPE" speedFactor="0.98" vaporized=""/>
    <tripinfo id="980" depart="370.00" departLane="-E1_0" departPos="5.10" departSpeed="0.00" departDelay="2.50" arrival="516.00" arrivalLane="-47621504#1_1" arrivalPos="333.17" arrivalSpeed="19.94" duration="146.00" routeLength="1000.21" waitingTime="62.00" waitingCount="1" stopTime="0.00" timeLoss="76.87" rerouteNo="0" devices="tripinfo_980" vType="DEFAULT_VEHTYPE" speedFactor="0.92" vaporized=""/>
    <tripinfo id="1231" depart="462.00" departLane="-E16_0" departPos="5.10" departSpeed="0.00" departDelay="0.38" arrival="516.00" arrivalLane="47693393#5_0" arrivalPos="315.08" arrivalSpeed="21.83" duration="54.00" routeLength="670.77" waitingTime="0.00" waitingCount="0" stopTime="0.00" timeLoss="12.36" rerouteNo="0" devices="tripinfo_1231" vType="DEFAULT_VEHTYPE" speedFactor="1.00" vaporized=""/>
    <tripinfo id="436" depart="164.00" departLane="-E1_0" departPos="5.10" departSpeed="0.00" departDelay="0.50" arrival="517.00" arrivalLane="-47693393#2_1" arrivalPos="294.63" arrivalSpeed="13.21" duration="353.00" routeLength="1458.54" waitingTime="211.00" waitingCount="2" stopTime="0.00" timeLoss="242.38" rerouteNo="0" devices="tripinfo_436" vType="DEFAULT_VEHTYPE" speedFactor="0.88" vaporized=""/>
    <tripinfo id="534" depart="201.00" departLane="-E13_0" departPos="5.10" departSpeed="0.00" departDelay="0.75" arrival="517.00" arrivalLane="E8_1" arrivalPos="236.52" arrivalSpeed="13.80" duration="316.00" routeLength="2009.84" waitingTime="132.00" waitingCount="3" stopTime="0.00" timeLoss="182.16" rerouteNo="0" devices="tripinfo_534" vType="DEFAULT_VEHTYPE" speedFactor="1.04" vaporized=""/>
    <tripinfo id="701" depart="264.00" departLane="-E15_0" departPos="5.10" departSpeed="0.00" departDelay="1.12" arrival="517.00" arrivalLane="E25_1" arrivalPos="330.97" arrivalSpeed="12.60" duration="253.00" routeLength="1111.76" waitingTime="139.00" waitingCount="2" stopTime="0.00" timeLoss="165.85" rerouteNo="0" devices="tripinfo_701" vType="DEFAULT_VEHTYPE" speedFactor="0.93" vaporized=""/>
    <tripinfo id="321" depart="125.00" departLane="-E6_0" departPos="5.10" departSpeed="0.00" departDelay="4.62" arrival="518.00" arrivalLane="-E21_0" arrivalPos="263.57" arrivalSpeed="8.32" duration="393.00" routeLength="1600.76" waitingTime="218.00" waitingCount="5" stopTime="0.00" timeLoss="268.38" rerouteNo="0" devices="tripinfo_321" vType="DEFAULT_VEHTYPE" speedFactor="0.87" vaporized=""/>
    <tripinfo id="649" depart="246.00" departLane="-E15_0" departPos="5.10" departSpeed="0.00" departDelay="2.62" arrival="518.00" arrivalLane="E25_0" arrivalPos="330.97" arrivalSpeed="10.85" duration="272.00" routeLength="1111.76" waitingTime="149.00" waitingCount="2" stopTime="0.00" timeLoss="172.51" rerouteNo="0" devices="tripinfo_649" vType="DEFAULT_VEHTYPE" speedFactor="0.81" vaporized=""/>
    <tripinfo id="1073" depart="410.00" departLane="-E6_0" departPos="5.10" departSpeed="0.00" departDelay="7.62" arrival="518.00" arrivalLane="E3_0" arrivalPos="306.82" arrivalSpeed="9.59" duration="108.00" routeLength="1040.41" waitingTime="16.00" waitingCount="1" stopTime="0.00" timeLoss="32.47" rerouteNo="0" devices="tripinfo_1073" vType="DEFAULT_VEHTYPE" speedFactor="1.00" vaporized=""/>
    <tripinfo id="770" depart="289.00" departLane="47621504#1_0" departPos="5.10" departSpeed="0.00" departDelay="0.25" arrival="519.00" arrivalLane="47693393#5_0" arrivalPos="315.08" arrivalSpeed="20.87" duration="230.00" routeLength="1414.35" waitingTime="93.00" waitingCount="4" stopTime="0.00" timeLoss="137.91" rerouteNo="0" devices="tripinfo_770" vType="DEFAULT_VEHTYPE" speedFactor="0.94" vaporized=""/>
    <tripinfo id="950" depart="357.00" departLane="-E10_0" departPos="5.10" departSpeed="0.00" departDelay="0.75" arrival="519.00" arrivalLane="E2_0" arrivalPos="256.37" arrivalSpeed="12.52" duration="162.00" routeLength="1053.49" waitingTime="50.00" waitingCount="1" stopTime="0.00" timeLoss="69.30" rerouteNo="0" devices="tripinfo_950" vType="DEFAULT_VEHTYPE" speedFactor="0.91" vaporized=""/>
    <tripinfo id="249" depart="94.00" departLane="-E2_0" departPos="5.10" departSpeed="0.00" departDelay="0.62" arrival="520.00" arrivalLane="-E21_1" arrivalPos="263.57" arrivalSpeed="10.04" duration="426.00" routeLength="1924.71" waitingTime="228.00" waitingCount="5" stopTime="0.00" timeLoss="306.57" rerouteNo="0" devices="tripinfo_249" vType="DEFAULT_VEHTYPE" speedFactor="1.11" vaporized=""/>
    <tripinfo id="1038" depart="390.00" departLane="-E1_0" departPos="5.10" departSpeed="0.00" departDelay="0.75" arrival="520.00" arrivalLane="-E3_1" arrivalPos="306.82" arrivalSpeed="10.67" duration="130.00" routeLength="1093.15" waitingTime="35.00" waitingCount="1" stopTime="0.00" timeLoss="57.75" rerouteNo="0" devices="tripinfo_1038" vType="DEFAULT_VEHTYPE" speedFactor="1.10" vaporized=""/>
    <tripinfo id="1153" depart="436.00" departLane="E5_0" departPos="5.10" departSpeed="0.00" departDelay="3.62" arrival="520.00" arrivalLane="E10_1" arrivalPos="414.33" arrivalSpeed="16.22" duration="84.00" routeLength="1120.98" waitingTime="0.00" waitingCount="0" stopTime="0.00" timeLoss="23.04" rerouteNo="0" devices="tripinfo_1153" vType="DEFAULT_VEHTYPE" speedFactor="1.22" vaporized=""/>
    <tripinfo id="769" depart="289.00" departLane="-47693393#5_0" departPos="5.10" departSpeed="0.00" departDelay="0.62" arrival="521.00" arrivalLane="E19_0" arrivalPos="273.06" arrivalSpeed="12.21" duration="232.00" routeLength="1600.53" waitingTime="87.00" waitingCount="1" stopTime="0.00" timeLoss="117.05" rerouteNo="0" devices="tripinfo_769" vType="DEFAULT_VEHTYPE" speedFactor="0.96" vaporized=""/>
    <tripinfo id="855" depart="326.00" departLane="-E2_0" departPos="5.10" departSpeed="0.00" departDelay="5.38" arrival="521.00" arrivalLane="E2_2" arrivalPos="256.37" arrivalSpeed="13.61" duration="195.00" routeLength="1923.83" waitingTime="32.00" waitingCount="1" stopTime="0.00" timeLoss="66.71" rerouteNo="0" devices="tripinfo_855" vType="DEFAULT_VEHTYPE" speedFactor="1.03" vaporized=""/>
    <tripinfo id="896" depart="337.00" departLane="-E20_0" departPos="5.10" departSpeed="0.00" departDelay="1.00" arrival="521.00" arrivalLane="E8_1" arrivalPos="236.52" arrivalSpeed="12.37" duration="184.00" routeLength="928.65" waitingTime="94.00" waitingCount="1" stopTime="0.00" timeLoss="121.00" rerouteNo="0" devices="tripinfo_896" vType="DEFAULT_VEHTYPE" speedFactor="0.94" vaporized=""/>
    <tripinfo id="1230" depart="462.00" departLane="-E10_0" departPos="5.10" departSpeed="0.00" departDelay="0.75" arrival="522.00" arrivalLane="E8_0" arrivalPos="236.52" arrivalSpeed="12.58" duration="60.00" routeLength="655.71" waitingTime="0.00" waitingCount="0" stopTime="0.00" timeLoss="8.07" rerouteNo="0" devices="tripinfo_1230" vType="DEFAULT_VEHTYPE" speedFactor="0.93" vaporized=""/>
    <tripinfo id="568" depart="213.00" departLane="-E15_0" departPos="5.10" departSpeed="0.00" departDelay="0.00" arrival="523.00" arrivalLane="-E23_0" arrivalPos="266.37" arrivalSpeed="10.89" duration="310.00" routeLength="1432.54" waitingTime="161.00" waitingCount="2" stopTime="0.00" timeLoss="187.87" rerouteNo="0" devices="tripinfo_568" vType="DEFAULT_VEHTYPE" speedFactor="0.86" vaporized=""/>
    <tripinfo id="916" depart="344.00" departLane="E5_0" departPos="5.10" departSpeed="0.00" departDelay="0.50" arrival="523.00" arrivalLane="E8_1" arrivalPos="236.52" arrivalSpeed="12.33" duration="179.00" routeLength="961.86" waitingTime="92.00" waitingCount="1" stopTime="0.00" timeLoss="111.12" rerouteNo="0" devices="tripinfo_916" vType="DEFAULT_VEHTYPE" speedFactor="0.91" vaporized=""/>
    <tripinfo id="1145" depart="433.00" departLane="E5_0" departPos="5.10" departSpeed="0.00" departDelay="3.62" arrival="524.00" arrivalLane="E10_0" arrivalPos="414.33" arrivalSpeed="12.79" duration="91.00" routeLength="1120.98" waitingTime="0.00" waitingCount="0" stopTime="0.00" timeLoss="14.95" rerouteNo="0" devices="tripinfo_1145" vType="DEFAULT_VEHTYPE" speedFactor="0.98" vaporized=""/>
    <tripinfo id="278" depart="109.00" departLane="-47693393#5_0" departPos="5.10" departSpeed="0.00" departDelay="4.75" arrival="525.00" arrivalLane="E8_1" arrivalPos="236.52" arrivalSpeed="13.57" duration="416.00" routeLength="1197.10" waitingTime="303.00" waitingCount="3" stopTime="0.00" timeLoss="346.34" rerouteNo="0" devices="tripinfo_278" vType="DEFAULT_VEHTYPE" speedFactor="0.99" vaporized=""/>
    <tripinfo id="674" depart="253.00" departLane="-E19_0" departPos="5.10" departSpeed="0.00" departDelay="0.25" arrival="525.00" arrivalLane="47621504#5_1" arrivalPos="282.84" arrivalSpeed="18.79" duration="272.00" routeLength="1647.19" waitingTime="118.00" waitingCount="3" stopTime="0.00" timeLoss="154.65" rerouteNo="0" devices="tripinfo_674" vType="DEFAULT_VEHTYPE" speedFactor="0.89" vaporized=""/>
    <tripinfo id="283" depart="112.00" departLane="-47693393#5_0" departPos="5.10" departSpeed="0.00" departDelay="5.88" arrival="527.00" arrivalLane="E8_1" arrivalPos="236.52" arrivalSpeed="12.91" duration="415.00" routeLength="1197.10" waitingTime="300.00" waitingCount="3" stopTime="0.00" timeLoss="347.02" rerouteNo="0" devices="tripinfo_283" vType="DEFAULT_VEHTYPE" speedFactor="1.02" vaporized=""/>
    <tripinfo id="532" depart="200.00" departLane="-47621504#5_0" departPos="5.10" departSpeed="0.00" departDelay="0.50" arrival="527.00" arrivalLane="47621504#5_1" arrivalPos="282.84" arrivalSpeed="20.96" duration="327.00" routeLength="1976.52" waitingTime="150.00" waitingCount="3" stopTime="0.00" timeLoss="200.28" rerouteNo="0" devices="tripinfo_532" vType="DEFAULT_VEHTYPE" speedFactor="0.97" vaporized=""/>
    <tripinfo id="559" depart="215.00" departLane="-E25_0" departPos="5.10" departSpeed="0.00" departDelay="5.38" arrival="527.00" arrivalLane="E25_1" arrivalPos="330.97" arrivalSpeed="12.44" duration="312.00" routeLength="1973.95" waitingTime="122.00" waitingCount="2" stopTime="0.00" timeLoss="155.73" rerouteNo="0" devices="tripinfo_559" vType="DEFAULT_VEHTYPE" speedFactor="0.93" vaporized=""/>
    <tripinfo id="598" depart="226.00" departLane="-E25_0" departPos="5.10" departSpeed="0.00" departDelay="1.75" arrival="527.00" arrivalLane="E25_2" arrivalPos="330.97" arrivalSpeed="15.38" duration="301.00" routeLength="1973.95" waitingTime="114.00" waitingCount="2" stopTime="0.00" timeLoss="169.68" rerouteNo="0" devices="tripinfo_598" vType="DEFAULT_VEHTYPE" speedFactor="1.11" vaporized=""/>
    <tripinfo id="816" depart="306.00" departLane="-E8_0" departPos="5.10" departSpeed="0.00" departDelay="0.00" arrival="527.00" arrivalLane="E3_1" arrivalPos="306.82" arrivalSpeed="6.53" duration="221.00" routeLength="922.56" waitingTime="106.00" waitingCount="10" stopTime="0.00" timeLoss="149.28" rerouteNo="0" devices="tripinfo_816" vType="DEFAULT_VEHTYPE" speedFactor="1.03" vaporized=""/>
    <tripinfo id="360" depart="135.00" departLane="-47693393#5_0" departPos="5.10" departSpeed="0.00" departDelay="0.00" arrival="528.00" arrivalLane="E8_1" arrivalPos="236.52" arrivalSpeed="15.40" duration="393.00" routeLength="1197.10" waitingTime="278.00" waitingCount="3" stopTime="0.00" timeLoss="335.22" rerouteNo="0" devices="tripinfo_360" vType="DEFAULT_VEHTYPE" speedFactor="1.19" vaporized=""/>
    <tripinfo id="385" depart="145.00" departLane="-E25_0" departPos="5.10" departSpeed="0.00" departDelay="0.62" arrival="528.00" arrivalLane="47621504#5_1" arrivalPos="282.84" arrivalSpeed="22.52" duration="383.00" routeLength="1624.69" waitingTime="239.00" waitingCount="3" stopTime="0.00" timeLoss="286.95" rerouteNo="0" devices="tripinfo_385" vType="DEFAULT_VEHTYPE" speedFactor="1.06" vaporized=""/>
    <tripinfo id="970" depart="365.00" departLane="-E15_0" departPos="5.10" departSpeed="0.00" departDelay="1.25" arrival="528.00" arrivalLane="E21_1" arrivalPos="263.57" arrivalSpeed="14.93" duration="163.00" routeLength="1323.11" waitingTime="37.00" waitingCount="1" stopTime="0.00" timeLoss="71.88" rerouteNo="0" devices="tripinfo_970" vType="DEFAULT_VEHTYPE" speedFactor="1.08" vaporized=""/>
    <tripinfo id="1137" depart="430.00" departLane="E5_0" departPos="5.10" departSpeed="0.00" departDelay="3.62" arrival="530.00" arrivalLane="E8_1" arrivalPos="236.52" arrivalSpeed="14.98" duration="100.00" routeLength="961.86" waitingTime="18.00" waitingCount="1" stopTime="0.00" timeLoss="43.10" rerouteNo="0" devices="tripinfo_1137" vType="DEFAULT_VEHTYPE" speedFactor="1.09" vaporized=""/>
    <tripinfo id="1261" depart="473.00" departLane="-E13_0" departPos="5.10" departSpeed="0.00" departDelay="0.12" arrival="530.00" arrivalLane="-47621504#1_0" arrivalPos="333.17" arrivalSpeed="20.09" duration="57.00" routeLength="719.70" waitingTime="0.00" waitingCount="0" stopTime="0.00" timeLoss="9.19" rerouteNo="0" devices="tripinfo_1261" vType="DEFAULT_VEHTYPE" speedFactor="0.93" vaporized=""/>
    <tripinfo id="359" depart="135.00" departLane="-E13_0" departPos="5.10" departSpeed="0.00" departDelay="0.38" arrival="531.00" arrivalLane="47621504#5_1" arrivalPos="282.84" arrivalSpeed="18.25" duration="396.00" routeLength="1294.06" waitingTime="266.00" waitingCount="4" stopTime="0.00" timeLoss="306.33" rerouteNo="0" devices="tripinfo_359" vType="DEFAULT_VEHTYPE" speedFactor="0.86" vaporized=""/>
    <tripinfo id="513" depart="196.00" departLane="-47621504#4_0" departPos="5.10" departSpeed="0.00" departDelay="3.62" arrival="531.00" arrivalLane="E3_1" arrivalPos="306.82" arrivalSpeed="6.94" duration="335.00" routeLength="2080.75" waitingTime="135.00" waitingCount="5" stopTime="0.00" timeLoss="201.64" rerouteNo="0" devices="tripinfo_513" vType="DEFAULT_VEHTYPE" speedFactor="1.07" vaporized=""/>
    <tripinfo id="427" depart="164.00" departLane="E23_0" departPos="5.10" departSpeed="0.00" departDelay="3.88" arrival="532.00" arrivalLane="E8_1" arrivalPos="236.52" arrivalSpeed="13.47" duration="368.00" routeLength="1890.38" waitingTime="201.00" waitingCount="4" stopTime="0.00" timeLoss="243.70" rerouteNo="0" devices="tripinfo_427" vType="DEFAULT_VEHTYPE" speedFactor="1.05" vaporized=""/>
    <tripinfo id="433" depart="163.00" departLane="-E10_0" departPos="5.10" departSpeed="0.00" departDelay="0.62" arrival="532.00" arrivalLane="47693393#5_1" arrivalPos="315.08" arrivalSpeed="23.09" duration="369.00" routeLength="1372.07" waitingTime="249.00" waitingCount="4" stopTime="0.00" timeLoss="290.00" rerouteNo="0" devices="tripinfo_433" vType="DEFAULT_VEHTYPE" speedFactor="1.05" vaporized=""/>
    <tripinfo id="497" depart="190.00" departLane="E5_0" departPos="5.10" departSpeed="0.00" departDelay="3.62" arrival="532.00" arrivalLane="-47621504#1_1" arrivalPos="333.17" arrivalSpeed="19.81" duration="342.00" routeLength="1821.21" waitingTime="185.00" waitingCount="2" stopTime="0.00" timeLoss="209.42" rerouteNo="0" devices="tripinfo_497" vType="DEFAULT_VEHTYPE" speedFactor="0.93" vaporized=""/>
    <tripinfo id="1006" depart="378.00" departLane="E5_0" departPos="5.10" departSpeed="0.00" departDelay="0.75" arrival="532.00" arrivalLane="E16_0" arrivalPos="350.84" arrivalSpeed="12.15" duration="154.00" routeLength="1051.61" waitingTime="53.00" waitingCount="1" stopTime="0.00" timeLoss="68.23" rerouteNo="0" devices="tripinfo_1006" vType="DEFAULT_VEHTYPE" speedFactor="0.90" vaporized=""/>
    <tripinfo id="238" depart="90.00" departLane="-E25_0" departPos="5.10" departSpeed="0.00" departDelay="0.75" arrival="533.00" arrivalLane="E2_1" arrivalPos="256.37" arrivalSpeed="15.03" duration="443.00" routeLength="1234.54" waitingTime="336.00" waitingCount="3" stopTime="0.00" timeLoss="361.18" rerouteNo="0" devices="tripinfo_238" vType="DEFAULT_VEHTYPE" speedFactor="1.10" vaporized=""/>
    <tripinfo id="524" depart="197.00" departLane="E5_0" departPos="5.10" departSpeed="0.00" departDelay="0.50" arrival="533.00" arrivalLane="-47621504#1_1" arrivalPos="333.17" arrivalSpeed="20.32" duration="336.00" routeLength="1821.21" waitingTime="182.00" waitingCount="2" stopTime="0.00" timeLoss="210.03" rerouteNo="0" devices="tripinfo_524" vType="DEFAULT_VEHTYPE" speedFactor="0.97" vaporized=""/>
    <tripinfo id="943" depart="354.00" departLane="E22_0" departPos="5.10" departSpeed="0.00" departDelay="0.38" arrival="533.00" arrivalLane="47621504#5_1" arrivalPos="282.84" arrivalSpeed="19.90" duration="179.00" routeLength="972.26" waitingTime="99.00" waitingCount="1" stopTime="0.00" timeLoss="118.98" rerouteNo="0" devices="tripinfo_943" vType="DEFAULT_VEHTYPE" speedFactor="0.92" vaporized=""/>
    <tripinfo id="352" depart="139.00" departLane="-E0_0" departPos="5.10" departSpeed="0.00" departDelay="7.00" arrival="534.00" arrivalLane="47693393#5_1" arrivalPos="315.08" arrivalSpeed="21.15" duration="395.00" routeLength="1692.34" waitingTime="230.00" waitingCount="4" stopTime="0.00" timeLoss="279.94" rerouteNo="0" devices="tripinfo_352" vType="DEFAULT_VEHTYPE" speedFactor="0.97" vaporized=""/>
    <tripinfo id="482" depart="181.00" departLane="-47693393#5_0" departPos="5.10" departSpeed="0.00" departDelay="0.25" arrival="534.00" arrivalLane="47621504#5_1" arrivalPos="282.84" arrivalSpeed="23.03" duration="353.00" routeLength="1961.10" waitingTime="199.00" waitingCount="3" stopTime="0.00" timeLoss="242.82" rerouteNo="0" devices="tripinfo_482" vType="DEFAULT_VEHTYPE" speedFactor="1.08" vaporized=""/>
    <tripinfo id="906" depart="342.00" departLane="E16_0" departPos="5.10" departSpeed="0.00" departDelay="2.25" arrival="534.00" arrivalLane="E10_1" arrivalPos="414.33" arrivalSpeed="13.78" duration="192.00" routeLength="1720.90" waitingTime="50.00" waitingCount="1" stopTime="0.00" timeLoss="78.38" rerouteNo="0" devices="tripinfo_906" vType="DEFAULT_VEHTYPE" speedFactor="1.04" vaporized=""/>
    <tripinfo id="527" depart="200.00" departLane="E5_0" departPos="5.10" departSpeed="0.00" departDelay="2.38" arrival="535.00" arrivalLane="-47621504#1_1" arrivalPos="333.17" arrivalSpeed="21.42" duration="335.00" routeLength="1821.21" waitingTime="179.00" waitingCount="2" stopTime="0.00" timeLoss="213.91" rerouteNo="0" devices="tripinfo_527" vType="DEFAULT_VEHTYPE" speedFactor="1.01" vaporized=""/>
    <tripinfo id="472" depart="177.00" departLane="-E13_0" departPos="5.10" departSpeed="0.00" departDelay="0.00" arrival="536.00" arrivalLane="-E19_2" arrivalPos="273.06" arrivalSpeed="8.25" duration="359.00" routeLength="1454.75" waitingTime="225.00" waitingCount="3" stopTime="0.00" timeLoss="257.32" rerouteNo="0" devices="tripinfo_472" vType="DEFAULT_VEHTYPE" speedFactor="1.04" vaporized=""/>
    <tripinfo id="518" depart="197.00" departLane="-E10_0" departPos="5.10" departSpeed="0.00" departDelay="2.75" arrival="536.00" arrivalLane="47693393#5_1" arrivalPos="315.08" arrivalSpeed="22.82" duration="339.00" routeLength="1372.07" waitingTime="212.00" waitingCount="3" stopTime="0.00" timeLoss="258.53" rerouteNo="0" devices="tripinfo_518" vType="DEFAULT_VEHTYPE" speedFactor="1.03" vaporized=""/>
    <tripinfo id="724" depart="273.00" departLane="-E17_0" departPos="5.10" departSpeed="0.00" departDelay="1.50" arrival="536.00" arrivalLane="47621504#5_1" arrivalPos="282.84" arrivalSpeed="23.46" duration="263.00" routeLength="1658.42" waitingTime="113.00" waitingCount="3" stopTime="0.00" timeLoss="167.33" rerouteNo="0" devices="tripinfo_724" vType="DEFAULT_VEHTYPE" speedFactor="1.11" vaporized=""/>
    <tripinfo id="578" depart="219.00" departLane="-E15_0" departPos="5.10" departSpeed="0.00" departDelay="2.25" arrival="537.00" arrivalLane="47621504#5_1" arrivalPos="282.84" arrivalSpeed="21.24" duration="318.00" routeLength="2031.05" waitingTime="130.00" waitingCount="3" stopTime="0.00" timeLoss="183.42" rerouteNo="0" devices="tripinfo_578" vType="DEFAULT_VEHTYPE" speedFactor="0.98" vaporized=""/>
    <tripinfo id="700" depart="263.00" departLane="-E10_0" departPos="5.10" departSpeed="0.00" departDelay="0.50" arrival="537.00" arrivalLane="-47621504#1_1" arrivalPos="333.17" arrivalSpeed="21.12" duration="274.00" routeLength="2137.94" waitingTime="99.00" waitingCount="2" stopTime="0.00" timeLoss="135.61" rerouteNo="0" devices="tripinfo_700" vType="DEFAULT_VEHTYPE" speedFactor="1.00" vaporized=""/>
    <tripinfo id="731" depart="276.00" departLane="47693411#4_0" departPos="5.10" departSpeed="0.00" departDelay="1.88" arrival="537.00" arrivalLane="47693393#5_1" arrivalPos="315.08" arrivalSpeed="24.97" duration="261.00" routeLength="1293.26" waitingTime="159.00" waitingCount="2" stopTime="0.00" timeLoss="197.88" rerouteNo="0" devices="tripinfo_731" vType="DEFAULT_VEHTYPE" speedFactor="1.31" vaporized=""/>
    <tripinfo id="921" depart="351.00" departLane="-E21_0" departPos="5.10" departSpeed="0.00" departDelay="5.62" arrival="537.00" arrivalLane="E10_0" arrivalPos="414.33" arrivalSpeed="12.53" duration="186.00" routeLength="1360.37" waitingTime="63.00" waitingCount="1" stopTime="0.00" timeLoss="84.16" rerouteNo="0" devices="tripinfo_921" vType="DEFAULT_VEHTYPE" speedFactor="0.91" vaporized=""/>
    <tripinfo id="617" depart="241.00" departLane="-E25_0" departPos="5.10" departSpeed="0.00" departDelay="9.62" arrival="538.00" arrivalLane="-E3_1" arrivalPos="306.82" arrivalSpeed="14.24" duration="297.00" routeLength="950.91" waitingTime="207.00" waitingCount="2" stopTime="0.00" timeLoss="234.63" rerouteNo="0" devices="tripinfo_617" vType="DEFAULT_VEHTYPE" speedFactor="1.11" vaporized=""/>
    <tripinfo id="733" depart="281.00" departLane="E19_0" departPos="5.10" departSpeed="0.00" departDelay="6.12" arrival="538.00" arrivalLane="E2_1" arrivalPos="256.37" arrivalSpeed="12.11" duration="257.00" routeLength="1518.75" waitingTime="111.00" waitingCount="2" stopTime="0.00" timeLoss="138.96" rerouteNo="0" devices="tripinfo_733" vType="DEFAULT_VEHTYPE" speedFactor="0.95" vaporized=""/>
    <tripinfo id="580" depart="222.00" departLane="-E15_0" departPos="5.10" departSpeed="0.00" departDelay="4.50" arrival="539.00" arrivalLane="47621504#5_1" arrivalPos="282.84" arrivalSpeed="20.81" duration="317.00" routeLength="2031.05" waitingTime="121.00" waitingCount="3" stopTime="0.00" timeLoss="177.63" rerouteNo="0" devices="tripinfo_580" vType="DEFAULT_VEHTYPE" speedFactor="0.95" vaporized=""/>
    <tripinfo id="601" depart="229.00" departLane="-E25_0" departPos="5.10" departSpeed="0.00" departDelay="3.62" arrival="539.00" arrivalLane="E10_0" arrivalPos="414.33" arrivalSpeed="12.62" duration="310.00" routeLength="1718.78" waitingTime="141.00" waitingCount="4" stopTime="0.00" timeLoss="190.36" rerouteNo="0" devices="tripinfo_601" vType="DEFAULT_VEHTYPE" speedFactor="0.99" vaporized=""/>
    <tripinfo id="450" depart="169.00" departLane="E5_0" departPos="5.10" departSpeed="0.00" departDelay="0.25" arrival="540.00" arrivalLane="47621504#5_1" arrivalPos="282.84" arrivalSpeed="22.55" duration="371.00" routeLength="1776.01" waitingTime="228.00" waitingCount="3" stopTime="0.00" timeLoss="265.72" rerouteNo="0" devices="tripinfo_450" vType="DEFAULT_VEHTYPE" speedFactor="1.07" vaporized=""/>
    <tripinfo id="1198" depart="455.00" departLane="-E25_0" departPos="5.10" departSpeed="0.00" departDelay="5.75" arrival="540.00" arrivalLane="47693393#5_0" arrivalPos="315.08" arrivalSpeed="19.22" duration="85.00" routeLength="1010.77" waitingTime="0.00" waitingCount="0" stopTime="0.00" timeLoss="11.61" rerouteNo="0" devices="tripinfo_1198" vType="DEFAULT_VEHTYPE" speedFactor="0.91" vaporized=""/>
    <tripinfo id="476" depart="184.00" departLane="E5_0" departPos="5.10" departSpeed="0.00" departDelay="5.50" arrival="541.00" arrivalLane="E25_0" arrivalPos="330.97" arrivalSpeed="13.31" duration="357.00" routeLength="1418.00" waitingTime="213.00" waitingCount="3" stopTime="0.00" timeLoss="251.96" rerouteNo="0" devices="tripinfo_476" vType="DEFAULT_VEHTYPE" speedFactor="0.98" vaporized=""/>
    <tripinfo id="783" depart="294.00" departLane="-E2_0" departPos="5.10" departSpeed="0.00" departDelay="0.38" arrival="541.00" arrivalLane="E21_0" arrivalPos="263.57" arrivalSpeed="10.99" duration="247.00" routeLength="876.21" waitingTime="158.00" waitingCount="2" stopTime="0.00" timeLoss="175.32" rerouteNo="0" devices="tripinfo_783" vType="DEFAULT_VEHTYPE" speedFactor="0.88" vaporized=""/>
    <tripinfo id="1309" depart="491.00" departLane="-47621504#5_0" departPos="5.10" departSpeed="0.00" departDelay="0.12" arrival="541.00" arrivalLane="E6_0" arrivalPos="330.11" arrivalSpeed="13.78" duration="50.00" routeLength="618.40" waitingTime="0.00" waitingCount="0" stopTime="0.00" timeLoss="12.43" rerouteNo="0" devices="tripinfo_1309" vType="DEFAULT_VEHTYPE" speedFactor="1.02" vaporized=""/>
    <tripinfo id="645" depart="243.00" departLane="-47693393#5_0" departPos="5.10" departSpeed="0.00" departDelay="1.12" arrival="542.00" arrivalLane="47693393#5_1" arrivalPos="315.08" arrivalSpeed="17.88" duration="299.00" routeLength="1943.39" waitingTime="104.00" waitingCount="2" stopTime="0.00" timeLoss="149.41" rerouteNo="0" devices="tripinfo_645" vType="DEFAULT_VEHTYPE" speedFactor="0.84" vaporized=""/>
    <tripinfo id="676" depart="256.00" departLane="E5_0" departPos="5.10" departSpeed="0.00" departDelay="2.50" arrival="542.00" arrivalLane="E25_1" arrivalPos="330.97" arrivalSpeed="14.38" duration="286.00" routeLength="1418.00" waitingTime="146.00" waitingCount="3" stopTime="0.00" timeLoss="193.90" rerouteNo="0" devices="tripinfo_676" vType="DEFAULT_VEHTYPE" speedFactor="1.13" vaporized=""/>
    <tripinfo id="981" depart="368.00" departLane="-47621504#5_0" departPos="5.10" departSpeed="0.00" departDelay="0.12" arrival="542.00" arrivalLane="47621504#5_1" arrivalPos="282.84" arrivalSpeed="20.18" duration="174.00" routeLength="1976.52" waitingTime="10.00" waitingCount="1" stopTime="0.00" timeLoss="42.24" rerouteNo="0" devices="tripinfo_981" vType="DEFAULT_VEHTYPE" speedFactor="0.93" vaporized=""/>
    <tripinfo id="714" depart="272.00" departLane="-E10_0" departPos="5.10" departSpeed="0.00" departDelay="4.25" arrival="543.00" arrivalLane="-47621504#1_1" arrivalPos="333.17" arrivalSpeed="20.80" duration="271.00" routeLength="2137.94" waitingTime="89.00" waitingCount="2" stopTime="0.00" timeLoss="129.96" rerouteNo="0" devices="tripinfo_714" vType="DEFAULT_VEHTYPE" speedFactor="0.99" vaporized=""/>
    <tripinfo id="1130" depart="424.00" departLane="E5_0" departPos="5.10" departSpeed="0.00" departDelay="0.25" arrival="543.00" arrivalLane="47693393#5_1" arrivalPos="315.08" arrivalSpeed="20.06" duration="119.00" routeLength="1034.60" waitingTime="33.00" waitingCount="2" stopTime="0.00" timeLoss="53.29" rerouteNo="0" devices="tripinfo_1130" vType="DEFAULT_VEHTYPE" speedFactor="1.01" vaporized=""/>
    <tripinfo id="1235" depart="464.00" departLane="-E25_0" departPos="5.10" departSpeed="0.00" departDelay="0.88" arrival="543.00" arrivalLane="47693393#5_0" arrivalPos="315.08" arrivalSpeed="19.57" duration="79.00" routeLength="1010.77" waitingTime="0.00" waitingCount="0" stopTime="0.00" timeLoss="17.64" rerouteNo="0" devices="tripinfo_1235" vType="DEFAULT_VEHTYPE" speedFactor="1.07" vaporized=""/>
    <tripinfo id="1255" depart="473.00" departLane="-E2_0" departPos="5.10" departSpeed="0.00" departDelay="2.38" arrival="543.00" arrivalLane="47621504#5_0" arrivalPos="282.84" arrivalSpeed="23.29" duration="70.00" routeLength="924.42" waitingTime="0.00" waitingCount="0" stopTime="0.00" timeLoss="17.45" rerouteNo="0" devices="tripinfo_1255" vType="DEFAULT_VEHTYPE" speedFactor="1.14" vaporized=""/>
    <tripinfo id="113" depart="43.00" departLane="-E2_0" departPos="5.10" departSpeed="0.00" departDelay="0.62" arrival="544.00" arrivalLane="E25_0" arrivalPos="330.97" arrivalSpeed="12.82" duration="501.00" routeLength="1234.67" waitingTime="387.00" waitingCount="3" stopTime="0.00" timeLoss="412.71" rerouteNo="0" devices="tripinfo_113" vType="DEFAULT_VEHTYPE" speedFactor="1.01" vaporized=""/>
    <tripinfo id="214" depart="81.00" departLane="-E8_0" departPos="5.10" departSpeed="0.00" departDelay="0.75" arrival="545.00" arrivalLane="E21_0" arrivalPos="263.57" arrivalSpeed="10.30" duration="464.00" routeLength="1201.33" waitingTime="312.00" waitingCount="6" stopTime="0.00" timeLoss="368.29" rerouteNo="0" devices="tripinfo_214" vType="DEFAULT_VEHTYPE" speedFactor="0.83" vaporized=""/>
    <tripinfo id="732" depart="275.00" departLane="-47693393#5_0" departPos="5.10" departSpeed="0.00" departDelay="0.50" arrival="545.00" arrivalLane="47693393#5_1" arrivalPos="315.08" arrivalSpeed="22.28" duration="270.00" routeLength="1943.39" waitingTime="90.00" waitingCount="2" stopTime="0.00" timeLoss="147.33" rerouteNo="0" devices="tripinfo_732" vType="DEFAULT_VEHTYPE" speedFactor="1.03" vaporized=""/>
    <tripinfo id="1066" depart="400.00" departLane="-47693393#5_0" departPos="5.10" departSpeed="0.00" departDelay="0.25" arrival="545.00" arrivalLane="-E3_0" arrivalPos="306.82" arrivalSpeed="12.46" duration="145.00" routeLength="1293.23" waitingTime="23.00" waitingCount="1" stopTime="0.00" timeLoss="54.26" rerouteNo="0" devices="tripinfo_1066" vType="DEFAULT_VEHTYPE" speedFactor="0.96" vaporized=""/>
    <tripinfo id="303" depart="116.00" departLane="-E2_0" departPos="5.10" departSpeed="0.00" departDelay="2.38" arrival="546.00" arrivalLane="E25_1" arrivalPos="330.97" arrivalSpeed="13.66" duration="430.00" routeLength="1234.67" waitingTime="314.00" waitingCount="3" stopTime="0.00" timeLoss="344.17" rerouteNo="0" devices="tripinfo_303" vType="DEFAULT_VEHTYPE" speedFactor="1.04" vaporized=""/>
    <tripinfo id="781" depart="298.00" departLane="-47693393#5_0" departPos="5.10" departSpeed="0.00" departDelay="5.12" arrival="546.00" arrivalLane="47693393#5_1" arrivalPos="315.08" arrivalSpeed="21.39" duration="248.00" routeLength="1943.39" waitingTime="82.00" waitingCount="1" stopTime="0.00" timeLoss="123.57" rerouteNo="0" devices="tripinfo_781" vType="DEFAULT_VEHTYPE" speedFactor="1.00" vaporized=""/>
    <tripinfo id="1216" depart="456.00" departLane="-E6_0" departPos="5.10" departSpeed="0.00" departDelay="0.00" arrival="546.00" arrivalLane="E1_0" arrivalPos="369.00" arrivalSpeed="11.18" duration="90.00" routeLength="998.99" waitingTime="0.00" waitingCount="0" stopTime="0.00" timeLoss="16.08" rerouteNo="0" devices="tripinfo_1216" vType="DEFAULT_VEHTYPE" speedFactor="0.89" vaporized=""/>
    <tripinfo id="399" depart="150.00" departLane="-E2_0" departPos="5.10" departSpeed="0.00" departDelay="0.38" arrival="548.00" arrivalLane="E25_1" arrivalPos="330.97" arrivalSpeed="13.62" duration="398.00" routeLength="1234.67" waitingTime="282.00" waitingCount="3" stopTime="0.00" timeLoss="313.78" rerouteNo="0" devices="tripinfo_399" vType="DEFAULT_VEHTYPE" speedFactor="1.07" vaporized=""/>
    <tripinfo id="209" depart="79.00" departLane="47621504#4_0" departPos="5.10" departSpeed="0.00" departDelay="0.62" arrival="549.00" arrivalLane="-47621504#4_2" arrivalPos="286.75" arrivalSpeed="7.92" duration="470.00" routeLength="2730.27" waitingTime="197.00" waitingCount="4" stopTime="0.00" timeLoss="283.55" rerouteNo="0" devices="tripinfo_209" vType="DEFAULT_VEHTYPE" speedFactor="0.98" vaporized=""/>
    <tripinfo id="322" depart="121.00" departLane="E0_0" departPos="5.10" departSpeed="0.00" departDelay="0.25" arrival="549.00" arrivalLane="E10_0" arrivalPos="414.33" arrivalSpeed="11.69" duration="428.00" routeLength="2193.64" waitingTime="212.00" waitingCount="4" stopTime="0.00" timeLoss="261.17" rerouteNo="0" devices="tripinfo_322" vType="DEFAULT_VEHTYPE" speedFactor="0.87" vaporized=""/>
    <tripinfo id="853" depart="320.00" departLane="-E8_0" departPos="5.10" departSpeed="0.00" departDelay="0.12" arrival="549.00" arrivalLane="47693393#2_2" arrivalPos="294.24" arrivalSpeed="15.41" duration="229.00" routeLength="553.57" waitingTime="153.00" waitingCount="9" stopTime="0.00" timeLoss="194.12" rerouteNo="0" devices="tripinfo_853" vType="DEFAULT_VEHTYPE" speedFactor="0.91" vaporized=""/>
    <tripinfo id="840" depart="317.00" departLane="-E2_0" departPos="5.10" departSpeed="0.00" departDelay="2.00" arrival="550.00" arrivalLane="E21_0" arrivalPos="263.57" arrivalSpeed="13.43" duration="233.00" routeLength="876.21" waitingTime="138.00" waitingCount="2" stopTime="0.00" timeLoss="169.35" rerouteNo="0" devices="tripinfo_840" vType="DEFAULT_VEHTYPE" speedFactor="1.00" vaporized=""/>
    <tripinfo id="658" depart="247.00" departLane="-47693393#2_0" departPos="5.10" departSpeed="0.00" departDelay="0.25" arrival="553.00" arrivalLane="E25_0" arrivalPos="330.97" arrivalSpeed="12.10" duration="306.00" routeLength="1646.07" waitingTime="126.00" waitingCount="4" stopTime="0.00" timeLoss="171.05" rerouteNo="0" devices="tripinfo_658" vType="DEFAULT_VEHTYPE" speedFactor="0.88" vaporized=""/>
    <tripinfo id="839" depart="315.00" departLane="-E22_0" departPos="5.10" departSpeed="0.00" departDelay="0.38" arrival="553.00" arrivalLane="-47621504#4_2" arrivalPos="286.75" arrivalSpeed="10.72" duration="238.00" routeLength="1405.57" waitingTime="79.00" waitingCount="4" stopTime="0.00" timeLoss="154.68" rerouteNo="0" devices="tripinfo_839" vType="DEFAULT_VEHTYPE" speedFactor="1.15" vaporized=""/>
    <tripinfo id="1098" depart="414.00" departLane="-E13_0" departPos="5.10" departSpeed="0.00" departDelay="2.25" arrival="553.00" arrivalLane="E21_0" arrivalPos="263.57" arrivalSpeed="12.64" duration="139.00" routeLength="1321.51" waitingTime="12.00" waitingCount="1" stopTime="0.00" timeLoss="40.31" rerouteNo="0" devices="tripinfo_1098" vType="DEFAULT_VEHTYPE" speedFactor="0.99" vaporized=""/>
    <tripinfo id="690" depart="259.00" departLane="E5_0" departPos="5.10" departSpeed="0.00" departDelay="0.25" arrival="555.00" arrivalLane="E25_1" arrivalPos="330.97" arrivalSpeed="12.27" duration="296.00" routeLength="1418.00" waitingTime="140.00" waitingCount="3" stopTime="0.00" timeLoss="180.94" rerouteNo="0" devices="tripinfo_690" vType="DEFAULT_VEHTYPE" speedFactor="0.90" vaporized=""/>
    <tripinfo id="143" depart="56.00" departLane="47621504#1_0" departPos="5.10" departSpeed="0.00" departDelay="2.38" arrival="556.00" arrivalLane="-E0_0" arrivalPos="371.34" arrivalSpeed="15.32" duration="500.00" routeLength="1318.04" waitingTime="381.00" waitingCount="3" stopTime="0.00" timeLoss="430.36" rerouteNo="0" devices="tripinfo_143" vType="DEFAULT_VEHTYPE" speedFactor="1.13" vaporized=""/>
    <tripinfo id="705" depart="266.00" departLane="-E10_0" departPos="5.10" departSpeed="0.00" departDelay="1.62" arrival="556.00" arrivalLane="-E23_0" arrivalPos="266.37" arrivalSpeed="9.08" duration="290.00" routeLength="2034.31" waitingTime="108.00" waitingCount="2" stopTime="0.00" timeLoss="147.84" rerouteNo="0" devices="tripinfo_705" vType="DEFAULT_VEHTYPE" speedFactor="1.00" vaporized=""/>
    <tripinfo id="849" depart="323.00" departLane="-E2_0" departPos="5.10" departSpeed="0.00" departDelay="4.62" arrival="556.00" arrivalLane="E1_0" arrivalPos="369.00" arrivalSpeed="11.83" duration="233.00" routeLength="1322.94" waitingTime="103.00" waitingCount="4" stopTime="0.00" timeLoss="128.94" rerouteNo="0" devices="tripinfo_849" vType="DEFAULT_VEHTYPE" speedFactor="0.86" vaporized=""/>
    <tripinfo id="856" depart="321.00" departLane="-E10_0" departPos="5.10" departSpeed="0.00" departDelay="0.00" arrival="556.00" arrivalLane="E25_1" arrivalPos="330.97" arrivalSpeed="14.69" duration="235.00" routeLength="1734.73" waitingTime="68.00" waitingCount="2" stopTime="0.00" timeLoss="123.62" rerouteNo="0" devices="tripinfo_856" vType="DEFAULT_VEHTYPE" speedFactor="1.07" vaporized=""/>
    <tripinfo id="604" depart="227.00" departLane="-E1_0" departPos="5.10" departSpeed="0.00" departDelay="0.50" arrival="558.00" arrivalLane="E10_0" arrivalPos="414.33" arrivalSpeed="11.29" duration="331.00" routeLength="1881.91" waitingTime="155.00" waitingCount="2" stopTime="0.00" timeLoss="187.35" rerouteNo="0" devices="tripinfo_604" vType="DEFAULT_VEHTYPE" speedFactor="0.90" vaporized=""/>
    <tripinfo id="797" depart="299.00" departLane="-E22_0" departPos="5.10" departSpeed="0.00" departDelay="0.12" arrival="558.00" arrivalLane="-E21_0" arrivalPos="263.57" arrivalSpeed="8.41" duration="259.00" routeLength="1658.18" waitingTime="112.00" waitingCount="1" stopTime="0.00" timeLoss="148.22" rerouteNo="0" devices="tripinfo_797" vType="DEFAULT_VEHTYPE" speedFactor="1.10" vaporized=""/>
    <tripinfo id="618" depart="232.00" departLane="-47621504#5_0" departPos="5.10" departSpeed="0.00" departDelay="0.25" arrival="564.00" arrivalLane="E1_0" arrivalPos="369.00" arrivalSpeed="13.20" duration="332.00" routeLength="970.87" waitingTime="225.00" waitingCount="3" stopTime="0.00" timeLoss="276.38" rerouteNo="0" devices="tripinfo_618" vType="DEFAULT_VEHTYPE" speedFactor="1.00" vaporized=""/>
    <tripinfo id="1194" depart="448.00" departLane="-E13_0" departPos="5.10" departSpeed="0.00" departDelay="0.25" arrival="565.00" arrivalLane="E1_1" arrivalPos="369.00" arrivalSpeed="11.76" duration="117.00" routeLength="1062.67" waitingTime="20.00" waitingCount="1" stopTime="0.00" timeLoss="34.01" rerouteNo="0" devices="tripinfo_1194" vType="DEFAULT_VEHTYPE" speedFactor="0.93" vaporized=""/>
    <tripinfo id="961" depart="363.00" departLane="-E2_0" departPos="5.10" departSpeed="0.00" departDelay="2.62" arrival="566.00" arrivalLane="E1_0" arrivalPos="369.00" arrivalSpeed="14.14" duration="203.00" routeLength="1322.94" waitingTime="68.00" waitingCount="5" stopTime="0.00" timeLoss="118.45" rerouteNo="0" devices="tripinfo_961" vType="DEFAULT_VEHTYPE" speedFactor="1.07" vaporized=""/>
    <tripinfo id="1211" depart="455.00" departLane="-E13_0" departPos="5.10" departSpeed="0.00" departDelay="0.88" arrival="566.00" arrivalLane="E1_2" arrivalPos="369.00" arrivalSpeed="12.82" duration="111.00" routeLength="1062.67" waitingTime="18.00" waitingCount="1" stopTime="0.00" timeLoss="32.33" rerouteNo="0" devices="tripinfo_1211" vType="DEFAULT_VEHTYPE" speedFactor="0.99" vaporized=""/>
    <tripinfo id="1263" depart="474.00" departLane="-E15_0" departPos="5.10" departSpeed="0.00" departDelay="0.38" arrival="566.00" arrivalLane="-E5_0" arrivalPos="399.05" arrivalSpeed="13.12" duration="92.00" routeLength="1068.57" waitingTime="0.00" waitingCount="0" stopTime="0.00" timeLoss="11.04" rerouteNo="0" devices="tripinfo_1263" vType="DEFAULT_VEHTYPE" speedFactor="0.98" vaporized=""/>
    <tripinfo id="112" depart="42.00" departLane="-47621504#5_0" departPos="5.10" departSpeed="0.00" departDelay="0.00" arrival="567.00" arrivalLane="E13_0" arrivalPos="382.60" arrivalSpeed="15.10" duration="525.00" routeLength="1279.02" waitingTime="392.00" waitingCount="4" stopTime="0.00" timeLoss="455.41" rerouteNo="0" devices="tripinfo_112" vType="DEFAULT_VEHTYPE" speedFactor="1.10" vaporized=""/>
    <tripinfo id="799" depart="300.00" departLane="-E2_0" departPos="5.10" departSpeed="0.00" departDelay="0.38" arrival="567.00" arrivalLane="-E5_1" arrivalPos="399.05" arrivalSpeed="11.71" duration="267.00" routeLength="1354.72" waitingTime="141.00" waitingCount="2" stopTime="0.00" timeLoss="161.77" rerouteNo="0" devices="tripinfo_799" vType="DEFAULT_VEHTYPE" speedFactor="0.93" vaporized=""/>
    <tripinfo id="431" depart="164.00" departLane="-E6_0" departPos="5.10" departSpeed="0.00" departDelay="2.38" arrival="568.00" arrivalLane="E6_0" arrivalPos="330.11" arrivalSpeed="11.39" duration="404.00" routeLength="2070.98" waitingTime="198.00" waitingCount="2" stopTime="0.00" timeLoss="230.51" rerouteNo="0" devices="tripinfo_431" vType="DEFAULT_VEHTYPE" speedFactor="0.83" vaporized=""/>
    <tripinfo id="490" depart="187.00" departLane="-47693393#5_0" departPos="5.10" departSpeed="0.00" departDelay="3.25" arrival="568.00" arrivalLane="E6_1" arrivalPos="330.11" arrivalSpeed="14.89" duration="381.00" routeLength="2005.28" waitingTime="209.00" waitingCount="3" stopTime="0.00" timeLoss="259.67" rerouteNo="0" devices="tripinfo_490" vType="DEFAULT_VEHTYPE" speedFactor="1.08" vaporized=""/>
    <tripinfo id="543" depart="207.00" departLane="-E15_0" departPos="5.10" departSpeed="0.00" departDelay="3.38" arrival="568.00" arrivalLane="E15_0" arrivalPos="382.33" arrivalSpeed="12.39" duration="361.00" routeLength="2077.96" waitingTime="163.00" waitingCount="2" stopTime="0.00" timeLoss="191.15" rerouteNo="0" devices="tripinfo_543" vType="DEFAULT_VEHTYPE" speedFactor="0.90" vaporized=""/>
    <tripinfo id="895" depart="336.00" departLane="-E2_0" departPos="5.10" departSpeed="0.00" departDelay="0.38" arrival="568.00" arrivalLane="-E5_2" arrivalPos="399.05" arrivalSpeed="14.00" duration="232.00" routeLength="1354.72" waitingTime="107.00" waitingCount="2" stopTime="0.00" timeLoss="134.50" rerouteNo="0" devices="tripinfo_895" vType="DEFAULT_VEHTYPE" speedFactor="1.02" vaporized=""/>
    <tripinfo id="1374" depart="516.00" departLane="-47621504#4_0" departPos="5.10" departSpeed="0.00" departDelay="0.75" arrival="568.00" arrivalLane="E1_0" arrivalPos="369.00" arrivalSpeed="14.48" duration="52.00" routeLength="659.84" waitingTime="0.00" waitingCount="0" stopTime="0.00" timeLoss="14.13" rerouteNo="0" devices="tripinfo_1374" vType="DEFAULT_VEHTYPE" speedFactor="1.08" vaporized=""/>
    <tripinfo id="772" depart="290.00" departLane="-E21_0" departPos="5.10" departSpeed="0.00" departDelay="0.50" arrival="569.00" arrivalLane="E6_1" arrivalPos="330.11" arrivalSpeed="11.89" duration="279.00" routeLength="1304.55" waitingTime="157.00" waitingCount="2" stopTime="0.00" timeLoss="179.10" rerouteNo="0" devices="tripinfo_772" vType="DEFAULT_VEHTYPE" speedFactor="0.89" vaporized=""/>
    <tripinfo id="923" depart="347.00" departLane="-E2_0" departPos="5.10" departSpeed="0.00" departDelay="0.88" arrival="569.00" arrivalLane="-E5_2" arrivalPos="399.05" arrivalSpeed="14.86" duration="222.00" routeLength="1354.72" waitingTime="96.00" waitingCount="2" stopTime="0.00" timeLoss="134.15" rerouteNo="0" devices="tripinfo_923" vType="DEFAULT_VEHTYPE" speedFactor="1.12" vaporized=""/>
    <tripinfo id="1141" depart="428.00" departLane="47621504#1_0" departPos="5.10" departSpeed="0.00" departDelay="0.12" arrival="569.00" arrivalLane="E1_2" arrivalPos="369.00" arrivalSpeed="15.37" duration="141.00" routeLength="1015.76" waitingTime="61.00" waitingCount="2" stopTime="0.00" timeLoss="82.68" rerouteNo="0" devices="tripinfo_1141" vType="DEFAULT_VEHTYPE" speedFactor="1.12" vaporized=""/>
    <tripinfo id="327" depart="123.00" departLane="47621504#1_0" departPos="5.10" departSpeed="0.00" departDelay="0.38" arrival="570.00" arrivalLane="E1_1" arrivalPos="369.00" arrivalSpeed="13.05" duration="447.00" routeLength="1015.76" waitingTime="320.00" waitingCount="7" stopTime="0.00" timeLoss="378.21" rerouteNo="0" devices="tripinfo_327" vType="DEFAULT_VEHTYPE" speedFactor="0.95" vaporized=""/>
    <tripinfo id="512" depart="199.00" departLane="-47693393#5_0" departPos="5.10" departSpeed="0.00" departDelay="7.00" arrival="570.00" arrivalLane="E6_2" arrivalPos="330.11" arrivalSpeed="15.10" duration="371.00" routeLength="2005.28" waitingTime="192.00" waitingCount="3" stopTime="0.00" timeLoss="250.55" rerouteNo="0" devices="tripinfo_512" vType="DEFAULT_VEHTYPE" speedFactor="1.09" vaporized=""/>
    <tripinfo id="712" depart="270.00" departLane="-E15_0" departPos="5.10" departSpeed="0.00" departDelay="3.00" arrival="570.00" arrivalLane="E10_0" arrivalPos="414.33" arrivalSpeed="13.91" duration="300.00" routeLength="1405.70" waitingTime="174.00" waitingCount="2" stopTime="0.00" timeLoss="206.09" rerouteNo="0" devices="tripinfo_712" vType="DEFAULT_VEHTYPE" speedFactor="1.01" vaporized=""/>
    <tripinfo id="1015" depart="383.00" departLane="-E10_0" departPos="5.10" departSpeed="0.00" departDelay="2.38" arrival="570.00" arrivalLane="-E5_1" arrivalPos="399.05" arrivalSpeed="16.16" duration="187.00" routeLength="1152.35" waitingTime="95.00" waitingCount="2" stopTime="0.00" timeLoss="124.09" rerouteNo="0" devices="tripinfo_1015" vType="DEFAULT_VEHTYPE" speedFactor="1.23" vaporized=""/>
    <tripinfo id="1050" depart="398.00" departLane="-E21_0" departPos="5.10" departSpeed="0.00" departDelay="4.25" arrival="570.00" arrivalLane="E15_1" arrivalPos="382.33" arrivalSpeed="11.86" duration="172.00" routeLength="1307.28" waitingTime="40.00" waitingCount="1" stopTime="0.00" timeLoss="65.60" rerouteNo="0" devices="tripinfo_1050" vType="DEFAULT_VEHTYPE" speedFactor="0.91" vaporized=""/>
    <tripinfo id="1095" depart="491.00" departLane="-E8_0" departPos="5.10" departSpeed="0.00" departDelay="80.38" arrival="570.00" arrivalLane="E10_1" arrivalPos="414.33" arrivalSpeed="13.83" duration="79.00" routeLength="670.89" waitingTime="20.00" waitingCount="1" stopTime="0.00" timeLoss="29.75" rerouteNo="0" devices="tripinfo_1095" vType="DEFAULT_VEHTYPE" speedFactor="1.01" vaporized=""/>
    <tripinfo id="1158" depart="437.00" departLane="-E20_0" departPos="5.10" departSpeed="0.00" departDelay="2.75" arrival="571.00" arrivalLane="E15_2" arrivalPos="382.33" arrivalSpeed="13.69" duration="134.00" routeLength="1034.68" waitingTime="39.00" waitingCount="1" stopTime="0.00" timeLoss="56.93" rerouteNo="0" devices="tripinfo_1158" vType="DEFAULT_VEHTYPE" speedFactor="0.99" vaporized=""/>
    <tripinfo id="631" depart="240.00" departLane="-47693393#5_0" departPos="5.10" departSpeed="0.00" departDelay="3.38" arrival="573.00" arrivalLane="E6_2" arrivalPos="330.11" arrivalSpeed="13.48" duration="333.00" routeLength="2005.28" waitingTime="143.00" waitingCount="3" stopTime="0.00" timeLoss="207.41" rerouteNo="0" devices="tripinfo_631" vType="DEFAULT_VEHTYPE" speedFactor="1.05" vaporized=""/>
    <tripinfo id="678" depart="255.00" departLane="-E10_0" departPos="5.10" departSpeed="0.00" departDelay="0.75" arrival="574.00" arrivalLane="E15_1" arrivalPos="382.33" arrivalSpeed="12.99" duration="319.00" routeLength="1436.69" waitingTime="181.00" waitingCount="3" stopTime="0.00" timeLoss="221.94" rerouteNo="0" devices="tripinfo_678" vType="DEFAULT_VEHTYPE" speedFactor="0.99" vaporized=""/>
    <tripinfo id="862" depart="324.00" departLane="47621504#1_0" departPos="5.10" departSpeed="0.00" departDelay="0.75" arrival="574.00" arrivalLane="E22_2" arrivalPos="370.63" arrivalSpeed="14.02" duration="250.00" routeLength="1394.35" waitingTime="102.00" waitingCount="4" stopTime="0.00" timeLoss="161.41" rerouteNo="0" devices="tripinfo_862" vType="DEFAULT_VEHTYPE" speedFactor="1.07" vaporized=""/>
    <tripinfo id="874" depart="330.00" departLane="-47693393#5_0" departPos="5.10" departSpeed="0.00" departDelay="2.25" arrival="574.00" arrivalLane="-E5_0" arrivalPos="399.05" arrivalSpeed="14.59" duration="244.00" routeLength="1019.09" waitingTime="146.00" waitingCount="2" stopTime="0.00" timeLoss="182.89" rerouteNo="0" devices="tripinfo_874" vType="DEFAULT_VEHTYPE" speedFactor="1.07" vaporized=""/>
    <tripinfo id="593" depart="225.00" departLane="E23_0" departPos="5.10" departSpeed="0.00" departDelay="2.62" arrival="575.00" arrivalLane="E6_2" arrivalPos="330.11" arrivalSpeed="14.41" duration="350.00" routeLength="1993.68" waitingTime="156.00" waitingCount="5" stopTime="0.00" timeLoss="218.73" rerouteNo="0" devices="tripinfo_593" vType="DEFAULT_VEHTYPE" speedFactor="1.06" vaporized=""/>
    <tripinfo id="1354" depart="512.00" departLane="-E2_0" departPos="5.10" departSpeed="0.00" departDelay="4.25" arrival="575.00" arrivalLane="E0_0" arrivalPos="371.34" arrivalSpeed="11.19" duration="63.00" routeLength="632.54" waitingTime="0.00" waitingCount="0" stopTime="0.00" timeLoss="7.74" rerouteNo="0" devices="tripinfo_1354" vType="DEFAULT_VEHTYPE" speedFactor="0.84" vaporized=""/>
    <tripinfo id="912" depart="342.00" departLane="E22_0" departPos="5.10" departSpeed="0.00" departDelay="0.00" arrival="576.00" arrivalLane="-E5_1" arrivalPos="399.05" arrivalSpeed="13.29" duration="234.00" routeLength="2149.53" waitingTime="44.00" waitingCount="2" stopTime="0.00" timeLoss="86.19" rerouteNo="0" devices="tripinfo_912" vType="DEFAULT_VEHTYPE" speedFactor="1.01" vaporized=""/>
    <tripinfo id="186" depart="71.00" departLane="-E8_0" departPos="5.10" departSpeed="0.00" departDelay="1.25" arrival="577.00" arrivalLane="E16_0" arrivalPos="350.84" arrivalSpeed="7.52" duration="506.00" routeLength="1214.14" waitingTime="377.00" waitingCount="4" stopTime="0.00" timeLoss="432.58" rerouteNo="0" devices="tripinfo_186" vType="DEFAULT_VEHTYPE" speedFactor="1.08" vaporized=""/>
    <tripinfo id="994" depart="373.00" departLane="-E1_0" departPos="5.10" departSpeed="0.00" departDelay="0.25" arrival="577.00" arrivalLane="E6_2" arrivalPos="330.11" arrivalSpeed="14.11" duration="204.00" routeLength="1030.41" waitingTime="111.00" waitingCount="2" stopTime="0.00" timeLoss="140.85" rerouteNo="0" devices="tripinfo_994" vType="DEFAULT_VEHTYPE" speedFactor="1.08" vaporized=""/>
    <tripinfo id="729" depart="275.00" departLane="-E8_0" departPos="5.10" departSpeed="0.00" departDelay="1.62" arrival="579.00" arrivalLane="-E5_2" arrivalPos="399.05" arrivalSpeed="14.54" duration="304.00" routeLength="977.41" waitingTime="194.00" waitingCount="11" stopTime="0.00" timeLoss="245.93" rerouteNo="0" devices="tripinfo_729" vType="DEFAULT_VEHTYPE" speedFactor="1.09" vaporized=""/>
    <tripinfo id="754" depart="288.00" departLane="-E13_0" departPos="5.10" departSpeed="0.00" departDelay="5.25" arrival="579.00" arrivalLane="E0_1" arrivalPos="371.34" arrivalSpeed="10.06" duration="291.00" routeLength="1776.70" waitingTime="109.00" waitingCount="4" stopTime="0.00" timeLoss="156.72" rerouteNo="0" devices="tripinfo_754" vType="DEFAULT_VEHTYPE" speedFactor="0.97" vaporized=""/>
    <tripinfo id="583" depart="225.00" departLane="-E15_0" departPos="5.10" departSpeed="0.00" departDelay="6.38" arrival="580.00" arrivalLane="E15_1" arrivalPos="382.33" arrivalSpeed="13.82" duration="355.00" routeLength="2077.96" waitingTime="172.00" waitingCount="2" stopTime="0.00" timeLoss="213.14" rerouteNo="0" devices="tripinfo_583" vType="DEFAULT_VEHTYPE" speedFactor="1.07" vaporized=""/>
    <tripinfo id="813" depart="306.00" departLane="-E15_0" departPos="5.10" departSpeed="0.00" departDelay="1.12" arrival="580.00" arrivalLane="E10_0" arrivalPos="414.33" arrivalSpeed="11.78" duration="274.00" routeLength="1405.70" waitingTime="135.00" waitingCount="2" stopTime="0.00" timeLoss="164.97" rerouteNo="0" devices="tripinfo_813" vType="DEFAULT_VEHTYPE" speedFactor="0.87" vaporized=""/>
    <tripinfo id="928" depart="348.00" departLane="-E8_0" departPos="5.10" departSpeed="0.00" departDelay="0.00" arrival="580.00" arrivalLane="-E5_0" arrivalPos="399.05" arrivalSpeed="12.98" duration="232.00" routeLength="977.41" waitingTime="124.00" waitingCount="10" stopTime="0.00" timeLoss="164.96" rerouteNo="0" devices="tripinfo_928" vType="DEFAULT_VEHTYPE" speedFactor="0.95" vaporized=""/>
    <tripinfo id="932" depart="351.00" departLane="-E1_0" departPos="5.10" departSpeed="0.00" departDelay="1.50" arrival="580.00" arrivalLane="-E23_0" arrivalPos="266.37" arrivalSpeed="11.85" duration="229.00" routeLength="1692.50" waitingTime="70.00" waitingCount="1" stopTime="0.00" timeLoss="93.87" rerouteNo="0" devices="tripinfo_932" vType="DEFAULT_VEHTYPE" speedFactor="0.92" vaporized=""/>
    <tripinfo id="642" depart="241.00" departLane="-E8_0" departPos="5.10" departSpeed="0.00" departDelay="0.25" arrival="581.00" arrivalLane="E15_2" arrivalPos="382.33" arrivalSpeed="14.11" duration="340.00" routeLength="1261.75" waitingTime="221.00" waitingCount="3" stopTime="0.00" timeLoss="264.75" rerouteNo="0" devices="tripinfo_642" vType="DEFAULT_VEHTYPE" speedFactor="1.10" vaporized=""/>
    <tripinfo id="945" depart="356.00" departLane="-47693393#5_0" departPos="5.10" departSpeed="0.00" departDelay="1.62" arrival="581.00" arrivalLane="-E5_1" arrivalPos="399.05" arrivalSpeed="14.68" duration="225.00" routeLength="1019.09" waitingTime="124.00" waitingCount="2" stopTime="0.00" timeLoss="164.85" rerouteNo="0" devices="tripinfo_945" vType="DEFAULT_VEHTYPE" speedFactor="1.09" vaporized=""/>
    <tripinfo id="1003" depart="378.00" departLane="E16_0" departPos="5.10" departSpeed="0.00" departDelay="1.88" arrival="581.00" arrivalLane="E6_1" arrivalPos="330.11" arrivalSpeed="13.73" duration="203.00" routeLength="1665.08" waitingTime="48.00" waitingCount="1" stopTime="0.00" timeLoss="87.54" rerouteNo="0" devices="tripinfo_1003" vType="DEFAULT_VEHTYPE" speedFactor="0.99" vaporized=""/>
    <tripinfo id="1148" depart="431.00" departLane="47621504#1_0" departPos="5.10" departSpeed="0.00" departDelay="0.50" arrival="581.00" arrivalLane="E25_0" arrivalPos="330.97" arrivalSpeed="13.17" duration="150.00" routeLength="1051.37" waitingTime="57.00" waitingCount="2" stopTime="0.00" timeLoss="80.53" rerouteNo="0" devices="tripinfo_1148" vType="DEFAULT_VEHTYPE" speedFactor="1.00" vaporized=""/>
    <tripinfo id="1310" depart="492.00" departLane="E5_0" departPos="5.10" departSpeed="0.00" departDelay="0.75" arrival="581.00" arrivalLane="E10_1" arrivalPos="414.33" arrivalSpeed="13.06" duration="89.00" routeLength="1120.98" waitingTime="0.00" waitingCount="0" stopTime="0.00" timeLoss="14.82" rerouteNo="0" devices="tripinfo_1310" vType="DEFAULT_VEHTYPE" speedFactor="1.00" vaporized=""/>
    <tripinfo id="796" depart="299.00" departLane="-E10_0" departPos="5.10" departSpeed="0.00" departDelay="0.50" arrival="582.00" arrivalLane="E15_0" arrivalPos="382.33" arrivalSpeed="12.17" duration="283.00" routeLength="1436.69" waitingTime="133.00" waitingCount="3" stopTime="0.00" timeLoss="173.53" rerouteNo="0" devices="tripinfo_796" vType="DEFAULT_VEHTYPE" speedFactor="0.89" vaporized=""/>
    <tripinfo id="924" depart="347.00" departLane="-47693393#5_0" departPos="5.10" departSpeed="0.00" departDelay="0.50" arrival="582.00" arrivalLane="-E5_0" arrivalPos="399.05" arrivalSpeed="12.68" duration="235.00" routeLength="1019.09" waitingTime="130.00" waitingCount="2" stopTime="0.00" timeLoss="167.03" rerouteNo="0" devices="tripinfo_924" vType="DEFAULT_VEHTYPE" speedFactor="0.97" vaporized=""/>
    <tripinfo id="386" depart="145.00" departLane="-47693411#4_0" departPos="5.10" departSpeed="0.00" departDelay="0.25" arrival="583.00" arrivalLane="E13_1" arrivalPos="382.60" arrivalSpeed="13.49" duration="438.00" routeLength="1743.68" waitingTime="236.00" waitingCount="5" stopTime="0.00" timeLoss="312.19" rerouteNo="0" devices="tripinfo_386" vType="DEFAULT_VEHTYPE" speedFactor="0.99" vaporized=""/>
    <tripinfo id="599" depart="230.00" departLane="E23_0" departPos="5.10" departSpeed="0.00" departDelay="5.38" arrival="584.00" arrivalLane="-47693411#4_0" arrivalPos="350.11" arrivalSpeed="8.60" duration="354.00" routeLength="2001.41" waitingTime="138.00" waitingCount="5" stopTime="0.00" timeLoss="186.19" rerouteNo="0" devices="tripinfo_599" vType="DEFAULT_VEHTYPE" speedFactor="0.87" vaporized=""/>
    <tripinfo id="1029" depart="386.00" departLane="-E1_0" departPos="5.10" departSpeed="0.00" departDelay="0.12" arrival="585.00" arrivalLane="E6_1" arrivalPos="330.11" arrivalSpeed="13.46" duration="199.00" routeLength="1030.41" waitingTime="98.00" waitingCount="2" stopTime="0.00" timeLoss="129.75" rerouteNo="0" devices="tripinfo_1029" vType="DEFAULT_VEHTYPE" speedFactor="0.99" vaporized=""/>
    <tripinfo id="1053" depart="398.00" departLane="-E6_0" departPos="5.10" departSpeed="0.00" departDelay="3.12" arrival="585.00" arrivalLane="E21_0" arrivalPos="263.57" arrivalSpeed="14.33" duration="187.00" routeLength="1288.54" waitingTime="83.00" waitingCount="1" stopTime="0.00" timeLoss="104.62" rerouteNo="0" devices="tripinfo_1053" vType="DEFAULT_VEHTYPE" speedFactor="1.05" vaporized=""/>
    <tripinfo id="154" depart="62.00" departLane="47621504#1_0" departPos="5.10" departSpeed="0.00" departDelay="4.25" arrival="586.00" arrivalLane="E3_0" arrivalPos="306.82" arrivalSpeed="14.38" duration="524.00" routeLength="1633.96" waitingTime="376.00" waitingCount="3" stopTime="0.00" timeLoss="428.65" rerouteNo="0" devices="tripinfo_154" vType="DEFAULT_VEHTYPE" speedFactor="1.06" vaporized=""/>
    <tripinfo id="259" depart="101.00" departLane="-47621504#5_0" departPos="5.10" departSpeed="0.00" departDelay="3.88" arrival="586.00" arrivalLane="E13_0" arrivalPos="382.60" arrivalSpeed="11.19" duration="485.00" routeLength="1279.02" waitingTime="334.00" waitingCount="4" stopTime="0.00" timeLoss="393.29" rerouteNo="0" devices="tripinfo_259" vType="DEFAULT_VEHTYPE" speedFactor="0.84" vaporized=""/>
    <tripinfo id="716" depart="269.00" departLane="-E8_0" departPos="5.10" departSpeed="0.00" departDelay="0.50" arrival="586.00" arrivalLane="E15_1" arrivalPos="382.33" arrivalSpeed="12.63" duration="317.00" routeLength="1261.75" waitingTime="189.00" waitingCount="9" stopTime="0.00" timeLoss="233.36" rerouteNo="0" devices="tripinfo_716" vType="DEFAULT_VEHTYPE" speedFactor="0.99" vaporized=""/>
    <tripinfo id="1150" depart="433.00" departLane="-E3_0" departPos="5.10" departSpeed="0.00" departDelay="1.75" arrival="586.00" arrivalLane="47621504#5_0" arrivalPos="282.84" arrivalSpeed="21.17" duration="153.00" routeLength="990.10" waitingTime="70.00" waitingCount="1" stopTime="0.00" timeLoss="84.58" rerouteNo="0" devices="tripinfo_1150" vType="DEFAULT_VEHTYPE" speedFactor="0.96" vaporized=""/>
    <tripinfo id="929" depart="349.00" departLane="47693393#2_0" departPos="5.10" departSpeed="0.00" departDelay="0.62" arrival="587.00" arrivalLane="E6_1" arrivalPos="330.11" arrivalSpeed="12.31" duration="238.00" routeLength="1697.55" waitingTime="82.00" waitingCount="2" stopTime="0.00" timeLoss="124.40" rerouteNo="0" devices="tripinfo_929" vType="DEFAULT_VEHTYPE" speedFactor="0.96" vaporized=""/>
    <tripinfo id="511" depart="192.00" departLane="E0_0" departPos="5.10" departSpeed="0.00" departDelay="0.38" arrival="588.00" arrivalLane="47693393#5_0" arrivalPos="315.08" arrivalSpeed="21.85" duration="396.00" routeLength="2046.91" waitingTime="195.00" waitingCount="3" stopTime="0.00" timeLoss="262.26" rerouteNo="0" devices="tripinfo_511" vType="DEFAULT_VEHTYPE" speedFactor="1.01" vaporized=""/>
    <tripinfo id="1395" depart="524.00" departLane="-E1_0" departPos="5.10" departSpeed="0.00" departDelay="0.88" arrival="588.00" arrivalLane="E23_0" arrivalPos="266.37" arrivalSpeed="11.16" duration="64.00" routeLength="639.30" waitingTime="0.00" waitingCount="0" stopTime="0.00" timeLoss="8.27" rerouteNo="0" devices="tripinfo_1395" vType="DEFAULT_VEHTYPE" speedFactor="0.85" vaporized=""/>
    <tripinfo id="643" depart="242.00" departLane="E21_0" departPos="5.10" departSpeed="0.00" departDelay="0.88" arrival="589.00" arrivalLane="E6_1" arrivalPos="330.11" arrivalSpeed="13.17" duration="347.00" routeLength="1585.78" waitingTime="190.00" waitingCount="3" stopTime="0.00" timeLoss="233.62" rerouteNo="0" devices="tripinfo_643" vType="DEFAULT_VEHTYPE" speedFactor="0.95" vaporized=""/>
    <tripinfo id="745" depart="280.00" departLane="E0_0" departPos="5.10" departSpeed="0.00" departDelay="0.62" arrival="590.00" arrivalLane="47693393#5_0" arrivalPos="315.08" arrivalSpeed="22.91" duration="310.00" routeLength="2046.91" waitingTime="121.00" waitingCount="4" stopTime="0.00" timeLoss="182.37" rerouteNo="0" devices="tripinfo_745" vType="DEFAULT_VEHTYPE" speedFactor="1.05" vaporized=""/>
    <tripinfo id="414" depart="157.00" departLane="-E25_0" departPos="5.10" departSpeed="0.00" departDelay="1.75" arrival="591.00" arrivalLane="E6_2" arrivalPos="330.11" arrivalSpeed="12.79" duration="434.00" routeLength="1668.87" waitingTime="264.00" waitingCount="4" stopTime="0.00" timeLoss="319.88" rerouteNo="0" devices="tripinfo_414" vType="DEFAULT_VEHTYPE" speedFactor="1.00" vaporized=""/>
    <tripinfo id="786" depart="295.00" departLane="-E16_0" departPos="5.10" departSpeed="0.00" departDelay="0.25" arrival="591.00" arrivalLane="E17_2" arrivalPos="373.55" arrivalSpeed="5.87" duration="296.00" routeLength="1689.09" waitingTime="106.00" waitingCount="5" stopTime="0.00" timeLoss="175.78" rerouteNo="0" devices="tripinfo_786" vType="DEFAULT_VEHTYPE" speedFactor="1.03" vaporized=""/>
    <tripinfo id="871" depart="327.00" departLane="-E15_0" departPos="5.10" departSpeed="0.00" departDelay="0.38" arrival="593.00" arrivalLane="E22_1" arrivalPos="370.63" arrivalSpeed="5.80" duration="266.00" routeLength="1424.32" waitingTime="123.00" waitingCount="3" stopTime="0.00" timeLoss="162.89" rerouteNo="0" devices="tripinfo_871" vType="DEFAULT_VEHTYPE" speedFactor="1.01" vaporized=""/>
    <tripinfo id="977" depart="371.00" departLane="-E6_0" departPos="5.10" departSpeed="0.00" departDelay="4.62" arrival="593.00" arrivalLane="47693393#5_0" arrivalPos="315.08" arrivalSpeed="23.74" duration="222.00" routeLength="1989.26" waitingTime="47.00" waitingCount="1" stopTime="0.00" timeLoss="101.03" rerouteNo="0" devices="tripinfo_977" vType="DEFAULT_VEHTYPE" speedFactor="1.07" vaporized=""/>
    <tripinfo id="461" depart="175.00" departLane="-E25_0" departPos="5.10" departSpeed="0.00" departDelay="2.12" arrival="595.00" arrivalLane="E6_1" arrivalPos="330.11" arrivalSpeed="11.79" duration="420.00" routeLength="1668.87" waitingTime="242.00" waitingCount="4" stopTime="0.00" timeLoss="295.71" rerouteNo="0" devices="tripinfo_461" vType="DEFAULT_VEHTYPE" speedFactor="0.92" vaporized=""/>
    <tripinfo id="616" depart="238.00" departLane="-E25_0" departPos="5.10" departSpeed="0.00" departDelay="7.00" arrival="596.00" arrivalLane="E6_2" arrivalPos="330.11" arrivalSpeed="13.00" duration="358.00" routeLength="1668.87" waitingTime="183.00" waitingCount="4" stopTime="0.00" timeLoss="244.80" rerouteNo="0" devices="tripinfo_616" vType="DEFAULT_VEHTYPE" speedFactor="1.01" vaporized=""/>
    <tripinfo id="888" depart="337.00" departLane="-E10_0" departPos="5.10" departSpeed="0.00" departDelay="4.00" arrival="596.00" arrivalLane="-E20_1" arrivalPos="350.11" arrivalSpeed="9.86" duration="259.00" routeLength="1493.85" waitingTime="77.00" waitingCount="3" stopTime="0.00" timeLoss="108.01" rerouteNo="0" devices="tripinfo_888" vType="DEFAULT_VEHTYPE" speedFactor="0.77" vaporized=""/>
    <tripinfo id="948" depart="356.00" departLane="-E2_0" departPos="5.10" departSpeed="0.00" departDelay="0.50" arrival="596.00" arrivalLane="E13_0" arrivalPos="382.60" arrivalSpeed="10.67" duration="240.00" routeLength="1631.09" waitingTime="69.00" waitingCount="4" stopTime="0.00" timeLoss="99.52" rerouteNo="0" devices="tripinfo_948" vType="DEFAULT_VEHTYPE" speedFactor="0.79" vaporized=""/>
    <tripinfo id="706" depart="267.00" departLane="-E15_0" departPos="5.10" departSpeed="0.00" departDelay="2.25" arrival="597.00" arrivalLane="E15_1" arrivalPos="382.33" arrivalSpeed="13.93" duration="330.00" routeLength="2077.96" waitingTime="136.00" waitingCount="2" stopTime="0.00" timeLoss="177.85" rerouteNo="0" devices="tripinfo_706" vType="DEFAULT_VEHTYPE" speedFactor="1.00" vaporized=""/>
    <tripinfo id="1368" depart="513.00" departLane="-E1_0" departPos="5.10" departSpeed="0.00" departDelay="0.00" arrival="597.00" arrivalLane="E13_1" arrivalPos="382.60" arrivalSpeed="13.17" duration="84.00" routeLength="1032.01" waitingTime="0.00" waitingCount="0" stopTime="0.00" timeLoss="11.29" rerouteNo="0" devices="tripinfo_1368" vType="DEFAULT_VEHTYPE" speedFactor="1.04" vaporized=""/>
    <tripinfo id="787" depart="300.00" departLane="-E13_0" departPos="5.10" departSpeed="0.00" departDelay="4.88" arrival="599.00" arrivalLane="E6_1" arrivalPos="330.11" arrivalSpeed="12.10" duration="299.00" routeLength="1338.24" waitingTime="143.00" waitingCount="4" stopTime="0.00" timeLoss="205.69" rerouteNo="0" devices="tripinfo_787" vType="DEFAULT_VEHTYPE" speedFactor="0.96" vaporized=""/>
    <tripinfo id="1380" depart="519.00" departLane="-E2_0" departPos="5.10" departSpeed="0.00" departDelay="1.50" arrival="599.00" arrivalLane="47621504#5_0" arrivalPos="282.84" arrivalSpeed="19.05" duration="80.00" routeLength="924.42" waitingTime="0.00" waitingCount="0" stopTime="0.00" timeLoss="10.54" rerouteNo="0" devices="tripinfo_1380" vType="DEFAULT_VEHTYPE" speedFactor="0.87" vaporized=""/>
    <tripinfo id="60" depart="23.00" departLane="-E8_0" departPos="5.10" departSpeed="0.00" departDelay="0.50" arrival="602.00" arrivalLane="E13_1" arrivalPos="382.60" arrivalSpeed="13.94" duration="579.00" routeLength="1994.38" waitingTime="391.00" waitingCount="4" stopTime="0.00" timeLoss="451.74" rerouteNo="0" devices="tripinfo_60" vType="DEFAULT_VEHTYPE" speedFactor="1.08" vaporized=""/>
    <tripinfo id="452" depart="175.00" departLane="-E10_0" departPos="5.10" departSpeed="0.00" departDelay="5.50" arrival="602.00" arrivalLane="E13_0" arrivalPos="382.60" arrivalSpeed="12.95" duration="427.00" routeLength="2169.32" waitingTime="219.00" waitingCount="3" stopTime="0.00" timeLoss="271.36" rerouteNo="0" devices="tripinfo_452" vType="DEFAULT_VEHTYPE" speedFactor="0.98" vaporized=""/>
    <tripinfo id="1033" depart="388.00" departLane="-E2_0" departPos="5.10" departSpeed="0.00" departDelay="0.62" arrival="602.00" arrivalLane="E10_0" arrivalPos="414.33" arrivalSpeed="15.68" duration="214.00" routeLength="1068.66" waitingTime="114.00" waitingCount="2" stopTime="0.00" timeLoss="139.57" rerouteNo="0" devices="tripinfo_1033" vType="DEFAULT_VEHTYPE" speedFactor="1.13" vaporized=""/>
    <tripinfo id="1140" depart="432.00" departLane="-E10_0" departPos="5.10" departSpeed="0.00" departDelay="4.50" arrival="604.00" arrivalLane="47693411#4_0" arrivalPos="350.47" arrivalSpeed="9.58" duration="172.00" routeLength="1763.55" waitingTime="0.00" waitingCount="0" stopTime="0.00" timeLoss="32.60" rerouteNo="0" devices="tripinfo_1140" vType="DEFAULT_VEHTYPE" speedFactor="0.92" vaporized=""/>
    <tripinfo id="147" depart="56.00" departLane="-E8_0" departPos="5.10" departSpeed="0.00" departDelay="0.88" arrival="605.00" arrivalLane="E13_0" arrivalPos="382.60" arrivalSpeed="13.44" duration="549.00" routeLength="1994.38" waitingTime="347.00" waitingCount="5" stopTime="0.00" timeLoss="412.45" rerouteNo="0" devices="tripinfo_147" vType="DEFAULT_VEHTYPE" speedFactor="1.00" vaporized=""/>
    <tripinfo id="765" depart="291.00" departLane="-E10_0" departPos="5.10" departSpeed="0.00" departDelay="4.12" arrival="605.00" arrivalLane="E6_0" arrivalPos="330.11" arrivalSpeed="13.00" duration="314.00" routeLength="1545.55" waitingTime="165.00" waitingCount="2" stopTime="0.00" timeLoss="188.25" rerouteNo="0" devices="tripinfo_765" vType="DEFAULT_VEHTYPE" speedFactor="0.94" vaporized=""/>
    <tripinfo id="87" depart="33.00" departLane="47621504#1_0" departPos="5.10" departSpeed="0.00" departDelay="0.38" arrival="606.00" arrivalLane="-E5_0" arrivalPos="399.05" arrivalSpeed="13.59" duration="573.00" routeLength="1805.71" waitingTime="414.00" waitingCount="4" stopTime="0.00" timeLoss="455.40" rerouteNo="0" devices="tripinfo_87" vType="DEFAULT_VEHTYPE" speedFactor="1.04" vaporized=""/>
    <tripinfo id="128" depart="51.00" departLane="-47621504#5_0" departPos="5.10" departSpeed="0.00" departDelay="3.00" arrival="607.00" arrivalLane="-E5_1" arrivalPos="399.05" arrivalSpeed="15.34" duration="556.00" routeLength="1791.53" waitingTime="388.00" waitingCount="4" stopTime="0.00" timeLoss="453.48" rerouteNo="0" devices="tripinfo_128" vType="DEFAULT_VEHTYPE" speedFactor="1.12" vaporized=""/>
    <tripinfo id="493" depart="187.00" departLane="E5_0" departPos="5.10" departSpeed="0.00" departDelay="2.12" arrival="607.00" arrivalLane="E1_1" arrivalPos="369.00" arrivalSpeed="14.51" duration="420.00" routeLength="1565.64" waitingTime="290.00" waitingCount="3" stopTime="0.00" timeLoss="320.09" rerouteNo="0" devices="tripinfo_493" vType="DEFAULT_VEHTYPE" speedFactor="1.13" vaporized=""/>
    <tripinfo id="758" depart="287.00" departLane="-E25_0" departPos="5.10" departSpeed="0.00" departDelay="2.75" arrival="607.00" arrivalLane="E13_0" arrivalPos="382.60" arrivalSpeed="12.63" duration="320.00" routeLength="1134.61" waitingTime="210.00" waitingCount="3" stopTime="0.00" timeLoss="237.60" rerouteNo="0" devices="tripinfo_758" vType="DEFAULT_VEHTYPE" speedFactor="1.00" vaporized=""/>
    <tripinfo id="910" depart="342.00" departLane="-E25_0" departPos="5.10" departSpeed="0.00" departDelay="0.75" arrival="608.00" arrivalLane="E13_1" arrivalPos="382.60" arrivalSpeed="14.21" duration="266.00" routeLength="1134.61" waitingTime="152.00" waitingCount="3" stopTime="0.00" timeLoss="189.92" rerouteNo="0" devices="tripinfo_910" vType="DEFAULT_VEHTYPE" speedFactor="1.09" vaporized=""/>
    <tripinfo id="638" depart="242.00" departLane="-E13_0" departPos="5.10" departSpeed="0.00" departDelay="2.75" arrival="609.00" arrivalLane="E15_0" arrivalPos="382.33" arrivalSpeed="14.11" duration="367.00" routeLength="1566.93" waitingTime="221.00" waitingCount="3" stopTime="0.00" timeLoss="259.07" rerouteNo="0" devices="tripinfo_638" vType="DEFAULT_VEHTYPE" speedFactor="1.05" vaporized=""/>
    <tripinfo id="743" depart="279.00" departLane="-E15_0" departPos="5.10" departSpeed="0.00" departDelay="0.38" arrival="609.00" arrivalLane="E2_0" arrivalPos="256.37" arrivalSpeed="13.24" duration="330.00" routeLength="1623.89" waitingTime="167.00" waitingCount="3" stopTime="0.00" timeLoss="212.16" rerouteNo="0" devices="tripinfo_743" vType="DEFAULT_VEHTYPE" speedFactor="1.00" vaporized=""/>
    <tripinfo id="990" depart="372.00" departLane="-47693393#5_0" departPos="5.10" departSpeed="0.00" departDelay="0.75" arrival="609.00" arrivalLane="-47621504#1_2" arrivalPos="333.17" arrivalSpeed="20.88" duration="237.00" routeLength="1445.28" waitingTime="110.00" waitingCount="2" stopTime="0.00" timeLoss="148.89" rerouteNo="0" devices="tripinfo_990" vType="DEFAULT_VEHTYPE" speedFactor="1.00" vaporized=""/>
    <tripinfo id="967" depart="365.00" departLane="-47621504#5_0" departPos="5.10" departSpeed="0.00" departDelay="2.38" arrival="610.00" arrivalLane="E8_2" arrivalPos="236.52" arrivalSpeed="15.17" duration="245.00" routeLength="1313.65" waitingTime="125.00" waitingCount="3" stopTime="0.00" timeLoss="159.43" rerouteNo="0" devices="tripinfo_967" vType="DEFAULT_VEHTYPE" speedFactor="1.11" vaporized=""/>
    <tripinfo id="1065" depart="400.00" departLane="E22_0" departPos="5.10" departSpeed="0.00" departDelay="0.62" arrival="610.00" arrivalLane="-E17_2" arrivalPos="373.55" arrivalSpeed="7.73" duration="210.00" routeLength="1054.81" waitingTime="101.00" waitingCount="3" stopTime="0.00" timeLoss="126.29" rerouteNo="0" devices="tripinfo_1065" vType="DEFAULT_VEHTYPE" speedFactor="0.92" vaporized=""/>
    <tripinfo id="551" depart="213.00" departLane="-E13_0" departPos="5.10" departSpeed="0.00" departDelay="6.38" arrival="611.00" arrivalLane="E15_0" arrivalPos="382.33" arrivalSpeed="11.43" duration="398.00" routeLength="1566.93" waitingTime="242.00" waitingCount="3" stopTime="0.00" timeLoss="269.82" rerouteNo="0" devices="tripinfo_551" vType="DEFAULT_VEHTYPE" speedFactor="0.89" vaporized=""/>
    <tripinfo id="742" depart="279.00" departLane="-E13_0" departPos="5.10" departSpeed="0.00" departDelay="0.75" arrival="611.00" arrivalLane="E15_1" arrivalPos="382.33" arrivalSpeed="13.29" duration="332.00" routeLength="1566.93" waitingTime="190.00" waitingCount="3" stopTime="0.00" timeLoss="223.24" rerouteNo="0" devices="tripinfo_742" vType="DEFAULT_VEHTYPE" speedFactor="1.04" vaporized=""/>
    <tripinfo id="1059" depart="398.00" departLane="-E2_0" departPos="5.10" departSpeed="0.00" departDelay="0.88" arrival="611.00" arrivalLane="E10_0" arrivalPos="414.33" arrivalSpeed="12.68" duration="213.00" routeLength="1068.66" waitingTime="102.00" waitingCount="1" stopTime="0.00" timeLoss="122.21" rerouteNo="0" devices="tripinfo_1059" vType="DEFAULT_VEHTYPE" speedFactor="0.94" vaporized=""/>
    <tripinfo id="1488" depart="558.00" departLane="-E10_0" departPos="5.10" departSpeed="0.00" departDelay="0.00" arrival="611.00" arrivalLane="E8_0" arrivalPos="236.52" arrivalSpeed="14.12" duration="53.00" routeLength="655.71" waitingTime="0.00" waitingCount="0" stopTime="0.00" timeLoss="8.21" rerouteNo="0" devices="tripinfo_1488" vType="DEFAULT_VEHTYPE" speedFactor="1.08" vaporized=""/>
    <tripinfo id="537" depart="202.00" departLane="-E6_0" departPos="5.10" departSpeed="0.00" departDelay="0.62" arrival="612.00" arrivalLane="E25_0" arrivalPos="330.97" arrivalSpeed="11.34" duration="410.00" routeLength="1652.95" waitingTime="224.00" waitingCount="3" stopTime="0.00" timeLoss="276.78" rerouteNo="0" devices="tripinfo_537" vType="DEFAULT_VEHTYPE" speedFactor="0.85" vaporized=""/>
    <tripinfo id="634" depart="238.00" departLane="-E10_0" departPos="5.10" departSpeed="0.00" departDelay="0.25" arrival="612.00" arrivalLane="E1_0" arrivalPos="369.00" arrivalSpeed="13.35" duration="374.00" routeLength="1882.37" waitingTime="217.00" waitingCount="3" stopTime="0.00" timeLoss="248.71" rerouteNo="0" devices="tripinfo_634" vType="DEFAULT_VEHTYPE" speedFactor="1.03" vaporized=""/>
    <tripinfo id="704" depart="264.00" departLane="-47621504#5_0" departPos="5.10" departSpeed="0.00" departDelay="0.00" arrival="612.00" arrivalLane="E10_1" arrivalPos="414.33" arrivalSpeed="12.43" duration="348.00" routeLength="1494.53" waitingTime="201.00" waitingCount="3" stopTime="0.00" timeLoss="235.56" rerouteNo="0" devices="tripinfo_704" vType="DEFAULT_VEHTYPE" speedFactor="0.96" vaporized=""/>
    <tripinfo id="904" depart="339.00" departLane="-E22_0" departPos="5.10" departSpeed="0.00" departDelay="0.00" arrival="612.00" arrivalLane="E6_0" arrivalPos="330.11" arrivalSpeed="10.24" duration="273.00" routeLength="1451.58" waitingTime="118.00" waitingCount="2" stopTime="0.00" timeLoss="137.73" rerouteNo="0" devices="tripinfo_904" vType="DEFAULT_VEHTYPE" speedFactor="0.78" vaporized=""/>
    <tripinfo id="529" depart="199.00" departLane="-E6_0" departPos="5.10" departSpeed="0.00" departDelay="0.62" arrival="613.00" arrivalLane="E10_0" arrivalPos="414.33" arrivalSpeed="12.68" duration="414.00" routeLength="1544.81" waitingTime="260.00" waitingCount="3" stopTime="0.00" timeLoss="294.23" rerouteNo="0" devices="tripinfo_529" vType="DEFAULT_VEHTYPE" speedFactor="0.99" vaporized=""/>
    <tripinfo id="788" depart="296.00" departLane="47621504#1_0" departPos="5.10" departSpeed="0.00" departDelay="0.50" arrival="613.00" arrivalLane="E15_0" arrivalPos="382.33" arrivalSpeed="13.13" duration="317.00" routeLength="1499.45" waitingTime="166.00" waitingCount="6" stopTime="0.00" timeLoss="215.53" rerouteNo="0" devices="tripinfo_788" vType="DEFAULT_VEHTYPE" speedFactor="0.98" vaporized=""/>
    <tripinfo id="1002" depart="378.00" departLane="-47621504#5_0" departPos="5.10" departSpeed="0.00" departDelay="2.25" arrival="613.00" arrivalLane="E8_2" arrivalPos="236.52" arrivalSpeed="13.78" duration="235.00" routeLength="1313.65" waitingTime="103.00" waitingCount="3" stopTime="0.00" timeLoss="143.55" rerouteNo="0" devices="tripinfo_1002" vType="DEFAULT_VEHTYPE" speedFactor="1.04" vaporized=""/>
    <tripinfo id="1428" depart="536.00" departLane="E17_0" departPos="5.10" departSpeed="0.00" departDelay="0.50" arrival="613.00" arrivalLane="-47621504#1_2" arrivalPos="333.17" arrivalSpeed="22.53" duration="77.00" routeLength="726.54" waitingTime="21.00" waitingCount="1" stopTime="0.00" timeLoss="33.89" rerouteNo="0" devices="tripinfo_1428" vType="DEFAULT_VEHTYPE" speedFactor="1.04" vaporized=""/>
    <tripinfo id="510" depart="192.00" departLane="-E1_0" departPos="5.10" departSpeed="0.00" departDelay="0.75" arrival="614.00" arrivalLane="-E5_1" arrivalPos="399.05" arrivalSpeed="13.18" duration="422.00" routeLength="1565.57" waitingTime="264.00" waitingCount="4" stopTime="0.00" timeLoss="309.52" rerouteNo="0" devices="tripinfo_510" vType="DEFAULT_VEHTYPE" speedFactor="1.01" vaporized=""/>
    <tripinfo id="1244" depart="467.00" departLane="-E6_0" departPos="5.10" departSpeed="0.00" departDelay="0.50" arrival="614.00" arrivalLane="-E0_0" arrivalPos="371.34" arrivalSpeed="11.83" duration="147.00" routeLength="724.49" waitingTime="75.00" waitingCount="1" stopTime="0.00" timeLoss="85.33" rerouteNo="0" devices="tripinfo_1244" vType="DEFAULT_VEHTYPE" speedFactor="0.85" vaporized=""/>
    <tripinfo id="171" depart="65.00" departLane="-47621504#5_0" departPos="5.10" departSpeed="0.00" departDelay="0.88" arrival="615.00" arrivalLane="-E5_0" arrivalPos="399.05" arrivalSpeed="12.11" duration="550.00" routeLength="1791.53" waitingTime="365.00" waitingCount="4" stopTime="0.00" timeLoss="422.48" rerouteNo="0" devices="tripinfo_171" vType="DEFAULT_VEHTYPE" speedFactor="0.90" vaporized=""/>
    <tripinfo id="577" depart="221.00" departLane="-E6_0" departPos="5.10" departSpeed="0.00" departDelay="4.62" arrival="615.00" arrivalLane="E10_0" arrivalPos="414.33" arrivalSpeed="13.15" duration="394.00" routeLength="1544.81" waitingTime="235.00" waitingCount="3" stopTime="0.00" timeLoss="271.69" rerouteNo="0" devices="tripinfo_577" vType="DEFAULT_VEHTYPE" speedFactor="0.97" vaporized=""/>
    <tripinfo id="637" depart="241.00" departLane="-E10_0" departPos="5.10" departSpeed="0.00" departDelay="2.12" arrival="615.00" arrivalLane="E1_0" arrivalPos="369.00" arrivalSpeed="12.78" duration="374.00" routeLength="1882.37" waitingTime="207.00" waitingCount="3" stopTime="0.00" timeLoss="243.17" rerouteNo="0" devices="tripinfo_637" vType="DEFAULT_VEHTYPE" speedFactor="0.99" vaporized=""/>
    <tripinfo id="1197" depart="452.00" departLane="-E25_0" departPos="5.10" departSpeed="0.00" departDelay="3.12" arrival="615.00" arrivalLane="E15_0" arrivalPos="382.33" arrivalSpeed="13.43" duration="163.00" routeLength="1095.87" waitingTime="66.00" waitingCount="1" stopTime="0.00" timeLoss="82.13" rerouteNo="0" devices="tripinfo_1197" vType="DEFAULT_VEHTYPE" speedFactor="0.99" vaporized=""/>
    <tripinfo id="328" depart="123.00" departLane="-47621504#5_0" departPos="5.10" departSpeed="0.00" departDelay="0.00" arrival="616.00" arrivalLane="E15_1" arrivalPos="382.33" arrivalSpeed="13.36" duration="493.00" routeLength="2046.24" waitingTime="288.00" waitingCount="5" stopTime="0.00" timeLoss="360.67" rerouteNo="0" devices="tripinfo_328" vType="DEFAULT_VEHTYPE" speedFactor="1.00" vaporized=""/>
    <tripinfo id="655" depart="246.00" departLane="-E1_0" departPos="5.10" departSpeed="0.00" departDelay="0.38" arrival="616.00" arrivalLane="-E5_1" arrivalPos="399.05" arrivalSpeed="13.19" duration="370.00" routeLength="1565.57" waitingTime="214.00" waitingCount="3" stopTime="0.00" timeLoss="256.66" rerouteNo="0" devices="tripinfo_655" vType="DEFAULT_VEHTYPE" speedFactor="1.00" vaporized=""/>
    <tripinfo id="581" depart="224.00" departLane="-E6_0" departPos="5.10" departSpeed="0.00" departDelay="6.12" arrival="617.00" arrivalLane="E10_1" arrivalPos="414.33" arrivalSpeed="13.22" duration="393.00" routeLength="1544.81" waitingTime="233.00" waitingCount="3" stopTime="0.00" timeLoss="271.55" rerouteNo="0" devices="tripinfo_581" vType="DEFAULT_VEHTYPE" speedFactor="0.98" vaporized=""/>
    <tripinfo id="707" depart="269.00" departLane="-E10_0" departPos="5.10" departSpeed="0.00" departDelay="3.88" arrival="617.00" arrivalLane="E1_0" arrivalPos="369.00" arrivalSpeed="12.88" duration="348.00" routeLength="1882.37" waitingTime="174.00" waitingCount="3" stopTime="0.00" timeLoss="217.42" rerouteNo="0" devices="tripinfo_707" vType="DEFAULT_VEHTYPE" speedFactor="0.99" vaporized=""/>
    <tripinfo id="814" depart="306.00" departLane="-E1_0" departPos="5.10" departSpeed="0.00" departDelay="0.75" arrival="617.00" arrivalLane="E15_2" arrivalPos="382.33" arrivalSpeed="16.50" duration="311.00" routeLength="1820.28" waitingTime="152.00" waitingCount="3" stopTime="0.00" timeLoss="199.43" rerouteNo="0" devices="tripinfo_814" vType="DEFAULT_VEHTYPE" speedFactor="1.19" vaporized=""/>
    <tripinfo id="1243" depart="467.00" departLane="47693393#2_0" departPos="5.10" departSpeed="0.00" departDelay="0.88" arrival="617.00" arrivalLane="E8_2" arrivalPos="236.52" arrivalSpeed="11.99" duration="150.00" routeLength="1585.41" waitingTime="0.00" waitingCount="0" stopTime="0.00" timeLoss="25.34" rerouteNo="0" devices="tripinfo_1243" vType="DEFAULT_VEHTYPE" speedFactor="0.93" vaporized=""/>
    <tripinfo id="1367" depart="513.00" departLane="-E22_0" departPos="5.10" departSpeed="0.00" departDelay="0.38" arrival="617.00" arrivalLane="-47621504#1_2" arrivalPos="333.17" arrivalSpeed="22.33" duration="104.00" routeLength="1378.90" waitingTime="0.00" waitingCount="0" stopTime="0.00" timeLoss="13.43" rerouteNo="0" devices="tripinfo_1367" vType="DEFAULT_VEHTYPE" speedFactor="1.03" vaporized=""/>
    <tripinfo id="426" depart="160.00" departLane="-47621504#5_0" departPos="5.10" departSpeed="0.00" departDelay="0.25" arrival="618.00" arrivalLane="E15_0" arrivalPos="382.33" arrivalSpeed="13.42" duration="458.00" routeLength="2046.24" waitingTime="257.00" waitingCount="5" stopTime="0.00" timeLoss="331.57" rerouteNo="0" devices="tripinfo_426" vType="DEFAULT_VEHTYPE" speedFactor="1.05" vaporized=""/>
    <tripinfo id="644" depart="245.00" departLane="-E13_0" departPos="5.10" departSpeed="0.00" departDelay="3.50" arrival="618.00" arrivalLane="E13_1" arrivalPos="382.60" arrivalSpeed="11.74" duration="373.00" routeLength="2114.56" waitingTime="166.00" waitingCount="2" stopTime="0.00" timeLoss="201.78" rerouteNo="0" devices="tripinfo_644" vType="DEFAULT_VEHTYPE" speedFactor="0.91" vaporized=""/>
    <tripinfo id="1175" depart="441.00" departLane="-E17_0" departPos="5.10" departSpeed="0.00" departDelay="0.38" arrival="618.00" arrivalLane="-E5_1" arrivalPos="399.05" arrivalSpeed="14.10" duration="177.00" routeLength="1442.08" waitingTime="48.00" waitingCount="2" stopTime="0.00" timeLoss="81.22" rerouteNo="0" devices="tripinfo_1175" vType="DEFAULT_VEHTYPE" speedFactor="1.10" vaporized=""/>
    <tripinfo id="1276" depart="484.00" departLane="-E6_0" departPos="5.10" departSpeed="0.00" departDelay="5.50" arrival="618.00" arrivalLane="47621504#5_2" arrivalPos="282.84" arrivalSpeed="20.63" duration="134.00" routeLength="633.31" waitingTime="82.00" waitingCount="1" stopTime="0.00" timeLoss="93.50" rerouteNo="0" devices="tripinfo_1276" vType="DEFAULT_VEHTYPE" speedFactor="0.95" vaporized=""/>
    <tripinfo id="1278" depart="481.00" departLane="-E0_0" departPos="5.10" departSpeed="0.00" departDelay="1.75" arrival="618.00" arrivalLane="E1_1" arrivalPos="369.00" arrivalSpeed="14.04" duration="137.00" routeLength="1458.18" waitingTime="14.00" waitingCount="1" stopTime="0.00" timeLoss="38.41" rerouteNo="0" devices="tripinfo_1278" vType="DEFAULT_VEHTYPE" speedFactor="1.08" vaporized=""/>
    <tripinfo id="864" depart="327.00" departLane="-E25_0" departPos="5.10" departSpeed="0.00" departDelay="3.00" arrival="619.00" arrivalLane="-E5_1" arrivalPos="399.05" arrivalSpeed="16.14" duration="292.00" routeLength="1402.44" waitingTime="163.00" waitingCount="3" stopTime="0.00" timeLoss="205.06" rerouteNo="0" devices="tripinfo_864" vType="DEFAULT_VEHTYPE" speedFactor="1.17" vaporized=""/>
    <tripinfo id="898" depart="337.00" departLane="-E25_0" departPos="5.10" departSpeed="0.00" departDelay="0.25" arrival="619.00" arrivalLane="E13_0" arrivalPos="382.60" arrivalSpeed="10.54" duration="282.00" routeLength="1134.61" waitingTime="153.00" waitingCount="3" stopTime="0.00" timeLoss="180.02" rerouteNo="0" devices="tripinfo_898" vType="DEFAULT_VEHTYPE" speedFactor="0.81" vaporized=""/>
    <tripinfo id="666" depart="252.00" departLane="-E15_0" departPos="5.10" departSpeed="0.00" departDelay="2.25" arrival="620.00" arrivalLane="E1_0" arrivalPos="369.00" arrivalSpeed="14.33" duration="368.00" routeLength="1820.68" waitingTime="188.00" waitingCount="4" stopTime="0.00" timeLoss="242.37" rerouteNo="0" devices="tripinfo_666" vType="DEFAULT_VEHTYPE" speedFactor="1.06" vaporized=""/>
    <tripinfo id="1407" depart="532.00" departLane="-E6_0" departPos="5.10" departSpeed="0.00" departDelay="4.38" arrival="620.00" arrivalLane="47621504#5_2" arrivalPos="282.84" arrivalSpeed="23.38" duration="88.00" routeLength="633.31" waitingTime="41.00" waitingCount="1" stopTime="0.00" timeLoss="56.21" rerouteNo="0" devices="tripinfo_1407" vType="DEFAULT_VEHTYPE" speedFactor="1.24" vaporized=""/>
    <tripinfo id="1423" depart="534.00" departLane="-E1_0" departPos="5.10" departSpeed="0.00" departDelay="0.38" arrival="620.00" arrivalLane="E13_1" arrivalPos="382.60" arrivalSpeed="14.54" duration="86.00" routeLength="1032.01" waitingTime="0.00" waitingCount="0" stopTime="0.00" timeLoss="15.98" rerouteNo="0" devices="tripinfo_1423" vType="DEFAULT_VEHTYPE" speedFactor="1.08" vaporized=""/>
    <tripinfo id="1446" depart="543.00" departLane="-E6_0" departPos="5.10" departSpeed="0.00" departDelay="0.75" arrival="623.00" arrivalLane="47621504#5_2" arrivalPos="282.84" arrivalSpeed="20.13" duration="80.00" routeLength="633.31" waitingTime="27.00" waitingCount="1" stopTime="0.00" timeLoss="37.58" rerouteNo="0" devices="tripinfo_1446" vType="DEFAULT_VEHTYPE" speedFactor="0.92" vaporized=""/>
    <tripinfo id="881" depart="333.00" departLane="-E25_0" departPos="5.10" departSpeed="0.00" departDelay="2.62" arrival="624.00" arrivalLane="-E5_1" arrivalPos="399.05" arrivalSpeed="12.16" duration="291.00" routeLength="1402.44" waitingTime="153.00" waitingCount="3" stopTime="0.00" timeLoss="185.11" rerouteNo="0" devices="tripinfo_881" vType="DEFAULT_VEHTYPE" speedFactor="0.96" vaporized=""/>
    <tripinfo id="962" depart="361.00" departLane="-47621504#5_0" departPos="5.10" departSpeed="0.00" departDelay="0.25" arrival="624.00" arrivalLane="E10_0" arrivalPos="414.33" arrivalSpeed="11.43" duration="263.00" routeLength="1494.53" waitingTime="104.00" waitingCount="3" stopTime="0.00" timeLoss="136.64" rerouteNo="0" devices="tripinfo_962" vType="DEFAULT_VEHTYPE" speedFactor="0.85" vaporized=""/>
    <tripinfo id="1090" depart="409.00" departLane="-47693393#2_0" departPos="5.10" departSpeed="0.00" departDelay="0.25" arrival="624.00" arrivalLane="-E5_0" arrivalPos="399.05" arrivalSpeed="12.49" duration="215.00" routeLength="1797.87" waitingTime="32.00" waitingCount="4" stopTime="0.00" timeLoss="70.40" rerouteNo="0" devices="tripinfo_1090" vType="DEFAULT_VEHTYPE" speedFactor="0.90" vaporized=""/>
    <tripinfo id="944" depart="354.00" departLane="-E25_0" departPos="5.10" departSpeed="0.00" departDelay="0.00" arrival="626.00" arrivalLane="-E5_1" arrivalPos="399.05" arrivalSpeed="15.15" duration="272.00" routeLength="1402.44" waitingTime="134.00" waitingCount="3" stopTime="0.00" timeLoss="179.82" rerouteNo="0" devices="tripinfo_944" vType="DEFAULT_VEHTYPE" speedFactor="1.11" vaporized=""/>
    <tripinfo id="454" depart="171.00" departLane="-47621504#5_0" departPos="5.10" departSpeed="0.00" departDelay="0.75" arrival="627.00" arrivalLane="E15_0" arrivalPos="382.33" arrivalSpeed="11.81" duration="456.00" routeLength="2046.24" waitingTime="218.00" waitingCount="4" stopTime="0.00" timeLoss="300.72" rerouteNo="0" devices="tripinfo_454" vType="DEFAULT_VEHTYPE" speedFactor="0.86" vaporized=""/>
    <tripinfo id="979" depart="368.00" departLane="-E2_0" departPos="5.10" departSpeed="0.00" departDelay="0.88" arrival="627.00" arrivalLane="E2_2" arrivalPos="256.37" arrivalSpeed="12.19" duration="259.00" routeLength="1923.83" waitingTime="92.00" waitingCount="1" stopTime="0.00" timeLoss="120.97" rerouteNo="0" devices="tripinfo_979" vType="DEFAULT_VEHTYPE" speedFactor="0.97" vaporized=""/>
    <tripinfo id="1004" depart="378.00" departLane="-E25_0" departPos="5.10" departSpeed="0.00" departDelay="1.50" arrival="627.00" arrivalLane="E1_0" arrivalPos="369.00" arrivalSpeed="12.15" duration="249.00" routeLength="1408.41" waitingTime="106.00" waitingCount="1" stopTime="0.00" timeLoss="141.58" rerouteNo="0" devices="tripinfo_1004" vType="DEFAULT_VEHTYPE" speedFactor="0.96" vaporized=""/>
    <tripinfo id="1358" depart="510.00" departLane="-E15_0" departPos="5.10" departSpeed="0.00" departDelay="0.75" arrival="627.00" arrivalLane="47693393#5_2" arrivalPos="315.08" arrivalSpeed="20.32" duration="117.00" routeLength="717.16" waitingTime="60.00" waitingCount="1" stopTime="0.00" timeLoss="70.87" rerouteNo="0" devices="tripinfo_1358" vType="DEFAULT_VEHTYPE" speedFactor="0.96" vaporized=""/>
    <tripinfo id="1297" depart="493.00" departLane="-E6_0" departPos="5.10" departSpeed="0.00" departDelay="6.62" arrival="628.00" arrivalLane="E3_0" arrivalPos="306.82" arrivalSpeed="17.04" duration="135.00" routeLength="1040.41" waitingTime="55.00" waitingCount="1" stopTime="0.00" timeLoss="73.52" rerouteNo="0" devices="tripinfo_1297" vType="DEFAULT_VEHTYPE" speedFactor="1.24" vaporized=""/>
    <tripinfo id="1439" depart="544.00" departLane="-E2_0" departPos="5.10" departSpeed="0.00" departDelay="4.38" arrival="628.00" arrivalLane="E0_0" arrivalPos="371.34" arrivalSpeed="6.58" duration="84.00" routeLength="632.54" waitingTime="14.00" waitingCount="2" stopTime="0.00" timeLoss="30.76" rerouteNo="0" devices="tripinfo_1439" vType="DEFAULT_VEHTYPE" speedFactor="0.87" vaporized=""/>
    <tripinfo id="926" depart="348.00" departLane="-E1_0" departPos="5.10" departSpeed="0.00" departDelay="0.75" arrival="629.00" arrivalLane="E2_2" arrivalPos="256.37" arrivalSpeed="14.30" duration="281.00" routeLength="1338.26" waitingTime="166.00" waitingCount="2" stopTime="0.00" timeLoss="194.36" rerouteNo="0" devices="tripinfo_926" vType="DEFAULT_VEHTYPE" speedFactor="1.05" vaporized=""/>
    <tripinfo id="1011" depart="380.00" departLane="-E10_0" departPos="5.10" departSpeed="0.00" departDelay="0.88" arrival="629.00" arrivalLane="E2_0" arrivalPos="256.37" arrivalSpeed="13.09" duration="249.00" routeLength="1053.49" waitingTime="145.00" waitingCount="2" stopTime="0.00" timeLoss="168.27" rerouteNo="0" devices="tripinfo_1011" vType="DEFAULT_VEHTYPE" speedFactor="1.03" vaporized=""/>
    <tripinfo id="842" depart="316.00" departLane="-E6_0" departPos="5.10" departSpeed="0.00" departDelay="0.25" arrival="631.00" arrivalLane="-E20_0" arrivalPos="350.11" arrivalSpeed="10.93" duration="315.00" routeLength="1393.23" waitingTime="150.00" waitingCount="4" stopTime="0.00" timeLoss="195.59" rerouteNo="0" devices="tripinfo_842" vType="DEFAULT_VEHTYPE" speedFactor="0.79" vaporized=""/>
    <tripinfo id="1138" depart="429.00" departLane="-E10_0" departPos="5.10" departSpeed="0.00" departDelay="2.25" arrival="631.00" arrivalLane="E2_0" arrivalPos="256.37" arrivalSpeed="15.55" duration="202.00" routeLength="1053.49" waitingTime="110.00" waitingCount="1" stopTime="0.00" timeLoss="128.44" rerouteNo="0" devices="tripinfo_1138" vType="DEFAULT_VEHTYPE" speedFactor="1.14" vaporized=""/>
    <tripinfo id="1452" depart="550.00" departLane="-E1_0" departPos="5.10" departSpeed="0.00" departDelay="5.50" arrival="631.00" arrivalLane="E13_0" arrivalPos="382.60" arrivalSpeed="14.38" duration="81.00" routeLength="1032.01" waitingTime="0.00" waitingCount="0" stopTime="0.00" timeLoss="10.71" rerouteNo="0" devices="tripinfo_1452" vType="DEFAULT_VEHTYPE" speedFactor="1.08" vaporized=""/>
    <tripinfo id="820" depart="308.00" departLane="-E10_0" departPos="5.10" departSpeed="0.00" departDelay="0.50" arrival="633.00" arrivalLane="47621504#5_0" arrivalPos="282.84" arrivalSpeed="20.34" duration="325.00" routeLength="1479.21" waitingTime="189.00" waitingCount="2" stopTime="0.00" timeLoss="211.72" rerouteNo="0" devices="tripinfo_820" vType="DEFAULT_VEHTYPE" speedFactor="0.95" vaporized=""/>
    <tripinfo id="1303" depart="489.00" departLane="-E22_0" departPos="5.10" departSpeed="0.00" departDelay="0.38" arrival="633.00" arrivalLane="E15_0" arrivalPos="382.33" arrivalSpeed="10.84" duration="144.00" routeLength="1423.99" waitingTime="0.00" waitingCount="0" stopTime="0.00" timeLoss="21.99" rerouteNo="0" devices="tripinfo_1303" vType="DEFAULT_VEHTYPE" speedFactor="0.86" vaporized=""/>
    <tripinfo id="558" depart="216.00" departLane="-E13_0" departPos="5.10" departSpeed="0.00" departDelay="6.75" arrival="634.00" arrivalLane="E20_2" arrivalPos="350.11" arrivalSpeed="8.83" duration="418.00" routeLength="1829.40" waitingTime="230.00" waitingCount="4" stopTime="0.00" timeLoss="283.07" rerouteNo="0" devices="tripinfo_558" vType="DEFAULT_VEHTYPE" speedFactor="0.99" vaporized=""/>
    <tripinfo id="844" depart="317.00" departLane="47621504#1_0" departPos="5.10" departSpeed="0.00" departDelay="0.50" arrival="634.00" arrivalLane="47693393#5_0" arrivalPos="315.08" arrivalSpeed="20.96" duration="317.00" routeLength="1414.35" waitingTime="179.00" waitingCount="4" stopTime="0.00" timeLoss="228.13" rerouteNo="0" devices="tripinfo_844" vType="DEFAULT_VEHTYPE" speedFactor="0.97" vaporized=""/>
    <tripinfo id="884" depart="334.00" departLane="-E10_0" departPos="5.10" departSpeed="0.00" departDelay="2.50" arrival="634.00" arrivalLane="47621504#5_0" arrivalPos="282.84" arrivalSpeed="21.88" duration="300.00" routeLength="1479.21" waitingTime="167.00" waitingCount="2" stopTime="0.00" timeLoss="194.69" rerouteNo="0" devices="tripinfo_884" vType="DEFAULT_VEHTYPE" speedFactor="1.01" vaporized=""/>
    <tripinfo id="889" depart="334.00" departLane="-E6_0" departPos="5.10" departSpeed="0.00" departDelay="0.62" arrival="636.00" arrivalLane="47693411#4_0" arrivalPos="350.47" arrivalSpeed="11.58" duration="302.00" routeLength="1102.70" waitingTime="187.00" waitingCount="2" stopTime="0.00" timeLoss="219.24" rerouteNo="0" devices="tripinfo_889" vType="DEFAULT_VEHTYPE" speedFactor="1.05" vaporized=""/>
    <tripinfo id="892" depart="340.00" departLane="-E10_0" departPos="5.10" departSpeed="0.00" departDelay="5.50" arrival="636.00" arrivalLane="47621504#5_0" arrivalPos="282.84" arrivalSpeed="22.44" duration="296.00" routeLength="1479.21" waitingTime="153.00" waitingCount="2" stopTime="0.00" timeLoss="192.36" rerouteNo="0" devices="tripinfo_892" vType="DEFAULT_VEHTYPE" speedFactor="1.02" vaporized=""/>
    <tripinfo id="1110" depart="418.00" departLane="-47693393#5_0" departPos="5.10" departSpeed="0.00" departDelay="1.75" arrival="636.00" arrivalLane="-47621504#1_2" arrivalPos="333.17" arrivalSpeed="24.19" duration="218.00" routeLength="1445.28" waitingTime="112.00" waitingCount="2" stopTime="0.00" timeLoss="138.06" rerouteNo="0" devices="tripinfo_1110" vType="DEFAULT_VEHTYPE" speedFactor="1.10" vaporized=""/>
    <tripinfo id="722" depart="271.00" departLane="-E25_0" departPos="5.10" departSpeed="0.00" departDelay="0.25" arrival="637.00" arrivalLane="E25_0" arrivalPos="330.97" arrivalSpeed="11.84" duration="366.00" routeLength="1973.95" waitingTime="169.00" waitingCount="2" stopTime="0.00" timeLoss="199.51" rerouteNo="0" devices="tripinfo_722" vType="DEFAULT_VEHTYPE" speedFactor="0.87" vaporized=""/>
    <tripinfo id="1055" depart="399.00" departLane="-E1_0" departPos="5.10" departSpeed="0.00" departDelay="3.38" arrival="637.00" arrivalLane="E2_2" arrivalPos="256.37" arrivalSpeed="12.54" duration="238.00" routeLength="1338.26" waitingTime="94.00" waitingCount="2" stopTime="0.00" timeLoss="140.72" rerouteNo="0" devices="tripinfo_1055" vType="DEFAULT_VEHTYPE" speedFactor="0.94" vaporized=""/>
    <tripinfo id="1048" depart="396.00" departLane="-E1_0" departPos="5.10" departSpeed="0.00" departDelay="3.00" arrival="638.00" arrivalLane="E2_0" arrivalPos="256.37" arrivalSpeed="9.96" duration="242.00" routeLength="1338.26" waitingTime="95.00" waitingCount="2" stopTime="0.00" timeLoss="124.53" rerouteNo="0" devices="tripinfo_1048" vType="DEFAULT_VEHTYPE" speedFactor="0.77" vaporized=""/>
    <tripinfo id="1254" depart="472.00" departLane="E16_0" departPos="5.10" departSpeed="0.00" departDelay="1.75" arrival="638.00" arrivalLane="-E0_0" arrivalPos="371.34" arrivalSpeed="15.43" duration="166.00" routeLength="1691.79" waitingTime="10.00" waitingCount="1" stopTime="0.00" timeLoss="61.45" rerouteNo="0" devices="tripinfo_1254" vType="DEFAULT_VEHTYPE" speedFactor="1.13" vaporized=""/>
    <tripinfo id="1025" depart="385.00" departLane="-47621504#5_0" departPos="5.10" departSpeed="0.00" departDelay="0.62" arrival="639.00" arrivalLane="E8_2" arrivalPos="236.52" arrivalSpeed="13.43" duration="254.00" routeLength="1313.65" waitingTime="116.00" waitingCount="2" stopTime="0.00" timeLoss="160.82" rerouteNo="0" devices="tripinfo_1025" vType="DEFAULT_VEHTYPE" speedFactor="1.02" vaporized=""/>
    <tripinfo id="1204" depart="452.00" departLane="-E1_0" departPos="5.10" departSpeed="0.00" departDelay="0.50" arrival="639.00" arrivalLane="E2_2" arrivalPos="256.37" arrivalSpeed="12.58" duration="187.00" routeLength="1338.26" waitingTime="56.00" waitingCount="1" stopTime="0.00" timeLoss="93.91" rerouteNo="0" devices="tripinfo_1204" vType="DEFAULT_VEHTYPE" speedFactor="0.98" vaporized=""/>
    <tripinfo id="739" depart="278.00" departLane="-E25_0" departPos="5.10" departSpeed="0.00" departDelay="0.88" arrival="640.00" arrivalLane="E25_1" arrivalPos="330.97" arrivalSpeed="11.22" duration="362.00" routeLength="1973.95" waitingTime="162.00" waitingCount="2" stopTime="0.00" timeLoss="195.31" rerouteNo="0" devices="tripinfo_739" vType="DEFAULT_VEHTYPE" speedFactor="0.87" vaporized=""/>
    <tripinfo id="934" depart="351.00" departLane="-E10_0" departPos="5.10" departSpeed="0.00" departDelay="0.75" arrival="640.00" arrivalLane="47621504#5_0" arrivalPos="282.84" arrivalSpeed="22.36" duration="289.00" routeLength="1479.21" waitingTime="150.00" waitingCount="2" stopTime="0.00" timeLoss="184.02" rerouteNo="0" devices="tripinfo_934" vType="DEFAULT_VEHTYPE" speedFactor="1.02" vaporized=""/>
    <tripinfo id="802" depart="301.00" departLane="-E25_0" departPos="5.10" departSpeed="0.00" departDelay="0.25" arrival="641.00" arrivalLane="E25_2" arrivalPos="330.97" arrivalSpeed="12.62" duration="340.00" routeLength="1973.95" waitingTime="143.00" waitingCount="2" stopTime="0.00" timeLoss="187.27" rerouteNo="0" devices="tripinfo_802" vType="DEFAULT_VEHTYPE" speedFactor="0.95" vaporized=""/>
    <tripinfo id="1126" depart="425.00" departLane="-47693393#2_0" departPos="5.10" departSpeed="0.00" departDelay="2.75" arrival="641.00" arrivalLane="47621504#5_0" arrivalPos="282.84" arrivalSpeed="23.44" duration="216.00" routeLength="1356.81" waitingTime="102.00" waitingCount="2" stopTime="0.00" timeLoss="131.75" rerouteNo="0" devices="tripinfo_1126" vType="DEFAULT_VEHTYPE" speedFactor="1.07" vaporized=""/>
    <tripinfo id="1147" depart="435.00" departLane="-E10_0" departPos="5.10" departSpeed="0.00" departDelay="4.88" arrival="642.00" arrivalLane="E2_0" arrivalPos="256.37" arrivalSpeed="12.08" duration="207.00" routeLength="1053.49" waitingTime="102.00" waitingCount="1" stopTime="0.00" timeLoss="118.52" rerouteNo="0" devices="tripinfo_1147" vType="DEFAULT_VEHTYPE" speedFactor="0.94" vaporized=""/>
    <tripinfo id="1284" depart="482.00" departLane="-47621504#5_0" departPos="5.10" departSpeed="0.00" departDelay="0.50" arrival="642.00" arrivalLane="E2_2" arrivalPos="256.37" arrivalSpeed="11.38" duration="160.00" routeLength="955.35" waitingTime="66.00" waitingCount="2" stopTime="0.00" timeLoss="89.49" rerouteNo="0" devices="tripinfo_1284" vType="DEFAULT_VEHTYPE" speedFactor="0.89" vaporized=""/>
    <tripinfo id="1279" depart="480.00" departLane="-E10_0" departPos="5.10" departSpeed="0.00" departDelay="0.38" arrival="643.00" arrivalLane="E2_1" arrivalPos="256.37" arrivalSpeed="14.28" duration="163.00" routeLength="1053.49" waitingTime="62.00" waitingCount="1" stopTime="0.00" timeLoss="83.73" rerouteNo="0" devices="tripinfo_1279" vType="DEFAULT_VEHTYPE" speedFactor="1.06" vaporized=""/>
    <tripinfo id="1345" depart="505.00" departLane="-47621504#5_0" departPos="5.10" departSpeed="0.00" departDelay="0.62" arrival="644.00" arrivalLane="E2_2" arrivalPos="256.37" arrivalSpeed="15.54" duration="139.00" routeLength="955.35" waitingTime="46.00" waitingCount="2" stopTime="0.00" timeLoss="82.98" rerouteNo="0" devices="tripinfo_1345" vType="DEFAULT_VEHTYPE" speedFactor="1.14" vaporized=""/>
    <tripinfo id="572" depart="222.00" departLane="-E13_0" departPos="5.10" departSpeed="0.00" departDelay="7.50" arrival="645.00" arrivalLane="E2_2" arrivalPos="256.37" arrivalSpeed="13.67" duration="423.00" routeLength="1646.09" waitingTime="263.00" waitingCount="4" stopTime="0.00" timeLoss="317.89" rerouteNo="0" devices="tripinfo_572" vType="DEFAULT_VEHTYPE" speedFactor="1.06" vaporized=""/>
    <tripinfo id="632" depart="239.00" departLane="-E13_0" departPos="5.10" departSpeed="0.00" departDelay="2.00" arrival="645.00" arrivalLane="E2_1" arrivalPos="256.37" arrivalSpeed="16.42" duration="406.00" routeLength="1646.09" waitingTime="238.00" waitingCount="4" stopTime="0.00" timeLoss="314.54" rerouteNo="0" devices="tripinfo_632" vType="DEFAULT_VEHTYPE" speedFactor="1.22" vaporized=""/>
    <tripinfo id="1156" depart="434.00" departLane="-E21_0" departPos="5.10" departSpeed="0.00" departDelay="0.50" arrival="645.00" arrivalLane="E25_2" arrivalPos="330.97" arrivalSpeed="13.07" duration="211.00" routeLength="1615.54" waitingTime="63.00" waitingCount="1" stopTime="0.00" timeLoss="88.78" rerouteNo="0" devices="tripinfo_1156" vType="DEFAULT_VEHTYPE" speedFactor="0.97" vaporized=""/>
    <tripinfo id="803" depart="304.00" departLane="-E25_0" departPos="5.10" departSpeed="0.00" departDelay="2.88" arrival="646.00" arrivalLane="E25_0" arrivalPos="330.97" arrivalSpeed="11.64" duration="342.00" routeLength="1973.95" waitingTime="138.00" waitingCount="2" stopTime="0.00" timeLoss="174.04" rerouteNo="0" devices="tripinfo_803" vType="DEFAULT_VEHTYPE" speedFactor="0.87" vaporized=""/>
    <tripinfo id="964" depart="362.00" departLane="-E15_0" departPos="5.10" departSpeed="0.00" departDelay="0.50" arrival="646.00" arrivalLane="E25_1" arrivalPos="330.97" arrivalSpeed="15.74" duration="284.00" routeLength="1111.76" waitingTime="174.00" waitingCount="3" stopTime="0.00" timeLoss="213.87" rerouteNo="0" devices="tripinfo_964" vType="DEFAULT_VEHTYPE" speedFactor="1.15" vaporized=""/>
    <tripinfo id="516" depart="194.00" departLane="-E6_0" departPos="5.10" departSpeed="0.00" departDelay="0.50" arrival="647.00" arrivalLane="-47621504#1_1" arrivalPos="333.17" arrivalSpeed="20.21" duration="453.00" routeLength="1275.34" waitingTime="316.00" waitingCount="5" stopTime="0.00" timeLoss="370.06" rerouteNo="0" devices="tripinfo_516" vType="DEFAULT_VEHTYPE" speedFactor="0.91" vaporized=""/>
    <tripinfo id="1007" depart="378.00" departLane="47621504#1_0" departPos="5.10" departSpeed="0.00" departDelay="0.38" arrival="647.00" arrivalLane="47693393#5_0" arrivalPos="315.08" arrivalSpeed="16.60" duration="269.00" routeLength="1414.35" waitingTime="125.00" waitingCount="2" stopTime="0.00" timeLoss="157.90" rerouteNo="0" devices="tripinfo_1007" vType="DEFAULT_VEHTYPE" speedFactor="0.78" vaporized=""/>
    <tripinfo id="1042" depart="392.00" departLane="-E15_0" departPos="5.10" departSpeed="0.00" departDelay="1.25" arrival="647.00" arrivalLane="E25_2" arrivalPos="330.97" arrivalSpeed="16.19" duration="255.00" routeLength="1111.76" waitingTime="144.00" waitingCount="3" stopTime="0.00" timeLoss="188.23" rerouteNo="0" devices="tripinfo_1042" vType="DEFAULT_VEHTYPE" speedFactor="1.22" vaporized=""/>
    <tripinfo id="878" depart="339.00" departLane="-E13_0" departPos="5.10" departSpeed="0.00" departDelay="9.75" arrival="648.00" arrivalLane="47693393#5_0" arrivalPos="315.08" arrivalSpeed="18.97" duration="309.00" routeLength="1481.83" waitingTime="175.00" waitingCount="2" stopTime="0.00" timeLoss="209.20" rerouteNo="0" devices="tripinfo_878" vType="DEFAULT_VEHTYPE" speedFactor="1.00" vaporized=""/>
    <tripinfo id="1301" depart="488.00" departLane="-E13_0" departPos="5.10" departSpeed="0.00" departDelay="0.12" arrival="648.00" arrivalLane="-E23_2" arrivalPos="266.37" arrivalSpeed="8.89" duration="160.00" routeLength="668.97" waitingTime="80.00" waitingCount="2" stopTime="0.00" timeLoss="96.56" rerouteNo="0" devices="tripinfo_1301" vType="DEFAULT_VEHTYPE" speedFactor="0.77" vaporized=""/>
    <tripinfo id="1560" depart="588.00" departLane="-E25_0" departPos="5.10" departSpeed="0.00" departDelay="3.00" arrival="648.00" arrivalLane="-E16_0" arrivalPos="350.84" arrivalSpeed="13.13" duration="60.00" routeLength="685.74" waitingTime="0.00" waitingCount="0" stopTime="0.00" timeLoss="7.24" rerouteNo="0" devices="tripinfo_1560" vType="DEFAULT_VEHTYPE" speedFactor="0.96" vaporized=""/>
    <tripinfo id="425" depart="160.00" departLane="E0_0" departPos="5.10" departSpeed="0.00" departDelay="0.62" arrival="649.00" arrivalLane="-47621504#1_1" arrivalPos="333.17" arrivalSpeed="19.45" duration="489.00" routeLength="1332.99" waitingTime="331.00" waitingCount="5" stopTime="0.00" timeLoss="398.95" rerouteNo="0" devices="tripinfo_425" vType="DEFAULT_VEHTYPE" speedFactor="0.88" vaporized=""/>
    <tripinfo id="1071" depart="402.00" departLane="E5_0" departPos="5.10" departSpeed="0.00" departDelay="0.38" arrival="649.00" arrivalLane="47621504#4_0" arrivalPos="286.75" arrivalSpeed="17.18" duration="247.00" routeLength="1465.06" waitingTime="124.00" waitingCount="2" stopTime="0.00" timeLoss="164.10" rerouteNo="0" devices="tripinfo_1071" vType="DEFAULT_VEHTYPE" speedFactor="1.19" vaporized=""/>
    <tripinfo id="1357" depart="509.00" departLane="E22_0" departPos="5.10" departSpeed="0.00" departDelay="0.12" arrival="649.00" arrivalLane="E2_2" arrivalPos="256.37" arrivalSpeed="12.74" duration="140.00" routeLength="1324.29" waitingTime="18.00" waitingCount="1" stopTime="0.00" timeLoss="45.38" rerouteNo="0" devices="tripinfo_1357" vType="DEFAULT_VEHTYPE" speedFactor="0.95" vaporized=""/>
    <tripinfo id="886" depart="342.00" departLane="-E13_0" departPos="5.10" departSpeed="0.00" departDelay="9.75" arrival="650.00" arrivalLane="47693393#5_0" arrivalPos="315.08" arrivalSpeed="19.41" duration="308.00" routeLength="1481.83" waitingTime="172.00" waitingCount="2" stopTime="0.00" timeLoss="200.23" rerouteNo="0" devices="tripinfo_886" vType="DEFAULT_VEHTYPE" speedFactor="0.92" vaporized=""/>
    <tripinfo id="562" depart="212.00" departLane="-E6_0" departPos="5.10" departSpeed="0.00" departDelay="1.25" arrival="651.00" arrivalLane="-47621504#1_1" arrivalPos="333.17" arrivalSpeed="21.70" duration="439.00" routeLength="1275.34" waitingTime="301.00" waitingCount="4" stopTime="0.00" timeLoss="363.10" rerouteNo="0" devices="tripinfo_562" vType="DEFAULT_VEHTYPE" speedFactor="0.99" vaporized=""/>
    <tripinfo id="1151" depart="432.00" departLane="-E6_0" departPos="5.10" departSpeed="0.00" departDelay="0.38" arrival="651.00" arrivalLane="E2_2" arrivalPos="256.37" arrivalSpeed="14.79" duration="219.00" routeLength="1005.63" waitingTime="121.00" waitingCount="2" stopTime="0.00" timeLoss="151.39" rerouteNo="0" devices="tripinfo_1151" vType="DEFAULT_VEHTYPE" speedFactor="1.09" vaporized=""/>
    <tripinfo id="1347" depart="506.00" departLane="-E17_0" departPos="5.10" departSpeed="0.00" departDelay="0.88" arrival="651.00" arrivalLane="47693393#5_0" arrivalPos="315.08" arrivalSpeed="21.89" duration="145.00" routeLength="1071.69" waitingTime="52.00" waitingCount="1" stopTime="0.00" timeLoss="86.03" rerouteNo="0" devices="tripinfo_1347" vType="DEFAULT_VEHTYPE" speedFactor="1.18" vaporized=""/>
    <tripinfo id="582" depart="227.00" departLane="-E6_0" departPos="5.10" departSpeed="0.00" departDelay="8.75" arrival="652.00" arrivalLane="-47621504#1_1" arrivalPos="333.17" arrivalSpeed="19.56" duration="425.00" routeLength="1275.34" waitingTime="280.00" waitingCount="5" stopTime="0.00" timeLoss="343.92" rerouteNo="0" devices="tripinfo_582" vType="DEFAULT_VEHTYPE" speedFactor="0.92" vaporized=""/>
    <tripinfo id="684" depart="261.00" departLane="-E15_0" departPos="5.10" departSpeed="0.00" departDelay="4.50" arrival="652.00" arrivalLane="E8_1" arrivalPos="236.52" arrivalSpeed="11.57" duration="391.00" routeLength="1246.58" waitingTime="268.00" waitingCount="3" stopTime="0.00" timeLoss="301.18" rerouteNo="0" devices="tripinfo_684" vType="DEFAULT_VEHTYPE" speedFactor="0.92" vaporized=""/>
    <tripinfo id="738" depart="278.00" departLane="-E8_0" departPos="5.10" departSpeed="0.00" departDelay="1.25" arrival="653.00" arrivalLane="-47693393#2_1" arrivalPos="294.63" arrivalSpeed="11.94" duration="375.00" routeLength="1616.59" waitingTime="208.00" waitingCount="11" stopTime="0.00" timeLoss="267.21" rerouteNo="0" devices="tripinfo_738" vType="DEFAULT_VEHTYPE" speedFactor="1.08" vaporized=""/>
    <tripinfo id="1331" depart="505.00" departLane="-E6_0" departPos="5.10" departSpeed="0.00" departDelay="5.88" arrival="653.00" arrivalLane="E2_2" arrivalPos="256.37" arrivalSpeed="14.08" duration="148.00" routeLength="1005.63" waitingTime="49.00" waitingCount="2" stopTime="0.00" timeLoss="75.79" rerouteNo="0" devices="tripinfo_1331" vType="DEFAULT_VEHTYPE" speedFactor="1.02" vaporized=""/>
    <tripinfo id="764" depart="287.00" departLane="-E16_0" departPos="5.10" departSpeed="0.00" departDelay="0.50" arrival="654.00" arrivalLane="E8_1" arrivalPos="236.52" arrivalSpeed="14.54" duration="367.00" routeLength="1229.92" waitingTime="235.00" waitingCount="5" stopTime="0.00" timeLoss="289.98" rerouteNo="0" devices="tripinfo_764" vType="DEFAULT_VEHTYPE" speedFactor="1.06" vaporized=""/>
    <tripinfo id="1454" depart="546.00" departLane="E22_0" departPos="5.10" departSpeed="0.00" departDelay="0.75" arrival="654.00" arrivalLane="-47621504#1_1" arrivalPos="333.17" arrivalSpeed="21.32" duration="108.00" routeLength="1017.46" waitingTime="21.00" waitingCount="2" stopTime="0.00" timeLoss="43.05" rerouteNo="0" devices="tripinfo_1454" vType="DEFAULT_VEHTYPE" speedFactor="1.00" vaporized=""/>
    <tripinfo id="905" depart="340.00" departLane="-E15_0" departPos="5.10" departSpeed="0.00" departDelay="0.62" arrival="655.00" arrivalLane="E8_1" arrivalPos="236.52" arrivalSpeed="12.74" duration="315.00" routeLength="1246.58" waitingTime="192.00" waitingCount="3" stopTime="0.00" timeLoss="228.73" rerouteNo="0" devices="tripinfo_905" vType="DEFAULT_VEHTYPE" speedFactor="0.94" vaporized=""/>
    <tripinfo id="1521" depart="571.00" departLane="-E1_0" departPos="5.10" departSpeed="0.00" departDelay="0.62" arrival="655.00" arrivalLane="-47621504#1_1" arrivalPos="333.17" arrivalSpeed="21.88" duration="84.00" routeLength="1000.21" waitingTime="2.00" waitingCount="1" stopTime="0.00" timeLoss="21.80" rerouteNo="0" devices="tripinfo_1521" vType="DEFAULT_VEHTYPE" speedFactor="1.02" vaporized=""/>
    <tripinfo id="1609" depart="604.00" departLane="-E15_0" departPos="5.10" departSpeed="0.00" departDelay="0.62" arrival="656.00" arrivalLane="47693393#5_2" arrivalPos="315.08" arrivalSpeed="20.96" duration="52.00" routeLength="717.16" waitingTime="0.00" waitingCount="0" stopTime="0.00" timeLoss="7.45" rerouteNo="0" devices="tripinfo_1609" vType="DEFAULT_VEHTYPE" speedFactor="0.99" vaporized=""/>
    <tripinfo id="384" depart="144.00" departLane="-47693393#5_0" departPos="5.10" departSpeed="0.00" departDelay="0.00" arrival="657.00" arrivalLane="E8_1" arrivalPos="236.52" arrivalSpeed="14.52" duration="513.00" routeLength="1197.10" waitingTime="387.00" waitingCount="4" stopTime="0.00" timeLoss="450.22" rerouteNo="0" devices="tripinfo_384" vType="DEFAULT_VEHTYPE" speedFactor="1.10" vaporized=""/>
    <tripinfo id="695" depart="262.00" departLane="-E16_0" departPos="5.10" departSpeed="0.00" departDelay="1.38" arrival="657.00" arrivalLane="-47621504#1_1" arrivalPos="333.17" arrivalSpeed="22.84" duration="395.00" routeLength="2068.12" waitingTime="217.00" waitingCount="4" stopTime="0.00" timeLoss="261.47" rerouteNo="0" devices="tripinfo_695" vType="DEFAULT_VEHTYPE" speedFactor="1.06" vaporized=""/>
    <tripinfo id="1054" depart="396.00" departLane="-E15_0" departPos="5.10" departSpeed="0.00" departDelay="0.75" arrival="657.00" arrivalLane="E25_2" arrivalPos="330.97" arrivalSpeed="15.54" duration="261.00" routeLength="1111.76" waitingTime="134.00" waitingCount="2" stopTime="0.00" timeLoss="189.45" rerouteNo="0" devices="tripinfo_1054" vType="DEFAULT_VEHTYPE" speedFactor="1.14" vaporized=""/>
    <tripinfo id="1551" depart="588.00" departLane="E22_0" departPos="5.10" departSpeed="0.00" departDelay="6.38" arrival="658.00" arrivalLane="-47621504#1_1" arrivalPos="333.17" arrivalSpeed="23.33" duration="70.00" routeLength="1017.46" waitingTime="0.00" waitingCount="0" stopTime="0.00" timeLoss="9.57" rerouteNo="0" devices="tripinfo_1551" vType="DEFAULT_VEHTYPE" speedFactor="1.06" vaporized=""/>
    <tripinfo id="407" depart="154.00" departLane="-E25_0" departPos="5.10" departSpeed="0.00" departDelay="1.38" arrival="659.00" arrivalLane="47621504#5_1" arrivalPos="282.84" arrivalSpeed="18.49" duration="505.00" routeLength="1624.69" waitingTime="347.00" waitingCount="4" stopTime="0.00" timeLoss="386.68" rerouteNo="0" devices="tripinfo_407" vType="DEFAULT_VEHTYPE" speedFactor="0.86" vaporized=""/>
    <tripinfo id="1313" depart="495.00" departLane="E5_0" departPos="5.10" departSpeed="0.00" departDelay="2.62" arrival="659.00" arrivalLane="E8_1" arrivalPos="236.52" arrivalSpeed="12.91" duration="164.00" routeLength="961.86" waitingTime="80.00" waitingCount="1" stopTime="0.00" timeLoss="101.69" rerouteNo="0" devices="tripinfo_1313" vType="DEFAULT_VEHTYPE" speedFactor="1.00" vaporized=""/>
    <tripinfo id="1337" depart="508.00" departLane="-E6_0" departPos="5.10" departSpeed="0.00" departDelay="6.62" arrival="659.00" arrivalLane="E2_1" arrivalPos="256.37" arrivalSpeed="12.14" duration="151.00" routeLength="1005.63" waitingTime="41.00" waitingCount="2" stopTime="0.00" timeLoss="69.20" rerouteNo="0" devices="tripinfo_1337" vType="DEFAULT_VEHTYPE" speedFactor="0.90" vaporized=""/>
    <tripinfo id="692" depart="260.00" departLane="-47693393#5_0" departPos="5.10" departSpeed="0.00" departDelay="0.50" arrival="661.00" arrivalLane="47621504#5_1" arrivalPos="282.84" arrivalSpeed="22.94" duration="401.00" routeLength="1961.10" waitingTime="231.00" waitingCount="4" stopTime="0.00" timeLoss="291.24" rerouteNo="0" devices="tripinfo_692" vType="DEFAULT_VEHTYPE" speedFactor="1.09" vaporized=""/>
    <tripinfo id="699" depart="265.00" departLane="-47693393#5_0" departPos="5.10" departSpeed="0.00" departDelay="2.88" arrival="662.00" arrivalLane="47621504#5_1" arrivalPos="282.84" arrivalSpeed="24.07" duration="397.00" routeLength="1961.10" waitingTime="222.00" waitingCount="4" stopTime="0.00" timeLoss="288.08" rerouteNo="0" devices="tripinfo_699" vType="DEFAULT_VEHTYPE" speedFactor="1.10" vaporized=""/>
    <tripinfo id="1481" depart="561.00" departLane="E5_0" departPos="5.10" departSpeed="0.00" departDelay="5.62" arrival="662.00" arrivalLane="E8_1" arrivalPos="236.52" arrivalSpeed="11.92" duration="101.00" routeLength="961.86" waitingTime="15.00" waitingCount="1" stopTime="0.00" timeLoss="34.72" rerouteNo="0" devices="tripinfo_1481" vType="DEFAULT_VEHTYPE" speedFactor="0.94" vaporized=""/>
    <tripinfo id="821" depart="308.00" departLane="-47693393#5_0" departPos="5.10" departSpeed="0.00" departDelay="0.12" arrival="664.00" arrivalLane="47621504#5_1" arrivalPos="282.84" arrivalSpeed="20.19" duration="356.00" routeLength="1961.10" waitingTime="181.00" waitingCount="3" stopTime="0.00" timeLoss="225.44" rerouteNo="0" devices="tripinfo_821" vType="DEFAULT_VEHTYPE" speedFactor="0.92" vaporized=""/>
    <tripinfo id="850" depart="319.00" departLane="-E25_0" departPos="5.10" departSpeed="0.00" departDelay="0.25" arrival="664.00" arrivalLane="E10_0" arrivalPos="414.33" arrivalSpeed="14.14" duration="345.00" routeLength="1718.78" waitingTime="199.00" waitingCount="3" stopTime="0.00" timeLoss="236.78" rerouteNo="0" devices="tripinfo_850" vType="DEFAULT_VEHTYPE" speedFactor="1.10" vaporized=""/>
    <tripinfo id="914" depart="343.00" departLane="E23_0" departPos="5.10" departSpeed="0.00" departDelay="0.25" arrival="664.00" arrivalLane="E8_1" arrivalPos="236.52" arrivalSpeed="12.43" duration="321.00" routeLength="1890.38" waitingTime="128.00" waitingCount="4" stopTime="0.00" timeLoss="178.61" rerouteNo="0" devices="tripinfo_914" vType="DEFAULT_VEHTYPE" speedFactor="0.92" vaporized=""/>
    <tripinfo id="1097" depart="413.00" departLane="-E15_0" departPos="5.10" departSpeed="0.00" departDelay="1.62" arrival="664.00" arrivalLane="E25_0" arrivalPos="330.97" arrivalSpeed="9.31" duration="251.00" routeLength="1111.76" waitingTime="119.00" waitingCount="2" stopTime="0.00" timeLoss="143.78" rerouteNo="0" devices="tripinfo_1097" vType="DEFAULT_VEHTYPE" speedFactor="0.75" vaporized=""/>
    <tripinfo id="1256" depart="471.00" departLane="E5_0" departPos="5.10" departSpeed="0.00" departDelay="0.00" arrival="665.00" arrivalLane="47693393#5_1" arrivalPos="315.08" arrivalSpeed="20.62" duration="194.00" routeLength="1034.60" waitingTime="110.00" waitingCount="1" stopTime="0.00" timeLoss="124.89" rerouteNo="0" devices="tripinfo_1256" vType="DEFAULT_VEHTYPE" speedFactor="0.96" vaporized=""/>
    <tripinfo id="135" depart="53.00" departLane="47621504#1_0" departPos="5.10" departSpeed="0.00" departDelay="2.38" arrival="666.00" arrivalLane="47693393#2_2" arrivalPos="294.24" arrivalSpeed="5.12" duration="613.00" routeLength="2000.58" waitingTime="408.00" waitingCount="5" stopTime="0.00" timeLoss="488.46" rerouteNo="0" devices="tripinfo_135" vType="DEFAULT_VEHTYPE" speedFactor="1.01" vaporized=""/>
    <tripinfo id="668" depart="255.00" departLane="-E15_0" departPos="5.10" departSpeed="0.00" departDelay="4.50" arrival="666.00" arrivalLane="47621504#5_1" arrivalPos="282.84" arrivalSpeed="20.03" duration="411.00" routeLength="2031.05" waitingTime="211.00" waitingCount="4" stopTime="0.00" timeLoss="269.64" rerouteNo="0" devices="tripinfo_668" vType="DEFAULT_VEHTYPE" speedFactor="0.94" vaporized=""/>
    <tripinfo id="1545" depart="580.00" departLane="E5_0" departPos="5.10" departSpeed="0.00" departDelay="0.62" arrival="666.00" arrivalLane="E8_1" arrivalPos="236.52" arrivalSpeed="11.54" duration="86.00" routeLength="961.86" waitingTime="0.00" waitingCount="0" stopTime="0.00" timeLoss="16.81" rerouteNo="0" devices="tripinfo_1545" vType="DEFAULT_VEHTYPE" speedFactor="0.90" vaporized=""/>
    <tripinfo id="848" depart="318.00" departLane="-47693393#5_0" departPos="5.10" departSpeed="0.00" departDelay="0.00" arrival="667.00" arrivalLane="47693393#5_1" arrivalPos="315.08" arrivalSpeed="21.36" duration="349.00" routeLength="1943.39" waitingTime="177.00" waitingCount="2" stopTime="0.00" timeLoss="218.90" rerouteNo="0" devices="tripinfo_848" vType="DEFAULT_VEHTYPE" speedFactor="0.97" vaporized=""/>
    <tripinfo id="894" depart="336.00" departLane="-E15_0" departPos="5.10" departSpeed="0.00" departDelay="0.75" arrival="667.00" arrivalLane="47621504#5_1" arrivalPos="282.84" arrivalSpeed="23.38" duration="331.00" routeLength="2031.05" waitingTime="151.00" waitingCount="3" stopTime="0.00" timeLoss="208.88" rerouteNo="0" devices="tripinfo_894" vType="DEFAULT_VEHTYPE" speedFactor="1.08" vaporized=""/>
    <tripinfo id="794" depart="306.00" departLane="-E13_0" departPos="5.10" departSpeed="0.00" departDelay="8.25" arrival="668.00" arrivalLane="E8_1" arrivalPos="236.52" arrivalSpeed="14.03" duration="362.00" routeLength="2009.84" waitingTime="165.00" waitingCount="3" stopTime="0.00" timeLoss="224.24" rerouteNo="0" devices="tripinfo_794" vType="DEFAULT_VEHTYPE" speedFactor="1.01" vaporized=""/>
    <tripinfo id="939" depart="353.00" departLane="-47693393#5_0" departPos="5.10" departSpeed="0.00" departDelay="0.88" arrival="668.00" arrivalLane="47693393#5_1" arrivalPos="315.08" arrivalSpeed="22.51" duration="315.00" routeLength="1943.39" waitingTime="143.00" waitingCount="2" stopTime="0.00" timeLoss="198.71" rerouteNo="0" devices="tripinfo_939" vType="DEFAULT_VEHTYPE" speedFactor="1.07" vaporized=""/>
    <tripinfo id="941" depart="354.00" departLane="E19_0" departPos="5.10" departSpeed="0.00" departDelay="1.12" arrival="668.00" arrivalLane="E2_1" arrivalPos="256.37" arrivalSpeed="13.29" duration="314.00" routeLength="1518.75" waitingTime="173.00" waitingCount="2" stopTime="0.00" timeLoss="202.48" rerouteNo="0" devices="tripinfo_941" vType="DEFAULT_VEHTYPE" speedFactor="1.00" vaporized=""/>
    <tripinfo id="998" depart="375.00" departLane="-E25_0" departPos="5.10" departSpeed="0.00" departDelay="0.75" arrival="668.00" arrivalLane="E16_0" arrivalPos="350.84" arrivalSpeed="9.32" duration="293.00" routeLength="1618.08" waitingTime="107.00" waitingCount="1" stopTime="0.00" timeLoss="129.63" rerouteNo="0" devices="tripinfo_998" vType="DEFAULT_VEHTYPE" speedFactor="0.73" vaporized=""/>
    <tripinfo id="1540" depart="578.00" departLane="E20_0" departPos="5.10" departSpeed="0.00" departDelay="0.50" arrival="669.00" arrivalLane="E2_1" arrivalPos="256.37" arrivalSpeed="14.97" duration="91.00" routeLength="944.52" waitingTime="12.00" waitingCount="1" stopTime="0.00" timeLoss="27.90" rerouteNo="0" devices="tripinfo_1540" vType="DEFAULT_VEHTYPE" speedFactor="1.09" vaporized=""/>
    <tripinfo id="670" depart="252.00" departLane="-E2_0" departPos="5.10" departSpeed="0.00" departDelay="0.75" arrival="670.00" arrivalLane="47693393#5_1" arrivalPos="315.08" arrivalSpeed="23.44" duration="418.00" routeLength="1574.44" waitingTime="273.00" waitingCount="3" stopTime="0.00" timeLoss="321.51" rerouteNo="0" devices="tripinfo_670" vType="DEFAULT_VEHTYPE" speedFactor="1.07" vaporized=""/>
    <tripinfo id="1013" depart="380.00" departLane="-E23_0" departPos="5.10" departSpeed="0.00" departDelay="0.12" arrival="670.00" arrivalLane="E8_1" arrivalPos="236.52" arrivalSpeed="11.26" duration="290.00" routeLength="1602.14" waitingTime="135.00" waitingCount="3" stopTime="0.00" timeLoss="165.69" rerouteNo="0" devices="tripinfo_1013" vType="DEFAULT_VEHTYPE" speedFactor="0.87" vaporized=""/>
    <tripinfo id="1427" depart="538.00" departLane="-E1_0" departPos="5.10" departSpeed="0.00" departDelay="2.88" arrival="670.00" arrivalLane="47621504#5_1" arrivalPos="282.84" arrivalSpeed="19.21" duration="132.00" routeLength="986.23" waitingTime="46.00" waitingCount="2" stopTime="0.00" timeLoss="68.68" rerouteNo="0" devices="tripinfo_1427" vType="DEFAULT_VEHTYPE" speedFactor="0.89" vaporized=""/>
    <tripinfo id="1607" depart="611.00" departLane="-E10_0" departPos="5.10" departSpeed="0.00" departDelay="8.38" arrival="670.00" arrivalLane="E8_0" arrivalPos="236.52" arrivalSpeed="12.84" duration="59.00" routeLength="655.71" waitingTime="0.00" waitingCount="0" stopTime="0.00" timeLoss="7.21" rerouteNo="0" devices="tripinfo_1607" vType="DEFAULT_VEHTYPE" speedFactor="0.94" vaporized=""/>
    <tripinfo id="760" depart="285.00" departLane="-E10_0" departPos="5.10" departSpeed="0.00" departDelay="0.00" arrival="671.00" arrivalLane="-E19_2" arrivalPos="273.06" arrivalSpeed="9.57" duration="386.00" routeLength="2049.91" waitingTime="174.00" waitingCount="6" stopTime="0.00" timeLoss="250.78" rerouteNo="0" devices="tripinfo_760" vType="DEFAULT_VEHTYPE" speedFactor="1.05" vaporized=""/>
    <tripinfo id="956" depart="359.00" departLane="-47693393#5_0" departPos="5.10" departSpeed="0.00" departDelay="0.50" arrival="671.00" arrivalLane="47693393#5_1" arrivalPos="315.08" arrivalSpeed="21.70" duration="312.00" routeLength="1943.39" waitingTime="138.00" waitingCount="2" stopTime="0.00" timeLoss="184.24" rerouteNo="0" devices="tripinfo_956" vType="DEFAULT_VEHTYPE" speedFactor="0.98" vaporized=""/>
    <tripinfo id="1522" depart="574.00" departLane="-E1_0" departPos="5.10" departSpeed="0.00" departDelay="3.25" arrival="671.00" arrivalLane="47621504#5_1" arrivalPos="282.84" arrivalSpeed="20.83" duration="97.00" routeLength="986.23" waitingTime="12.00" waitingCount="2" stopTime="0.00" timeLoss="41.30" rerouteNo="0" devices="tripinfo_1522" vType="DEFAULT_VEHTYPE" speedFactor="1.00" vaporized=""/>
    <tripinfo id="586" depart="220.00" departLane="-E10_0" departPos="5.10" departSpeed="0.00" departDelay="0.25" arrival="673.00" arrivalLane="47693393#5_1" arrivalPos="315.08" arrivalSpeed="23.03" duration="453.00" routeLength="1372.07" waitingTime="327.00" waitingCount="4" stopTime="0.00" timeLoss="377.13" rerouteNo="0" devices="tripinfo_586" vType="DEFAULT_VEHTYPE" speedFactor="1.09" vaporized=""/>
    <tripinfo id="925" depart="347.00" departLane="-E19_0" departPos="5.10" departSpeed="0.00" departDelay="0.12" arrival="673.00" arrivalLane="47621504#5_1" arrivalPos="282.84" arrivalSpeed="21.12" duration="326.00" routeLength="1647.19" waitingTime="168.00" waitingCount="4" stopTime="0.00" timeLoss="218.61" rerouteNo="0" devices="tripinfo_925" vType="DEFAULT_VEHTYPE" speedFactor="0.97" vaporized=""/>
    <tripinfo id="1223" depart="459.00" departLane="-E22_0" departPos="5.10" departSpeed="0.00" departDelay="0.38" arrival="673.00" arrivalLane="-E19_2" arrivalPos="273.06" arrivalSpeed="11.22" duration="214.00" routeLength="1311.81" waitingTime="68.00" waitingCount="4" stopTime="0.00" timeLoss="111.03" rerouteNo="0" devices="tripinfo_1223" vType="DEFAULT_VEHTYPE" speedFactor="0.94" vaporized=""/>
    <tripinfo id="1530" depart="580.00" departLane="-E1_0" departPos="5.10" departSpeed="0.00" departDelay="6.25" arrival="674.00" arrivalLane="47621504#5_1" arrivalPos="282.84" arrivalSpeed="22.03" duration="94.00" routeLength="986.23" waitingTime="6.00" waitingCount="1" stopTime="0.00" timeLoss="40.27" rerouteNo="0" devices="tripinfo_1530" vType="DEFAULT_VEHTYPE" speedFactor="1.04" vaporized=""/>
    <tripinfo id="819" depart="315.00" departLane="-E13_0" departPos="5.10" departSpeed="0.00" departDelay="7.88" arrival="675.00" arrivalLane="E10_1" arrivalPos="414.33" arrivalSpeed="13.95" duration="360.00" routeLength="2168.96" waitingTime="160.00" waitingCount="3" stopTime="0.00" timeLoss="220.49" rerouteNo="0" devices="tripinfo_819" vType="DEFAULT_VEHTYPE" speedFactor="1.09" vaporized=""/>
    <tripinfo id="957" depart="362.00" departLane="-E2_0" departPos="5.10" departSpeed="0.00" departDelay="3.12" arrival="675.00" arrivalLane="-E19_2" arrivalPos="273.06" arrivalSpeed="12.05" duration="313.00" routeLength="1549.85" waitingTime="136.00" waitingCount="5" stopTime="0.00" timeLoss="203.19" rerouteNo="0" devices="tripinfo_957" vType="DEFAULT_VEHTYPE" speedFactor="1.03" vaporized=""/>
    <tripinfo id="1041" depart="391.00" departLane="-47693393#5_0" departPos="5.10" departSpeed="0.00" departDelay="0.62" arrival="675.00" arrivalLane="47693393#5_1" arrivalPos="315.08" arrivalSpeed="20.69" duration="284.00" routeLength="1943.39" waitingTime="106.00" waitingCount="1" stopTime="0.00" timeLoss="152.91" rerouteNo="0" devices="tripinfo_1041" vType="DEFAULT_VEHTYPE" speedFactor="0.96" vaporized=""/>
    <tripinfo id="629" depart="236.00" departLane="-E13_0" departPos="5.10" departSpeed="0.00" departDelay="0.12" arrival="676.00" arrivalLane="E10_0" arrivalPos="414.33" arrivalSpeed="12.09" duration="440.00" routeLength="2168.96" waitingTime="233.00" waitingCount="3" stopTime="0.00" timeLoss="271.67" rerouteNo="0" devices="tripinfo_629" vType="DEFAULT_VEHTYPE" speedFactor="0.90" vaporized=""/>
    <tripinfo id="887" depart="333.00" departLane="E5_0" departPos="5.10" departSpeed="0.00" departDelay="0.38" arrival="676.00" arrivalLane="E25_1" arrivalPos="330.97" arrivalSpeed="13.01" duration="343.00" routeLength="1418.00" waitingTime="197.00" waitingCount="3" stopTime="0.00" timeLoss="241.52" rerouteNo="0" devices="tripinfo_887" vType="DEFAULT_VEHTYPE" speedFactor="1.01" vaporized=""/>
    <tripinfo id="1165" depart="437.00" departLane="-47621504#5_0" departPos="5.10" departSpeed="0.00" departDelay="0.12" arrival="676.00" arrivalLane="47621504#5_1" arrivalPos="282.84" arrivalSpeed="24.75" duration="239.00" routeLength="1976.52" waitingTime="81.00" waitingCount="2" stopTime="0.00" timeLoss="133.09" rerouteNo="0" devices="tripinfo_1165" vType="DEFAULT_VEHTYPE" speedFactor="1.15" vaporized=""/>
    <tripinfo id="180" depart="68.00" departLane="-E8_0" departPos="5.10" departSpeed="0.00" departDelay="0.50" arrival="677.00" arrivalLane="47693393#5_1" arrivalPos="315.08" arrivalSpeed="24.14" duration="609.00" routeLength="1197.13" waitingTime="485.00" waitingCount="5" stopTime="0.00" timeLoss="546.34" rerouteNo="0" devices="tripinfo_180" vType="DEFAULT_VEHTYPE" speedFactor="1.10" vaporized=""/>
    <tripinfo id="890" depart="336.00" departLane="E5_0" departPos="5.10" departSpeed="0.00" departDelay="2.25" arrival="678.00" arrivalLane="E25_2" arrivalPos="330.97" arrivalSpeed="13.54" duration="342.00" routeLength="1418.00" waitingTime="194.00" waitingCount="3" stopTime="0.00" timeLoss="244.02" rerouteNo="0" devices="tripinfo_890" vType="DEFAULT_VEHTYPE" speedFactor="1.06" vaporized=""/>
    <tripinfo id="969" depart="366.00" departLane="E5_0" departPos="5.10" departSpeed="0.00" departDelay="2.62" arrival="678.00" arrivalLane="-47621504#1_2" arrivalPos="333.17" arrivalSpeed="23.10" duration="312.00" routeLength="1821.21" waitingTime="155.00" waitingCount="2" stopTime="0.00" timeLoss="200.27" rerouteNo="0" devices="tripinfo_969" vType="DEFAULT_VEHTYPE" speedFactor="1.09" vaporized=""/>
    <tripinfo id="1047" depart="393.00" departLane="-E1_0" departPos="5.10" departSpeed="0.00" departDelay="0.38" arrival="678.00" arrivalLane="E25_0" arrivalPos="330.97" arrivalSpeed="10.98" duration="285.00" routeLength="1392.92" waitingTime="139.00" waitingCount="2" stopTime="0.00" timeLoss="166.04" rerouteNo="0" devices="tripinfo_1047" vType="DEFAULT_VEHTYPE" speedFactor="0.86" vaporized=""/>
    <tripinfo id="737" depart="279.00" departLane="-E2_0" departPos="5.10" departSpeed="0.00" departDelay="2.62" arrival="679.00" arrivalLane="E25_1" arrivalPos="330.97" arrivalSpeed="14.94" duration="400.00" routeLength="1234.67" waitingTime="289.00" waitingCount="3" stopTime="0.00" timeLoss="320.27" rerouteNo="0" devices="tripinfo_737" vType="DEFAULT_VEHTYPE" speedFactor="1.12" vaporized=""/>
    <tripinfo id="1594" depart="598.00" departLane="-E25_0" departPos="5.10" departSpeed="0.00" departDelay="0.25" arrival="679.00" arrivalLane="47693393#5_0" arrivalPos="315.08" arrivalSpeed="21.17" duration="81.00" routeLength="1010.77" waitingTime="0.00" waitingCount="0" stopTime="0.00" timeLoss="13.80" rerouteNo="0" devices="tripinfo_1594" vType="DEFAULT_VEHTYPE" speedFactor="0.98" vaporized=""/>
    <tripinfo id="709" depart="266.00" departLane="E5_0" departPos="5.10" departSpeed="0.00" departDelay="0.12" arrival="680.00" arrivalLane="-47621504#1_1" arrivalPos="333.17" arrivalSpeed="16.34" duration="414.00" routeLength="1821.21" waitingTime="230.00" waitingCount="3" stopTime="0.00" timeLoss="259.37" rerouteNo="0" devices="tripinfo_709" vType="DEFAULT_VEHTYPE" speedFactor="0.79" vaporized=""/>
    <tripinfo id="1202" depart="451.00" departLane="-47693393#5_0" departPos="5.10" departSpeed="0.00" departDelay="0.25" arrival="680.00" arrivalLane="-E22_0" arrivalPos="370.63" arrivalSpeed="12.57" duration="229.00" routeLength="1742.49" waitingTime="72.00" waitingCount="2" stopTime="0.00" timeLoss="107.43" rerouteNo="0" devices="tripinfo_1202" vType="DEFAULT_VEHTYPE" speedFactor="0.98" vaporized=""/>
    <tripinfo id="1294" depart="490.00" departLane="-E6_0" departPos="5.10" departSpeed="0.00" departDelay="4.75" arrival="680.00" arrivalLane="E1_0" arrivalPos="369.00" arrivalSpeed="12.21" duration="190.00" routeLength="998.99" waitingTime="92.00" waitingCount="1" stopTime="0.00" timeLoss="120.74" rerouteNo="0" devices="tripinfo_1294" vType="DEFAULT_VEHTYPE" speedFactor="0.95" vaporized=""/>
    <tripinfo id="1008" depart="378.00" departLane="-E15_0" departPos="5.10" departSpeed="0.00" departDelay="0.00" arrival="681.00" arrivalLane="-E3_2" arrivalPos="306.82" arrivalSpeed="14.73" duration="303.00" routeLength="1363.18" waitingTime="160.00" waitingCount="3" stopTime="0.00" timeLoss="212.10" rerouteNo="0" devices="tripinfo_1008" vType="DEFAULT_VEHTYPE" speedFactor="1.09" vaporized=""/>
    <tripinfo id="1387" depart="521.00" departLane="-47693393#5_0" departPos="5.10" departSpeed="0.00" departDelay="0.88" arrival="681.00" arrivalLane="-E22_0" arrivalPos="370.63" arrivalSpeed="14.83" duration="160.00" routeLength="1742.49" waitingTime="4.00" waitingCount="1" stopTime="0.00" timeLoss="52.64" rerouteNo="0" devices="tripinfo_1387" vType="DEFAULT_VEHTYPE" speedFactor="1.11" vaporized=""/>
    <tripinfo id="1664" depart="630.00" departLane="-E13_0" departPos="5.10" departSpeed="0.00" departDelay="6.00" arrival="681.00" arrivalLane="-47621504#1_0" arrivalPos="333.17" arrivalSpeed="20.38" duration="51.00" routeLength="719.70" waitingTime="0.00" waitingCount="0" stopTime="0.00" timeLoss="8.94" rerouteNo="0" devices="tripinfo_1664" vType="DEFAULT_VEHTYPE" speedFactor="1.04" vaporized=""/>
    <tripinfo id="170" depart="81.00" departLane="47621504#1_0" departPos="5.10" departSpeed="0.00" departDelay="17.25" arrival="683.00" arrivalLane="47621504#4_0" arrivalPos="286.75" arrivalSpeed="8.55" duration="602.00" routeLength="936.20" waitingTime="474.00" waitingCount="6" stopTime="0.00" timeLoss="556.09" rerouteNo="0" devices="tripinfo_170" vType="DEFAULT_VEHTYPE" speedFactor="1.09" vaporized=""/>
    <tripinfo id="810" depart="306.00" departLane="-E2_0" departPos="5.10" departSpeed="0.00" departDelay="2.25" arrival="684.00" arrivalLane="E25_0" arrivalPos="330.97" arrivalSpeed="11.86" duration="378.00" routeLength="1234.67" waitingTime="250.00" waitingCount="3" stopTime="0.00" timeLoss="279.50" rerouteNo="0" devices="tripinfo_810" vType="DEFAULT_VEHTYPE" speedFactor="0.91" vaporized=""/>
    <tripinfo id="983" depart="371.00" departLane="-E2_0" departPos="5.10" departSpeed="0.00" departDelay="2.38" arrival="686.00" arrivalLane="E25_0" arrivalPos="330.97" arrivalSpeed="11.97" duration="315.00" routeLength="1234.67" waitingTime="196.00" waitingCount="2" stopTime="0.00" timeLoss="215.87" rerouteNo="0" devices="tripinfo_983" vType="DEFAULT_VEHTYPE" speedFactor="0.90" vaporized=""/>
    <tripinfo id="1660" depart="623.00" departLane="-47693393#5_0" departPos="5.10" departSpeed="0.00" departDelay="0.50" arrival="686.00" arrivalLane="E15_0" arrivalPos="382.33" arrivalSpeed="10.13" duration="63.00" routeLength="701.34" waitingTime="0.00" waitingCount="0" stopTime="0.00" timeLoss="10.74" rerouteNo="0" devices="tripinfo_1660" vType="DEFAULT_VEHTYPE" speedFactor="0.82" vaporized=""/>
    <tripinfo id="891" depart="339.00" departLane="E5_0" departPos="5.10" departSpeed="0.00" departDelay="4.88" arrival="687.00" arrivalLane="E25_1" arrivalPos="330.97" arrivalSpeed="14.55" duration="348.00" routeLength="1418.00" waitingTime="195.00" waitingCount="4" stopTime="0.00" timeLoss="249.31" rerouteNo="0" devices="tripinfo_891" vType="DEFAULT_VEHTYPE" speedFactor="1.05" vaporized=""/>
    <tripinfo id="1458" depart="550.00" departLane="E16_0" departPos="5.10" departSpeed="0.00" departDelay="3.25" arrival="688.00" arrivalLane="E10_0" arrivalPos="414.33" arrivalSpeed="13.09" duration="138.00" routeLength="1720.90" waitingTime="0.00" waitingCount="0" stopTime="0.00" timeLoss="21.28" rerouteNo="0" devices="tripinfo_1458" vType="DEFAULT_VEHTYPE" speedFactor="1.01" vaporized=""/>
    <tripinfo id="1567" depart="588.00" departLane="-47621504#5_0" departPos="5.10" departSpeed="0.00" departDelay="0.38" arrival="688.00" arrivalLane="E6_0" arrivalPos="330.11" arrivalSpeed="13.39" duration="100.00" routeLength="618.40" waitingTime="42.00" waitingCount="1" stopTime="0.00" timeLoss="63.33" rerouteNo="0" devices="tripinfo_1567" vType="DEFAULT_VEHTYPE" speedFactor="1.03" vaporized=""/>
    <tripinfo id="1283" depart="483.00" departLane="-E1_0" departPos="5.10" departSpeed="0.00" departDelay="1.88" arrival="689.00" arrivalLane="E17_0" arrivalPos="373.55" arrivalSpeed="12.90" duration="206.00" routeLength="1417.10" waitingTime="71.00" waitingCount="1" stopTime="0.00" timeLoss="95.60" rerouteNo="0" devices="tripinfo_1283" vType="DEFAULT_VEHTYPE" speedFactor="0.94" vaporized=""/>
    <tripinfo id="922" depart="347.00" departLane="E5_0" departPos="5.10" departSpeed="0.00" departDelay="1.25" arrival="690.00" arrivalLane="E25_0" arrivalPos="330.97" arrivalSpeed="11.43" duration="343.00" routeLength="1418.00" waitingTime="182.00" waitingCount="4" stopTime="0.00" timeLoss="226.73" rerouteNo="0" devices="tripinfo_922" vType="DEFAULT_VEHTYPE" speedFactor="0.89" vaporized=""/>
    <tripinfo id="1535" depart="576.00" departLane="-E22_0" departPos="5.10" departSpeed="0.00" departDelay="0.38" arrival="691.00" arrivalLane="E25_1" arrivalPos="330.97" arrivalSpeed="12.18" duration="115.00" routeLength="996.63" waitingTime="16.00" waitingCount="1" stopTime="0.00" timeLoss="35.94" rerouteNo="0" devices="tripinfo_1535" vType="DEFAULT_VEHTYPE" speedFactor="0.92" vaporized=""/>
    <tripinfo id="1646" depart="618.00" departLane="-47621504#5_0" departPos="5.10" departSpeed="0.00" departDelay="0.75" arrival="693.00" arrivalLane="E6_0" arrivalPos="330.11" arrivalSpeed="12.25" duration="75.00" routeLength="618.40" waitingTime="15.00" waitingCount="1" stopTime="0.00" timeLoss="35.21" rerouteNo="0" devices="tripinfo_1646" vType="DEFAULT_VEHTYPE" speedFactor="0.97" vaporized=""/>
    <tripinfo id="975" depart="368.00" departLane="-E15_0" departPos="5.10" departSpeed="0.00" departDelay="2.38" arrival="694.00" arrivalLane="E19_0" arrivalPos="273.06" arrivalSpeed="12.42" duration="326.00" routeLength="1670.48" waitingTime="162.00" waitingCount="2" stopTime="0.00" timeLoss="197.29" rerouteNo="0" devices="tripinfo_975" vType="DEFAULT_VEHTYPE" speedFactor="0.96" vaporized=""/>
    <tripinfo id="1016" depart="381.00" departLane="-E6_0" departPos="5.10" departSpeed="0.00" departDelay="0.00" arrival="694.00" arrivalLane="E6_1" arrivalPos="330.11" arrivalSpeed="13.72" duration="313.00" routeLength="2070.98" waitingTime="130.00" waitingCount="2" stopTime="0.00" timeLoss="167.42" rerouteNo="0" devices="tripinfo_1016" vType="DEFAULT_VEHTYPE" speedFactor="0.99" vaporized=""/>
    <tripinfo id="807" depart="303.00" departLane="-E15_0" departPos="5.10" departSpeed="0.00" departDelay="0.38" arrival="696.00" arrivalLane="E15_2" arrivalPos="382.33" arrivalSpeed="15.55" duration="393.00" routeLength="2077.96" waitingTime="200.00" waitingCount="3" stopTime="0.00" timeLoss="261.93" rerouteNo="0" devices="tripinfo_807" vType="DEFAULT_VEHTYPE" speedFactor="1.16" vaporized=""/>
    <tripinfo id="1232" depart="466.00" departLane="47621504#1_0" departPos="5.10" departSpeed="0.00" departDelay="4.00" arrival="696.00" arrivalLane="E1_1" arrivalPos="369.00" arrivalSpeed="13.63" duration="230.00" routeLength="1015.76" waitingTime="134.00" waitingCount="4" stopTime="0.00" timeLoss="165.38" rerouteNo="0" devices="tripinfo_1232" vType="DEFAULT_VEHTYPE" speedFactor="1.01" vaporized=""/>
    <tripinfo id="1424" depart="536.00" departLane="47621504#1_0" departPos="5.10" departSpeed="0.00" departDelay="2.00" arrival="696.00" arrivalLane="E1_2" arrivalPos="369.00" arrivalSpeed="14.89" duration="160.00" routeLength="1015.76" waitingTime="69.00" waitingCount="6" stopTime="0.00" timeLoss="102.58" rerouteNo="0" devices="tripinfo_1424" vType="DEFAULT_VEHTYPE" speedFactor="1.12" vaporized=""/>
    <tripinfo id="679" depart="255.00" departLane="E0_0" departPos="5.10" departSpeed="0.00" departDelay="0.38" arrival="697.00" arrivalLane="E13_0" arrivalPos="382.60" arrivalSpeed="13.49" duration="442.00" routeLength="1364.79" waitingTime="295.00" waitingCount="5" stopTime="0.00" timeLoss="349.02" rerouteNo="0" devices="tripinfo_679" vType="DEFAULT_VEHTYPE" speedFactor="0.99" vaporized=""/>
    <tripinfo id="759" depart="285.00" departLane="-E15_0" departPos="5.10" departSpeed="0.00" departDelay="0.38" arrival="698.00" arrivalLane="E15_1" arrivalPos="382.33" arrivalSpeed="12.10" duration="413.00" routeLength="2077.96" waitingTime="210.00" waitingCount="3" stopTime="0.00" timeLoss="252.21" rerouteNo="0" devices="tripinfo_759" vType="DEFAULT_VEHTYPE" speedFactor="0.95" vaporized=""/>
    <tripinfo id="1262" depart="476.00" departLane="-E2_0" departPos="5.10" departSpeed="0.00" departDelay="2.75" arrival="698.00" arrivalLane="-E5_1" arrivalPos="399.05" arrivalSpeed="13.62" duration="222.00" routeLength="1354.72" waitingTime="98.00" waitingCount="2" stopTime="0.00" timeLoss="122.61" rerouteNo="0" devices="tripinfo_1262" vType="DEFAULT_VEHTYPE" speedFactor="0.99" vaporized=""/>
    <tripinfo id="790" depart="297.00" departLane="-E15_0" departPos="5.10" departSpeed="0.00" departDelay="0.75" arrival="699.00" arrivalLane="E6_2" arrivalPos="330.11" arrivalSpeed="13.09" duration="402.00" routeLength="2075.23" waitingTime="198.00" waitingCount="4" stopTime="0.00" timeLoss="253.52" rerouteNo="0" devices="tripinfo_790" vType="DEFAULT_VEHTYPE" speedFactor="0.97" vaporized=""/>
    <tripinfo id="1018" depart="382.00" departLane="-E8_0" departPos="5.10" departSpeed="0.00" departDelay="0.25" arrival="699.00" arrivalLane="-E5_2" arrivalPos="399.05" arrivalSpeed="15.17" duration="317.00" routeLength="977.41" waitingTime="214.00" waitingCount="12" stopTime="0.00" timeLoss="259.95" rerouteNo="0" devices="tripinfo_1018" vType="DEFAULT_VEHTYPE" speedFactor="1.11" vaporized=""/>
    <tripinfo id="822" depart="309.00" departLane="-E15_0" departPos="5.10" departSpeed="0.00" departDelay="0.75" arrival="700.00" arrivalLane="E15_2" arrivalPos="382.33" arrivalSpeed="14.06" duration="391.00" routeLength="2077.96" waitingTime="190.00" waitingCount="3" stopTime="0.00" timeLoss="242.37" rerouteNo="0" devices="tripinfo_822" vType="DEFAULT_VEHTYPE" speedFactor="1.03" vaporized=""/>
    <tripinfo id="872" depart="327.00" departLane="E23_0" departPos="5.10" departSpeed="0.00" departDelay="0.00" arrival="700.00" arrivalLane="E6_0" arrivalPos="330.11" arrivalSpeed="11.87" duration="373.00" routeLength="1993.68" waitingTime="174.00" waitingCount="4" stopTime="0.00" timeLoss="210.43" rerouteNo="0" devices="tripinfo_872" vType="DEFAULT_VEHTYPE" speedFactor="0.86" vaporized=""/>
    <tripinfo id="1584" depart="594.00" departLane="47621504#4_0" departPos="5.10" departSpeed="0.00" departDelay="0.00" arrival="701.00" arrivalLane="E6_2" arrivalPos="330.11" arrivalSpeed="13.33" duration="107.00" routeLength="636.78" waitingTime="51.00" waitingCount="1" stopTime="0.00" timeLoss="69.03" rerouteNo="0" devices="tripinfo_1584" vType="DEFAULT_VEHTYPE" speedFactor="1.04" vaporized=""/>
    <tripinfo id="439" depart="167.00" departLane="-47693393#5_0" departPos="5.10" departSpeed="0.00" departDelay="2.38" arrival="702.00" arrivalLane="E10_0" arrivalPos="414.33" arrivalSpeed="11.62" duration="535.00" routeLength="1356.22" waitingTime="391.00" waitingCount="4" stopTime="0.00" timeLoss="446.87" rerouteNo="0" devices="tripinfo_439" vType="DEFAULT_VEHTYPE" speedFactor="0.93" vaporized=""/>
    <tripinfo id="1372" depart="516.00" departLane="-E1_0" departPos="5.10" departSpeed="0.00" departDelay="1.50" arrival="702.00" arrivalLane="E6_1" arrivalPos="330.11" arrivalSpeed="14.99" duration="186.00" routeLength="1030.41" waitingTime="101.00" waitingCount="2" stopTime="0.00" timeLoss="125.92" rerouteNo="0" devices="tripinfo_1372" vType="DEFAULT_VEHTYPE" speedFactor="1.13" vaporized=""/>
    <tripinfo id="805" depart="304.00" departLane="-E6_0" departPos="5.10" departSpeed="0.00" departDelay="2.12" arrival="703.00" arrivalLane="E13_1" arrivalPos="382.60" arrivalSpeed="14.76" duration="399.00" routeLength="1307.14" waitingTime="261.00" waitingCount="4" stopTime="0.00" timeLoss="317.91" rerouteNo="0" devices="tripinfo_805" vType="DEFAULT_VEHTYPE" speedFactor="1.08" vaporized=""/>
    <tripinfo id="955" depart="359.00" departLane="-E2_0" departPos="5.10" departSpeed="0.00" departDelay="0.88" arrival="704.00" arrivalLane="E13_0" arrivalPos="382.60" arrivalSpeed="12.61" duration="345.00" routeLength="1631.09" waitingTime="175.00" waitingCount="6" stopTime="0.00" timeLoss="222.73" rerouteNo="0" devices="tripinfo_955" vType="DEFAULT_VEHTYPE" speedFactor="0.91" vaporized=""/>
    <tripinfo id="1474" depart="558.00" departLane="E5_0" departPos="5.10" departSpeed="0.00" departDelay="5.25" arrival="704.00" arrivalLane="E15_1" arrivalPos="382.33" arrivalSpeed="13.52" duration="146.00" routeLength="1099.22" waitingTime="42.00" waitingCount="2" stopTime="0.00" timeLoss="65.76" rerouteNo="0" devices="tripinfo_1474" vType="DEFAULT_VEHTYPE" speedFactor="1.00" vaporized=""/>
    <tripinfo id="1371" depart="516.00" departLane="-E2_0" departPos="5.10" departSpeed="0.00" departDelay="1.88" arrival="706.00" arrivalLane="E22_0" arrivalPos="370.63" arrivalSpeed="11.97" duration="190.00" routeLength="965.07" waitingTime="103.00" waitingCount="1" stopTime="0.00" timeLoss="115.89" rerouteNo="0" devices="tripinfo_1371" vType="DEFAULT_VEHTYPE" speedFactor="0.95" vaporized=""/>
    <tripinfo id="1386" depart="523.00" departLane="E5_0" departPos="5.10" departSpeed="0.00" departDelay="3.25" arrival="706.00" arrivalLane="-47693411#4_2" arrivalPos="350.11" arrivalSpeed="10.03" duration="183.00" routeLength="1072.89" waitingTime="84.00" waitingCount="1" stopTime="0.00" timeLoss="105.95" rerouteNo="0" devices="tripinfo_1386" vType="DEFAULT_VEHTYPE" speedFactor="1.00" vaporized=""/>
    <tripinfo id="1435" depart="539.00" departLane="47621504#1_0" departPos="5.10" departSpeed="0.00" departDelay="0.88" arrival="706.00" arrivalLane="E25_0" arrivalPos="330.97" arrivalSpeed="12.42" duration="167.00" routeLength="1051.37" waitingTime="57.00" waitingCount="5" stopTime="0.00" timeLoss="97.43" rerouteNo="0" devices="tripinfo_1435" vType="DEFAULT_VEHTYPE" speedFactor="0.98" vaporized=""/>
    <tripinfo id="410" depart="154.00" departLane="47621504#1_0" departPos="5.10" departSpeed="0.00" departDelay="0.25" arrival="708.00" arrivalLane="E0_0" arrivalPos="371.34" arrivalSpeed="13.60" duration="554.00" routeLength="1729.79" waitingTime="339.00" waitingCount="7" stopTime="0.00" timeLoss="447.70" rerouteNo="0" devices="tripinfo_410" vType="DEFAULT_VEHTYPE" speedFactor="1.10" vaporized=""/>
    <tripinfo id="567" depart="213.00" departLane="E0_0" departPos="5.10" departSpeed="0.00" departDelay="0.38" arrival="708.00" arrivalLane="E13_0" arrivalPos="382.60" arrivalSpeed="13.67" duration="495.00" routeLength="1364.79" waitingTime="328.00" waitingCount="6" stopTime="0.00" timeLoss="409.62" rerouteNo="0" devices="tripinfo_567" vType="DEFAULT_VEHTYPE" speedFactor="1.07" vaporized=""/>
    <tripinfo id="808" depart="303.00" departLane="-E2_0" departPos="5.10" departSpeed="0.00" departDelay="0.00" arrival="708.00" arrivalLane="E15_1" arrivalPos="382.33" arrivalSpeed="12.78" duration="405.00" routeLength="1639.06" waitingTime="242.00" waitingCount="3" stopTime="0.00" timeLoss="284.96" rerouteNo="0" devices="tripinfo_808" vType="DEFAULT_VEHTYPE" speedFactor="0.98" vaporized=""/>
    <tripinfo id="1730" depart="649.00" departLane="-E13_0" departPos="5.10" departSpeed="0.00" departDelay="0.25" arrival="708.00" arrivalLane="-47621504#1_0" arrivalPos="333.17" arrivalSpeed="19.02" duration="59.00" routeLength="719.70" waitingTime="0.00" waitingCount="0" stopTime="0.00" timeLoss="8.76" rerouteNo="0" devices="tripinfo_1730" vType="DEFAULT_VEHTYPE" speedFactor="0.86" vaporized=""/>
    <tripinfo id="900" depart="338.00" departLane="-E2_0" departPos="5.10" departSpeed="0.00" departDelay="0.50" arrival="709.00" arrivalLane="E15_2" arrivalPos="382.33" arrivalSpeed="14.14" duration="371.00" routeLength="1639.06" waitingTime="204.00" waitingCount="3" stopTime="0.00" timeLoss="255.37" rerouteNo="0" devices="tripinfo_900" vType="DEFAULT_VEHTYPE" speedFactor="1.02" vaporized=""/>
    <tripinfo id="1741" depart="653.00" departLane="-47693393#5_0" departPos="5.10" departSpeed="0.00" departDelay="0.12" arrival="709.00" arrivalLane="E15_0" arrivalPos="382.33" arrivalSpeed="12.17" duration="56.00" routeLength="701.34" waitingTime="0.00" waitingCount="0" stopTime="0.00" timeLoss="11.20" rerouteNo="0" devices="tripinfo_1741" vType="DEFAULT_VEHTYPE" speedFactor="0.96" vaporized=""/>
    <tripinfo id="1433" depart="541.00" departLane="-E1_0" departPos="5.10" departSpeed="0.00" departDelay="3.62" arrival="710.00" arrivalLane="E6_1" arrivalPos="330.11" arrivalSpeed="12.56" duration="169.00" routeLength="1030.41" waitingTime="69.00" waitingCount="2" stopTime="0.00" timeLoss="97.02" rerouteNo="0" devices="tripinfo_1433" vType="DEFAULT_VEHTYPE" speedFactor="0.94" vaporized=""/>
    <tripinfo id="523" depart="205.00" departLane="-47693393#5_0" departPos="5.10" departSpeed="0.00" departDelay="8.88" arrival="711.00" arrivalLane="E10_0" arrivalPos="414.33" arrivalSpeed="13.26" duration="506.00" routeLength="1356.22" waitingTime="345.00" waitingCount="5" stopTime="0.00" timeLoss="422.92" rerouteNo="0" devices="tripinfo_523" vType="DEFAULT_VEHTYPE" speedFactor="0.98" vaporized=""/>
    <tripinfo id="899" depart="343.00" departLane="-E10_0" departPos="5.10" departSpeed="0.00" departDelay="5.88" arrival="711.00" arrivalLane="E16_0" arrivalPos="350.84" arrivalSpeed="7.36" duration="368.00" routeLength="1389.08" waitingTime="229.00" waitingCount="3" stopTime="0.00" timeLoss="269.18" rerouteNo="0" devices="tripinfo_899" vType="DEFAULT_VEHTYPE" speedFactor="0.94" vaporized=""/>
    <tripinfo id="1441" depart="546.00" departLane="-E1_0" departPos="5.10" departSpeed="0.00" departDelay="5.62" arrival="712.00" arrivalLane="E6_2" arrivalPos="330.11" arrivalSpeed="13.05" duration="166.00" routeLength="1030.41" waitingTime="70.00" waitingCount="2" stopTime="0.00" timeLoss="99.14" rerouteNo="0" devices="tripinfo_1441" vType="DEFAULT_VEHTYPE" speedFactor="1.02" vaporized=""/>
    <tripinfo id="614" depart="235.00" departLane="-E16_0" departPos="5.10" departSpeed="0.00" departDelay="4.75" arrival="713.00" arrivalLane="E6_1" arrivalPos="330.11" arrivalSpeed="14.79" duration="478.00" routeLength="2067.10" waitingTime="289.00" waitingCount="5" stopTime="0.00" timeLoss="352.27" rerouteNo="0" devices="tripinfo_614" vType="DEFAULT_VEHTYPE" speedFactor="1.14" vaporized=""/>
    <tripinfo id="1043" depart="392.00" departLane="-E2_0" departPos="5.10" departSpeed="0.00" departDelay="0.88" arrival="713.00" arrivalLane="E15_1" arrivalPos="382.33" arrivalSpeed="12.34" duration="321.00" routeLength="1639.06" waitingTime="151.00" waitingCount="2" stopTime="0.00" timeLoss="198.08" rerouteNo="0" devices="tripinfo_1043" vType="DEFAULT_VEHTYPE" speedFactor="0.96" vaporized=""/>
    <tripinfo id="1489" depart="560.00" departLane="-E1_0" departPos="5.10" departSpeed="0.00" departDelay="1.62" arrival="713.00" arrivalLane="E6_2" arrivalPos="330.11" arrivalSpeed="13.82" duration="153.00" routeLength="1030.41" waitingTime="55.00" waitingCount="2" stopTime="0.00" timeLoss="89.81" rerouteNo="0" devices="tripinfo_1489" vType="DEFAULT_VEHTYPE" speedFactor="1.07" vaporized=""/>
    <tripinfo id="835" depart="314.00" departLane="-E15_0" departPos="5.10" departSpeed="0.00" departDelay="0.88" arrival="714.00" arrivalLane="E6_0" arrivalPos="330.11" arrivalSpeed="9.49" duration="400.00" routeLength="2075.23" waitingTime="157.00" waitingCount="3" stopTime="0.00" timeLoss="209.87" rerouteNo="0" devices="tripinfo_835" vType="DEFAULT_VEHTYPE" speedFactor="0.76" vaporized=""/>
    <tripinfo id="1028" depart="389.00" departLane="-E10_0" departPos="5.10" departSpeed="0.00" departDelay="3.50" arrival="714.00" arrivalLane="E15_2" arrivalPos="382.33" arrivalSpeed="12.79" duration="325.00" routeLength="1436.69" waitingTime="184.00" waitingCount="3" stopTime="0.00" timeLoss="226.25" rerouteNo="0" devices="tripinfo_1028" vType="DEFAULT_VEHTYPE" speedFactor="0.97" vaporized=""/>
    <tripinfo id="1114" depart="418.00" departLane="-E22_0" departPos="5.10" departSpeed="0.00" departDelay="0.25" arrival="714.00" arrivalLane="E1_0" arrivalPos="369.00" arrivalSpeed="13.51" duration="296.00" routeLength="1783.76" waitingTime="109.00" waitingCount="10" stopTime="0.00" timeLoss="169.15" rerouteNo="0" devices="tripinfo_1114" vType="DEFAULT_VEHTYPE" speedFactor="0.97" vaporized=""/>
    <tripinfo id="1259" depart="555.00" departLane="-E8_0" departPos="5.10" departSpeed="0.00" departDelay="82.88" arrival="714.00" arrivalLane="E2_0" arrivalPos="256.37" arrivalSpeed="13.59" duration="159.00" routeLength="856.84" waitingTime="66.00" waitingCount="3" stopTime="0.00" timeLoss="92.87" rerouteNo="0" devices="tripinfo_1259" vType="DEFAULT_VEHTYPE" speedFactor="1.06" vaporized=""/>
    <tripinfo id="1673" depart="632.00" departLane="-E25_0" departPos="5.10" departSpeed="0.00" departDelay="4.62" arrival="715.00" arrivalLane="47693393#5_0" arrivalPos="315.08" arrivalSpeed="19.93" duration="83.00" routeLength="1010.77" waitingTime="0.00" waitingCount="0" stopTime="0.00" timeLoss="13.50" rerouteNo="0" devices="tripinfo_1673" vType="DEFAULT_VEHTYPE" speedFactor="0.95" vaporized=""/>
    <tripinfo id="915" depart="344.00" departLane="-E15_0" departPos="5.10" departSpeed="0.00" departDelay="0.88" arrival="716.00" arrivalLane="E10_0" arrivalPos="414.33" arrivalSpeed="10.25" duration="372.00" routeLength="1405.70" waitingTime="215.00" waitingCount="3" stopTime="0.00" timeLoss="256.80" rerouteNo="0" devices="tripinfo_915" vType="DEFAULT_VEHTYPE" speedFactor="0.82" vaporized=""/>
    <tripinfo id="1127" depart="426.00" departLane="-E10_0" departPos="5.10" departSpeed="0.00" departDelay="3.38" arrival="716.00" arrivalLane="E15_2" arrivalPos="382.33" arrivalSpeed="13.52" duration="290.00" routeLength="1436.69" waitingTime="150.00" waitingCount="3" stopTime="0.00" timeLoss="198.82" rerouteNo="0" devices="tripinfo_1127" vType="DEFAULT_VEHTYPE" speedFactor="1.06" vaporized=""/>
    <tripinfo id="1759" depart="662.00" departLane="-47693393#5_0" departPos="5.10" departSpeed="0.00" departDelay="2.38" arrival="716.00" arrivalLane="E15_0" arrivalPos="382.33" arrivalSpeed="14.83" duration="54.00" routeLength="701.34" waitingTime="0.00" waitingCount="0" stopTime="0.00" timeLoss="13.81" rerouteNo="0" devices="tripinfo_1759" vType="DEFAULT_VEHTYPE" speedFactor="1.07" vaporized=""/>
    <tripinfo id="1763" depart="662.00" departLane="-E13_0" departPos="5.10" departSpeed="0.00" departDelay="0.88" arrival="717.00" arrivalLane="-47621504#1_0" arrivalPos="333.17" arrivalSpeed="19.52" duration="55.00" routeLength="719.70" waitingTime="0.00" waitingCount="0" stopTime="0.00" timeLoss="8.23" rerouteNo="0" devices="tripinfo_1763" vType="DEFAULT_VEHTYPE" speedFactor="0.92" vaporized=""/>
    <tripinfo id="1160" depart="435.00" departLane="-E6_0" departPos="5.10" departSpeed="0.00" departDelay="0.00" arrival="719.00" arrivalLane="47693393#5_0" arrivalPos="315.08" arrivalSpeed="22.40" duration="284.00" routeLength="1989.26" waitingTime="119.00" waitingCount="2" stopTime="0.00" timeLoss="154.52" rerouteNo="0" devices="tripinfo_1160" vType="DEFAULT_VEHTYPE" speedFactor="1.01" vaporized=""/>
    <tripinfo id="1125" depart="422.00" departLane="-E15_0" departPos="5.10" departSpeed="0.00" departDelay="0.12" arrival="720.00" arrivalLane="E10_0" arrivalPos="414.33" arrivalSpeed="11.12" duration="298.00" routeLength="1405.70" waitingTime="144.00" waitingCount="3" stopTime="0.00" timeLoss="185.99" rerouteNo="0" devices="tripinfo_1125" vType="DEFAULT_VEHTYPE" speedFactor="0.84" vaporized=""/>
    <tripinfo id="1451" depart="551.00" departLane="47621504#1_0" departPos="5.10" departSpeed="0.00" departDelay="6.88" arrival="720.00" arrivalLane="E25_0" arrivalPos="330.97" arrivalSpeed="13.01" duration="169.00" routeLength="1051.37" waitingTime="55.00" waitingCount="5" stopTime="0.00" timeLoss="97.93" rerouteNo="0" devices="tripinfo_1451" vType="DEFAULT_VEHTYPE" speedFactor="0.97" vaporized=""/>
    <tripinfo id="1527" depart="577.00" departLane="-E1_0" departPos="5.10" departSpeed="0.00" departDelay="4.38" arrival="720.00" arrivalLane="E6_1" arrivalPos="330.11" arrivalSpeed="11.68" duration="143.00" routeLength="1030.41" waitingTime="38.00" waitingCount="1" stopTime="0.00" timeLoss="68.21" rerouteNo="0" devices="tripinfo_1527" vType="DEFAULT_VEHTYPE" speedFactor="0.92" vaporized=""/>
[truncated: 1,817,590 more chars]
