# Supplementary material for: Resilient distributed model-free adaptive traffic signal control via controller dynamic linearization under DoS attacks
Source: PLoS One. 2026 Feb 12;21(2):e0342069. doi: 10.1371/journal.pone.0342069 (PMC12900337; doi:10.1371/journal.pone.0342069)
Supplement: S3 RAR — (ZIP) [file pone.0342069.s003.zip › Dos5/Middle/cfdl_middle_dos5_queue.csv]

周期	全局平均排队长度	J1	J2	J3	J4	J5	J6	J7	J8	J9
0	0.0	0	0	0	0	0	0	0	0	0
1	16.444444444444443	22	12	22	9	17	15	14	16	21
2	23.0	31	13	27	16	17	16	31	29	27
3	26.666666666666668	36	22	31	15	27	19	24	31	35
4	33.77777777777778	42	28	40	25	29	28	30	37	45
5	42.666666666666664	46	45	43	20	46	35	40	60	49
6	45.22222222222222	43	44	43	18	48	35	50	77	49
7	45.77777777777778	46	51	41	14	57	31	40	81	51
8	49.111111111111114	47	51	51	14	63	38	45	81	52
9	49.22222222222222	39	56	63	22	69	15	45	86	48
10	49.44444444444444	39	57	44	19	55	43	51	91	46
11	50.55555555555556	38	59	38	16	65	40	53	91	55
12	49.0	35	49	38	12	78	37	63	87	42
13	53.55555555555556	39	52	46	10	78	47	54	92	64
14	53.333333333333336	37	51	41	16	70	43	70	88	64
15	61.111111111111114	58	59	42	14	82	44	90	84	77
16	61.55555555555556	44	75	36	27	82	37	88	84	81
17	65.33333333333333	56	83	38	20	90	43	80	99	79
18	71.66666666666667	75	76	45	11	111	42	100	93	92
19	70.44444444444444	47	84	43	16	114	46	101	96	87
20	75.55555555555556	72	88	40	17	105	59	97	96	106
21	70.22222222222223	73	76	40	15	98	39	106	96	89
22	70.66666666666667	65	72	51	10	106	47	107	98	80
23	74.0	72	84	41	13	112	42	111	91	100
24	75.33333333333333	100	83	40	18	107	42	99	92	97
25	73.44444444444444	92	86	37	23	93	34	104	92	100
26	74.88888888888889	100	93	42	30	82	35	98	95	99
27	74.44444444444444	108	82	37	35	74	38	106	97	93
