# Supplementary material for: Resilient distributed model-free adaptive traffic signal control via controller dynamic linearization under DoS attacks
Source: PLoS One. 2026 Feb 12;21(2):e0342069. doi: 10.1371/journal.pone.0342069 (PMC12900337; doi:10.1371/journal.pone.0342069)
Supplement: S3 RAR — (ZIP) [file pone.0342069.s003.zip › Dos5/Middle/pid_middle_dos5_queue.csv]

周期	全局平均排队长度	J1	J2	J3	J4	J5	J6	J7	J8	J9
0	0.0	0	0	0	0	0	0	0	0	0
1	13.222222222222221	18	6	17	7	13	12	14	14	18
2	20.88888888888889	23	12	23	12	20	16	32	26	24
3	31.333333333333332	37	23	29	27	43	27	29	34	33
4	38.111111111111114	49	34	30	29	56	35	37	42	31
5	40.111111111111114	60	37	26	26	59	29	36	52	36
6	44.22222222222222	63	36	25	24	62	34	35	66	53
7	46.55555555555556	64	35	19	27	81	29	44	68	52
8	44.77777777777778	62	36	31	13	76	27	43	64	51
9	47.22222222222222	50	43	33	16	75	30	52	76	50
10	48.111111111111114	47	55	34	9	78	33	51	81	45
11	56.111111111111114	38	74	33	12	90	34	52	93	79
12	62.55555555555556	43	106	29	7	89	34	53	103	99
13	67.55555555555556	54	92	40	14	90	41	83	106	88
14	71.55555555555556	52	104	55	15	90	39	68	112	109
15	78.44444444444444	65	124	67	13	100	40	69	119	109
16	80.22222222222223	65	112	58	23	102	43	83	120	116
17	81.66666666666667	75	110	81	24	92	31	80	118	124
18	83.88888888888889	72	132	94	15	102	22	93	99	126
19	84.77777777777777	83	133	101	11	95	32	85	93	130
20	86.11111111111111	72	131	107	21	107	23	79	107	128
21	83.33333333333333	79	127	106	16	107	17	78	94	126
22	82.77777777777777	83	127	102	5	102	13	88	104	121
23	87.33333333333333	92	126	100	8	95	14	98	131	122
24	88.11111111111111	84	129	100	7	91	18	108	129	127
25	88.77777777777777	89	126	100	10	90	25	108	128	123
26	92.55555555555556	100	133	98	5	104	29	112	127	125
27	92.33333333333333	95	127	87	4	106	35	117	132	128
