# Supplementary material for: Resilient distributed model-free adaptive traffic signal control via controller dynamic linearization under DoS attacks
Source: PLoS One. 2026 Feb 12;21(2):e0342069. doi: 10.1371/journal.pone.0342069 (PMC12900337; doi:10.1371/journal.pone.0342069)
Supplement: S3 RAR — (ZIP) [file pone.0342069.s003.zip › Dos5/Middle/qlfb_middle_dos5_queue.csv]

周期	全局平均排队长度	J1	J2	J3	J4	J5	J6	J7	J8	J9
0	0.0	0	0	0	0	0	0	0	0	0
1	13.222222222222221	18	6	17	7	13	12	14	14	18
2	20.88888888888889	23	12	23	12	20	16	32	26	24
3	31.333333333333332	37	23	29	27	43	27	29	34	33
4	32.888888888888886	52	24	19	21	52	30	28	37	33
5	35.22222222222222	51	15	26	15	60	35	30	46	39
6	41.0	53	29	26	19	72	38	25	57	50
7	43.888888888888886	64	38	21	18	80	26	38	71	39
8	46.888888888888886	66	41	22	14	78	24	39	92	46
9	50.55555555555556	52	58	20	12	84	22	43	113	51
10	55.888888888888886	50	75	24	8	90	29	71	111	45
11	58.77777777777778	38	91	24	8	100	22	77	109	60
12	63.333333333333336	41	91	17	16	100	26	98	112	69
13	69.66666666666667	47	119	19	21	101	25	101	115	79
14	70.44444444444444	56	127	16	11	105	33	102	102	82
15	74.66666666666667	65	132	28	12	101	41	105	105	83
16	76.11111111111111	60	131	36	29	101	40	94	111	83
17	74.66666666666667	75	131	55	15	95	26	91	103	81
18	79.33333333333333	70	128	76	12	105	34	98	96	95
19	83.88888888888889	76	122	98	14	99	40	96	108	102
20	85.88888888888889	74	126	101	22	100	26	95	119	110
21	83.11111111111111	74	127	96	9	112	32	90	102	106
22	83.44444444444444	72	124	90	14	106	29	100	102	114
23	84.44444444444444	73	126	87	19	102	19	106	116	112
24	85.66666666666667	78	124	93	18	107	20	108	114	109
25	86.55555555555556	90	120	96	14	110	13	107	111	118
26	84.77777777777777	88	126	90	10	100	7	109	115	118
27	86.66666666666667	100	117	92	9	100	18	110	120	114
