# Supplementary material for: Resilient distributed model-free adaptive traffic signal control via controller dynamic linearization under DoS attacks
Source: PLoS One. 2026 Feb 12;21(2):e0342069. doi: 10.1371/journal.pone.0342069 (PMC12900337; doi:10.1371/journal.pone.0342069)
Supplement: S3 RAR — (ZIP) [file pone.0342069.s003.zip › Normal/High/cdl_high_queue.csv]

周期	全局平均排队长度	J1	J2	J3	J4	J5	J6	J7	J8	J9
0	0.0	0	0	0	0	0	0	0	0	0
1	28.77777777777778	43	15	33	19	24	25	29	33	38
2	46.666666666666664	54	39	74	32	34	30	55	59	43
3	68.66666666666667	66	64	104	44	53	45	79	94	69
4	74.44444444444444	83	76	85	52	61	56	87	81	89
5	78.77777777777777	97	89	79	65	64	53	90	79	93
6	77.0	88	99	71	52	57	50	98	83	95
7	75.33333333333333	88	94	66	56	50	47	92	78	107
8	77.0	104	87	70	60	57	41	104	72	98
9	76.55555555555556	89	94	72	66	59	43	93	76	97
10	77.11111111111111	95	88	65	68	55	43	98	83	99
11	83.77777777777777	96	114	82	79	58	42	97	86	100
12	81.66666666666667	94	106	75	78	54	38	100	85	105
13	79.77777777777777	93	104	70	78	48	37	103	79	106
14	83.44444444444444	102	109	68	84	52	44	103	84	105
15	81.66666666666667	93	109	70	82	50	48	99	81	103
16	82.77777777777777	103	109	72	96	41	47	86	91	100
17	85.88888888888889	97	111	67	106	43	65	97	84	103
18	86.88888888888889	103	107	71	120	40	59	95	85	102
19	85.33333333333333	100	103	69	111	43	48	98	88	108
20	85.44444444444444	107	103	67	109	44	57	102	82	98
21	86.44444444444444	115	103	74	108	43	52	89	91	103
22	85.22222222222223	127	97	62	106	48	43	94	86	104
23	87.77777777777777	118	114	72	114	47	46	94	84	101
24	87.22222222222223	119	114	65	110	47	49	100	81	100
25	90.33333333333333	131	104	69	121	53	58	97	79	101
26	91.22222222222223	129	112	67	118	59	58	98	81	99
27	92.88888888888889	116	115	69	120	67	65	99	82	103
