# Supplementary material for: Resilient distributed model-free adaptive traffic signal control via controller dynamic linearization under DoS attacks
Source: PLoS One. 2026 Feb 12;21(2):e0342069. doi: 10.1371/journal.pone.0342069 (PMC12900337; doi:10.1371/journal.pone.0342069)
Supplement: S3 RAR — (ZIP) [file pone.0342069.s003.zip › Normal/High/cfdl_high_queue.csv]

周期	全局平均排队长度	J1	J2	J3	J4	J5	J6	J7	J8	J9
0	0.0	0	0	0	0	0	0	0	0	0
1	28.77777777777778	43	15	33	19	24	25	29	33	38
2	46.666666666666664	54	39	74	32	34	30	55	59	43
3	68.66666666666667	66	64	104	44	53	45	79	94	69
4	73.33333333333333	82	63	80	67	63	64	79	77	85
5	74.88888888888889	91	73	60	77	69	59	88	78	79
6	73.33333333333333	72	71	70	71	66	54	93	76	87
7	75.44444444444444	81	76	61	74	70	47	91	84	95
8	81.0	89	76	71	88	75	40	102	88	100
9	76.66666666666667	87	80	69	84	61	34	85	92	98
10	82.55555555555556	90	89	74	98	50	47	93	93	109
11	78.66666666666667	81	74	65	106	54	40	92	88	108
12	79.55555555555556	92	90	60	112	59	44	91	76	92
13	80.11111111111111	99	84	61	113	78	34	91	76	85
14	82.0	83	83	69	119	72	43	98	89	82
15	88.0	93	101	75	125	66	48	98	84	102
16	82.55555555555556	96	72	66	132	55	47	99	78	98
17	89.77777777777777	110	88	88	133	57	51	91	91	99
18	92.55555555555556	127	85	105	132	63	35	94	94	98
19	92.11111111111111	117	101	99	135	60	17	102	98	100
20	98.0	128	95	99	131	80	54	99	99	97
21	97.22222222222223	132	87	95	133	86	40	96	107	99
22	97.77777777777777	122	99	95	134	90	37	106	99	98
23	96.66666666666667	121	107	89	130	93	31	102	98	99
24	96.22222222222223	117	116	79	132	90	41	101	95	95
25	96.33333333333333	125	115	68	129	96	33	99	99	103
26	96.33333333333333	127	111	64	123	98	44	100	102	98
27	98.44444444444444	114	120	64	133	101	58	102	99	95
