# Supplementary material for: Resilient distributed model-free adaptive traffic signal control via controller dynamic linearization under DoS attacks
Source: PLoS One. 2026 Feb 12;21(2):e0342069. doi: 10.1371/journal.pone.0342069 (PMC12900337; doi:10.1371/journal.pone.0342069)
Supplement: S3 RAR — (ZIP) [file pone.0342069.s003.zip › Normal/High/pid_high_queue.csv]

周期	全局平均排队长度	J1	J2	J3	J4	J5	J6	J7	J8	J9
0	0.0	0	0	0	0	0	0	0	0	0
1	25.333333333333332	40	10	29	16	21	25	27	24	36
2	47.77777777777778	65	22	51	31	50	39	74	33	65
3	71.33333333333333	85	54	94	52	76	43	81	66	91
4	89.33333333333333	109	77	101	79	95	60	90	94	99
5	99.66666666666667	108	107	113	80	96	71	115	97	110
6	105.66666666666667	117	111	113	76	109	63	129	113	120
7	110.77777777777777	116	119	112	98	103	82	128	119	120
8	107.22222222222223	103	124	90	98	113	71	133	115	118
9	109.55555555555556	83	133	91	102	105	94	133	121	124
10	110.11111111111111	85	122	102	101	100	109	133	113	126
11	108.66666666666667	88	126	98	101	107	94	131	102	131
12	111.77777777777777	97	127	103	107	114	83	133	111	131
13	114.66666666666667	97	125	106	112	116	94	132	120	130
14	120.11111111111111	102	126	106	122	121	122	135	118	129
15	120.66666666666667	87	127	108	128	123	133	132	115	133
16	120.33333333333333	127	120	107	112	118	134	129	108	128
17	123.0	114	130	105	123	129	132	132	111	131
18	122.77777777777777	118	129	98	128	121	130	132	118	131
19	123.88888888888889	130	127	100	127	128	129	132	113	129
20	119.55555555555556	101	126	98	127	129	124	127	115	129
21	120.44444444444444	105	127	97	124	128	124	127	126	126
22	121.55555555555556	114	129	97	122	129	122	127	127	127
23	123.88888888888889	123	132	96	132	128	130	129	114	131
24	123.33333333333333	120	128	99	123	128	129	127	126	130
25	125.77777777777777	132	132	95	130	127	130	130	127	129
26	125.55555555555556	131	133	98	126	129	124	131	128	130
27	124.44444444444444	131	132	95	118	130	128	132	123	131
