# Supplementary material for: Resilient distributed model-free adaptive traffic signal control via controller dynamic linearization under DoS attacks
Source: PLoS One. 2026 Feb 12;21(2):e0342069. doi: 10.1371/journal.pone.0342069 (PMC12900337; doi:10.1371/journal.pone.0342069)
Supplement: S3 RAR — (ZIP) [file pone.0342069.s003.zip › Normal/High/qlfb_high_queue.csv]

周期	全局平均排队长度	J1	J2	J3	J4	J5	J6	J7	J8	J9
0	0.0	0	0	0	0	0	0	0	0	0
1	25.333333333333332	40	10	29	16	21	25	27	24	36
2	47.77777777777778	65	22	51	31	50	39	74	33	65
3	71.33333333333333	85	54	94	52	76	43	81	66	91
4	87.22222222222223	101	76	112	71	89	49	86	104	97
5	101.44444444444444	115	107	117	71	93	65	115	116	114
6	104.11111111111111	107	104	119	86	104	63	125	115	114
7	105.77777777777777	98	118	113	102	102	65	126	113	115
8	109.22222222222223	107	123	99	113	105	83	130	114	109
9	109.0	104	130	95	110	103	86	131	102	120
10	112.44444444444444	96	129	97	117	103	101	129	116	124
11	108.66666666666667	92	119	111	101	101	107	132	99	116
12	110.77777777777777	84	131	117	99	119	105	128	94	120
13	111.88888888888889	100	130	115	103	107	103	125	105	119
14	111.22222222222223	114	129	114	109	102	81	122	110	120
15	113.66666666666667	117	129	103	114	106	102	128	105	119
16	113.88888888888889	119	127	106	118	113	106	121	107	108
17	112.22222222222223	110	120	114	109	112	98	118	114	115
18	113.55555555555556	112	123	106	128	106	104	113	122	108
19	114.88888888888889	115	132	107	126	108	89	121	118	118
20	114.0	119	129	109	129	117	78	116	115	114
21	113.44444444444444	110	131	98	123	127	88	112	118	114
22	111.33333333333333	99	129	93	125	126	80	111	119	120
23	112.22222222222223	97	130	98	126	121	93	110	117	118
24	112.33333333333333	99	130	102	126	124	95	106	112	117
25	112.22222222222223	97	132	97	125	130	106	102	108	113
26	112.88888888888889	96	133	100	125	122	117	99	109	115
27	112.44444444444444	95	131	99	122	129	118	98	102	118
