# Supplementary material for: Resilient distributed model-free adaptive traffic signal control via controller dynamic linearization under DoS attacks
Source: PLoS One. 2026 Feb 12;21(2):e0342069. doi: 10.1371/journal.pone.0342069 (PMC12900337; doi:10.1371/journal.pone.0342069)
Supplement: S3 RAR — (ZIP) [file pone.0342069.s003.zip › Normal/Low/cdl_low_queue.csv]

周期	全局平均排队长度	J1	J2	J3	J4	J5	J6	J7	J8	J9
0	0.0	0	0	0	0	0	0	0	0	0
1	8.777777777777779	11	10	9	7	8	5	8	12	9
2	9.444444444444445	6	6	13	12	15	10	6	10	7
3	9.777777777777779	7	9	6	8	15	19	6	9	9
4	11.222222222222221	5	10	11	8	15	13	8	11	20
5	11.0	9	10	10	10	20	13	9	11	7
6	9.88888888888889	7	5	9	10	19	12	11	12	4
7	9.333333333333334	10	7	12	7	12	11	11	6	8
8	10.444444444444445	8	11	9	9	14	19	7	11	6
9	11.666666666666666	7	8	5	6	29	12	9	20	9
10	11.0	9	9	7	9	16	11	12	17	9
11	10.444444444444445	8	6	12	7	21	15	7	12	6
12	10.777777777777779	10	7	7	10	27	8	7	15	6
13	11.0	7	11	7	13	28	10	3	10	10
14	11.777777777777779	3	10	9	7	38	12	8	12	7
15	11.88888888888889	6	5	9	7	40	12	8	15	5
16	12.333333333333334	5	10	7	8	40	8	8	12	13
17	11.333333333333334	6	7	8	9	45	7	4	9	7
18	12.666666666666666	6	10	17	5	40	10	11	11	4
19	14.11111111111111	15	5	13	8	46	10	10	10	10
20	12.0	3	7	8	6	45	4	8	19	8
21	13.222222222222221	8	7	10	4	47	8	12	21	2
22	14.11111111111111	5	8	11	10	42	13	8	26	4
23	15.0	5	7	13	12	41	9	8	33	7
24	15.555555555555555	6	9	11	6	44	8	12	38	6
25	15.555555555555555	7	10	9	13	45	11	5	38	2
26	16.22222222222222	9	10	7	5	56	7	7	36	9
27	18.11111111111111	6	12	9	8	57	12	13	40	6
