# Supplementary material for: Resilient distributed model-free adaptive traffic signal control via controller dynamic linearization under DoS attacks
Source: PLoS One. 2026 Feb 12;21(2):e0342069. doi: 10.1371/journal.pone.0342069 (PMC12900337; doi:10.1371/journal.pone.0342069)
Supplement: S3 RAR — (ZIP) [file pone.0342069.s003.zip › Normal/Low/cfdl_low_queue.csv]

周期	全局平均排队长度	J1	J2	J3	J4	J5	J6	J7	J8	J9
0	0.0	0	0	0	0	0	0	0	0	0
1	8.777777777777779	11	10	9	7	8	5	8	12	9
2	9.444444444444445	6	6	13	12	15	10	6	10	7
3	9.777777777777779	7	9	6	8	15	19	6	9	9
4	11.333333333333334	5	11	14	8	13	13	9	12	17
5	12.0	9	9	14	11	23	14	8	13	7
6	11.555555555555555	9	8	10	11	26	11	11	14	4
7	10.333333333333334	10	9	13	10	16	11	10	7	7
8	9.88888888888889	4	11	8	8	17	20	7	8	6
9	12.555555555555555	9	10	9	9	27	13	12	13	11
10	10.0	10	9	7	9	14	6	7	22	6
11	11.444444444444445	15	15	12	10	8	10	10	18	5
12	9.555555555555555	7	13	7	11	15	7	5	11	10
13	10.88888888888889	5	16	7	14	13	13	12	8	10
14	11.11111111111111	7	22	13	11	13	10	6	14	4
15	9.333333333333334	5	13	10	7	14	9	9	13	4
16	10.11111111111111	10	9	8	8	13	10	8	13	12
17	8.88888888888889	7	11	13	7	15	5	5	8	9
18	9.666666666666666	6	7	14	6	14	6	13	11	10
19	12.88888888888889	12	10	18	8	16	13	11	14	14
20	10.444444444444445	7	10	12	6	15	7	9	15	13
21	11.11111111111111	7	11	19	6	17	9	10	14	7
22	12.11111111111111	8	12	18	9	11	12	15	13	11
23	12.11111111111111	4	12	20	13	11	13	14	5	17
24	12.222222222222221	12	18	20	7	10	10	11	6	16
25	11.777777777777779	6	20	15	13	10	9	12	8	13
26	12.444444444444445	7	13	20	13	6	6	8	17	22
27	10.555555555555555	6	10	12	8	11	7	14	5	22
