# Supplementary material for: Resilient distributed model-free adaptive traffic signal control via controller dynamic linearization under DoS attacks
Source: PLoS One. 2026 Feb 12;21(2):e0342069. doi: 10.1371/journal.pone.0342069 (PMC12900337; doi:10.1371/journal.pone.0342069)
Supplement: S3 RAR — (ZIP) [file pone.0342069.s003.zip › Normal/Low/pid_low_queue.csv]

周期	全局平均排队长度	J1	J2	J3	J4	J5	J6	J7	J8	J9
0	0.0	0	0	0	0	0	0	0	0	0
1	6.333333333333333	6	5	8	7	7	3	6	9	6
2	10.0	6	7	14	9	14	9	9	16	6
3	11.555555555555555	12	8	6	12	19	10	13	15	9
4	13.777777777777779	13	11	14	11	13	13	18	18	13
5	12.777777777777779	17	12	13	7	19	19	12	7	9
6	9.333333333333334	10	10	9	9	13	6	12	11	4
7	9.777777777777779	12	11	10	6	9	12	11	8	9
8	9.11111111111111	6	7	7	8	12	16	6	11	9
9	9.666666666666666	6	8	5	6	26	10	9	10	7
10	10.222222222222221	16	10	5	6	16	8	12	15	4
11	10.333333333333334	17	10	10	5	16	13	6	9	7
12	9.777777777777779	13	8	5	7	17	9	8	15	6
13	10.555555555555555	10	10	6	13	9	10	13	15	9
14	10.555555555555555	14	12	8	7	16	8	14	11	5
15	10.0	7	13	6	6	17	8	10	18	5
16	11.0	12	18	6	9	10	9	6	13	16
17	9.88888888888889	11	20	5	10	12	8	3	9	11
18	11.555555555555555	7	18	15	9	13	6	14	10	12
19	11.222222222222221	12	20	7	3	16	11	7	13	12
20	11.0	8	20	5	5	14	5	20	13	9
21	9.444444444444445	10	13	6	2	12	7	11	11	13
22	10.555555555555555	10	9	8	9	10	15	5	14	15
23	11.777777777777779	9	19	8	12	12	9	11	11	15
24	10.777777777777779	9	13	7	11	18	10	7	15	7
25	11.0	20	10	6	8	14	10	6	16	9
26	11.222222222222221	21	11	7	6	16	4	6	14	16
27	11.88888888888889	17	10	7	12	15	6	11	17	12
