# Supplementary material for: Resilient distributed model-free adaptive traffic signal control via controller dynamic linearization under DoS attacks
Source: PLoS One. 2026 Feb 12;21(2):e0342069. doi: 10.1371/journal.pone.0342069 (PMC12900337; doi:10.1371/journal.pone.0342069)
Supplement: S3 RAR — (ZIP) [file pone.0342069.s003.zip › Normal/Low/qlfb_low_queue.csv]

周期	全局平均排队长度	J1	J2	J3	J4	J5	J6	J7	J8	J9
0	0.0	0	0	0	0	0	0	0	0	0
1	6.333333333333333	6	5	8	7	7	3	6	9	6
2	10.0	6	7	14	9	14	9	9	16	6
3	11.555555555555555	12	8	6	12	19	10	13	15	9
4	9.555555555555555	11	7	8	9	13	12	7	8	11
5	8.222222222222221	11	9	9	5	10	9	10	8	3
6	10.88888888888889	17	11	11	8	16	7	11	9	8
7	10.666666666666666	15	15	6	6	9	20	7	9	9
8	11.88888888888889	19	9	4	12	16	20	8	6	13
9	11.88888888888889	16	18	9	4	12	6	18	15	9
10	11.333333333333334	12	14	4	10	12	5	14	16	15
11	10.88888888888889	14	15	15	3	11	9	7	15	9
12	10.555555555555555	14	8	6	6	23	4	12	15	7
13	12.222222222222221	9	22	3	14	12	13	5	16	16
14	10.444444444444445	10	11	8	7	18	13	8	16	3
15	10.88888888888889	8	23	9	2	14	4	9	17	12
16	8.333333333333334	10	12	7	4	13	2	4	11	12
17	9.222222222222221	9	14	7	9	16	8	6	8	6
18	11.333333333333334	8	11	14	8	15	8	11	16	11
19	12.555555555555555	12	18	8	7	15	13	12	17	11
20	12.555555555555555	8	10	5	7	23	10	13	25	12
21	11.666666666666666	11	16	6	4	26	12	11	14	5
22	10.666666666666666	3	17	6	17	15	11	11	7	9
23	12.222222222222221	14	18	9	12	9	8	17	12	11
24	9.666666666666666	11	10	8	8	11	14	7	7	11
25	8.777777777777779	8	18	6	5	11	13	11	3	4
26	9.444444444444445	7	17	8	6	8	5	9	10	15
27	10.11111111111111	11	12	7	10	16	12	7	13	3
