# Supplementary material for: Resilient distributed model-free adaptive traffic signal control via controller dynamic linearization under DoS attacks
Source: PLoS One. 2026 Feb 12;21(2):e0342069. doi: 10.1371/journal.pone.0342069 (PMC12900337; doi:10.1371/journal.pone.0342069)
Supplement: S3 RAR — (ZIP) [file pone.0342069.s003.zip › Normal/Middle/cfdl_middle_queue.csv]

周期	全局平均排队长度	J1	J2	J3	J4	J5	J6	J7	J8	J9
0	0.0	0	0	0	0	0	0	0	0	0
1	16.444444444444443	22	12	22	9	17	15	14	16	21
2	23.0	31	13	27	16	17	16	31	29	27
3	26.666666666666668	36	22	31	15	27	19	24	31	35
4	33.77777777777778	42	28	40	25	29	28	30	37	45
5	41.666666666666664	46	41	47	19	38	34	39	60	51
6	45.22222222222222	42	44	41	18	58	31	58	65	50
7	43.888888888888886	42	45	42	14	65	36	42	59	50
8	49.55555555555556	42	64	45	16	72	32	55	78	42
9	53.666666666666664	39	81	55	20	64	38	54	87	45
10	55.111111111111114	50	81	51	20	68	45	57	88	36
11	56.333333333333336	38	89	46	16	64	58	69	78	49
12	56.0	43	93	42	9	57	52	65	88	55
13	60.666666666666664	53	100	39	13	64	47	85	94	51
14	62.77777777777778	68	118	35	15	66	60	67	90	46
15	62.888888888888886	60	119	41	12	53	46	77	95	63
16	66.0	52	121	41	16	71	56	75	96	66
17	68.88888888888889	74	117	39	10	55	43	95	90	97
18	70.88888888888889	83	117	36	10	58	63	82	86	103
19	71.44444444444444	78	123	40	13	59	53	104	81	92
20	73.0	98	119	43	20	69	53	81	80	94
21	72.44444444444444	99	125	34	11	74	44	80	85	100
22	75.88888888888889	95	121	43	10	73	51	96	97	97
23	72.0	91	114	36	10	76	50	74	99	98
24	75.11111111111111	98	110	33	14	82	53	86	98	102
25	77.77777777777777	98	109	39	17	84	54	98	98	103
26	76.0	86	107	36	7	97	54	96	98	103
27	76.77777777777777	95	101	44	13	104	38	100	98	98
