# Supplementary material for: Resilient distributed model-free adaptive traffic signal control via controller dynamic linearization under DoS attacks
Source: PLoS One. 2026 Feb 12;21(2):e0342069. doi: 10.1371/journal.pone.0342069 (PMC12900337; doi:10.1371/journal.pone.0342069)
Supplement: S3 RAR — (ZIP) [file pone.0342069.s003.zip › Normal/Middle/pid_middle_queue.csv]

周期	全局平均排队长度	J1	J2	J3	J4	J5	J6	J7	J8	J9
0	0.0	0	0	0	0	0	0	0	0	0
1	16.444444444444443	22	12	22	9	17	15	14	16	21
2	23.0	31	13	27	16	17	16	31	29	27
3	26.666666666666668	36	22	31	15	27	19	24	31	35
4	31.555555555555557	39	28	33	23	33	30	29	28	41
5	38.44444444444444	48	31	26	10	50	34	45	53	49
6	45.111111111111114	42	44	28	17	53	34	58	67	63
7	49.111111111111114	52	41	34	21	57	19	64	88	66
8	48.55555555555556	54	50	33	8	65	34	64	70	59
9	54.77777777777778	50	63	43	21	65	20	82	85	64
10	57.888888888888886	47	83	44	21	73	30	94	65	64
11	63.111111111111114	45	106	45	20	82	18	84	95	73
12	65.66666666666667	46	118	47	22	92	21	87	86	72
13	72.44444444444444	45	125	53	24	89	21	101	119	75
14	69.33333333333333	42	125	50	18	83	21	95	105	85
15	71.33333333333333	42	120	66	19	80	20	102	116	77
16	75.22222222222223	41	127	70	25	68	20	106	120	100
17	72.55555555555556	44	128	77	20	66	20	92	103	103
18	70.44444444444444	45	118	71	13	66	13	86	110	112
19	75.33333333333333	43	126	79	15	70	11	99	113	122
20	79.88888888888889	40	133	90	16	64	20	102	123	131
21	81.0	42	134	81	13	93	12	100	120	134
22	82.44444444444444	49	132	85	4	97	25	107	115	128
23	84.66666666666667	64	127	79	8	95	22	112	123	132
24	85.55555555555556	68	129	78	7	95	22	114	125	132
25	87.33333333333333	67	127	91	9	102	19	114	128	129
26	84.88888888888889	54	126	94	6	103	21	108	127	125
27	85.66666666666667	47	128	101	13	112	18	103	121	128
