# Supplementary material for: Resilient distributed model-free adaptive traffic signal control via controller dynamic linearization under DoS attacks
Source: PLoS One. 2026 Feb 12;21(2):e0342069. doi: 10.1371/journal.pone.0342069 (PMC12900337; doi:10.1371/journal.pone.0342069)
Supplement: S3 RAR — (ZIP) [file pone.0342069.s003.zip › Normal/Middle/qlfb_middle_queue.csv]

周期	全局平均排队长度	J1	J2	J3	J4	J5	J6	J7	J8	J9
0	0.0	0	0	0	0	0	0	0	0	0
1	13.222222222222221	18	6	17	7	13	12	14	14	18
2	20.88888888888889	23	12	23	12	20	16	32	26	24
3	31.333333333333332	37	23	29	27	43	27	29	34	33
4	32.888888888888886	52	24	19	21	52	30	28	37	33
5	33.44444444444444	46	19	26	15	48	35	32	42	38
6	41.888888888888886	57	41	20	20	69	35	27	58	50
7	43.666666666666664	62	44	19	17	71	25	40	68	47
8	46.111111111111114	62	59	40	12	78	23	35	67	39
9	45.77777777777778	63	61	32	15	70	20	44	66	41
10	51.0	51	83	25	13	76	26	57	80	48
11	55.888888888888886	45	94	31	8	89	18	80	96	42
12	61.111111111111114	44	96	26	26	88	27	84	111	48
13	64.0	40	91	18	25	100	25	94	117	66
14	68.0	53	125	21	15	92	17	98	119	72
15	71.44444444444444	67	118	37	7	104	21	100	111	78
16	73.77777777777777	73	127	44	17	105	11	91	108	88
17	73.33333333333333	79	125	68	13	92	13	84	100	86
18	76.11111111111111	72	121	81	12	99	19	92	90	99
19	76.33333333333333	76	129	79	10	92	14	86	97	104
20	80.0	65	134	97	13	107	10	97	92	105
21	83.44444444444444	93	119	95	18	105	10	92	106	113
22	85.11111111111111	98	125	94	5	103	20	97	110	114
23	81.22222222222223	97	126	86	7	104	8	91	95	117
24	84.44444444444444	92	122	89	7	108	20	97	113	112
25	87.77777777777777	94	130	94	13	118	18	102	111	110
26	87.22222222222223	101	123	91	4	108	39	107	108	104
27	87.88888888888889	99	121	99	10	108	20	108	115	111
